# Supplementary material for: Chromosome-scale genome sequence of Suaeda glauca sheds light on salt stress tolerance in halophytes
Source: Hortic Res. 2023 Aug 10;10(9):uhad161. doi: 10.1093/hr/uhad161 (PMC10506132; doi:10.1093/hr/uhad161)
Supplement: Web_Material_uhad161 [file web_material_uhad161.zip]

Archive with 14 entries (14 files):
- 3.Supplementary Figures-16 Figures_revised_20230530.docx
- 4.Suplementary Tables-11 Tables-Revised_20230530.docx
- 5.Supplementary results 1. The second whorls of S. glauca flower showed the sepal identity.docx
- supplementary file 1_Orthogroups.txt
- supplementary file 2_shared.expansion
- supplementary file 3_shared.expansion_sg.ann.xlsx
- supplementary file 4 Enriched GO terms.xlsx
- supplementary file 5.TF family_sg.txt
- supplementary file 6_TF_sg_at.xlsx
- Supplementary file 7_TF numbers in At and Amaranthaceous species.xlsx
- Supplementary file 8.Time course_root_down.xlsx
- Supplementary file 9.Time-cours_root_Up.xlsx
- Supplementary file 10.Time course_leaf_down.xlsx
- Supplementary file 11.Time-cours_leaf_Up.xlsx
