# Supplementary material for: Chromosome-scale genome sequence of Suaeda glauca sheds light on salt stress tolerance in halophytes
Source: Hortic Res. 2023 Aug 10;10(9):uhad161. doi: 10.1093/hr/uhad161 (PMC10506132; doi:10.1093/hr/uhad161)
Supplement: Web_Material_uhad161 [file web_material_uhad161.zip › supplementary file 1_Orthogroups.txt]

OG0000000: AH001462-RA AUR62009170-RA AUR62017405-RA AUR62019474-RA AUR62019630-RA AUR62020436-RA AUR62021179-RA AUR62021600-RA AUR62026691-RA AUR62028448-RA AUR62029783-RA AUR62033075-RA AUR62033784-RA AUR62034935-RA AUR62035363-RA AUR62036387-RA AUR62037987-RA AUR62038601-RA AUR62038853-RA AUR62038967-RA AUR62042136-RA AUR62042854-RA AUR62044200-RA AUR62044323-RA AUR62044548-RA Bv1_012530_dekg.t1 Bv1_014410_xdhn.t1 Bv2_036480_ycrz.t1 Bv2_037560_axta.t1 Bv2_039370_fjrw.t1 Bv2_046620_iqya.t1 Bv5_105860_nssq.t1 Chenopodium_pallidicaule_11084 Chenopodium_pallidicaule_11152 Chenopodium_pallidicaule_11948 Chenopodium_pallidicaule_12243 Chenopodium_pallidicaule_12739 Chenopodium_pallidicaule_12915 Chenopodium_pallidicaule_13124 Chenopodium_pallidicaule_14305 Chenopodium_pallidicaule_15887 Chenopodium_pallidicaule_16302 Chenopodium_pallidicaule_16863 Chenopodium_pallidicaule_17518 Chenopodium_pallidicaule_19376 Chenopodium_pallidicaule_20024 Chenopodium_pallidicaule_20052 Chenopodium_pallidicaule_20070 Chenopodium_pallidicaule_20719 Chenopodium_pallidicaule_5276 Chenopodium_pallidicaule_753 Chenopodium_pallidicaule_8946 Chenopodium_pallidicaule_9046 Chenopodium_pallidicaule_9692 GOSA_00001674-RA GOSA_00001788-RA GOSA_00001919-RA GOSA_00001920-RA GOSA_00003875-RA GOSA_00005964-RA GOSA_00009832-RA GOSA_00009848-RA GOSA_00009939-RA GOSA_00011616-RA GOSA_00012219-RA GOSA_00015137-RA GOSA_00015222-RA GOSA_00015255-RA GOSA_00015555-RA GOSA_00016099-RA GOSA_00016793-RA GOSA_00016808-RA GOSA_00018063-RA GOSA_00018885-RA GOSA_00020532-RA GOSA_00020554-RA GOSA_00020795-RA GOSA_00021298-RA GOSA_00021732-RA GOSA_00021742-RA GOSA_00022119-RA GOSA_00022120-RA GOSA_00022212-RA GOSA_00022222-RA GOSA_00022959-RA GOSA_00023032-RA GOSA_00024475-RA GOSA_00024930-RA GOSA_00025100-RA GOSA_00025117-RA GOSA_00025122-RA GOSA_00025128-RA GOSA_00025597-RA GOSA_00025929-RA GOSA_00026020-RA GOSA_00026179-RA GOSA_00026661-RA GOSA_00027364-RA GOSA_00027382-RA GOSA_00027709-RA GOSA_00027792-RA GOSA_00028007-RA GOSA_00028437-RA GOSA_00028469-RA GOSA_00028777-RA Sg.1G0000171a Sg.1G0000627a Sg.1G0000627b Sg.1G0001841b Sg.1G0002168a Sg.1G0002168b Sg.1G0002168p1 Sg.1G0002168p2 Sg.2G0000185a Sg.2G0000185b Sg.2G0000185p1 Sg.2G0000913a Sg.2G0000913b Sg.2G0000913p1 Sg.2G0000913p2 Sg.2G0000913p3 Sg.2G0000913p4 Sg.2G0000913p5 Sg.2G0000913p6 Sg.2G0001018a Sg.2G0001018b Sg.2G0002289b Sg.2G0002290b Sg.2G0002322a Sg.2G0002322b Sg.2G0002322p1 Sg.2G0002322p2 Sg.2G0002645a Sg.2G0002645b Sg.2G0002645p1 Sg.2G0002645p3 Sg.2G0002645p4 Sg.2G0002645p5 Sg.2G0002645p6 Sg.2G0002784a Sg.2G0002784b Sg.2G0002832a Sg.2G0002832b Sg.3G0000112a Sg.3G0000112b Sg.3G0000112p1 Sg.3G0000112p2 Sg.3G0000112p3 Sg.3G0000112p4 Sg.3G0000112p5 Sg.3G0000595a Sg.3G0000595b Sg.3G0000599b Sg.3G0000770a Sg.3G0000770b Sg.3G0000878a Sg.3G0000878b Sg.3G0000887a Sg.3G0000887b Sg.3G0000900a Sg.3G0000900b Sg.3G0000900p1 Sg.3G0000900p2 Sg.3G0000900p3 Sg.3G0001073a Sg.3G0001073b Sg.3G0001073p1 Sg.3G0002328a Sg.3G0002510a Sg.3G0002510b Sg.3G0002774a Sg.3G0002774b Sg.3G0002891a Sg.4G0000070a Sg.4G0000349a Sg.4G0000349b Sg.4G0000349p1 Sg.4G0000349p2 Sg.4G0000627a Sg.4G0000627b Sg.4G0000627p2 Sg.4G0000743a Sg.4G0000743b Sg.4G0001032a Sg.4G0001035a Sg.4G0001035b Sg.4G0001035p2 Sg.4G0001035p3 Sg.4G0001167a Sg.4G0001167b Sg.4G0001548a Sg.4G0001548b Sg.4G0002097a Sg.4G0002097b Sg.4G0002274a Sg.4G0002274b Sg.4G0002274p2 Sg.4G0002295a Sg.4G0002295b Sg.4G0003024a Sg.4G0003024b Sg.4G0003131b Sg.4G0003131p6 Sg.5G0001196a Sg.5G0001196b Sg.5G0001249p3 Sg.5G0001281b Sg.5G0001281p1 Sg.5G0001694a Sg.5G0001694b Sg.5G0001738a Sg.5G0001738b Sg.5G0001777a Sg.5G0001777b Sg.5G0002158a Sg.5G0002158b Sg.5G0002498a Sg.5G0002498b Sg.5G0002730a Sg.5G0002730b Sg.6G0000639a Sg.6G0000639b Sg.6G0000639p1 Sg.6G0000639p3 Sg.6G0000687a Sg.6G0000687b Sg.6G0000687p2 Sg.6G0000916a Sg.6G0000916b Sg.6G0000916p1 Sg.6G0000916p2 Sg.6G0000962a Sg.6G0000962b Sg.6G0000962p1 Sg.6G0000962p2 Sg.6G0000962p3 Sg.6G0000984b Sg.6G0001209a Sg.6G0001209b Sg.6G0001209p3 Sg.6G0001211a Sg.6G0001211b Sg.6G0001215a Sg.6G0001786a Sg.6G0001786b Sg.6G0001786p1 Sg.6G0002580a Sg.7G0000497a Sg.7G0000497b Sg.7G0000969a Sg.7G0000969b Sg.7G0001938b Sg.7G0002246a Sg.7G0002246b Sg.7G0002246p1 Sg.8G0000731a Sg.8G0000731b Sg.8G0002181p1 Sg.8G0002181p2 Sg.8G0002181p3 Sg.8G0002181p4 Sg.8G0002181p5 Sg.8G0002195a Sg.8G0002195b Sg.9G0000397a Sg.9G0000397b Sg.9G0000421b Sg.9G0000421p1 Sg.9G0000421p2 Sg.9G0001103a Sg.9G0001103b Spo06768 Spo17518 Spo21153 Spo22103 mar_g1563.t1 mar_g2777.t1 pat_g1158.t1 pat_g380.t1 pat_g533.t1 pat_g6019.t1 pat_g6064.t1 pat_g6174.t1 pat_g7523.t1 pat_g9186.t1
OG0000001: AH008112-RA AH015044-RA AH015052-RA AH015054-RA AH015056-RA AH015059-RA AH015060-RA AH015062-RA AH015068-RA AH015181-RA AH015184-RA AH018552-RA AH019620-RA AH021396-RA AH021527-RA AH021528-RA AH021529-RA AH021538-RA AH021543-RA AH021548-RA AH021551-RA AH021574-RA AT3G45860.1 AT4G00960.1 AT4G00970.1 AT4G04490.1 AT4G04500.1 AT4G04540.1 AT4G04570.1 AT4G05200.2 AT4G11460.1 AT4G11470.2 AT4G11480.1 AT4G11490.1 AT4G11530.1 AT4G21230.1 AT4G21366.1 AT4G21400.1 AT4G21410.3 AT4G23130.2 AT4G23140.2 AT4G23150.1 AT4G23170.1 AT4G23180.1 AT4G23190.1 AT4G23200.1 AT4G23220.1 AT4G23230.1 AT4G23240.1 AT4G23250.2 AT4G23260.1 AT4G23270.3 AT4G23280.1 AT4G23290.2 AT4G23300.1 AT4G23310.1 AT4G23320.3 AT4G38830.1 AUR62005682-RA AUR62012591-RA AUR62012602-RA AUR62012603-RA AUR62012607-RA AUR62012610-RA AUR62012611-RA AUR62012614-RA AUR62012618-RA AUR62012619-RA AUR62012620-RA AUR62012621-RA AUR62012624-RA AUR62012625-RA AUR62012626-RA AUR62012628-RA AUR62012630-RA AUR62012632-RA AUR62012633-RA AUR62013869-RA AUR62014584-RA AUR62014590-RA AUR62014591-RA AUR62014596-RA AUR62014603-RA AUR62014609-RA AUR62014612-RA AUR62022024-RA AUR62022025-RA AUR62022026-RA AUR62022030-RA AUR62022034-RA AUR62022036-RA AUR62022037-RA AUR62022038-RA AUR62027661-RA AUR62027662-RA AUR62028874-RA AUR62035860-RA AUR62035861-RA AUR62036607-RA AUR62042393-RA AUR62042394-RA AUR62042395-RA AUR62042402-RA AUR62042406-RA AUR62042407-RA AUR62043891-RA AUR62043893-RA AUR62043894-RA AUR62044095-RA AUR62044096-RA AUR62044393-RA AUR62044394-RA AUR62044559-RA Bv5_098050_yjwf.t1 Bv5_098050_yjwf.t2 Chenopodium_pallidicaule_1029 Chenopodium_pallidicaule_11033 Chenopodium_pallidicaule_11459 Chenopodium_pallidicaule_12541 Chenopodium_pallidicaule_13412 Chenopodium_pallidicaule_14058 Chenopodium_pallidicaule_15143 Chenopodium_pallidicaule_15356 Chenopodium_pallidicaule_15788 Chenopodium_pallidicaule_1662 Chenopodium_pallidicaule_17085 Chenopodium_pallidicaule_18387 Chenopodium_pallidicaule_19030 Chenopodium_pallidicaule_19251 Chenopodium_pallidicaule_19683 Chenopodium_pallidicaule_19895 Chenopodium_pallidicaule_20322 Chenopodium_pallidicaule_20540 Chenopodium_pallidicaule_6228 Chenopodium_pallidicaule_6900 Chenopodium_pallidicaule_7550 Chenopodium_pallidicaule_8845 Chenopodium_pallidicaule_9715 Chenopodium_pallidicaule_981 GOSA_00002556-RA GOSA_00011434-RA GOSA_00011483-RA GOSA_00011486-RA GOSA_00011487-RA GOSA_00017150-RA GOSA_00017155-RA GOSA_00017156-RA GOSA_00017157-RA GOSA_00017159-RA GOSA_00017160-RA GOSA_00017161-RA GOSA_00017162-RA GOSA_00017165-RA GOSA_00017167-RA GOSA_00017173-RA GOSA_00017175-RA GOSA_00017176-RA GOSA_00017177-RA GOSA_00021333-RA Sg.3G0000267a Sg.3G0000269b Sg.3G0000272a Sg.3G0000813a Sg.3G0000813b Sg.3G0001138a Sg.5G0002342a Sg.5G0002342b Sg.5G0002388a Sg.5G0002388b Sg.5G0002397a Sg.5G0002397b Sg.5G0002401a Sg.5G0002401b Sg.5G0002689a Sg.5G0002689b Sg.5G0002691a Sg.5G0002691b Sg.5G0002692a Sg.5G0002692b Sg.5G0002692p1 Sg.5G0002692p2 Sg.5G0002692p3 Sg.5G0002692t1 Sg.5G0002692t2 Sg.5G0002735a Sg.5G0002735b Sg.5G0002741a Sg.5G0002741b Sg.5G0002742a Sg.5G0002742b Sg.5G0002745a Sg.5G0002745b Sg.5G0002749a Sg.5G0002749b Sg.5G0002752a Sg.5G0002752b Sg.5G0002753a Sg.5G0002753b Sg.5G0002753p1 Sg.5G0002753p2 Sg.5G0002756a Sg.5G0002756b Sg.5G0002757b Sg.5G0002757p12 Sg.5G0002757p6 Sg.5G0002757p8 Spo00952 Spo00953 Spo04058 Spo04069 Spo04157 Spo07327 Spo07328 Spo07330 Spo07331 Spo07333 Spo07334 Spo07337 Spo10806 Spo11702 Spo11704 Spo11706 Spo11709 Spo14019 Spo14020 Spo14290 Spo14295 Spo14297 Spo14298 Spo14644 Spo14647 Spo15849 Spo15850 Spo19225 Spo19796 Spo22231 Spo26475 Spo26476 Spo26590 Spo26593 Spo26594 Spo28240 Spo28377 mar_g2526.t1 mar_g2527.t1 mar_g4511.t1 mar_g947.t1 pat_g3609.t1 pat_g463.t1 pat_g5337.t1 pat_g5338.t1 pat_g5338.t2 pat_g5439.t1 pat_g5440.t1 pat_g5441.t1 pat_g5443.t1 pat_g5444.t1 pat_g5445.t1 pat_g5447.t1 pat_g8149.t1 pat_g9060.t1
OG0000002: AT5G36225.1 AUR62000896-RA AUR62000978-RA AUR62001453-RA AUR62001732-RA AUR62003468-RA AUR62003755-RA AUR62005474-RA AUR62005685-RA AUR62006131-RA AUR62006279-RA AUR62006380-RA AUR62008518-RA AUR62008807-RA AUR62013044-RA AUR62013893-RA AUR62014309-RA AUR62015289-RA AUR62016456-RA AUR62019705-RA AUR62020327-RA AUR62020472-RA AUR62020661-RA AUR62022172-RA AUR62022247-RA AUR62022274-RA AUR62022325-RA AUR62022378-RA AUR62022477-RA AUR62023967-RA AUR62024343-RA AUR62024889-RA AUR62025036-RA AUR62025828-RA AUR62026054-RA AUR62026700-RA AUR62027183-RA AUR62027368-RA AUR62027413-RA AUR62027518-RA AUR62028325-RA AUR62029276-RA AUR62029277-RA AUR62029343-RA AUR62030222-RA AUR62030344-RA AUR62030458-RA AUR62030615-RA AUR62031646-RA AUR62031704-RA AUR62032102-RA AUR62032139-RA AUR62032709-RA AUR62032744-RA AUR62032986-RA AUR62033606-RA AUR62033775-RA AUR62034731-RA AUR62035390-RA AUR62035799-RA AUR62036218-RA AUR62036896-RA AUR62037778-RA AUR62038957-RA AUR62039550-RA AUR62039640-RA AUR62040080-RA AUR62040090-RA AUR62040430-RA AUR62041201-RA AUR62042055-RA AUR62042581-RA AUR62044315-RA AUR62044381-RA Bv2_026400_nhsw.t1 Bv5_107190_yjff.t1 Chenopodium_pallidicaule_10310 Chenopodium_pallidicaule_10324 Chenopodium_pallidicaule_11472 Chenopodium_pallidicaule_13403 Chenopodium_pallidicaule_13764 Chenopodium_pallidicaule_15579 Chenopodium_pallidicaule_15922 Chenopodium_pallidicaule_18444 Chenopodium_pallidicaule_20037 Chenopodium_pallidicaule_20446 Chenopodium_pallidicaule_20792 Chenopodium_pallidicaule_21064 Chenopodium_pallidicaule_21118 Chenopodium_pallidicaule_21844 Chenopodium_pallidicaule_21852 Chenopodium_pallidicaule_2240 Chenopodium_pallidicaule_2581 Chenopodium_pallidicaule_2840 Chenopodium_pallidicaule_3613 Chenopodium_pallidicaule_4084 Chenopodium_pallidicaule_6724 Chenopodium_pallidicaule_6878 Chenopodium_pallidicaule_719 Chenopodium_pallidicaule_9214 GOSA_00001512-RA GOSA_00004383-RA GOSA_00009403-RA GOSA_00009424-RA GOSA_00009564-RA GOSA_00012239-RA GOSA_00012420-RA GOSA_00012637-RA GOSA_00015615-RA GOSA_00015704-RA GOSA_00018973-RA GOSA_00018996-RA GOSA_00019858-RA GOSA_00020162-RA GOSA_00022147-RA GOSA_00022556-RA GOSA_00023671-RA GOSA_00023672-RA GOSA_00023686-RA GOSA_00024073-RA GOSA_00024935-RA GOSA_00025573-RA GOSA_00025668-RA GOSA_00026890-RA GOSA_00028116-RA GOSA_00028689-RA GOSA_00028972-RA GOSA_00028973-RA GOSA_00029365-RA Sg.1G0000090a Sg.1G0000090b Sg.1G0000103a Sg.1G0000103b Sg.1G0000103p1 Sg.1G0000103p2 Sg.1G0000103p3 Sg.1G0000268a Sg.1G0000603a Sg.1G0000603b Sg.1G0002143a Sg.1G0002201a Sg.1G0002201b Sg.1G0002210a Sg.1G0002210b Sg.1G0002418a Sg.1G0002418b Sg.1G0002418p1 Sg.1G0002500a Sg.1G0002646b Sg.2G0000005a Sg.2G0000005b Sg.2G0000749b Sg.2G0001191a Sg.2G0001191b Sg.2G0001191p2 Sg.2G0001285a Sg.2G0001285b Sg.2G0001710a Sg.2G0001710b Sg.2G0001710p1 Sg.2G0001751a Sg.2G0001751b Sg.2G0001847b Sg.2G0001908a Sg.2G0001908b Sg.2G0002601b Sg.2G0002656a Sg.2G0002656b Sg.2G0002736a Sg.2G0002736b Sg.2G0002736p1 Sg.2G0003111b Sg.3G0000282a Sg.3G0000282b Sg.3G0000733b Sg.3G0001361a Sg.3G0001589p1 Sg.3G0001589p2 Sg.3G0002909a Sg.3G0002909b Sg.3G0002909p1 Sg.3G0002922a Sg.3G0002922b Sg.3G0002922p1 Sg.3G0003000a Sg.3G0003000b Sg.4G0000192a Sg.4G0001001a Sg.4G0001114a Sg.4G0001114b Sg.4G0001647a Sg.4G0001861a Sg.4G0001861b Sg.4G0002046a Sg.4G0002046b Sg.4G0002046p1 Sg.4G0002077a Sg.4G0002077b Sg.5G0000467a Sg.5G0000467b Sg.5G0000704a Sg.5G0000704b Sg.5G0000704t2 Sg.5G0000704t3 Sg.5G0001114a Sg.5G0001114b Sg.5G0001442a Sg.5G0001442b Sg.5G0001442p3 Sg.5G0001754a Sg.5G0001754b Sg.5G0001758a Sg.5G0001758b Sg.5G0001758p1 Sg.5G0001939a Sg.5G0001939b Sg.5G0002253a Sg.5G0003002b Sg.5G0003038b Sg.6G0000590a Sg.6G0000590b Sg.6G0000860a Sg.6G0000860b Sg.6G0001107a Sg.6G0001107b Sg.6G0001139b Sg.6G0001197p1 Sg.6G0001498a Sg.6G0001498b Sg.6G0001498p1 Sg.6G0001748a Sg.6G0001856a Sg.6G0001856b Sg.7G0001746b Sg.7G0002548a Sg.7G0002762b Sg.7G0002840b Sg.8G0000120a Sg.8G0000228a Sg.8G0000228b Sg.8G0000486a Sg.8G0000486b Sg.8G0001318a Sg.8G0002176a Sg.8G0002176b Sg.8G0002176p1 Sg.9G0001120a Sg.9G0001120b Sg.9G0001183b Spo00168 Spo06046 Spo11468 Spo13144 Spo21322 Spo24605 Spo26061 Spo26443 mar_g3036.t1 mar_g777.t1 pat_g7502.t1
OG0000003: AH005918-RA AUR62000795-RA AUR62002891-RA AUR62002916-RA AUR62003144-RA AUR62003506-RA AUR62003620-RA AUR62003621-RA AUR62005197-RA AUR62008601-RA AUR62008719-RA AUR62008720-RA AUR62008792-RA AUR62008794-RA AUR62008820-RA AUR62008906-RA AUR62010656-RA AUR62013260-RA AUR62013558-RA AUR62013574-RA AUR62013598-RA AUR62014858-RA AUR62015685-RA AUR62017804-RA AUR62018076-RA AUR62018207-RA AUR62018289-RA AUR62019789-RA AUR62020305-RA AUR62022138-RA AUR62024580-RA AUR62024912-RA AUR62024929-RA AUR62025063-RA AUR62025138-RA AUR62025140-RA AUR62025163-RA AUR62025720-RA AUR62026173-RA AUR62027534-RA AUR62027559-RA AUR62027720-RA AUR62027823-RA AUR62027870-RA AUR62028024-RA AUR62028164-RA AUR62029309-RA AUR62030030-RA AUR62030527-RA AUR62031226-RA AUR62031759-RA AUR62032041-RA AUR62032045-RA AUR62033192-RA AUR62033608-RA AUR62033629-RA AUR62033630-RA AUR62033963-RA AUR62034102-RA AUR62034168-RA AUR62035257-RA AUR62035345-RA AUR62035494-RA AUR62036305-RA AUR62036582-RA AUR62036711-RA AUR62036717-RA AUR62036953-RA AUR62037122-RA AUR62037123-RA AUR62037124-RA AUR62037444-RA AUR62038628-RA AUR62038726-RA AUR62038753-RA AUR62039166-RA AUR62039628-RA AUR62039636-RA AUR62040060-RA AUR62040085-RA AUR62040149-RA AUR62040886-RA AUR62041084-RA AUR62041112-RA AUR62041114-RA AUR62041240-RA AUR62041241-RA AUR62041340-RA AUR62041750-RA AUR62041865-RA AUR62041866-RA AUR62042178-RA AUR62042639-RA AUR62042676-RA AUR62042709-RA AUR62043068-RA AUR62043281-RA AUR62044123-RA AUR62044498-RA AUR62044741-RA Bv1_012620_xwtq.t1 Bv1_014240_sjxh.t1 Bv1_021470_nnqf.t1 Bv5_101270_rpes.t1 Bv5_109310_qxyj.t1 Chenopodium_pallidicaule_14018 Chenopodium_pallidicaule_17067 Chenopodium_pallidicaule_20589 Chenopodium_pallidicaule_21087 Chenopodium_pallidicaule_5715 GOSA_00003533-RA GOSA_00003732-RA GOSA_00003734-RA GOSA_00003828-RA GOSA_00003837-RA GOSA_00003908-RA GOSA_00003909-RA GOSA_00004448-RA GOSA_00009455-RA GOSA_00010481-RA GOSA_00010507-RA GOSA_00012120-RA GOSA_00012230-RA GOSA_00012740-RA GOSA_00014440-RA GOSA_00014588-RA GOSA_00014751-RA GOSA_00014828-RA GOSA_00015165-RA GOSA_00016009-RA GOSA_00016903-RA GOSA_00016915-RA GOSA_00016916-RA GOSA_00016979-RA GOSA_00018117-RA GOSA_00019060-RA GOSA_00019246-RA GOSA_00019260-RA GOSA_00019281-RA GOSA_00020142-RA GOSA_00020170-RA GOSA_00020171-RA GOSA_00020484-RA GOSA_00020507-RA GOSA_00020512-RA GOSA_00020513-RA GOSA_00020914-RA GOSA_00021250-RA GOSA_00021583-RA GOSA_00021584-RA GOSA_00021651-RA GOSA_00021911-RA GOSA_00022325-RA GOSA_00022723-RA GOSA_00022866-RA GOSA_00023310-RA GOSA_00023355-RA GOSA_00023842-RA GOSA_00024198-RA GOSA_00024842-RA GOSA_00025176-RA GOSA_00025504-RA GOSA_00025533-RA GOSA_00025569-RA GOSA_00025580-RA GOSA_00026001-RA GOSA_00026056-RA GOSA_00026057-RA GOSA_00026118-RA GOSA_00026390-RA GOSA_00026509-RA GOSA_00026530-RA GOSA_00026552-RA GOSA_00027016-RA GOSA_00027222-RA GOSA_00027459-RA GOSA_00027722-RA GOSA_00027874-RA GOSA_00028265-RA GOSA_00028266-RA GOSA_00028314-RA GOSA_00028345-RA GOSA_00028743-RA GOSA_00028841-RA GOSA_00028982-RA GOSA_00029014-RA GOSA_00029053-RA GOSA_00029107-RA GOSA_00029134-RA GOSA_00029420-RA Sg.1G0000210a Sg.1G0000210b Sg.1G0002569a Sg.1G0002569b Sg.1G0002570a Sg.1G0002570b Sg.1G0002773a Sg.1G0002773b Sg.1G0003151b Sg.2G0000021a Sg.2G0000021b Sg.2G0002972b Sg.3G0000285a Sg.3G0000285b Sg.3G0000285p1 Sg.3G0000647a Sg.3G0000647b Sg.3G0003131b Sg.4G0000095a Sg.4G0000095b Sg.4G0002931a Sg.4G0002931b Sg.4G0002931p1 Sg.4G0002931p2 Sg.5G0000026a Sg.5G0000026b Sg.5G0000026p2 Sg.5G0000026p3 Sg.5G0002938b Sg.6G0002401b Sg.7G0002066a Sg.7G0002066b Sg.7G0002067a Sg.7G0002067b Sg.8G0000532a Sg.8G0000532b Sg.9G0000436a Sg.9G0000436b Spo00152 Spo05147 Spo06699 Spo06710 Spo07148 Spo08206 Spo08731 Spo15408 Spo16552 Spo22768 Spo26293 Spo26480 Spo26701 mar_g4362.t1 mar_g4602.t1 pat_g2576.t1 pat_g6894.t1 pat_g7838.t1 pat_g9299.t1
OG0000004: AH001133-RA AH001204-RA AH003387-RA AH004748-RA AH005985-RA AH009153-RA AH009154-RA AH010078-RA AH010295-RA AH010577-RA AH012157-RA AH012179-RA AH012203-RA AH012204-RA AH012205-RA AH012205-RB AH012206-RA AH012207-RA AH012233-RA AH012243-RA AH012247-RA AH012248-RA AH012258-RA AH012259-RA AH012260-RA AH012266-RA AH012274-RA AH012293-RA AH012294-RA AH012295-RA AH012304-RA AH012321-RA AH012322-RA AH012332-RA AH013703-RA AH017830-RA AH017831-RA AH017832-RA AH017834-RA AH018519-RA AH018877-RA AH018893-RA AH018897-RA AH018898-RA AH018899-RA AH018917-RA AH018919-RA AH019207-RA AH019424-RA AH021464-RA AH021997-RA AH022463-RA AH022464-RA AH022544-RA AH022965-RA AUR62002157-RA AUR62002198-RA AUR62002288-RA AUR62002549-RA AUR62002574-RA AUR62002592-RA AUR62002593-RA AUR62002613-RA AUR62009053-RA AUR62009055-RA AUR62009057-RA AUR62009058-RA AUR62009973-RA AUR62010030-RA AUR62010185-RA AUR62010196-RA AUR62010199-RA AUR62010202-RA AUR62010204-RA AUR62010212-RA AUR62010307-RA AUR62013194-RA AUR62013203-RA AUR62013204-RA AUR62013207-RA AUR62013208-RA AUR62013856-RA AUR62015093-RA AUR62015406-RA AUR62015504-RA AUR62015505-RA AUR62015506-RA AUR62015507-RA AUR62015509-RA AUR62015510-RA AUR62015513-RA AUR62015883-RA AUR62016092-RA AUR62016095-RA AUR62016170-RA AUR62016171-RA AUR62016901-RA AUR62017552-RA AUR62019464-RA AUR62019465-RA AUR62019530-RA AUR62020340-RA AUR62020604-RA AUR62020611-RA AUR62020626-RA AUR62020664-RA AUR62023996-RA AUR62024505-RA AUR62026092-RA AUR62027004-RA AUR62027005-RA AUR62027006-RA AUR62030006-RA AUR62030058-RA AUR62030355-RA AUR62030843-RA AUR62030844-RA AUR62030845-RA AUR62031858-RA AUR62034393-RA AUR62035039-RA AUR62035042-RA AUR62035080-RA AUR62035081-RA AUR62035088-RA AUR62036167-RA AUR62036267-RA AUR62036742-RA AUR62036743-RA AUR62037022-RA AUR62037533-RA AUR62040839-RA AUR62040951-RA AUR62041385-RA Bv1_006200_yjuh.t1 Bv3_055850_ixtq.t1 Bv3_058270_ohwm.t1 Bv3_061200_qogc.t1 Bv3_067460_akso.t1 Bv4_077590_poqk.t1 Chenopodium_pallidicaule_10664 Chenopodium_pallidicaule_11072 Chenopodium_pallidicaule_11498 Chenopodium_pallidicaule_11721 Chenopodium_pallidicaule_11998 Chenopodium_pallidicaule_12149 Chenopodium_pallidicaule_12787 Chenopodium_pallidicaule_13646 Chenopodium_pallidicaule_14321 Chenopodium_pallidicaule_15032 Chenopodium_pallidicaule_15249 Chenopodium_pallidicaule_16972 Chenopodium_pallidicaule_18641 Chenopodium_pallidicaule_19381 Chenopodium_pallidicaule_19548 Chenopodium_pallidicaule_20029 Chenopodium_pallidicaule_20675 Chenopodium_pallidicaule_21669 Chenopodium_pallidicaule_3284 Chenopodium_pallidicaule_4177 Chenopodium_pallidicaule_6458 Chenopodium_pallidicaule_860 Chenopodium_pallidicaule_8948 GOSA_00002350-RA GOSA_00007298-RA GOSA_00014139-RA GOSA_00020263-RA GOSA_00020270-RA GOSA_00020293-RA GOSA_00020394-RA GOSA_00020395-RA Sg.1G0000690b Sg.3G0001311a Sg.3G0001311b Sg.3G0001472a Sg.3G0001472b Sg.3G0001472p1 Sg.3G0001472p4 Sg.3G0002827a Sg.3G0002827b Sg.3G0002827t1 Sg.3G0002827t2 Sg.3G0002827t3 Sg.3G0002827t4 Sg.4G0003328b Sg.5G0001295a Sg.5G0001295b Sg.6G0001869a Sg.6G0001869b Sg.6G0002894b Sg.6G0002905b Sg.7G0000118a Sg.7G0000118b Sg.7G0000118p2 Sg.7G0000118p3 Sg.7G0000118p4 Sg.7G0000118t1 Sg.7G0000118t2 Sg.7G0000119b Sg.7G0000119p5 Sg.7G0001334a Sg.7G0001334b Sg.7G0002199a Sg.7G0002199b Sg.7G0002199p1 Sg.7G0002199p2 Sg.9G0001023a Spo01355 Spo04385 Spo04388 Spo04442 Spo04443 Spo05117 Spo07258 Spo07272 Spo07273 Spo09973 Spo11223 Spo11289 Spo12736 Spo12784 Spo12821 Spo12903 Spo12905 Spo14320 Spo15379 Spo15443 Spo15686 Spo17684 Spo19892 Spo19893 Spo22631 Spo22633 Spo22636 Spo27009 mar_g1012.t1 mar_g1788.t1 mar_g3136.t1 pat_g1588.t1 pat_g1759.t1 pat_g2932.t1 pat_g3541.t1 pat_g748.t1 pat_g8437.t1
OG0000005: AH000847-RA AH000848-RA AH004741-RA AH013574-RA AH016383-RA AH019148-RA AH023797-RA AUR62000937-RA AUR62001113-RA AUR62002669-RA AUR62002673-RA AUR62003617-RA AUR62004903-RA AUR62007675-RA AUR62008654-RA AUR62008864-RA AUR62009595-RA AUR62010039-RA AUR62012378-RA AUR62014079-RA AUR62014752-RA AUR62014818-RA AUR62015045-RA AUR62015351-RA AUR62015560-RA AUR62016225-RA AUR62018115-RA AUR62018461-RA AUR62018969-RA AUR62019088-RA AUR62022503-RA AUR62024077-RA AUR62024890-RA AUR62025389-RA AUR62026207-RA AUR62026439-RA AUR62026564-RA AUR62026917-RA AUR62027545-RA AUR62028018-RA AUR62028046-RA AUR62028048-RA AUR62029545-RA AUR62029932-RA AUR62030034-RA AUR62030068-RA AUR62030098-RA AUR62031092-RA AUR62031648-RA AUR62031651-RA AUR62032033-RA AUR62033545-RA AUR62033722-RA AUR62034027-RA AUR62034035-RA AUR62034466-RA AUR62034635-RA AUR62035358-RA AUR62035911-RA AUR62037299-RA AUR62038357-RA AUR62038974-RA AUR62038989-RA AUR62039188-RA AUR62040126-RA AUR62040127-RA AUR62041003-RA AUR62041301-RA AUR62041329-RA AUR62041578-RA AUR62042488-RA AUR62042718-RA AUR62043150-RA Bv1_002470_pcha.t1 Bv1_012150_uyem.t1 Bv1_022560_cmss.t1 Bv3_056350_kwci.t1 Bv4_081080_ynoj.t1 Bv4_086790_jxrq.t1 Bv4_092850_mzks.t1 Bv5_100110_wncs.t1 Chenopodium_pallidicaule_10504 Chenopodium_pallidicaule_10566 Chenopodium_pallidicaule_11014 Chenopodium_pallidicaule_13867 Chenopodium_pallidicaule_17175 Chenopodium_pallidicaule_17411 Chenopodium_pallidicaule_18011 Chenopodium_pallidicaule_18198 Chenopodium_pallidicaule_18485 Chenopodium_pallidicaule_19203 Chenopodium_pallidicaule_19489 Chenopodium_pallidicaule_20218 Chenopodium_pallidicaule_20304 Chenopodium_pallidicaule_21151 Chenopodium_pallidicaule_2117 Chenopodium_pallidicaule_21332 Chenopodium_pallidicaule_2293 Chenopodium_pallidicaule_2482 Chenopodium_pallidicaule_3292 Chenopodium_pallidicaule_4045 Chenopodium_pallidicaule_5790 Chenopodium_pallidicaule_6059 Chenopodium_pallidicaule_7531 Chenopodium_pallidicaule_7787 Chenopodium_pallidicaule_9472 Chenopodium_pallidicaule_9647 Chenopodium_pallidicaule_9866 GOSA_00000560-RA GOSA_00000963-RA GOSA_00001881-RA GOSA_00003688-RA GOSA_00004224-RA GOSA_00004554-RA GOSA_00005542-RA GOSA_00006631-RA GOSA_00006884-RA GOSA_00007069-RA GOSA_00007688-RA GOSA_00007851-RA GOSA_00009430-RA GOSA_00009501-RA GOSA_00009502-RA GOSA_00009585-RA GOSA_00014482-RA GOSA_00014536-RA GOSA_00014566-RA GOSA_00015616-RA GOSA_00015929-RA GOSA_00015930-RA GOSA_00016019-RA GOSA_00020140-RA GOSA_00021714-RA GOSA_00021739-RA GOSA_00022114-RA GOSA_00022146-RA GOSA_00022202-RA GOSA_00022203-RA GOSA_00022557-RA GOSA_00023971-RA GOSA_00024072-RA GOSA_00026875-RA GOSA_00027672-RA GOSA_00027764-RA GOSA_00027851-RA GOSA_00027852-RA GOSA_00028118-RA GOSA_00028119-RA GOSA_00028684-RA GOSA_00028822-RA GOSA_00028823-RA GOSA_00029366-RA Sg.1G0000390a Sg.1G0000390b Sg.1G0001287b Sg.1G0001287p1 Sg.1G0001287p2 Sg.1G0002690a Sg.1G0002690b Sg.2G0000570a Sg.2G0000749a Sg.2G0000787a Sg.2G0001148a Sg.2G0001148b Sg.2G0001309a Sg.2G0001309b Sg.2G0001849a Sg.2G0001849b Sg.2G0002577a Sg.2G0002577b Sg.2G0002738a Sg.2G0002738b Sg.3G0000545a Sg.3G0000545b Sg.3G0000720a Sg.3G0000942a Sg.3G0001589a Sg.3G0001824p2 Sg.3G0002938a Sg.3G0002938b Sg.3G0003112b Sg.4G0000535a Sg.4G0000535b Sg.4G0000536b Sg.4G0000971a Sg.4G0000971b Sg.4G0001019a Sg.4G0001019b Sg.4G0002253a Sg.4G0002253b Sg.4G0002806a Sg.4G0002806b Sg.4G0003201b Sg.4G0003397b Sg.5G0000198a Sg.5G0000198b Sg.5G0001709a Sg.5G0001709b Sg.5G0001903a Sg.5G0001903b Sg.5G0001992a Sg.5G0001992b Sg.5G0002114b Sg.6G0000286a Sg.6G0000650a Sg.6G0000861a Sg.6G0001138b Sg.6G0002520a Sg.6G0002520b Sg.7G0002777b Sg.7G0002794b Sg.8G0000663a Sg.8G0001474a Sg.8G0002436b Sg.8G0002470b Sg.9G0000113a Sg.9G0000445a Sg.9G0000525a Sg.9G0000525b Sg.9G0001372a Sg.9G0001372b Spo03397 Spo13606 Spo18606 Spo19116 mar_g1028.t1 pat_g2317.t1 pat_g3332.t1
OG0000006: AT1G40390.1 AT1G43760.1 AUR62006511-RA AUR62010511-RA AUR62015316-RA AUR62019469-RA AUR62019669-RA AUR62024079-RA AUR62025789-RA AUR62028424-RA AUR62033088-RA AUR62034014-RA AUR62034075-RA AUR62034467-RA AUR62037365-RA AUR62037390-RA AUR62037775-RA AUR62038828-RA AUR62040608-RA AUR62040609-RA AUR62040610-RA AUR62040611-RA AUR62040612-RA AUR62041349-RA AUR62041926-RA AUR62042065-RA AUR62042646-RA AUR62043133-RA AUR62043369-RA AUR62043649-RA AUR62044506-RA AUR62044627-RA Chenopodium_pallidicaule_10154 Chenopodium_pallidicaule_10351 Chenopodium_pallidicaule_10813 Chenopodium_pallidicaule_11919 Chenopodium_pallidicaule_12670 Chenopodium_pallidicaule_12692 Chenopodium_pallidicaule_12813 Chenopodium_pallidicaule_13420 Chenopodium_pallidicaule_13534 Chenopodium_pallidicaule_14381 Chenopodium_pallidicaule_15364 Chenopodium_pallidicaule_15531 Chenopodium_pallidicaule_16695 Chenopodium_pallidicaule_17567 Chenopodium_pallidicaule_17627 Chenopodium_pallidicaule_19041 Chenopodium_pallidicaule_19052 Chenopodium_pallidicaule_19133 Chenopodium_pallidicaule_20422 Chenopodium_pallidicaule_21293 Chenopodium_pallidicaule_21612 Chenopodium_pallidicaule_21682 Chenopodium_pallidicaule_21731 Chenopodium_pallidicaule_2410 Chenopodium_pallidicaule_3049 Chenopodium_pallidicaule_4266 Chenopodium_pallidicaule_4448 Chenopodium_pallidicaule_476 Chenopodium_pallidicaule_51 Chenopodium_pallidicaule_575 Chenopodium_pallidicaule_7317 Chenopodium_pallidicaule_8303 Chenopodium_pallidicaule_9186 Chenopodium_pallidicaule_9424 Chenopodium_pallidicaule_943 Chenopodium_pallidicaule_9452 Chenopodium_pallidicaule_9999 GOSA_00001898-RA GOSA_00002770-RA GOSA_00007982-RA GOSA_00010475-RA GOSA_00012235-RA GOSA_00013026-RA GOSA_00013212-RA GOSA_00013720-RA GOSA_00013909-RA GOSA_00013922-RA GOSA_00014551-RA GOSA_00015058-RA GOSA_00015060-RA GOSA_00015305-RA GOSA_00015667-RA GOSA_00016639-RA GOSA_00016694-RA GOSA_00016695-RA GOSA_00017429-RA GOSA_00017719-RA GOSA_00017770-RA GOSA_00018068-RA GOSA_00018504-RA GOSA_00018583-RA GOSA_00018599-RA GOSA_00018930-RA GOSA_00019128-RA GOSA_00019814-RA GOSA_00019829-RA GOSA_00020932-RA GOSA_00021142-RA GOSA_00021807-RA GOSA_00021835-RA GOSA_00021851-RA GOSA_00021852-RA GOSA_00022358-RA GOSA_00022370-RA GOSA_00022779-RA GOSA_00023232-RA GOSA_00024004-RA GOSA_00024335-RA GOSA_00025170-RA GOSA_00026242-RA GOSA_00026437-RA GOSA_00027444-RA GOSA_00027635-RA GOSA_00027770-RA GOSA_00027897-RA GOSA_00028998-RA GOSA_00029003-RA GOSA_00029005-RA Sg.1G0000146a Sg.1G0000146b Sg.1G0002299a Sg.1G0002299b Sg.1G0002602a Sg.1G0002602b Sg.1G0002705b Sg.1G0002706b Sg.1G0002852a Sg.1G0002852b Sg.1G0002912a Sg.1G0002912b Sg.2G0001772a Sg.2G0001772b Sg.2G0001990a Sg.2G0001990b Sg.2G0002089a Sg.2G0002089b Sg.2G0002089p1 Sg.2G0002089p2 Sg.2G0002089p3 Sg.2G0002284b Sg.2G0002379a Sg.2G0002379b Sg.2G0002503a Sg.2G0002503b Sg.2G0002503p2 Sg.2G0002503p3 Sg.2G0002503p4 Sg.2G0002503p6 Sg.2G0002503p7 Sg.2G0002667a Sg.2G0002667b Sg.2G0002788a Sg.2G0002788b Sg.3G0000058a Sg.3G0000387a Sg.3G0000402a Sg.3G0000402b Sg.3G0000402p1 Sg.3G0000402p2 Sg.3G0000446a Sg.3G0000446b Sg.3G0000633a Sg.3G0000633b Sg.3G0000661a Sg.3G0000661b Sg.3G0000662a Sg.3G0000662b Sg.3G0002623b Sg.3G0002985a Sg.3G0002985b Sg.3G0003006b Sg.4G0000029b Sg.4G0000240a Sg.4G0000240b Sg.4G0000242a Sg.4G0000242b Sg.4G0003022a Sg.4G0003022b Sg.4G0003022p1 Sg.4G0003022p2 Sg.4G0003022p4 Sg.4G0003022p5 Sg.4G0003164b Sg.5G0001360a Sg.5G0001445a Sg.5G0001445b Sg.5G0001844b Sg.5G0001859a Sg.6G0001468a Sg.6G0001468b Sg.6G0001468p1 Sg.6G0001468p2 Sg.6G0001468p3 Sg.6G0001468p4 Sg.6G0001468p5 Sg.7G0001544a Sg.7G0002325a Sg.7G0002325b Sg.8G0000796b Sg.8G0000796p2 Sg.8G0000796p3 Sg.8G0000800a Sg.8G0000800b Sg.8G0000800p1 Sg.8G0000800p10 Sg.8G0000800p3 Sg.8G0000800p6 Sg.8G0000800p9 Sg.8G0000832a Sg.8G0000832b Sg.8G0000837a Sg.8G0000837b Sg.8G0000946b Sg.9G0000505a Sg.9G0000505b Sg.9G0000705a Sg.9G0000705b Spo16992 Spo28208 mar_g1427.t1 pat_g8161.t1
OG0000007: AH008576-RA AH010059-RA AH011175-RA AH011176-RA AH011177-RA AH011178-RA AH011179-RA AH011181-RA AH011185-RA AH011186-RA AH011187-RA AH011188-RA AH018654-RA AH020450-RA AT1G12300.1 AT1G12615.1 AT1G12620.1 AT1G12700.2 AT1G12775.1 AT3G22470.1 AUR62000377-RA AUR62000391-RA AUR62000401-RA AUR62000443-RA AUR62000447-RA AUR62000456-RA AUR62000458-RA AUR62000489-RA AUR62000541-RA AUR62000542-RA AUR62000580-RA AUR62000611-RA AUR62000621-RA AUR62000622-RA AUR62000699-RA AUR62000708-RA AUR62000712-RA AUR62000760-RA AUR62000845-RA AUR62004849-RA AUR62005130-RA AUR62005167-RA AUR62005251-RA AUR62005259-RA AUR62005267-RA AUR62005284-RA AUR62005285-RA AUR62005302-RA AUR62005305-RA AUR62005307-RA AUR62006745-RA AUR62006756-RA AUR62006757-RA AUR62006759-RA AUR62006790-RA AUR62006791-RA AUR62006802-RA AUR62006854-RA AUR62006892-RA AUR62006893-RA AUR62006930-RA AUR62006932-RA AUR62006934-RA AUR62006936-RA AUR62006965-RA AUR62040932-RA Bv4_076310_eyif.t1 Bv4_076330_gfzs.t1 Bv4_076330_gfzs.t2 Bv4_076340_umaz.t1 Bv4_076490_gtfn.t1 Bv4_076930_erma.t1 Bv4_077160_andr.t1 Bv4_077180_sism.t1 Bv4_077200_ocin.t1 Bv4_077210_fhjr.t1 Bv4_077230_zywi.t1 Bv4_077240_atpn.t1 Bv4_077260_ddhf.t1 Bv4_077720_xfiw.t1 Bv4_077780_umde.t1 Bv4_077800_jgpc.t1 Bv4_078160_pmmn.t1 Bv4_079040_pthu.t1 Bv4_079370_pehp.t1 Bv4_079800_yfga.t1 Bv4_079810_xnzt.t1 Bv4_079820_cgyo.t1 Bv4_079840_otdq.t1 Bv4_079840_otdq.t2 Bv4_079990_duqz.t1 Bv4_080220_jeij.t1 Bv4_080230_iiuj.t1 Bv4_080250_stti.t1 Bv4_080470_khxz.t1 Bv4_080590_mmef.t1 Bv4_080630_syna.t1 Bv4_080650_henx.t1 Bv4_080680_wtdk.t1 Bv4_080800_roaz.t1 Bv4_080810_pagz.t1 Bv4_080970_yhyn.t1 Bv4_081030_aauz.t1 Bv4_081040_duzq.t1 Bv4_081250_audm.t1 Bv4_081260_rgmh.t1 Bv4_097330_idtg.t1 Chenopodium_pallidicaule_10046 Chenopodium_pallidicaule_10273 Chenopodium_pallidicaule_1142 Chenopodium_pallidicaule_12449 Chenopodium_pallidicaule_13434 Chenopodium_pallidicaule_16553 Chenopodium_pallidicaule_17865 Chenopodium_pallidicaule_19104 Chenopodium_pallidicaule_20015 Chenopodium_pallidicaule_20661 Chenopodium_pallidicaule_3072 Chenopodium_pallidicaule_4589 Chenopodium_pallidicaule_5690 Chenopodium_pallidicaule_6058 Chenopodium_pallidicaule_6131 Chenopodium_pallidicaule_8534 Chenopodium_pallidicaule_9181 Chenopodium_pallidicaule_9392 GOSA_00008384-RA GOSA_00008386-RA GOSA_00008419-RA GOSA_00008420-RA GOSA_00008428-RA GOSA_00008429-RA GOSA_00015311-RA GOSA_00015316-RA GOSA_00015327-RA GOSA_00015328-RA GOSA_00015329-RA GOSA_00015337-RA GOSA_00015344-RA GOSA_00015346-RA GOSA_00015352-RA GOSA_00015357-RA GOSA_00015386-RA GOSA_00015407-RA GOSA_00015408-RA GOSA_00015424-RA GOSA_00015425-RA GOSA_00016130-RA GOSA_00027505-RA Sg.1G0002015a Sg.1G0002015b Sg.2G0001807a Sg.2G0001807b Sg.3G0000714a Sg.3G0000714b Sg.3G0000714p1 Sg.3G0000714p2 Sg.3G0002200b Sg.3G0002200p1 Sg.3G0002258a Sg.3G0002258b Sg.3G0002262a Sg.3G0002262b Sg.3G0002262p1 Sg.3G0002269b Sg.3G0002269p1 Sg.3G0002269p2 Sg.3G0002273a Sg.3G0002273p1 Sg.3G0002273p3 Sg.3G0002273p5 Sg.3G0002281b Sg.3G0002281t1 Sg.3G0002281t2 Sg.3G0002285a Sg.3G0002285b Sg.3G0002285p1 Sg.3G0002298a Sg.3G0002298b Sg.3G0002301b Sg.3G0002319a Sg.3G0002319b Sg.3G0002322a Sg.3G0002322b Sg.4G0002801a Sg.4G0002801b Spo01422 Spo02476 Spo03606 Spo04589 Spo07201 Spo07359 Spo07952 Spo09110 Spo12085 Spo12086 Spo13307 Spo14037 Spo14118 Spo14782 Spo14783 Spo17308 Spo22726 Spo26132 Spo26191 Spo27240 mar_g176.t1 mar_g197.t1 mar_g3744.t1 pat_g1394.t1
OG0000008: AH000972-RA AH003101-RA AH006073-RA AH011376-RA AH013812-RA AH013902-RA AH018992-RA AH019079-RA AH019725-RA AH020775-RA AH022530-RA AUR62002689-RA AUR62003731-RA AUR62003777-RA AUR62003871-RA AUR62006821-RA AUR62006830-RA AUR62008235-RA AUR62008862-RA AUR62009196-RA AUR62009197-RA AUR62013326-RA AUR62013877-RA AUR62014678-RA AUR62015077-RA AUR62015687-RA AUR62015984-RA AUR62017651-RA AUR62019068-RA AUR62020737-RA AUR62024470-RA AUR62024627-RA AUR62025838-RA AUR62027644-RA AUR62027648-RA AUR62027924-RA AUR62028957-RA AUR62029711-RA AUR62030115-RA AUR62030618-RA AUR62031666-RA AUR62033390-RA AUR62033650-RA AUR62033675-RA AUR62033677-RA AUR62033754-RA AUR62034038-RA AUR62034337-RA AUR62035339-RA AUR62035367-RA AUR62035717-RA AUR62036664-RA AUR62038308-RA AUR62040033-RA AUR62040034-RA AUR62042190-RA AUR62042615-RA AUR62042707-RA AUR62043516-RA AUR62043517-RA AUR62044419-RA AUR62044420-RA Bv1_023100_yjrr.t1 Chenopodium_pallidicaule_18923 Chenopodium_pallidicaule_19077 Chenopodium_pallidicaule_20712 Chenopodium_pallidicaule_4862 Chenopodium_pallidicaule_5094 Chenopodium_pallidicaule_8685 GOSA_00001753-RA GOSA_00004029-RA GOSA_00004041-RA GOSA_00006396-RA GOSA_00008954-RA GOSA_00009986-RA GOSA_00013640-RA GOSA_00013641-RA GOSA_00013882-RA GOSA_00014038-RA GOSA_00014361-RA GOSA_00014613-RA GOSA_00014706-RA GOSA_00016912-RA GOSA_00018961-RA GOSA_00019959-RA GOSA_00020389-RA GOSA_00021335-RA GOSA_00021336-RA GOSA_00021342-RA GOSA_00022037-RA GOSA_00022082-RA GOSA_00022292-RA GOSA_00022658-RA GOSA_00023683-RA GOSA_00024041-RA GOSA_00024887-RA GOSA_00025299-RA GOSA_00026922-RA GOSA_00026979-RA GOSA_00027067-RA GOSA_00027476-RA GOSA_00028474-RA Sg.1G0000445a Sg.1G0000445b Sg.1G0000594a Sg.1G0000594b Sg.1G0000594p4 Sg.1G0002067a Sg.1G0002067b Sg.1G0002067p2 Sg.1G0002068a Sg.1G0002068b Sg.1G0002248a Sg.1G0002248b Sg.1G0002248p1 Sg.1G0002483a Sg.1G0002483b Sg.1G0002675a Sg.1G0002675b Sg.1G0002676a Sg.1G0002676b Sg.1G0002886a Sg.1G0002886b Sg.1G0002887a Sg.1G0002887b Sg.2G0002340b Sg.2G0002599b Sg.2G0002600a Sg.2G0002600b Sg.3G0001046a Sg.3G0001047a Sg.3G0001047b Sg.3G0002820a Sg.3G0002820b Sg.3G0002820p1 Sg.3G0002820p2 Sg.3G0002913a Sg.3G0002913b Sg.3G0002914b Sg.3G0002924a Sg.3G0002924b Sg.3G0002924p6 Sg.4G0000515a Sg.4G0000515b Sg.4G0000581a Sg.4G0000581b Sg.4G0000581p1 Sg.4G0000975a Sg.4G0000975b Sg.4G0000976a Sg.4G0000976b Sg.4G0001572a Sg.4G0002832b Sg.4G0003084a Sg.4G0003084b Sg.4G0003085a Sg.4G0003085b Sg.5G0001845a Sg.5G0001845b Sg.6G0000403a Sg.6G0000403b Sg.6G0000403p2 Sg.6G0000403p5 Sg.6G0002003a Sg.6G0002003b Sg.7G0000516a Sg.7G0000516p1 Sg.7G0001432a Sg.7G0001432b Sg.7G0001432p3 Sg.7G0001432t1 Sg.7G0001432t2 Sg.7G0001933b Sg.7G0002290a Sg.7G0002290b Sg.8G0002292a Sg.8G0002292b Sg.8G0002293a Sg.8G0002293b Spo01846 Spo03696 Spo09506 Spo10223 Spo11130 Spo12329 Spo17906 Spo18527 Spo22419 Spo23887 Spo26510 pat_g4061.t1
OG0000009: AT2G07760.1 AT5G28823.1 AUR62026902-RA AUR62037255-RA AUR62042346-RA AUR62043420-RA Bv5_109190_sixw.t1 Chenopodium_pallidicaule_1123 Chenopodium_pallidicaule_11587 Chenopodium_pallidicaule_11974 Chenopodium_pallidicaule_12040 Chenopodium_pallidicaule_12233 Chenopodium_pallidicaule_12768 Chenopodium_pallidicaule_12808 Chenopodium_pallidicaule_14066 Chenopodium_pallidicaule_14715 Chenopodium_pallidicaule_15481 Chenopodium_pallidicaule_17871 Chenopodium_pallidicaule_1793 Chenopodium_pallidicaule_18439 Chenopodium_pallidicaule_19694 Chenopodium_pallidicaule_19778 Chenopodium_pallidicaule_19827 Chenopodium_pallidicaule_20020 Chenopodium_pallidicaule_2033 Chenopodium_pallidicaule_20961 Chenopodium_pallidicaule_21031 Chenopodium_pallidicaule_21183 Chenopodium_pallidicaule_2318 Chenopodium_pallidicaule_2820 Chenopodium_pallidicaule_3610 Chenopodium_pallidicaule_3654 Chenopodium_pallidicaule_433 Chenopodium_pallidicaule_7072 Chenopodium_pallidicaule_7552 Chenopodium_pallidicaule_7992 Chenopodium_pallidicaule_8780 Chenopodium_pallidicaule_9185 GOSA_00001719-RA GOSA_00001817-RA GOSA_00002768-RA GOSA_00003791-RA GOSA_00007980-RA GOSA_00009618-RA GOSA_00010536-RA GOSA_00012397-RA GOSA_00012434-RA GOSA_00012456-RA GOSA_00013027-RA GOSA_00013210-RA GOSA_00013657-RA GOSA_00013719-RA GOSA_00013874-RA GOSA_00014296-RA GOSA_00014302-RA GOSA_00014503-RA GOSA_00014552-RA GOSA_00015057-RA GOSA_00015059-RA GOSA_00015108-RA GOSA_00015269-RA GOSA_00016062-RA GOSA_00016147-RA GOSA_00016201-RA GOSA_00016616-RA GOSA_00016638-RA GOSA_00016693-RA GOSA_00017425-RA GOSA_00017771-RA GOSA_00018125-RA GOSA_00018503-RA GOSA_00018704-RA GOSA_00019340-RA GOSA_00020913-RA GOSA_00021005-RA GOSA_00021141-RA GOSA_00021806-RA GOSA_00021919-RA GOSA_00022359-RA GOSA_00022947-RA GOSA_00023527-RA GOSA_00023659-RA GOSA_00023862-RA GOSA_00024467-RA GOSA_00024760-RA GOSA_00025351-RA GOSA_00025753-RA GOSA_00025773-RA GOSA_00026031-RA GOSA_00026184-RA GOSA_00026423-RA GOSA_00026476-RA GOSA_00027742-RA GOSA_00028006-RA GOSA_00028207-RA GOSA_00028731-RA GOSA_00028954-RA GOSA_00028967-RA GOSA_00028999-RA GOSA_00029004-RA GOSA_00029006-RA GOSA_00029032-RA GOSA_00029102-RA Sg.1G0000190a Sg.1G0000190b Sg.1G0000190p1 Sg.1G0002412b Sg.1G0002450a Sg.1G0003145b Sg.2G0002503p1 Sg.2G0002503p5 Sg.2G0002588a Sg.3G0000663a Sg.3G0000663b Sg.3G0000663p1 Sg.3G0000663p2 Sg.3G0002623p3 Sg.3G0003084b Sg.5G0001099a Sg.5G0001099b Sg.5G0001361a Sg.5G0001361b Sg.5G0001926a Sg.5G0001926b Sg.6G0001465a Sg.6G0001465b Sg.6G0001650a Sg.6G0001650b Sg.7G0001712a Sg.7G0001712b Sg.7G0002026a Sg.7G0002026b Sg.7G0002798b Sg.8G0000588a Sg.8G0000588b Sg.8G0000717b Sg.8G0000801a Sg.8G0000801b Sg.8G0000801p1 Sg.8G0002184a Sg.8G0002184b Sg.8G0002184p1 Sg.8G0002184p2 Sg.9G0000939a Sg.9G0000939b Spo00065 Spo01906 Spo01996 Spo02079 Spo02081 Spo03992 Spo05234 Spo05290 Spo08321 Spo08854 Spo09308 Spo10448 Spo10822 Spo11648 Spo12280 Spo12412 Spo15053 Spo15520 Spo19065 Spo20681 Spo22138 Spo22499 Spo23028 Spo24112 Spo24165 Spo24167 Spo24449 Spo24820 Spo25513 Spo25516 Spo26492 Spo27305 Spo28133 Spo28341 Spo28372 mar_g879.t1 pat_g1843.t1 pat_g8190.t1
OG0000010: AT1G52603.1 AT1G67235.1 AT5G33393.1 AUR62006272-RA AUR62009894-RA AUR62014141-RA AUR62014271-RA AUR62015042-RA AUR62026816-RA AUR62030200-RA AUR62035936-RA AUR62035996-RA AUR62036039-RA AUR62036087-RA AUR62036397-RA AUR62036681-RA AUR62037655-RA AUR62041031-RA AUR62041121-RA AUR62041330-RA Bv1_021500_wirp.t1 Bv3_070050_jaci.t1 Bv4_086680_dipa.t1 Bv5_105490_risf.t1 Chenopodium_pallidicaule_11254 Chenopodium_pallidicaule_12209 Chenopodium_pallidicaule_13532 Chenopodium_pallidicaule_13744 Chenopodium_pallidicaule_18945 Chenopodium_pallidicaule_1901 Chenopodium_pallidicaule_19473 Chenopodium_pallidicaule_2172 Chenopodium_pallidicaule_5074 Chenopodium_pallidicaule_6028 GOSA_00003785-RA GOSA_00004780-RA GOSA_00008299-RA GOSA_00009936-RA GOSA_00013801-RA GOSA_00014458-RA GOSA_00014757-RA GOSA_00014789-RA GOSA_00016873-RA GOSA_00019715-RA GOSA_00020488-RA GOSA_00020497-RA GOSA_00023322-RA GOSA_00023338-RA GOSA_00023595-RA GOSA_00023752-RA GOSA_00024352-RA GOSA_00025067-RA GOSA_00026193-RA GOSA_00026244-RA GOSA_00026962-RA GOSA_00028349-RA Sg.1G0002167a Sg.1G0002173p2 Sg.1G0002451a Sg.1G0002451b Sg.1G0002462a Sg.1G0002462b Sg.1G0002683a Sg.1G0002683b Sg.1G0002786a Sg.1G0002786b Sg.1G0002901a Sg.1G0002901b Sg.1G0002901p1 Sg.2G0000694p1 Sg.2G0000694p2 Sg.2G0001996a Sg.2G0001996b Sg.2G0002821a Sg.2G0002821b Sg.3G0000222a Sg.3G0000222b Sg.3G0000222p2 Sg.3G0000222p3 Sg.3G0000524b Sg.3G0000524p3 Sg.3G0000524p6 Sg.3G0000682a Sg.3G0000682b Sg.3G0000682p1 Sg.3G0000682p3 Sg.3G0000682p4 Sg.3G0000682p5 Sg.3G0000776a Sg.3G0000776b Sg.3G0002329a Sg.3G0002329b Sg.3G0002838b Sg.4G0000008a Sg.4G0000008b Sg.4G0000098a Sg.4G0000098b Sg.4G0000098p1 Sg.4G0000098p2 Sg.4G0000243a Sg.4G0000243b Sg.4G0000567a Sg.4G0000567b Sg.4G0000588a Sg.4G0000588b Sg.4G0001171a Sg.4G0001171b Sg.4G0001386a Sg.4G0001386b Sg.4G0002245a Sg.4G0002245b Sg.4G0002245p3 Sg.4G0002870p1 Sg.4G0002870p2 Sg.5G0001054a Sg.5G0001054b Sg.5G0001054p1 Sg.5G0001054p5 Sg.5G0001178a Sg.5G0001178b Sg.5G0001178p1 Sg.5G0001472a Sg.5G0001472b Sg.5G0001942a Sg.5G0001942b Sg.5G0002069a Sg.5G0002069b Sg.5G0002244a Sg.5G0002244b Sg.5G0002382a Sg.5G0002382b Sg.5G0002382p1 Sg.5G0002605a Sg.5G0002605b Sg.6G0001092a Sg.6G0001092b Sg.6G0001794a Sg.6G0001794b Sg.6G0001875a Sg.6G0001875b Sg.7G0000906a Sg.7G0000906b Sg.7G0001222a Sg.7G0001307a Sg.7G0001307b Sg.7G0001470a Sg.7G0001470b Sg.7G0001470p1 Sg.7G0001532a Sg.7G0001987a Sg.7G0001987b Sg.7G0002017a Sg.7G0002017b Sg.7G0002166a Sg.7G0002166b Sg.8G0000828a Sg.8G0000828b Sg.8G0000828p1 Sg.8G0000828p2 Sg.8G0001411b Sg.8G0001411p2 Sg.8G0001411p3 Sg.9G0000469a Sg.9G0000469b Sg.9G0000531a Sg.9G0000531b Sg.9G0000660a Sg.9G0000660b Sg.9G0000660p1 Sg.9G0000660p2 Sg.9G0000660p4 Sg.9G0000885a Sg.9G0000885b Spo00889 Spo05448 Spo08942 Spo12387 Spo17322 Spo24989 mar_g2736.t1
OG0000011: AH006347-RA AH006349-RA AH007426-RA AH007429-RA AH007431-RA AH007432-RA AH011171-RA AH011189-RA AH011191-RA AH011192-RA AH011193-RA AH011195-RA AH011196-RA AH011201-RA AH011674-RA AH014450-RA AH014451-RA AH018361-RA AT1G16110.1 AT1G16120.1 AT1G16130.1 AT1G16150.1 AT1G16160.1 AT1G16260.1 AT1G17910.1 AT1G19390.1 AT1G69730.1 AT1G79670.1 AT1G79680.1 AT4G31100.1 AT4G31110.1 AUR62000336-RA AUR62000338-RA AUR62000339-RA AUR62000341-RA AUR62000344-RA AUR62000345-RA AUR62000346-RA AUR62000353-RA AUR62000355-RA AUR62000360-RA AUR62000363-RA AUR62000364-RA AUR62002545-RA AUR62002763-RA AUR62003452-RA AUR62003453-RA AUR62006679-RA AUR62006680-RA AUR62006681-RA AUR62006682-RA AUR62006683-RA AUR62006685-RA AUR62006688-RA AUR62006689-RA AUR62006690-RA AUR62006697-RA AUR62006698-RA AUR62006705-RA AUR62006706-RA AUR62006707-RA AUR62006709-RA AUR62006710-RA AUR62006713-RA AUR62006714-RA AUR62006716-RA AUR62008453-RA AUR62017767-RA AUR62029397-RA AUR62030829-RA AUR62032419-RA AUR62033294-RA AUR62033295-RA Bv3_058140_sryw.t1 Bv4_075030_shqh.t1 Bv4_075040_xuda.t1 Bv4_075360_ppwz.t1 Bv4_075370_rrhm.t1 Bv4_075400_fwsn.t1 Bv4_075430_ixkd.t1 Bv4_075440_qoom.t1 Bv4_075450_usgx.t1 Bv4_075460_fuxt.t1 Bv4_075470_hqjo.t1 Bv4_075550_iwdj.t1 Bv4_075560_kfcz.t1 Bv4_075570_aitz.t1 Bv4_075600_xckp.t1 Bv4_075600_xckp.t2 Bv4_075610_zzxx.t1 Bv4_075620_dncp.t1 Bv4_080890_hjjw.t1 Bv4_080900_fedp.t1 Bv4_080910_dhjk.t1 Chenopodium_pallidicaule_11146 Chenopodium_pallidicaule_12447 Chenopodium_pallidicaule_2928 Chenopodium_pallidicaule_3289 Chenopodium_pallidicaule_3940 Chenopodium_pallidicaule_4750 Chenopodium_pallidicaule_8435 GOSA_00006378-RA GOSA_00007471-RA GOSA_00007472-RA GOSA_00007485-RA GOSA_00007497-RA GOSA_00007499-RA GOSA_00007500-RA GOSA_00007696-RA GOSA_00007698-RA Sg.3G0002063a Sg.3G0002063b Sg.3G0002070a Sg.3G0002070b Sg.4G0000344a Sg.4G0000344b Sg.4G0000348a Sg.4G0000348b Sg.4G0000352a Sg.4G0000352b Sg.4G0000352p1 Sg.4G0003049a Sg.4G0003049b Sg.4G0003051a Sg.4G0003051b Sg.4G0003051p1 Sg.4G0003065a Sg.4G0003065b Sg.5G0000571a Sg.5G0000571b Sg.5G0000600a Sg.5G0000600b Sg.7G0000545p1 Sg.7G0000545p2 Spo08667 Spo11807 Spo11808 Spo11814 Spo11823 Spo11824 Spo11825 Spo11826 Spo11827 Spo11828 Spo14208 Spo14209 Spo14217 Spo14681 Spo15781 Spo19895 Spo25208 Spo25209 Spo25210 mar_g1555.t1 mar_g1834.t1 mar_g1834.t2 mar_g1836.t1 mar_g1837.t1 pat_g1129.t1 pat_g4317.t1 pat_g4318.t1 pat_g4320.t1 pat_g4320.t2 pat_g4323.t1 pat_g4324.t1 pat_g4324.t2 pat_g4325.t1 pat_g4334.t1 pat_g4336.t1 pat_g4337.t1 pat_g4338.t1 pat_g4339.t1 pat_g4340.t1 pat_g4344.t1 pat_g4344.t2 pat_g4345.t1 pat_g4346.t1
OG0000012: ATMG01250.1 AUR62001035-RA AUR62003017-RA AUR62008646-RA AUR62008697-RA AUR62015332-RA AUR62015511-RA AUR62021901-RA AUR62024076-RA AUR62025159-RA AUR62025935-RA AUR62027607-RA AUR62027664-RA AUR62030085-RA AUR62030737-RA AUR62031346-RA AUR62031348-RA AUR62033673-RA AUR62034589-RA AUR62035528-RA AUR62035907-RA AUR62036353-RA AUR62036771-RA AUR62038841-RA AUR62040502-RA AUR62041674-RA AUR62041734-RA AUR62043066-RA AUR62043499-RA Bv2_032080_gqda.t1 Bv4_087820_npxg.t1 Chenopodium_pallidicaule_14133 Chenopodium_pallidicaule_14443 Chenopodium_pallidicaule_1505 Chenopodium_pallidicaule_15522 Chenopodium_pallidicaule_19943 Chenopodium_pallidicaule_2149 Chenopodium_pallidicaule_2506 Chenopodium_pallidicaule_2677 Chenopodium_pallidicaule_2911 Chenopodium_pallidicaule_4625 Chenopodium_pallidicaule_4627 Chenopodium_pallidicaule_6675 Chenopodium_pallidicaule_6971 Chenopodium_pallidicaule_7708 GOSA_00003847-RA GOSA_00004090-RA GOSA_00011736-RA GOSA_00015065-RA GOSA_00016190-RA GOSA_00016742-RA GOSA_00018334-RA GOSA_00020521-RA GOSA_00022130-RA GOSA_00024772-RA GOSA_00024903-RA GOSA_00025598-RA GOSA_00026004-RA GOSA_00026542-RA GOSA_00027358-RA GOSA_00029192-RA Sg.1G0000487b Sg.1G0000632a Sg.1G0000632b Sg.1G0002165a Sg.1G0002391p1 Sg.1G0002391p3 Sg.1G0002551b Sg.1G0002811a Sg.1G0002811b Sg.1G0003162b Sg.2G0001172a Sg.2G0001172b Sg.2G0001172p1 Sg.2G0002126b Sg.2G0002247a Sg.2G0002247b Sg.2G0002609a Sg.2G0002609b Sg.2G0002654a Sg.2G0002697b Sg.2G0002698b Sg.2G0002861a Sg.3G0000084a Sg.3G0000084b Sg.3G0000084p1 Sg.3G0000084p3 Sg.3G0000084t1 Sg.3G0000130a Sg.3G0000130b Sg.3G0000275a Sg.3G0000275b Sg.3G0000771a Sg.3G0000771b Sg.3G0000856a Sg.3G0001451a Sg.3G0001451b Sg.3G0002916a Sg.3G0002916p1 Sg.3G0002916p2 Sg.4G0000353a Sg.4G0000617b Sg.4G0000623a Sg.4G0000623b Sg.4G0000691a Sg.4G0000691p1 Sg.4G0000717a Sg.4G0000956a Sg.4G0000956b Sg.4G0002760b Sg.4G0002845a Sg.5G0001092a Sg.5G0001092b Sg.5G0001154a Sg.5G0001154b Sg.5G0001204a Sg.5G0001283a Sg.5G0001283b Sg.5G0001300a Sg.5G0001300b Sg.5G0001426a Sg.5G0001426b Sg.5G0001443a Sg.5G0001486a Sg.5G0001486b Sg.5G0001746a Sg.5G0002109a Sg.5G0002279a Sg.5G0002279b Sg.5G0002279p2 Sg.5G0002280a Sg.5G0002280b Sg.6G0000184a Sg.6G0000184p4 Sg.6G0000782a Sg.6G0000782b Sg.6G0001307a Sg.6G0001307b Sg.6G0001439a Sg.6G0001439b Sg.6G0001440a Sg.6G0001440b Sg.6G0001885a Sg.6G0002546a Sg.6G0002585b Sg.7G0000085b Sg.7G0000085p2 Sg.7G0001727a Sg.7G0001727b Sg.7G0001731a Sg.7G0001731b Sg.7G0001819b Sg.7G0001819p2 Sg.7G0002208b Sg.7G0002208p5 Sg.7G0002266a Sg.7G0002520a Sg.8G0000576p1 Sg.8G0000576p2 Sg.8G0000576p3 Sg.8G0000604a Sg.8G0000604b Sg.8G0000604p1 Sg.8G0000679a Sg.8G0000679b Sg.8G0000685a Sg.8G0001029a Sg.9G0000476b Sg.9G0000613a Sg.9G0000613b Sg.9G0001019a Spo10614 Spo28322 pat_g130.t1
OG0000013: AUR62001735-RA AUR62003398-RA AUR62004938-RA AUR62006486-RA AUR62010969-RA AUR62013359-RA AUR62014215-RA AUR62015044-RA AUR62018179-RA AUR62018274-RA AUR62018294-RA AUR62019524-RA AUR62020274-RA AUR62024366-RA AUR62024773-RA AUR62025195-RA AUR62025870-RA AUR62025934-RA AUR62025982-RA AUR62026719-RA AUR62027605-RA AUR62027745-RA AUR62028385-RA AUR62028460-RA AUR62029110-RA AUR62029219-RA AUR62030433-RA AUR62031271-RA AUR62031281-RA AUR62031349-RA AUR62032024-RA AUR62033877-RA AUR62033920-RA AUR62033959-RA AUR62034371-RA AUR62035208-RA AUR62035312-RA AUR62035511-RA AUR62036625-RA AUR62036974-RA AUR62037235-RA AUR62037797-RA AUR62038207-RA AUR62038576-RA AUR62039275-RA AUR62040744-RA AUR62041051-RA AUR62041053-RA AUR62041075-RA AUR62041214-RA AUR62041215-RA AUR62041228-RA AUR62041327-RA AUR62042104-RA AUR62042244-RA AUR62042318-RA AUR62042524-RA AUR62042648-RA AUR62042732-RA AUR62043064-RA AUR62043242-RA AUR62043673-RA AUR62044045-RA AUR62044046-RA AUR62044137-RA AUR62044638-RA Bv1_011270_hymg.t1 Bv2_040700_aftt.t1 Bv3_065710_oaia.t1 Bv4_080450_uxyf.t1 Bv4_095300_woxu.t1 Bv4_096400_jjhw.t1 Chenopodium_pallidicaule_10984 Chenopodium_pallidicaule_12623 Chenopodium_pallidicaule_1813 Chenopodium_pallidicaule_19334 Chenopodium_pallidicaule_20205 Chenopodium_pallidicaule_20889 Chenopodium_pallidicaule_3976 Chenopodium_pallidicaule_4518 Chenopodium_pallidicaule_6856 Chenopodium_pallidicaule_9664 GOSA_00012147-RA GOSA_00012199-RA GOSA_00016191-RA GOSA_00021730-RA GOSA_00023678-RA GOSA_00024195-RA GOSA_00025337-RA GOSA_00025560-RA GOSA_00026854-RA GOSA_00027712-RA GOSA_00028791-RA GOSA_00029254-RA Sg.1G0000475a Sg.1G0000475b Sg.1G0002164a Sg.1G0002207a Sg.1G0002207b Sg.2G0001170a Sg.2G0001170b Sg.2G0002127a Sg.2G0002127b Sg.2G0002246a Sg.3G0000084p2 Sg.3G0001036a Sg.3G0001036b Sg.3G0002918a Sg.3G0002918b Sg.3G0002921b Sg.4G0000746a Sg.4G0000746b Sg.4G0002282a Sg.4G0002282b Sg.4G0002705b Sg.4G0002872a Sg.4G0002872b Sg.4G0002872p1 Sg.4G0002945a Sg.4G0003041a Sg.4G0003041b Sg.4G0003076b Sg.5G0000964a Sg.5G0001205b Sg.5G0001487a Sg.5G0001487b Sg.5G0002110a Sg.5G0002110b Sg.5G0002286a Sg.5G0002286b Sg.6G0000661a Sg.6G0000781a Sg.6G0000781b Sg.6G0000781p1 Sg.6G0001884a Sg.7G0000734a Sg.7G0002072a Sg.7G0002072b Sg.7G0002072p1 Sg.7G0002207a Sg.8G0000606a Sg.8G0000606b Sg.8G0000864a Sg.8G0000864b Sg.8G0001922p3 Sg.8G0001922p5 Sg.8G0002336b Sg.9G0001286a Sg.9G0001286b Spo00030 Spo00477 Spo02088 Spo04612 Spo05403 Spo07456 Spo13670 Spo24038 Spo25459 Spo28232 Spo28351 mar_g11.t1 mar_g239.t1 mar_g3488.t1 pat_g129.t1 pat_g1321.t1 pat_g1414.t1 pat_g2232.t1 pat_g3301.t1 pat_g3553.t1 pat_g4939.t1 pat_g4999.t1 pat_g6904.t1 pat_g7406.t1 pat_g8174.t1
OG0000014: AT1G15772.2 AUR62002219-RA AUR62002717-RA AUR62002855-RA AUR62003010-RA AUR62006700-RA AUR62007079-RA AUR62007864-RA AUR62007930-RA AUR62014038-RA AUR62014287-RA AUR62016867-RA AUR62017404-RA AUR62018297-RA AUR62019561-RA AUR62023753-RA AUR62024494-RA AUR62027903-RA AUR62029844-RA AUR62031330-RA AUR62032451-RA AUR62032898-RA AUR62034429-RA AUR62034849-RA AUR62035316-RA AUR62035352-RA AUR62036050-RA AUR62036680-RA AUR62037001-RA AUR62038511-RA AUR62038566-RA AUR62038772-RA AUR62039198-RA AUR62039328-RA AUR62039329-RA AUR62039330-RA AUR62040121-RA AUR62041087-RA AUR62041229-RA AUR62042469-RA AUR62042714-RA AUR62042715-RA AUR62042736-RA AUR62043417-RA AUR62044687-RA Chenopodium_pallidicaule_12048 Chenopodium_pallidicaule_16799 Chenopodium_pallidicaule_18559 Chenopodium_pallidicaule_19689 Chenopodium_pallidicaule_4303 Chenopodium_pallidicaule_9404 GOSA_00001573-RA GOSA_00001757-RA GOSA_00001896-RA GOSA_00003315-RA GOSA_00003742-RA GOSA_00003974-RA GOSA_00004147-RA GOSA_00008932-RA GOSA_00009120-RA GOSA_00009490-RA GOSA_00009688-RA GOSA_00009710-RA GOSA_00009795-RA GOSA_00009967-RA GOSA_00010065-RA GOSA_00012135-RA GOSA_00013790-RA GOSA_00014266-RA GOSA_00015205-RA GOSA_00016067-RA GOSA_00016381-RA GOSA_00016954-RA GOSA_00017267-RA GOSA_00018546-RA GOSA_00018787-RA GOSA_00018939-RA GOSA_00020614-RA GOSA_00021210-RA GOSA_00024417-RA GOSA_00024434-RA GOSA_00024534-RA GOSA_00024977-RA GOSA_00024986-RA GOSA_00027431-RA GOSA_00028080-RA GOSA_00028081-RA GOSA_00028618-RA GOSA_00028782-RA GOSA_00028798-RA GOSA_00028936-RA GOSA_00029051-RA Sg.1G0000097a Sg.1G0000097b Sg.1G0000277a Sg.1G0000277b Sg.1G0000277p1 Sg.1G0002405a Sg.1G0002405b Sg.2G0000170a Sg.2G0000170b Sg.2G0000170p1 Sg.2G0000170p3 Sg.2G0000170p4 Sg.2G0000170p5 Sg.2G0001740a Sg.2G0001740b Sg.2G0001740p1 Sg.2G0001740p3 Sg.2G0001740p4 Sg.2G0001769a Sg.2G0001769b Sg.2G0001792a Sg.2G0001792b Sg.2G0001835a Sg.2G0001835b Sg.2G0001900a Sg.2G0001900b Sg.2G0001900p1 Sg.2G0001900p2 Sg.2G0002295a Sg.2G0002295b Sg.2G0002295p1 Sg.2G0002295p2 Sg.2G0002295p3 Sg.2G0002295p4 Sg.2G0002677a Sg.2G0002677b Sg.2G0002677p2 Sg.2G0002677p9 Sg.3G0000240a Sg.3G0000240b Sg.3G0000673a Sg.3G0000673b Sg.3G0000673p1 Sg.3G0000673p2 Sg.3G0001439a Sg.3G0001439b Sg.3G0001439p1 Sg.3G0002621a Sg.3G0002621b Sg.3G0002621p2 Sg.3G0002621p4 Sg.3G0002629a Sg.3G0002629b Sg.4G0003083a Sg.4G0003083b Sg.5G0001957a Sg.5G0001957b Sg.5G0001957p1 Sg.5G0001957p2 Sg.5G0001957p3 Sg.5G0001957p4 Sg.6G0001488a Sg.6G0001488b Sg.7G0001833a Sg.7G0001833b Sg.7G0002184a Sg.7G0002184b Sg.7G0002184p2 Sg.7G0002184p3 Sg.7G0002628a Sg.7G0002628b Sg.8G0000071a Sg.8G0000071b Sg.8G0000481a Sg.8G0000481b Sg.8G0000812a Sg.8G0000812b Sg.8G0001042a Sg.8G0001042b pat_g2348.t1 pat_g5748.t1
OG0000015: AUR62002660-RA AUR62007734-RA AUR62010595-RA AUR62017815-RA AUR62019454-RA AUR62020139-RA AUR62025521-RA AUR62025714-RA AUR62025877-RA AUR62028464-RA AUR62028583-RA AUR62029570-RA AUR62032765-RA AUR62034883-RA AUR62036535-RA AUR62036628-RA AUR62037565-RA AUR62037674-RA AUR62038850-RA AUR62041684-RA AUR62042138-RA AUR62042453-RA AUR62042967-RA AUR62042968-RA AUR62043032-RA AUR62043033-RA AUR62043265-RA AUR62044467-RA AUR62044536-RA Bv1_013910_xyfi.t1 Bv1_022730_ewzr.t1 Chenopodium_pallidicaule_12809 Chenopodium_pallidicaule_13461 Chenopodium_pallidicaule_14690 Chenopodium_pallidicaule_15111 Chenopodium_pallidicaule_15339 Chenopodium_pallidicaule_15987 Chenopodium_pallidicaule_18000 Chenopodium_pallidicaule_3027 Chenopodium_pallidicaule_3679 Chenopodium_pallidicaule_4651 Chenopodium_pallidicaule_5665 Chenopodium_pallidicaule_6331 GOSA_00001081-RA GOSA_00001938-RA GOSA_00003660-RA GOSA_00004002-RA GOSA_00006562-RA GOSA_00007162-RA GOSA_00008054-RA GOSA_00008055-RA GOSA_00009023-RA GOSA_00009204-RA GOSA_00009397-RA GOSA_00009492-RA GOSA_00009960-RA GOSA_00010530-RA GOSA_00012152-RA GOSA_00013174-RA GOSA_00014778-RA GOSA_00014779-RA GOSA_00016151-RA GOSA_00016643-RA GOSA_00016919-RA GOSA_00016920-RA GOSA_00017687-RA GOSA_00018542-RA GOSA_00019071-RA GOSA_00019217-RA GOSA_00019218-RA GOSA_00019405-RA GOSA_00019844-RA GOSA_00020694-RA GOSA_00020738-RA GOSA_00020977-RA GOSA_00021032-RA GOSA_00021033-RA GOSA_00021038-RA GOSA_00021039-RA GOSA_00021072-RA GOSA_00021085-RA GOSA_00021915-RA GOSA_00022336-RA GOSA_00022507-RA GOSA_00022580-RA GOSA_00022805-RA GOSA_00022825-RA GOSA_00022940-RA GOSA_00022967-RA GOSA_00023061-RA GOSA_00023215-RA GOSA_00023865-RA GOSA_00023866-RA GOSA_00023899-RA GOSA_00023916-RA GOSA_00024245-RA GOSA_00024292-RA GOSA_00024963-RA GOSA_00025062-RA GOSA_00025358-RA GOSA_00025776-RA GOSA_00025937-RA GOSA_00026370-RA GOSA_00026577-RA GOSA_00027206-RA GOSA_00027588-RA GOSA_00027589-RA GOSA_00027670-RA GOSA_00028025-RA GOSA_00028263-RA GOSA_00028274-RA GOSA_00028434-RA GOSA_00028502-RA GOSA_00028520-RA GOSA_00028620-RA GOSA_00029138-RA GOSA_00029526-RA GOSA_00029528-RA GOSA_00029565-RA GOSA_00029594-RA Sg.2G0002165b Sg.2G0002674a Sg.2G0002674b Sg.2G0002674p1 Sg.2G0002674p3 Sg.2G0002748b Sg.3G0000304a Sg.3G0000304b Sg.3G0000304p1 Sg.3G0000306a Sg.3G0000306b Sg.3G0000306p1 Sg.3G0000388a Sg.3G0000388b Sg.3G0000388p1 Sg.3G0000388p4 Sg.3G0000388p6 Sg.3G0000389b Sg.3G0000526b Sg.3G0002901b Sg.3G0003331b Sg.4G0000812a Sg.4G0000812b Sg.5G0000077a Sg.5G0000077b Sg.5G0000077p2 Sg.5G0000077p3 Sg.5G0000077p4 Sg.5G0000077p5 Sg.5G0000077p6 Sg.5G0000077p7 Sg.5G0001080a Sg.5G0001080b Sg.5G0001080p2 Sg.5G0001080p3 Sg.5G0001080p4 Sg.5G0001080p5 Sg.5G0001080p6 Sg.5G0001080t1 Sg.6G0001051b Sg.7G0001747a Sg.7G0001747b Sg.8G0000672a Sg.8G0000672b Sg.8G0000673a Sg.8G0000673b Sg.8G0000868a Sg.8G0000868b Sg.8G0000992a Sg.8G0000992b Sg.8G0000992p3 Sg.8G0000992p4 pat_g4494.t1
OG0000016: AH001631-RA AH002024-RA AH005523-RA AH006481-RA AH007098-RA AH008317-RA AH010514-RA AH011279-RA AH011320-RA AH013410-RA AH013959-RA AH016859-RA AH016861-RA AH016867-RA AH016877-RA AH018123-RA AH019444-RA AH019635-RA AH022595-RA AH022759-RA AUR62002676-RA AUR62002827-RA AUR62003105-RA AUR62004646-RA AUR62004884-RA AUR62004886-RA AUR62008360-RA AUR62009741-RA AUR62009742-RA AUR62009943-RA AUR62009944-RA AUR62013402-RA AUR62013562-RA AUR62015749-RA AUR62015792-RA AUR62016303-RA AUR62016451-RA AUR62016548-RA AUR62017381-RA AUR62017499-RA AUR62017512-RA AUR62017687-RA AUR62019735-RA AUR62019736-RA AUR62019977-RA AUR62020303-RA AUR62020524-RA AUR62021488-RA AUR62023718-RA AUR62024370-RA AUR62024864-RA AUR62026418-RA AUR62027379-RA AUR62027612-RA AUR62027904-RA AUR62030370-RA AUR62030372-RA AUR62031594-RA AUR62033430-RA AUR62033866-RA AUR62033867-RA AUR62033917-RA AUR62035496-RA AUR62035497-RA AUR62035711-RA AUR62035712-RA AUR62036113-RA AUR62036366-RA AUR62037749-RA AUR62038768-RA AUR62039356-RA AUR62039612-RA AUR62039614-RA AUR62040109-RA AUR62040110-RA AUR62040344-RA AUR62041521-RA AUR62042390-RA AUR62042703-RA AUR62043168-RA AUR62043299-RA Bv1_006340_dzyd.t1 Bv3_053540_qxrs.t1 Chenopodium_pallidicaule_11499 Chenopodium_pallidicaule_1440 Chenopodium_pallidicaule_17047 Chenopodium_pallidicaule_21569 Chenopodium_pallidicaule_435 GOSA_00001954-RA GOSA_00001979-RA GOSA_00002359-RA GOSA_00003491-RA GOSA_00003654-RA GOSA_00004004-RA GOSA_00004117-RA GOSA_00006906-RA GOSA_00006907-RA GOSA_00006937-RA GOSA_00007481-RA GOSA_00007998-RA GOSA_00008980-RA GOSA_00008981-RA GOSA_00012447-RA GOSA_00012487-RA GOSA_00012946-RA GOSA_00013193-RA GOSA_00014630-RA GOSA_00014641-RA GOSA_00015073-RA GOSA_00015122-RA GOSA_00015199-RA GOSA_00015752-RA GOSA_00015864-RA GOSA_00015865-RA GOSA_00016859-RA GOSA_00016860-RA GOSA_00017754-RA GOSA_00019216-RA GOSA_00019470-RA GOSA_00019478-RA GOSA_00019570-RA GOSA_00019924-RA GOSA_00019925-RA GOSA_00020269-RA GOSA_00020974-RA GOSA_00021259-RA GOSA_00021868-RA GOSA_00021869-RA GOSA_00021891-RA GOSA_00022759-RA GOSA_00022982-RA GOSA_00024663-RA GOSA_00026340-RA GOSA_00026803-RA GOSA_00027517-RA GOSA_00027699-RA GOSA_00028283-RA GOSA_00028454-RA GOSA_00028455-RA GOSA_00028461-RA GOSA_00028533-RA GOSA_00028537-RA GOSA_00028891-RA GOSA_00029462-RA Sg.1G0000159a Sg.1G0000159b Sg.1G0000289a Sg.1G0003117b Sg.2G0002255a Sg.2G0002255b Sg.3G0000664a Sg.4G0001096a Sg.4G0001096b Sg.4G0001096p1 Sg.5G0002512a Sg.6G0000405a Sg.6G0000405b Sg.6G0000405p2 Sg.6G0000405p4 Sg.6G0001136a Sg.8G0000408a Sg.8G0000453a Sg.8G0000453b Sg.8G0000570p1 Sg.8G0000963a Sg.8G0000963b Sg.8G0000963p1 Sg.9G0000330a Spo10562 Spo13958 Spo16467 pat_g52.t1
OG0000017: AUR62001182-RA AUR62001392-RA AUR62001393-RA AUR62005341-RA AUR62006991-RA AUR62013413-RA AUR62013949-RA AUR62014232-RA AUR62016233-RA AUR62016609-RA AUR62016984-RA AUR62019595-RA AUR62019632-RA AUR62020673-RA AUR62021423-RA AUR62021618-RA AUR62022178-RA AUR62026326-RA AUR62026504-RA AUR62027626-RA AUR62029898-RA AUR62031042-RA AUR62032100-RA AUR62032741-RA AUR62033797-RA AUR62034481-RA AUR62034684-RA AUR62034867-RA AUR62036064-RA AUR62036710-RA AUR62038377-RA AUR62038427-RA AUR62039133-RA AUR62039545-RA AUR62039884-RA AUR62040400-RA AUR62040454-RA AUR62040478-RA AUR62040885-RA AUR62040900-RA AUR62040980-RA AUR62041189-RA AUR62041508-RA AUR62042210-RA AUR62042549-RA AUR62043925-RA Bv4_093820_krth.t1 Chenopodium_pallidicaule_1034 Chenopodium_pallidicaule_1481 Chenopodium_pallidicaule_17460 Chenopodium_pallidicaule_21491 Chenopodium_pallidicaule_21781 Chenopodium_pallidicaule_6153 Chenopodium_pallidicaule_7715 GOSA_00002022-RA GOSA_00002054-RA GOSA_00002841-RA GOSA_00004491-RA GOSA_00007302-RA GOSA_00013771-RA GOSA_00015975-RA GOSA_00017603-RA GOSA_00017628-RA GOSA_00018754-RA GOSA_00018908-RA GOSA_00018976-RA GOSA_00021277-RA GOSA_00024326-RA GOSA_00025225-RA GOSA_00025497-RA GOSA_00025939-RA GOSA_00027387-RA GOSA_00028813-RA GOSA_00028995-RA GOSA_00029272-RA Sg.1G0000266a Sg.1G0000266b Sg.1G0000325a Sg.1G0002106a Sg.1G0002106b Sg.2G0000290a Sg.2G0000290b Sg.2G0000791a Sg.2G0001137a Sg.2G0001137b Sg.2G0001229a Sg.2G0001229b Sg.2G0001338a Sg.2G0001338b Sg.2G0001338p1 Sg.2G0001338p3 Sg.2G0001338p4 Sg.2G0001469a Sg.2G0002083a Sg.2G0002225a Sg.3G0000242a Sg.3G0000369a Sg.3G0000369b Sg.3G0000684a Sg.3G0000684b Sg.3G0001068a Sg.3G0001068b Sg.3G0001145a Sg.3G0001145b Sg.3G0001321a Sg.3G0001321b Sg.3G0002804a Sg.3G0002804b Sg.3G0003319b Sg.4G0000599a Sg.4G0000599b Sg.4G0000599p1 Sg.4G0000599p2 Sg.4G0001889a Sg.4G0003244b Sg.5G0000279a Sg.5G0001525a Sg.5G0001525b Sg.5G0001527a Sg.5G0001527b Sg.5G0001739a Sg.5G0001739b Sg.5G0002845b Sg.5G0002865b Sg.5G0002933b Sg.5G0003014b Sg.6G0001175a Sg.6G0001175b Sg.6G0002325a Sg.6G0002325p3 Sg.6G0002326b Sg.6G0003182b Sg.6G0003754b Sg.7G0001896a Sg.7G0001896b Sg.7G0002141p2 Sg.7G0002546a Sg.7G0002546b Sg.7G0002546p1 Sg.7G0002546p2 Sg.7G0002642a Sg.7G0002642b Sg.8G0000288a Sg.8G0000288b Sg.8G0000288p1 Sg.8G0001032a Sg.8G0001586a Sg.8G0001586b Sg.9G0000380a Sg.9G0000380b Sg.9G0000673a Sg.9G0000673b Sg.9G0000881b Sg.9G0001209a Sg.9G0001209b Sg.9G0001215b Spo21470 Spo22067 mar_g2302.t1 mar_g3393.t1 mar_g3963.t1 pat_g8105.t1
OG0000018: AH000694-RA AH002421-RA AH002728-RA AH004981-RA AH005087-RA AH005296-RA AH006665-RA AH009407-RA AH009464-RA AH010495-RA AH011954-RA AH013656-RA AH015977-RA AH015978-RA AH017612-RA AH017673-RA AT1G09080.1 AT1G16030.1 AT1G56410.1 AT3G09440.2 AT3G12580.1 AT4G16660.2 AT4G24280.1 AT4G37910.2 AT5G02490.1 AT5G02500.1 AT5G09590.1 AT5G28540.1 AT5G42020.3 AT5G49910.1 AUR62000777-RA AUR62004581-RA AUR62005192-RA AUR62005887-RA AUR62006067-RA AUR62011754-RA AUR62023527-RA AUR62024598-RA AUR62027082-RA AUR62030921-RA AUR62032879-RA AUR62035560-RA AUR62040144-RA AUR62040617-RA Bv1_001580_oetf.t1 Bv2_037660_inmm.t2 Bv3_051570_jtjm.t1 Chenopodium_pallidicaule_12148 Chenopodium_pallidicaule_12490 Chenopodium_pallidicaule_14674 Chenopodium_pallidicaule_17592 Chenopodium_pallidicaule_2202 Chenopodium_pallidicaule_2260 GOSA_00000695-RA GOSA_00003166-RA GOSA_00004528-RA GOSA_00004529-RA GOSA_00012159-RA GOSA_00012161-RA GOSA_00012162-RA GOSA_00015093-RA GOSA_00015330-RA GOSA_00015385-RA GOSA_00017786-RA GOSA_00018697-RA GOSA_00022079-RA GOSA_00022083-RA GOSA_00022085-RA GOSA_00022088-RA GOSA_00022093-RA GOSA_00022095-RA GOSA_00022300-RA GOSA_00024066-RA GOSA_00024074-RA Sg.1G0000859b Sg.2G0000533a Sg.2G0000533b Sg.2G0000533t2 Sg.2G0000605a Sg.2G0000605b Sg.2G0001257a Sg.2G0001257b Sg.2G0002515a Sg.2G0002515b Sg.2G0002517a Sg.2G0002517b Sg.2G0002517t2 Sg.2G0002517t3 Sg.2G0002519a Sg.2G0002519b Sg.2G0002520a Sg.2G0002520b Sg.2G0002521a Sg.2G0002521b Sg.2G0002523b Sg.2G0002525a Sg.2G0002525b Sg.2G0002528a Sg.2G0002528b Sg.2G0002532a Sg.2G0002532b Sg.2G0002532p8 Sg.2G0002532p9 Sg.2G0002534a Sg.2G0002534b Sg.2G0002536a Sg.2G0002536b Sg.2G0002787a Sg.2G0002787b Sg.2G0002791a Sg.2G0002791b Sg.2G0002795b Sg.2G0002797a Sg.3G0002283a Sg.3G0002283b Sg.4G0000183a Sg.4G0000183b Sg.4G0003296b Sg.5G0000800a Sg.5G0000800b Sg.6G0002227a Sg.6G0002227b Sg.7G0001211a Sg.7G0001211b Sg.7G0001211p1 Sg.7G0001211t1 Sg.7G0001212a Sg.7G0001212b Sg.7G0001944a Sg.7G0001944b Spo01120 Spo02516 Spo03949 Spo04994 Spo06330 Spo06975 Spo07423 Spo12685 Spo12687 Spo14043 Spo15419 Spo17157 Spo17666 Spo17840 Spo17842 Spo17845 Spo17846 Spo17866 Spo17867 Spo17868 Spo17869 Spo17870 Spo17872 Spo17874 Spo21550 Spo21551 Spo21553 Spo21598 Spo22242 pat_g1797.t1 pat_g3406.t1
OG0000019: AUR62008923-RA AUR62010224-RA AUR62010817-RA AUR62011900-RA AUR62015508-RA AUR62020106-RA AUR62024351-RA AUR62026187-RA AUR62026697-RA AUR62033651-RA AUR62033997-RA AUR62034485-RA AUR62034691-RA AUR62034846-RA AUR62038314-RA AUR62041747-RA AUR62042087-RA AUR62042278-RA AUR62042608-RA AUR62043782-RA AUR62044280-RA Bv1_009480_owoi.t1 Bv1_016000_fwjp.t1 Bv2_044850_wmqd.t1 Bv4_073110_kxds.t1 Chenopodium_pallidicaule_13003 Chenopodium_pallidicaule_16857 Chenopodium_pallidicaule_18651 GOSA_00000761-RA GOSA_00001866-RA GOSA_00001868-RA GOSA_00001916-RA GOSA_00004089-RA GOSA_00006872-RA GOSA_00006912-RA GOSA_00007685-RA GOSA_00007967-RA GOSA_00008392-RA GOSA_00009384-RA GOSA_00012165-RA GOSA_00012444-RA GOSA_00013144-RA GOSA_00014116-RA GOSA_00014172-RA GOSA_00014379-RA GOSA_00014380-RA GOSA_00014480-RA GOSA_00014825-RA GOSA_00015805-RA GOSA_00016186-RA GOSA_00018465-RA GOSA_00018946-RA GOSA_00019029-RA GOSA_00019049-RA GOSA_00019493-RA GOSA_00019539-RA GOSA_00019688-RA GOSA_00019737-RA GOSA_00019743-RA GOSA_00021253-RA GOSA_00021295-RA GOSA_00021613-RA GOSA_00021977-RA GOSA_00023218-RA GOSA_00023255-RA GOSA_00024063-RA GOSA_00024205-RA GOSA_00024966-RA GOSA_00025361-RA GOSA_00025836-RA GOSA_00026780-RA GOSA_00028386-RA GOSA_00028599-RA GOSA_00028994-RA GOSA_00029506-RA Sg.1G0000423a Sg.1G0000423b Sg.2G0000091a Sg.2G0000091b Sg.2G0000091p1 Sg.2G0001706p1 Sg.3G0000045a Sg.3G0000045b Sg.3G0001242a Sg.3G0001273b Sg.3G0002346a Sg.3G0002346b Sg.3G0003010a Sg.3G0003010b Sg.3G0003014b Sg.4G0001499a Sg.4G0003186b Sg.4G0003340b Sg.5G0001433a Sg.5G0001433b Sg.5G0001947a Sg.5G0001947b Sg.5G0002262a Sg.5G0002262b Sg.5G0002263a Sg.5G0002263b Sg.5G0002263p1 Sg.5G0002962b Sg.6G0000230b Sg.6G0001233a Sg.6G0001233b Sg.6G0001966a Sg.6G0003503b Sg.7G0000556p1 Sg.7G0001006a Sg.7G0001006b Sg.7G0001006p2 Sg.7G0001240a Sg.7G0001240b Sg.7G0002099a Sg.7G0002099b Sg.7G0002622a Sg.7G0002622b Sg.8G0000038a Sg.8G0000038b Sg.8G0000038p1 Sg.8G0000038p2 Sg.8G0001896a Sg.8G0001896b Sg.8G0001896p1 Sg.9G0000905b Spo00962 Spo02640 Spo08821 Spo10598 Spo11765 Spo14550 Spo16927 Spo17821 Spo18125 Spo20540 Spo22570 Spo24086 Spo24957 Spo26631 Spo26913 Spo28018 Spo28201 Spo28216 Spo28247 Spo28264 Spo28298 Spo28325 Spo28445 mar_g3491.t1 mar_g721.t1 pat_g1239.t1 pat_g1754.t1 pat_g4140.t1 pat_g4831.t1 pat_g7490.t1
OG0000020: AUR62010300-RA AUR62012050-RA AUR62012714-RA AUR62017406-RA AUR62022405-RA AUR62027666-RA AUR62028479-RA AUR62029690-RA AUR62030452-RA AUR62030724-RA AUR62033086-RA AUR62033700-RA AUR62033783-RA AUR62037430-RA AUR62037793-RA AUR62038852-RA AUR62040014-RA AUR62041678-RA AUR62042152-RA Bv1_010260_phfk.t1 Bv2_036490_onjn.t1 Chenopodium_pallidicaule_11320 Chenopodium_pallidicaule_18386 Chenopodium_pallidicaule_5765 Chenopodium_pallidicaule_6399 Chenopodium_pallidicaule_9205 GOSA_00014448-RA GOSA_00014527-RA GOSA_00015257-RA GOSA_00018074-RA GOSA_00019034-RA GOSA_00023239-RA GOSA_00023657-RA GOSA_00025733-RA GOSA_00027725-RA GOSA_00028000-RA GOSA_00029535-RA Sg.1G0000432a Sg.1G0000432b Sg.1G0000690a Sg.1G0000690p1 Sg.1G0000690p2 Sg.1G0002066a Sg.1G0002125a Sg.1G0002125b Sg.1G0002330b Sg.1G0002795a Sg.1G0002795b Sg.2G0000020a Sg.2G0000020b Sg.2G0000188b Sg.2G0000188p1 Sg.2G0001311a Sg.2G0001311b Sg.2G0001909a Sg.2G0001909b Sg.2G0002409a Sg.2G0002409b Sg.2G0002684a Sg.2G0002684b Sg.2G0002703a Sg.2G0002703b Sg.2G0002703p1 Sg.3G0000525a Sg.3G0000525b Sg.3G0000525p1 Sg.3G0000525p3 Sg.3G0000525p6 Sg.3G0000559a Sg.3G0000559b Sg.3G0000603b Sg.3G0000603p4 Sg.3G0000604a Sg.3G0000604b Sg.3G0000604p2 Sg.3G0000772a Sg.3G0000772b Sg.3G0000828a Sg.3G0000828b Sg.3G0000923a Sg.3G0000923b Sg.3G0000923p1 Sg.3G0002469a Sg.3G0002469b Sg.3G0002747a Sg.3G0002747b Sg.3G0002747p1 Sg.3G0002747p2 Sg.3G0002747p3 Sg.3G0002747p4 Sg.3G0002849p2 Sg.4G0000212a Sg.4G0000212b Sg.4G0000247a Sg.4G0000247b Sg.4G0000997b Sg.4G0002058a Sg.4G0002058b Sg.4G0002410a Sg.4G0002410b Sg.4G0002410p4 Sg.4G0002749a Sg.4G0002749b Sg.4G0002965a Sg.4G0002965b Sg.5G0000894a Sg.5G0000894b Sg.5G0001061a Sg.5G0001061b Sg.5G0001422a Sg.5G0001422b Sg.5G0001422p1 Sg.5G0001422p2 Sg.5G0001422p4 Sg.5G0001561a Sg.5G0001561b Sg.5G0001561p1 Sg.5G0001561p2 Sg.6G0001442a Sg.6G0001442b Sg.6G0001474a Sg.6G0001474b Sg.7G0001393a Sg.7G0001393b Sg.7G0001916a Sg.7G0001916b Sg.7G0002222a Sg.7G0002222b Sg.7G0002223a Sg.7G0002223b Sg.8G0000610a Sg.8G0000893a Sg.8G0000893b Sg.8G0001051a Sg.8G0001051b Sg.8G0002175a Sg.8G0002175b Sg.9G0000766a Sg.9G0000766b Sg.9G0000768a Sg.9G0000768b Sg.9G0001150p4 Spo02920 Spo03695 Spo08640 Spo09310 Spo09912 Spo13012 Spo13857 Spo14007 Spo15852 Spo16102 Spo17511 Spo21142 Spo26714 Spo28420
OG0000021: AH003202-RA AH016269-RA AH018579-RA AH018580-RA AH018581-RA AH018582-RA AH018583-RA AH018584-RA AH018586-RA AH018587-RA AH018604-RA AH018605-RA AH018606-RA AH020693-RA AH023225-RA AT1G12090.1 AT1G12100.1 AT1G62500.1 AT1G62510.1 AT2G10940.1 AT2G45180.1 AT3G22120.2 AT4G12470.1 AT4G12480.1 AT4G12490.1 AT4G12500.1 AT4G12510.1 AT4G12520.1 AT4G12530.1 AT4G12545.1 AT4G12550.1 AT4G15160.1 AT4G22460.1 AT4G22513.1 AT4G22517.1 AT4G22520.1 AT5G46890.1 AT5G46900.1 AUR62006315-RA AUR62007493-RA AUR62007494-RA AUR62007496-RA AUR62007497-RA AUR62011178-RA AUR62012413-RA AUR62013306-RA AUR62013560-RA AUR62013561-RA AUR62013565-RA AUR62018503-RA AUR62020916-RA AUR62031535-RA AUR62039947-RA AUR62039948-RA AUR62039950-RA AUR62039951-RA AUR62043107-RA Bv2_030600_ucpm.t1 Bv5_097650_qokw.t1 Bv5_097660_ossj.t1 Bv5_097670_htfx.t1 Bv5_097680_kkdi.t1 Bv5_097690_rjko.t1 Bv5_097700_dacf.t1 Bv5_097710_kfqn.t1 Bv5_097720_ufcd.t1 Bv5_097740_ishz.t1 Bv5_097750_dyzh.t1 Chenopodium_pallidicaule_10728 Chenopodium_pallidicaule_11385 Chenopodium_pallidicaule_12688 Chenopodium_pallidicaule_13341 Chenopodium_pallidicaule_17101 Chenopodium_pallidicaule_18658 Chenopodium_pallidicaule_19306 Chenopodium_pallidicaule_44 GOSA_00001547-RA GOSA_00001548-RA GOSA_00001549-RA GOSA_00001551-RA GOSA_00001552-RA GOSA_00011011-RA GOSA_00016267-RA GOSA_00017664-RA GOSA_00021092-RA GOSA_00021095-RA Sg.2G0000090a Sg.2G0000090b Sg.2G0000093a Sg.2G0000093p1 Sg.2G0000093p2 Sg.2G0000093p3 Sg.2G0000096a Sg.2G0000096b Sg.2G0000099a Sg.2G0000099b Sg.2G0000100a Sg.2G0000100b Sg.2G0000102a Sg.2G0000102b Sg.2G0000103a Sg.2G0000103b Sg.4G0001293a Sg.4G0001336a Sg.5G0000308b Sg.5G0002413a Sg.5G0002413b Sg.5G0002413p1 Sg.6G0000382a Sg.6G0000382b Sg.6G0000384a Sg.6G0000384b Sg.6G0000387a Sg.6G0000387b Sg.6G0000387p1 Sg.6G0000388a Sg.6G0000388b Sg.7G0000370a Sg.7G0000370b Spo07682 Spo08911 Spo10355 Spo11642 Spo13454 Spo14031 Spo18428 Spo20968 Spo23010 Spo23731 Spo24733 Spo24734 Spo25971 Spo26052 Spo26053 Spo26054 Spo26414 Spo26419 Spo28040 Spo28429 mar_g589.t1 pat_g1707.t1 pat_g285.t1 pat_g5183.t1 pat_g5184.t1 pat_g8865.t1 pat_g8868.t1 pat_g8870.t1 pat_g8871.t1 pat_g8872.t1 pat_g8873.t1 pat_g8875.t1
OG0000022: AH003168-RA AH003170-RA AH005261-RA AH006065-RA AH009857-RA AH009864-RA AH009867-RA AH009943-RA AH011371-RA AH011372-RA AH011461-RA AH012341-RA AH017368-RA AH017889-RA AH018199-RA AH018201-RA AH019511-RA AH020731-RA AH020732-RA AH020733-RA AH020736-RA AH020737-RA AH020738-RA AH023108-RA AH023844-RA AUR62000944-RA AUR62001098-RA AUR62001099-RA AUR62004787-RA AUR62005064-RA AUR62005437-RA AUR62010290-RA AUR62015844-RA AUR62015889-RA AUR62020317-RA AUR62020318-RA AUR62020319-RA AUR62020365-RA AUR62020370-RA AUR62020371-RA AUR62020484-RA AUR62020485-RA AUR62020486-RA AUR62020487-RA AUR62020557-RA AUR62022538-RA AUR62029296-RA AUR62031850-RA AUR62032021-RA AUR62034285-RA AUR62035401-RA AUR62035968-RA AUR62038097-RA AUR62043968-RA AUR62044255-RA AUR62044278-RA Bv3_058560_xygr.t1 Bv3_064400_mddp.t1 Bv3_064420_yana.t1 Bv3_064430_ttru.t1 Bv3_066660_tftt.t1 Bv4_082960_snwn.t1 Bv4_088850_rxyy.t1 Bv4_088860_xqhp.t1 Bv4_088870_ousa.t1 Bv4_088890_pqtc.t1 Bv4_092120_urtr.t1 Bv4_092130_edsa.t1 Bv4_092140_mwci.t1 Chenopodium_pallidicaule_10333 Chenopodium_pallidicaule_12896 Chenopodium_pallidicaule_13542 Chenopodium_pallidicaule_1504 Chenopodium_pallidicaule_18525 Chenopodium_pallidicaule_21425 Chenopodium_pallidicaule_2605 Chenopodium_pallidicaule_3509 Chenopodium_pallidicaule_5156 Chenopodium_pallidicaule_6819 GOSA_00007037-RA GOSA_00014759-RA GOSA_00014768-RA GOSA_00016010-RA GOSA_00016011-RA GOSA_00016028-RA GOSA_00017421-RA Sg.1G0001389a Sg.1G0001389b Sg.1G0001390a Sg.2G0002553a Sg.2G0002553b Sg.2G0002744a Sg.2G0002744b Sg.3G0001051a Sg.3G0001051b Sg.3G0001053a Sg.3G0001053b Sg.3G0001053p3 Sg.3G0001053p4 Sg.3G0001053t1 Sg.3G0001063a Sg.3G0001063b Sg.3G0001063p2 Sg.3G0001067a Sg.3G0001067b Sg.3G0001067t1 Sg.3G0001069a Sg.3G0001069b Sg.3G0001080a Sg.3G0001080b Sg.3G0001081a Sg.3G0001081b Sg.3G0001085a Sg.5G0002129a Sg.5G0002129b Sg.9G0000270a Sg.9G0000270b Sg.9G0000381a Sg.9G0000381b Sg.9G0000381p1 Sg.9G0001051a Sg.9G0001051b Spo05368 Spo08234 Spo08235 Spo11953 Spo12096 Spo12097 Spo12098 Spo12099 Spo12100 Spo12851 Spo13504 Spo13505 Spo15311 Spo17990 Spo18786 Spo22383 mar_g1011.t1 mar_g3848.t1 mar_g3849.t1 pat_g1229.t1 pat_g1230.t1 pat_g1231.t1 pat_g2624.t1 pat_g2624.t2 pat_g747.t1
OG0000023: AH000832-RA AH007550-RA AH011277-RA AUR62001039-RA AUR62001316-RA AUR62002470-RA AUR62003697-RA AUR62006178-RA AUR62006950-RA AUR62008606-RA AUR62009412-RA AUR62011384-RA AUR62013921-RA AUR62014856-RA AUR62019448-RA AUR62023971-RA AUR62024058-RA AUR62025098-RA AUR62025771-RA AUR62025809-RA AUR62026910-RA AUR62027433-RA AUR62027434-RA AUR62029158-RA AUR62029336-RA AUR62029359-RA AUR62029631-RA AUR62031359-RA AUR62032678-RA AUR62033345-RA AUR62033445-RA AUR62033640-RA AUR62034610-RA AUR62034892-RA AUR62035862-RA AUR62035967-RA AUR62036258-RA AUR62036364-RA AUR62036480-RA AUR62037517-RA AUR62037569-RA AUR62037631-RA AUR62037866-RA AUR62038812-RA AUR62038820-RA AUR62038905-RA AUR62039194-RA AUR62040185-RA AUR62040640-RA AUR62041220-RA AUR62042555-RA AUR62043337-RA AUR62043542-RA Bv1_006820_xczo.t1 Bv1_007730_wpom.t1 Bv1_023280_kngz.t1 Bv2_036860_jkus.t1 Chenopodium_pallidicaule_10102 Chenopodium_pallidicaule_1175 Chenopodium_pallidicaule_11836 Chenopodium_pallidicaule_15368 Chenopodium_pallidicaule_15683 Chenopodium_pallidicaule_16768 Chenopodium_pallidicaule_17139 Chenopodium_pallidicaule_19377 Chenopodium_pallidicaule_20421 Chenopodium_pallidicaule_3659 Chenopodium_pallidicaule_4150 Chenopodium_pallidicaule_4384 Chenopodium_pallidicaule_5421 Chenopodium_pallidicaule_5473 Chenopodium_pallidicaule_61 Chenopodium_pallidicaule_6584 Chenopodium_pallidicaule_6881 Chenopodium_pallidicaule_7264 Chenopodium_pallidicaule_7788 GOSA_00001574-RA GOSA_00001712-RA GOSA_00001761-RA GOSA_00001844-RA GOSA_00002057-RA GOSA_00003058-RA GOSA_00003838-RA GOSA_00008964-RA GOSA_00010004-RA GOSA_00012262-RA GOSA_00012409-RA GOSA_00013861-RA GOSA_00013947-RA GOSA_00014250-RA GOSA_00014355-RA GOSA_00014738-RA GOSA_00016400-RA GOSA_00016547-RA GOSA_00019227-RA GOSA_00019448-RA GOSA_00020422-RA GOSA_00020523-RA GOSA_00022144-RA GOSA_00022705-RA GOSA_00024324-RA GOSA_00025493-RA GOSA_00025944-RA GOSA_00026589-RA GOSA_00026595-RA GOSA_00026693-RA GOSA_00027072-RA GOSA_00027099-RA GOSA_00027261-RA GOSA_00027411-RA GOSA_00027957-RA GOSA_00028074-RA GOSA_00028127-RA GOSA_00029165-RA Sg.1G0002737a Sg.1G0002737b Sg.2G0002350a Sg.3G0000073a Sg.3G0000073b Sg.3G0000466p1 Sg.3G0000804a Sg.3G0000804b Sg.3G0001419p1 Sg.3G0001698a Sg.3G0001698b Sg.4G0000372a Sg.4G0000372b Sg.4G0000372p3 Sg.5G0001121b Sg.5G0001908a Sg.5G0001908b Sg.5G0001959a Sg.5G0001959p1 Sg.6G0001349b Sg.6G0001349p1 Sg.6G0001349p2 Sg.6G0001733a Sg.6G0001733b Sg.6G0001733p2 Sg.7G0001767a Sg.7G0001767b Sg.9G0000364a Sg.9G0000364b mar_g3822.t1 pat_g3624.t1 pat_g6469.t1
OG0000024: AH008113-RA AH008114-RA AH008115-RA AH009972-RA AH015161-RA AH015165-RA AH015167-RA AH021573-RA AT1G11280.1 AT1G11300.1 AT1G11303.1 AT1G11330.2 AT1G11340.1 AT1G11350.1 AT1G11410.4 AT1G61360.1 AT1G61370.1 AT1G61380.1 AT1G61390.1 AT1G61400.2 AT1G61480.1 AT1G61490.1 AT1G61500.3 AT1G61550.1 AT1G61610.1 AT1G65790.1 AT1G65800.1 AT3G12000.1 AT4G21380.1 AT4G21390.1 AT4G27290.2 AT4G27300.1 AT5G39370.1 AUR62007021-RA AUR62012516-RA AUR62012517-RA AUR62012518-RA AUR62012522-RA AUR62012525-RA AUR62012526-RA AUR62012529-RA AUR62012530-RA AUR62012532-RA AUR62012535-RA AUR62012874-RA AUR62014660-RA AUR62014663-RA AUR62014665-RA AUR62014666-RA AUR62014667-RA AUR62014670-RA AUR62014671-RA AUR62014679-RA AUR62014680-RA AUR62014682-RA AUR62017638-RA AUR62022265-RA AUR62036839-RA AUR62038930-RA AUR62039002-RA AUR62042290-RA AUR62042291-RA AUR62043937-RA AUR62044175-RA Chenopodium_pallidicaule_1030 Chenopodium_pallidicaule_11056 Chenopodium_pallidicaule_11246 Chenopodium_pallidicaule_12785 Chenopodium_pallidicaule_14494 Chenopodium_pallidicaule_17086 Chenopodium_pallidicaule_17745 Chenopodium_pallidicaule_21633 Chenopodium_pallidicaule_3583 Chenopodium_pallidicaule_386 Chenopodium_pallidicaule_5362 GOSA_00001656-RA GOSA_00005408-RA GOSA_00006997-RA GOSA_00013800-RA GOSA_00020982-RA GOSA_00023811-RA GOSA_00023815-RA GOSA_00023816-RA Sg.3G0001137a Sg.3G0001137b Sg.3G0001137p1 Sg.3G0001137t1 Sg.3G0001138b Sg.5G0002446a Sg.5G0002446b Sg.5G0002447a Sg.5G0002447b Sg.5G0002456a Sg.5G0002457a Sg.5G0002457b Sg.5G0002463a Sg.5G0002463b Sg.5G0002464a Sg.5G0002464b Sg.5G0002466b Sg.5G0002466t1 Sg.6G0000259a Sg.6G0000259b Sg.6G0001614a Sg.6G0001614b Sg.6G0003203b Sg.8G0000600a Sg.8G0000602a Sg.8G0000602b Sg.8G0000605a Sg.8G0000605b Sg.9G0001179b Sg.9G0001192a Sg.9G0001192b Sg.9G0001258a Sg.9G0001258b Spo03994 Spo03995 Spo03996 Spo03997 Spo03998 Spo04000 Spo04002 Spo04004 Spo07832 Spo07835 Spo07837 Spo07838 Spo07841 Spo07846 Spo07847 Spo10095 Spo11344 Spo17791 Spo17792 Spo17793 Spo18093 Spo23014 Spo26572 Spo28079 pat_g7206.t1
OG0000025: AUR62002373-RA AUR62002631-RA AUR62003363-RA AUR62004442-RA AUR62005062-RA AUR62005968-RA AUR62007283-RA AUR62008319-RA AUR62009900-RA AUR62010601-RA AUR62010682-RA AUR62010995-RA AUR62011046-RA AUR62011617-RA AUR62012747-RA AUR62013450-RA AUR62013821-RA AUR62014886-RA AUR62014905-RA AUR62015921-RA AUR62017461-RA AUR62018136-RA AUR62019792-RA AUR62020270-RA AUR62020396-RA AUR62020947-RA AUR62021700-RA AUR62022215-RA AUR62022284-RA AUR62022361-RA AUR62022568-RA AUR62022977-RA AUR62022992-RA AUR62023142-RA AUR62023229-RA AUR62023841-RA AUR62023941-RA AUR62024383-RA AUR62024922-RA AUR62025030-RA AUR62025274-RA AUR62025758-RA AUR62026583-RA AUR62026929-RA AUR62027359-RA AUR62027643-RA AUR62028229-RA AUR62028230-RA AUR62028397-RA AUR62028701-RA AUR62029510-RA AUR62029653-RA AUR62029743-RA AUR62029866-RA AUR62029909-RA AUR62030099-RA AUR62031333-RA AUR62031928-RA AUR62032206-RA AUR62033015-RA AUR62033016-RA AUR62034095-RA AUR62034157-RA AUR62034295-RA AUR62034709-RA AUR62034753-RA AUR62034928-RA AUR62035730-RA AUR62036760-RA AUR62037065-RA AUR62037078-RA AUR62037892-RA AUR62038012-RA AUR62038830-RA AUR62039159-RA AUR62039161-RA AUR62040106-RA AUR62040326-RA AUR62040411-RA AUR62040412-RA AUR62040418-RA AUR62040792-RA AUR62040891-RA AUR62040972-RA AUR62041106-RA AUR62041180-RA AUR62041299-RA AUR62041346-RA AUR62041819-RA AUR62041977-RA AUR62042048-RA AUR62042121-RA AUR62042485-RA AUR62042855-RA AUR62042909-RA AUR62044677-RA AUR62044707-RA Bv1_014330_ttrp.t1 Chenopodium_pallidicaule_20303 Chenopodium_pallidicaule_20962 Chenopodium_pallidicaule_8257 GOSA_00001696-RA GOSA_00014483-RA GOSA_00025274-RA GOSA_00029423-RA Sg.1G0002816a Sg.1G0002816b Sg.1G0002817a Sg.1G0002817b Sg.2G0002088a Sg.2G0002088b Sg.2G0002311b Sg.2G0002584b Sg.2G0002585a Sg.2G0002585b Sg.3G0000250a Sg.3G0000250b Sg.4G0000732a Sg.4G0000732b Sg.5G0001122b Sg.5G0002037a Sg.5G0002037b Sg.7G0001341a Sg.7G0001341b Sg.7G0001958a Sg.7G0001958b Sg.8G0000805a Sg.8G0000805b Sg.8G0001061a Sg.8G0001061b Sg.8G0001061p2 Sg.8G0001061p3 Spo06260 Spo20494 mar_g1817.t1 mar_g1818.t1 pat_g3608.t1
OG0000026: AH005874-RA AH011324-RA AH011389-RA AH011390-RA AH011531-RA AH013979-RA AH017008-RA AH018427-RA AH018676-RA AH020675-RA AH020678-RA AH021785-RA AH021786-RA AH021797-RA AT1G49390.1 AT5G20400.1 AT5G20550.1 AT5G54000.2 AUR62006217-RA AUR62006230-RA AUR62006231-RA AUR62006233-RA AUR62006234-RA AUR62007329-RA AUR62011212-RA AUR62011213-RA AUR62011215-RA AUR62011217-RA AUR62011218-RA AUR62013263-RA AUR62013264-RA AUR62013265-RA AUR62013267-RA AUR62013268-RA AUR62013269-RA AUR62013272-RA AUR62013273-RA AUR62013275-RA AUR62018669-RA AUR62018670-RA AUR62018671-RA AUR62022304-RA AUR62024941-RA AUR62028974-RA AUR62028975-RA AUR62028976-RA AUR62030600-RA AUR62036975-RA AUR62036977-RA AUR62036978-RA AUR62036979-RA AUR62036980-RA AUR62037000-RA Chenopodium_pallidicaule_10782 Chenopodium_pallidicaule_12341 Chenopodium_pallidicaule_12995 Chenopodium_pallidicaule_14295 Chenopodium_pallidicaule_14939 Chenopodium_pallidicaule_15580 Chenopodium_pallidicaule_16232 Chenopodium_pallidicaule_16884 Chenopodium_pallidicaule_20302 Chenopodium_pallidicaule_20960 Chenopodium_pallidicaule_21611 Chenopodium_pallidicaule_5043 GOSA_00006040-RA GOSA_00006041-RA GOSA_00010876-RA GOSA_00011050-RA GOSA_00011051-RA GOSA_00011052-RA GOSA_00011053-RA GOSA_00011054-RA GOSA_00011057-RA GOSA_00011058-RA Sg.1G0002115a Sg.1G0002115b Sg.1G0002115t1 Sg.1G0002116a Sg.1G0002116b Sg.1G0002116p1 Sg.1G0002116p2 Sg.2G0002834a Sg.2G0002834b Sg.2G0002834p1 Sg.2G0002834p2 Sg.4G0000833a Sg.4G0000833b Sg.4G0000833p3 Sg.5G0000263a Sg.5G0000263b Sg.5G0001143a Sg.5G0001143b Sg.5G0001145a Sg.5G0001145b Sg.5G0001148a Sg.5G0001148b Sg.5G0001440a Sg.5G0001440b Sg.8G0000033a Sg.8G0000033b Sg.8G0000034a Sg.8G0000034b Spo00455 Spo01079 Spo03985 Spo10488 Spo10489 Spo13035 Spo16210 Spo19135 Spo19137 Spo19138 Spo19140 Spo19141 Spo19142 Spo19143 Spo19144 Spo19145 Spo19147 Spo19151 Spo19152 mar_g2197.t1 mar_g2197.t2 mar_g2198.t1 mar_g2199.t1 mar_g2202.t1 mar_g2205.t1 mar_g2205.t2 mar_g539.t1 pat_g5803.t1 pat_g5804.t1 pat_g5805.t1 pat_g5806.t1 pat_g5807.t1 pat_g6850.t1
OG0000027: AH000998-RA AH016917-RA AUR62008390-RA AUR62019598-RA AUR62020654-RA AUR62030451-RA AUR62033778-RA AUR62034939-RA AUR62035288-RA AUR62035929-RA AUR62037792-RA AUR62038403-RA AUR62039151-RA AUR62041660-RA AUR62042467-RA AUR62043685-RA AUR62043877-RA Bv3_051670_coxe.t1 Bv3_060400_pdwp.t1 Chenopodium_pallidicaule_14549 Chenopodium_pallidicaule_16677 GOSA_00003876-RA GOSA_00005965-RA GOSA_00009017-RA GOSA_00009090-RA GOSA_00009798-RA GOSA_00009837-RA GOSA_00012024-RA GOSA_00012218-RA GOSA_00013851-RA GOSA_00015256-RA GOSA_00016519-RA GOSA_00016747-RA GOSA_00016792-RA GOSA_00018064-RA GOSA_00018884-RA GOSA_00019274-RA GOSA_00019800-RA GOSA_00020495-RA GOSA_00020531-RA GOSA_00021023-RA GOSA_00021744-RA GOSA_00022122-RA GOSA_00023030-RA GOSA_00023206-RA GOSA_00024126-RA GOSA_00024369-RA GOSA_00024932-RA GOSA_00025099-RA GOSA_00025116-RA GOSA_00025127-RA GOSA_00026181-RA GOSA_00026214-RA GOSA_00026658-RA GOSA_00027366-RA GOSA_00027381-RA GOSA_00027416-RA GOSA_00027795-RA GOSA_00028004-RA GOSA_00028439-RA GOSA_00028471-RA GOSA_00028573-RA GOSA_00028773-RA GOSA_00028774-RA GOSA_00029020-RA Sg.1G0000385a Sg.1G0000385b Sg.1G0000432p1 Sg.1G0002166p6 Sg.1G0002166p8 Sg.1G0002488a Sg.1G0002488b Sg.1G0002872b Sg.1G0003093b Sg.2G0000189a Sg.2G0000189b Sg.2G0001860b Sg.2G0001958a Sg.2G0001958b Sg.2G0002133b Sg.2G0002410a Sg.2G0002410b Sg.2G0002803a Sg.2G0002803b Sg.2G0002873b Sg.3G0000518b Sg.3G0000518p3 Sg.3G0000597a Sg.3G0000597b Sg.3G0000597p1 Sg.3G0000601p3 Sg.3G0000670b Sg.3G0000879b Sg.3G0002825b Sg.3G0002957a Sg.3G0002957b Sg.4G0000984a Sg.4G0000984b Sg.4G0001707a Sg.4G0001707p5 Sg.4G0002062a Sg.4G0002062b Sg.4G0002410p7 Sg.5G0001306a Sg.5G0001306b Sg.5G0001508a Sg.5G0001508b Sg.5G0001508p1 Sg.5G0001561p3 Sg.6G0001078b Sg.6G0001212a Sg.6G0001212b Sg.6G0001589b Sg.7G0002007a Sg.7G0002007b Sg.7G0002367a Sg.7G0002367b Sg.8G0000587a Sg.8G0000587b Sg.8G0000732a Sg.8G0000732b Sg.8G0002159a Sg.8G0002159b Sg.9G0001102a Sg.9G0001102b Sg.9G0001102p1 Sg.9G0001102p5 Spo09309 Spo14274 Spo14493 Spo16103 mar_g104.t1 mar_g2859.t1 pat_g5332.t1 pat_g6018.t1
OG0000028: AH001466-RA AH001470-RA AH010949-RA AH018138-RA AH018138-RB AUR62004415-RA AUR62008504-RA AUR62010574-RA AUR62015310-RA AUR62015704-RA AUR62015706-RA AUR62022257-RA AUR62030052-RA AUR62034795-RA AUR62037433-RA AUR62039530-RA AUR62039874-RA AUR62042573-RA AUR62042616-RA Chenopodium_pallidicaule_13470 Chenopodium_pallidicaule_14952 GOSA_00001887-RA GOSA_00001906-RA GOSA_00002061-RA GOSA_00002751-RA GOSA_00002752-RA GOSA_00003260-RA GOSA_00003546-RA GOSA_00003757-RA GOSA_00004116-RA GOSA_00004615-RA GOSA_00007797-RA GOSA_00007798-RA GOSA_00009670-RA GOSA_00009883-RA GOSA_00009884-RA GOSA_00012214-RA GOSA_00013225-RA GOSA_00014265-RA GOSA_00015126-RA GOSA_00015127-RA GOSA_00015977-RA GOSA_00016015-RA GOSA_00019395-RA GOSA_00019396-RA GOSA_00019397-RA GOSA_00021036-RA GOSA_00021208-RA GOSA_00021379-RA GOSA_00021535-RA GOSA_00022760-RA GOSA_00023372-RA GOSA_00023645-RA GOSA_00024197-RA GOSA_00025521-RA GOSA_00025522-RA GOSA_00025523-RA GOSA_00026287-RA GOSA_00027601-RA GOSA_00027602-RA GOSA_00027612-RA GOSA_00027613-RA GOSA_00027673-RA GOSA_00027674-RA GOSA_00028023-RA GOSA_00028024-RA GOSA_00028216-RA Sg.1G0000254a Sg.1G0000454a Sg.1G0000454b Sg.1G0002822a Sg.1G0002822b Sg.1G0002860a Sg.1G0002860b Sg.1G0002860p1 Sg.1G0002860p3 Sg.2G0001932a Sg.2G0001932b Sg.2G0001934a Sg.2G0001934b Sg.2G0002616a Sg.2G0002616b Sg.2G0002908a Sg.2G0002908b Sg.3G0000014a Sg.3G0000014b Sg.3G0000120a Sg.3G0000120b Sg.3G0000675b Sg.3G0000675p1 Sg.3G0001766b Sg.3G0002939a Sg.3G0002939b Sg.3G0002945a Sg.3G0002945b Sg.3G0003037a Sg.3G0003037b Sg.3G0003038a Sg.3G0003038b Sg.4G0000587a Sg.4G0000587b Sg.4G0000618a Sg.4G0000618p1 Sg.4G0000618p2 Sg.6G0001621a Sg.6G0001621b Sg.6G0001622a Sg.6G0001622b Sg.7G0001531a Sg.7G0001531b Sg.7G0001531p2 Sg.7G0001531p9 Sg.7G0001941a Sg.7G0001941b Sg.7G0001941p2 Sg.7G0001941p3 Sg.7G0001968a Sg.7G0001968b Sg.7G0001991a Sg.7G0002022a Sg.7G0002022b Sg.7G0002022p1 Sg.7G0002023b Sg.8G0000985a Sg.8G0000985b Sg.8G0000985p1 Sg.8G0000985p5 Sg.8G0000985p6 Sg.8G0000985p9 Sg.8G0001933a Sg.8G0001933b Sg.9G0001219a Sg.9G0001219b
OG0000029: AH018387-RA AUR62002473-RA AUR62002476-RA AUR62002495-RA AUR62003732-RA AUR62003872-RA AUR62005044-RA AUR62006070-RA AUR62006829-RA AUR62007003-RA AUR62008234-RA AUR62009195-RA AUR62011252-RA AUR62011603-RA AUR62013325-RA AUR62013864-RA AUR62013878-RA AUR62014237-RA AUR62014786-RA AUR62015248-RA AUR62015686-RA AUR62015809-RA AUR62019069-RA AUR62020736-RA AUR62024087-RA AUR62024626-RA AUR62025842-RA AUR62026027-RA AUR62027647-RA AUR62027923-RA AUR62028801-RA AUR62029050-RA AUR62029710-RA AUR62029889-RA AUR62030064-RA AUR62030114-RA AUR62030174-RA AUR62030466-RA AUR62030619-RA AUR62032142-RA AUR62032708-RA AUR62033389-RA AUR62033627-RA AUR62034039-RA AUR62034174-RA AUR62034503-RA AUR62034832-RA AUR62035391-RA AUR62035718-RA AUR62035932-RA AUR62035971-RA AUR62036177-RA AUR62037412-RA AUR62037419-RA AUR62038068-RA AUR62038680-RA AUR62038800-RA AUR62039643-RA AUR62039695-RA AUR62040042-RA AUR62040228-RA AUR62041720-RA AUR62042189-RA AUR62042613-RA AUR62043153-RA AUR62043170-RA AUR62043178-RA AUR62043619-RA AUR62044520-RA Bv1_021610_mjca.t1 Chenopodium_pallidicaule_11298 Chenopodium_pallidicaule_11686 Chenopodium_pallidicaule_12550 Chenopodium_pallidicaule_13975 Chenopodium_pallidicaule_15275 Chenopodium_pallidicaule_15498 Chenopodium_pallidicaule_15983 Chenopodium_pallidicaule_16120 Chenopodium_pallidicaule_16923 Chenopodium_pallidicaule_1823 Chenopodium_pallidicaule_19343 Chenopodium_pallidicaule_19574 Chenopodium_pallidicaule_19728 Chenopodium_pallidicaule_20134 Chenopodium_pallidicaule_20418 Chenopodium_pallidicaule_20453 Chenopodium_pallidicaule_20783 Chenopodium_pallidicaule_21730 Chenopodium_pallidicaule_3681 Chenopodium_pallidicaule_4736 Chenopodium_pallidicaule_475 Chenopodium_pallidicaule_5944 Chenopodium_pallidicaule_6182 Chenopodium_pallidicaule_7168 Chenopodium_pallidicaule_7288 Chenopodium_pallidicaule_9331 Chenopodium_pallidicaule_9985 GOSA_00003883-RA GOSA_00003884-RA GOSA_00009705-RA GOSA_00009826-RA GOSA_00012166-RA GOSA_00012180-RA GOSA_00016582-RA GOSA_00016583-RA GOSA_00016798-RA GOSA_00016799-RA GOSA_00018998-RA GOSA_00021387-RA GOSA_00021789-RA GOSA_00022600-RA GOSA_00024118-RA GOSA_00024337-RA GOSA_00024924-RA GOSA_00024925-RA GOSA_00026578-RA GOSA_00029426-RA Sg.1G0002091b Sg.1G0002250a Sg.1G0002250p5 Sg.1G0002250p8 Sg.3G0000832a Sg.3G0000832b Sg.3G0000832p3 Sg.3G0000832p4 Sg.3G0000957b Sg.4G0000574a Sg.4G0000574b Sg.5G0002027b Sg.8G0002221a Spo01840 Spo01841
OG0000030: AH001698-RA AH001699-RA AH001700-RA AH001701-RA AH001702-RA AH001703-RA AH001704-RA AH001705-RA AH001714-RA AH001715-RA AH001716-RA AH001717-RA AH001718-RA AH003753-RA AH008329-RA AH016694-RA AH023136-RA AT1G19830.1 AT1G75580.1 AT2G16580.1 AT2G18010.1 AT2G21200.1 AT2G21210.2 AT2G21220.1 AT3G03820.1 AT3G03830.1 AT3G03840.1 AT3G03850.1 AT3G51200.1 AT4G13790.1 AT4G34760.1 AT4G34780.1 AT4G34790.1 AT4G34800.1 AT4G34810.1 AT4G36110.1 AT4G38825.1 AT4G38840.1 AT4G38850.1 AT4G38860.1 AT5G18010.1 AT5G18020.1 AT5G18030.1 AT5G18050.1 AT5G18060.1 AT5G18080.1 AT5G66260.1 AUR62010340-RA AUR62010341-RA AUR62010342-RA AUR62010343-RA AUR62010344-RA AUR62010345-RA AUR62010346-RA AUR62010347-RA AUR62010348-RA AUR62010358-RA AUR62010359-RA AUR62010361-RA AUR62010363-RA AUR62016857-RA AUR62016859-RA AUR62016861-RA AUR62016863-RA AUR62016874-RA AUR62016875-RA AUR62016876-RA AUR62016877-RA AUR62016878-RA AUR62016879-RA AUR62016880-RA AUR62016881-RA AUR62035740-RA Chenopodium_pallidicaule_16922 Chenopodium_pallidicaule_17779 Chenopodium_pallidicaule_18423 Chenopodium_pallidicaule_19065 Chenopodium_pallidicaule_19717 Chenopodium_pallidicaule_20357 Chenopodium_pallidicaule_4073 Chenopodium_pallidicaule_5377 Chenopodium_pallidicaule_6711 Chenopodium_pallidicaule_8020 Chenopodium_pallidicaule_8661 Chenopodium_pallidicaule_9303 GOSA_00005572-RA GOSA_00005585-RA GOSA_00005587-RA GOSA_00005589-RA GOSA_00005590-RA GOSA_00005592-RA GOSA_00016880-RA Sg.2G0001797a Sg.2G0001797b Sg.6G0003313b Sg.6G0003314b Sg.6G0003318b Sg.6G0003325b Sg.6G0003329b Spo13115 Spo14071 Spo14072 Spo14073 Spo14074 Spo14075 Spo14076 Spo14077 Spo14078 Spo15246 Spo15249 Spo15250 Spo15252 Spo15253 Spo18051 Spo28107 Spo28295 mar_g1041.t1 pat_g1528.t1 pat_g1530.t1 pat_g1537.t1 pat_g5044.t1 pat_g7538.t1 pat_g7540.t1 pat_g7542.t1 pat_g7543.t1 pat_g7544.t1 pat_g7545.t1 pat_g7546.t1 pat_g7547.t1 pat_g7548.t1
OG0000031: AH009846-RA AH014356-RA AUR62001980-RA AUR62002938-RA AUR62003493-RA AUR62004742-RA AUR62004933-RA AUR62005420-RA AUR62005775-RA AUR62008238-RA AUR62009140-RA AUR62009467-RA AUR62009657-RA AUR62012689-RA AUR62013584-RA AUR62014012-RA AUR62016421-RA AUR62016422-RA AUR62017124-RA AUR62022279-RA AUR62023412-RA AUR62023762-RA AUR62027667-RA AUR62028820-RA AUR62030418-RA AUR62032866-RA AUR62034109-RA AUR62034854-RA AUR62037450-RA AUR62038104-RA AUR62038871-RA AUR62039028-RA AUR62040552-RA AUR62041967-RA AUR62041994-RA AUR62043221-RA Chenopodium_pallidicaule_6448 Chenopodium_pallidicaule_7107 GOSA_00006883-RA GOSA_00011972-RA GOSA_00019906-RA GOSA_00021242-RA Sg.1G0000142b Sg.1G0000792a Sg.1G0001407a Sg.1G0001407b Sg.1G0001407p1 Sg.1G0001407p3 Sg.1G0001661a Sg.1G0001661b Sg.1G0002351b Sg.2G0000033a Sg.2G0000033b Sg.2G0000033p1 Sg.2G0000545a Sg.2G0000545b Sg.2G0000545p2 Sg.2G0001025a Sg.2G0001025b Sg.2G0001708a Sg.2G0001708b Sg.2G0001812a Sg.2G0001812b Sg.2G0003019b Sg.3G0000762a Sg.3G0000762b Sg.3G0000762p2 Sg.3G0000925a Sg.3G0000925b Sg.3G0000925p1 Sg.3G0001269a Sg.3G0001269b Sg.3G0001282a Sg.3G0001282b Sg.3G0001526b Sg.3G0001526p2 Sg.3G0001526p3 Sg.3G0001526p4 Sg.3G0001586a Sg.3G0001586b Sg.3G0003289b Sg.4G0001300b Sg.4G0001639a Sg.4G0001639b Sg.4G0002227a Sg.4G0002227b Sg.4G0002278a Sg.4G0002278b Sg.5G0000238a Sg.5G0000238b Sg.5G0000981b Sg.5G0000981p2 Sg.5G0001193a Sg.5G0001193b Sg.5G0002272p1 Sg.5G0002751a Sg.5G0002751b Sg.6G0000625a Sg.6G0000625b Sg.6G0000667a Sg.6G0000667b Sg.6G0001381b Sg.6G0003695b Sg.6G0003696b Sg.7G0001252a Sg.7G0001270b Sg.7G0002322a Sg.7G0002322b Sg.7G0002333a Sg.7G0002333b Sg.7G0002333p2 Sg.7G0002719b Sg.8G0000074a Sg.8G0000074b Sg.8G0000144a Sg.8G0000144b Sg.8G0002161a Sg.8G0002161b Sg.9G0000399b Sg.9G0000399p1 Sg.9G0000762a Sg.9G0000762b Sg.9G0001095a Sg.9G0001095b Sg.9G0001095p1 Spo06770 Spo20758 pat_g8075.t1
OG0000032: AH013583-RA AH013584-RA AH013586-RA AH013587-RA AT1G11610.2 AT2G30750.1 AT2G30770.1 AT3G48270.1 AT3G48280.1 AT3G48290.2 AT3G48300.2 AT3G48310.1 AT3G48320.1 AT4G13290.1 AT4G13310.1 AT4G20240.1 AT5G24950.1 AT5G24960.1 AT5G42590.1 AUR62001204-RA AUR62001205-RA AUR62001206-RA AUR62001214-RA AUR62001216-RA AUR62001217-RA AUR62001218-RA AUR62001219-RA AUR62001221-RA AUR62004751-RA AUR62022099-RA AUR62022101-RA AUR62022103-RA AUR62022104-RA AUR62022105-RA AUR62022106-RA AUR62022109-RA AUR62022111-RA AUR62022115-RA AUR62022116-RA AUR62022124-RA AUR62022126-RA AUR62029255-RA AUR62029257-RA AUR62029258-RA AUR62031706-RA AUR62031707-RA AUR62031713-RA AUR62032595-RA AUR62034201-RA AUR62034203-RA Bv4_092330_rcik.t1 Bv5_099850_gjge.t1 Chenopodium_pallidicaule_14843 Chenopodium_pallidicaule_14915 Chenopodium_pallidicaule_15554 Chenopodium_pallidicaule_16208 Chenopodium_pallidicaule_17817 Chenopodium_pallidicaule_19103 Chenopodium_pallidicaule_8406 Chenopodium_pallidicaule_9697 GOSA_00007017-RA GOSA_00007020-RA GOSA_00007022-RA GOSA_00011811-RA GOSA_00011812-RA GOSA_00011813-RA GOSA_00011814-RA GOSA_00011815-RA GOSA_00011816-RA GOSA_00011817-RA GOSA_00011824-RA GOSA_00011827-RA Sg.3G0001102a Sg.3G0001102b Sg.3G0001104a Sg.3G0001104b Sg.3G0001105a Sg.3G0001105b Sg.3G0001106a Sg.3G0001106b Sg.3G0001660a Sg.3G0001660b Sg.3G0001660p1 Sg.3G0001662a Sg.3G0001662b Sg.3G0001662p1 Sg.3G0001662p2 Sg.3G0001664a Sg.3G0001664b Sg.3G0001664p1 Sg.3G0001664p3 Sg.3G0001664p4 Sg.3G0001664p5 Sg.3G0001685a Sg.3G0001685b Sg.8G0001879a Sg.8G0001879b Sg.8G0001880p2 Sg.8G0001891a Sg.8G0001891b Spo03159 Spo07624 Spo07626 Spo07627 Spo07628 Spo07629 Spo07630 Spo07631 Spo07632 Spo07633 Spo07634 Spo07635 Spo07636 Spo07637 Spo07930 Spo12076 Spo14141 Spo14790 Spo17131 mar_g968.t1 pat_g2647.t1 pat_g2650.t1 pat_g2652.t1 pat_g2653.t1 pat_g2654.t1 pat_g4080.t1
OG0000033: AUR62005233-RA AUR62006240-RA AUR62014560-RA AUR62014561-RA AUR62020273-RA AUR62024545-RA AUR62026519-RA AUR62026520-RA AUR62027547-RA AUR62029316-RA AUR62036549-RA AUR62036550-RA Chenopodium_pallidicaule_15766 Chenopodium_pallidicaule_16352 Chenopodium_pallidicaule_17005 Chenopodium_pallidicaule_21520 Chenopodium_pallidicaule_272 Chenopodium_pallidicaule_5340 GOSA_00001914-RA GOSA_00002244-RA GOSA_00002367-RA GOSA_00003797-RA GOSA_00007171-RA GOSA_00007172-RA GOSA_00007803-RA GOSA_00008936-RA GOSA_00008937-RA GOSA_00009000-RA GOSA_00009265-RA GOSA_00009391-RA GOSA_00009599-RA GOSA_00012070-RA GOSA_00012071-RA GOSA_00012072-RA GOSA_00013249-RA GOSA_00013251-RA GOSA_00014698-RA GOSA_00014728-RA GOSA_00014817-RA GOSA_00015551-RA GOSA_00015670-RA GOSA_00015766-RA GOSA_00015980-RA GOSA_00015981-RA GOSA_00016552-RA GOSA_00018411-RA GOSA_00019007-RA GOSA_00021515-RA GOSA_00022139-RA GOSA_00022140-RA GOSA_00022878-RA GOSA_00023418-RA GOSA_00023607-RA GOSA_00023650-RA GOSA_00023651-RA GOSA_00025813-RA GOSA_00027054-RA GOSA_00027220-RA GOSA_00027592-RA GOSA_00028088-RA GOSA_00028680-RA GOSA_00028852-RA GOSA_00028853-RA GOSA_00029142-RA Sg.1G0002254b Sg.1G0002256a Sg.1G0002256b Sg.1G0002256p1 Sg.1G0002256p2 Sg.2G0000257a Sg.2G0000257b Sg.2G0001413a Sg.2G0001413b Sg.2G0001413p1 Sg.2G0001413p6 Sg.2G0001413p8 Sg.2G0001951a Sg.2G0002033a Sg.2G0002033b Sg.2G0002660a Sg.2G0002660b Sg.2G0002660p7 Sg.2G0002660p8 Sg.2G0002760b Sg.3G0000622a Sg.3G0000622b Sg.3G0002754a Sg.3G0002754b Sg.3G0002754p1 Sg.3G0002754p2 Sg.3G0002754p4 Sg.3G0002754p5 Sg.3G0002754p7 Sg.3G0002755b Sg.4G0001008a Sg.4G0001008b Sg.4G0001008p1 Sg.4G0001008p3 Sg.4G0001008p4 Sg.4G0001008p6 Sg.4G0001008p9 Sg.4G0001874a Sg.4G0001874b Sg.5G0001255a Sg.5G0001255b Sg.5G0001255p2 Sg.6G0001726a Sg.6G0001726b Sg.6G0001726p3 Sg.6G0001726p4 Sg.6G0001726p5 Sg.7G0001835a Sg.7G0001835b Sg.7G0001837a Sg.7G0001837b Sg.8G0000740a Sg.8G0000740b Spo00698 Spo03206 Spo03339 Spo03611 Spo04874 Spo15414 Spo24844 Spo26213
OG0000034: AH003875-RA AH003876-RA AH003877-RA AH013318-RA AH013320-RA AH014527-RA AH016833-RA AH016845-RA AH016863-RA AH016865-RA AH016866-RA AH016868-RA AH018991-RA AUR62024250-RA AUR62025218-RA AUR62025219-RA AUR62025220-RA AUR62025221-RA AUR62025223-RA AUR62025224-RA AUR62025228-RA AUR62025230-RA AUR62025231-RA AUR62025232-RA AUR62025233-RA AUR62025234-RA AUR62025235-RA AUR62025236-RA AUR62025237-RA AUR62025241-RA AUR62025242-RA AUR62028948-RA AUR62028949-RA AUR62028950-RA AUR62028951-RA AUR62028952-RA AUR62028953-RA AUR62028954-RA AUR62028955-RA AUR62028956-RA AUR62036849-RA AUR62036851-RA AUR62040806-RA AUR62040807-RA AUR62044478-RA AUR62044479-RA AUR62044480-RA Bv1_021040_fyhn.t1 Bv2_044270_phhg.t1 Bv2_044280_awpc.t1 Bv2_044290_czcx.t1 Bv2_044300_saee.t1 Bv2_044310_ugzm.t1 Bv2_044320_jzrj.t1 Bv2_044330_daxw.t1 Bv2_044340_grwi.t1 Bv2_044350_iumd.t1 Bv2_044360_iooe.t1 Bv4_086210_gfez.t1 Chenopodium_pallidicaule_11719 Chenopodium_pallidicaule_17996 Chenopodium_pallidicaule_183 Chenopodium_pallidicaule_19476 Chenopodium_pallidicaule_20126 Chenopodium_pallidicaule_20775 Chenopodium_pallidicaule_21429 Chenopodium_pallidicaule_2757 Chenopodium_pallidicaule_3398 Chenopodium_pallidicaule_3649 Chenopodium_pallidicaule_4051 Chenopodium_pallidicaule_4950 Chenopodium_pallidicaule_6237 Chenopodium_pallidicaule_6909 GOSA_00014230-RA GOSA_00014582-RA Sg.2G0001543a Sg.2G0001543b Sg.7G0002108a Sg.7G0002110a Sg.7G0002111a Sg.7G0002112a Spo09650 Spo09651 Spo09652 Spo09653 Spo09654 Spo09655 Spo09656 Spo09657 Spo09658 Spo10341 Spo20067 Spo20076 Spo20080 Spo24454 Spo25054 Spo25055 Spo25057 Spo25895 Spo25897 Spo26461 Spo26466 Spo26468 Spo26469 Spo26470 Spo26471 Spo27024 Spo28140 Spo28194 Spo28252 Spo28254 Spo28294 mar_g3434.t1 mar_g3440.t1 mar_g3441.t1 mar_g3442.t1 mar_g356.t1 pat_g2096.t1 pat_g2097.t1 pat_g2365.t1 pat_g2474.t1 pat_g3159.t1 pat_g876.t1 pat_g8965.t1
OG0000035: AH009122-RA AH020741-RA AH020776-RA AUR62002825-RA AUR62002844-RA AUR62004981-RA AUR62013595-RA AUR62013890-RA AUR62015703-RA AUR62015705-RA AUR62020500-RA AUR62023668-RA AUR62024544-RA AUR62026598-RA AUR62030514-RA AUR62033798-RA AUR62033804-RA AUR62034866-RA AUR62037067-RA AUR62037424-RA AUR62037927-RA AUR62038876-RA AUR62039017-RA AUR62041055-RA AUR62041227-RA AUR62042729-RA Bv4_091570_axot.t1 Chenopodium_pallidicaule_1799 GOSA_00001791-RA GOSA_00005913-RA GOSA_00008913-RA GOSA_00008946-RA GOSA_00009012-RA GOSA_00013753-RA GOSA_00013769-RA GOSA_00014791-RA GOSA_00015159-RA GOSA_00016002-RA GOSA_00016048-RA GOSA_00016107-RA GOSA_00016492-RA GOSA_00016705-RA GOSA_00017006-RA GOSA_00017688-RA GOSA_00018088-RA GOSA_00018868-RA GOSA_00019174-RA GOSA_00019382-RA GOSA_00019684-RA GOSA_00020481-RA GOSA_00020986-RA GOSA_00021129-RA GOSA_00021163-RA GOSA_00021729-RA GOSA_00022844-RA GOSA_00023420-RA GOSA_00023431-RA GOSA_00023501-RA GOSA_00024019-RA GOSA_00024396-RA GOSA_00024505-RA GOSA_00024599-RA GOSA_00024753-RA GOSA_00025036-RA GOSA_00025436-RA GOSA_00025987-RA GOSA_00026205-RA GOSA_00027244-RA GOSA_00027245-RA GOSA_00027569-RA GOSA_00027808-RA GOSA_00028060-RA GOSA_00028341-RA GOSA_00028401-RA GOSA_00028441-RA GOSA_00028592-RA GOSA_00028607-RA GOSA_00029175-RA GOSA_00029250-RA GOSA_00029579-RA Sg.1G0002447a Sg.1G0002447b Sg.1G0002447p2 Sg.1G0002837a Sg.1G0002837b Sg.2G0002504a Sg.2G0002504b Sg.2G0002632a Sg.2G0002632b Sg.2G0002632p1 Sg.3G0000197a Sg.3G0000197b Sg.3G0000197p1 Sg.3G0000336a Sg.3G0000336b Sg.3G0000993a Sg.3G0000993b Sg.4G0000053a Sg.4G0000053b Sg.4G0000550a Sg.4G0000550b Sg.4G0001010a Sg.4G0001010b Sg.4G0003150a Sg.4G0003150b Sg.5G0001467a Sg.5G0001467b Sg.5G0001467p1 Sg.5G0001631a Sg.5G0001631b Sg.5G0001631p2 Sg.6G0001486a Sg.6G0001486b Sg.6G0001586a Sg.6G0001586b Sg.7G0001522a Sg.7G0001522b Sg.8G0000995a Sg.9G0000909p1 Spo18363 Spo21868 Spo25553 mar_g3509.t1 pat_g59.t1
OG0000036: AH000719-RA AH003256-RA AH003257-RA AH003278-RA AH003419-RA AH005643-RA AH006354-RA AH007312-RA AH007313-RA AH007364-RA AH008496-RA AH009912-RA AH011266-RA AH011666-RA AH011704-RA AH014378-RA AH014615-RA AH015302-RA AH015753-RA AH015792-RA AH020665-RA AH020666-RA AH022524-RA AH022534-RA AH022660-RA AH023419-RA AUR62000104-RA AUR62002538-RA AUR62002728-RA AUR62004198-RA AUR62006275-RA AUR62007126-RA AUR62007332-RA AUR62007737-RA AUR62008289-RA AUR62010704-RA AUR62014238-RA AUR62014907-RA AUR62014936-RA AUR62016297-RA AUR62016612-RA AUR62017438-RA AUR62018157-RA AUR62019987-RA AUR62021533-RA AUR62022569-RA AUR62025060-RA AUR62026919-RA AUR62027046-RA AUR62027423-RA AUR62028531-RA AUR62029263-RA AUR62029548-RA AUR62030450-RA AUR62030491-RA AUR62032519-RA AUR62032529-RA AUR62035827-RA AUR62037486-RA AUR62037513-RA AUR62038399-RA AUR62038760-RA AUR62038893-RA AUR62040208-RA AUR62040258-RA AUR62040263-RA AUR62040503-RA AUR62041010-RA AUR62041276-RA AUR62041774-RA AUR62042222-RA AUR62043088-RA AUR62044007-RA Chenopodium_pallidicaule_1055 Chenopodium_pallidicaule_13546 Chenopodium_pallidicaule_16346 Chenopodium_pallidicaule_17191 Chenopodium_pallidicaule_5477 Chenopodium_pallidicaule_6209 Chenopodium_pallidicaule_7356 Chenopodium_pallidicaule_7475 GOSA_00002130-RA GOSA_00009704-RA GOSA_00009979-RA GOSA_00010191-RA GOSA_00016005-RA GOSA_00018967-RA GOSA_00019143-RA GOSA_00021251-RA GOSA_00021688-RA GOSA_00021984-RA GOSA_00022332-RA GOSA_00022603-RA GOSA_00024695-RA GOSA_00024696-RA GOSA_00027190-RA GOSA_00027655-RA GOSA_00027706-RA Sg.1G0002308a Sg.1G0002308b Sg.2G0001993a Sg.2G0001993b Sg.2G0002062a Sg.2G0002062b Sg.2G0002063a Sg.2G0002063b Sg.2G0002331b Sg.3G0000248a Sg.3G0000248b Sg.3G0002136a Sg.3G0002136b Sg.3G0002136p4 Sg.3G0002136p6 Sg.5G0001488a Sg.5G0001488b Sg.6G0001313a Sg.6G0001313b Sg.9G0000761a Sg.9G0000761b Spo02878 Spo06298 Spo19003
OG0000037: AH021570-RA AUR62002392-RA AUR62005093-RA AUR62005321-RA AUR62008437-RA AUR62008704-RA AUR62013151-RA AUR62013874-RA AUR62016914-RA AUR62017653-RA AUR62019956-RA AUR62022476-RA AUR62027414-RA AUR62027487-RA AUR62027925-RA AUR62029940-RA AUR62030137-RA AUR62030345-RA AUR62031650-RA AUR62032656-RA AUR62033272-RA AUR62033796-RA AUR62034085-RA AUR62034390-RA AUR62034538-RA AUR62035017-RA AUR62035910-RA AUR62037274-RA AUR62037536-RA AUR62038931-RA AUR62040081-RA AUR62041484-RA AUR62041827-RA AUR62044179-RA Bv4_095640_haea.t1 Chenopodium_pallidicaule_10361 Chenopodium_pallidicaule_10712 Chenopodium_pallidicaule_1077 Chenopodium_pallidicaule_111 Chenopodium_pallidicaule_12318 Chenopodium_pallidicaule_1318 Chenopodium_pallidicaule_13658 Chenopodium_pallidicaule_14175 Chenopodium_pallidicaule_14221 Chenopodium_pallidicaule_16272 Chenopodium_pallidicaule_17382 Chenopodium_pallidicaule_19121 Chenopodium_pallidicaule_21058 Chenopodium_pallidicaule_21421 Chenopodium_pallidicaule_2649 Chenopodium_pallidicaule_3431 Chenopodium_pallidicaule_3612 Chenopodium_pallidicaule_4301 Chenopodium_pallidicaule_4688 Chenopodium_pallidicaule_5144 Chenopodium_pallidicaule_591 Chenopodium_pallidicaule_6135 Chenopodium_pallidicaule_6951 Chenopodium_pallidicaule_7574 Chenopodium_pallidicaule_8902 Chenopodium_pallidicaule_9037 Chenopodium_pallidicaule_9900 GOSA_00003855-RA GOSA_00009563-RA GOSA_00020139-RA GOSA_00020161-RA GOSA_00020964-RA GOSA_00025511-RA GOSA_00025574-RA GOSA_00026065-RA GOSA_00028117-RA GOSA_00028687-RA GOSA_00028971-RA Sg.1G0000234a Sg.1G0000234b Sg.1G0000266p1 Sg.1G0001287a Sg.1G0002045a Sg.1G0002046a Sg.2G0002964b Sg.2G0003026b Sg.2G0003038b Sg.2G0003110b Sg.3G0000546a Sg.3G0000546b Sg.3G0000547a Sg.3G0000547b Sg.3G0000580b Sg.3G0001589b Sg.3G0001824a Sg.3G0001824b Sg.3G0001824p1 Sg.3G0002910a Sg.4G0000192b Sg.4G0000536p1 Sg.4G0000959p1 Sg.4G0000970a Sg.4G0001646a Sg.4G0002254b Sg.4G0003013a Sg.4G0003013b Sg.4G0003214b Sg.4G0003396b Sg.5G0001710a Sg.5G0001710b Sg.5G0002114a Sg.5G0002218a Sg.5G0002218b Sg.6G0000286b Sg.6G0001138a Sg.6G0003685b Sg.7G0000843a Sg.7G0000843b Sg.8G0000227a Sg.8G0000227b Sg.8G0000412a Sg.8G0000987b Sg.8G0001806a Sg.8G0001806b Sg.9G0001640b Spo16762 Spo25074
OG0000038: AH003917-RA AH003918-RA AH004827-RA AH004828-RA AH005854-RA AH011790-RA AH012127-RA AH013183-RA AH015007-RA AH016984-RA AH019594-RA AT1G11670.1 AT1G12950.1 AT1G23300.1 AT1G33080.1 AT1G33090.1 AT1G33100.1 AT1G33110.1 AT1G47530.1 AT1G61890.1 AT3G21690.1 AT3G26590.1 AT4G21903.2 AT4G21910.4 AT4G25640.2 AT5G10420.1 AT5G38030.1 AT5G44050.1 AT5G65380.1 AUR62002270-RA AUR62002274-RA AUR62002275-RA AUR62003279-RA AUR62003281-RA AUR62003282-RA AUR62007177-RA AUR62011362-RA AUR62012695-RA AUR62015422-RA AUR62015424-RA AUR62016699-RA AUR62018826-RA AUR62018827-RA AUR62018990-RA AUR62021139-RA AUR62021965-RA AUR62024284-RA AUR62024288-RA AUR62027186-RA AUR62027187-RA AUR62027188-RA AUR62031399-RA AUR62033860-RA AUR62040079-RA Bv1_008230_xjsc.t1 Bv1_013330_jxeu.t1 Bv3_053620_gntg.t1 Bv3_053630_jhrd.t1 Chenopodium_pallidicaule_10144 Chenopodium_pallidicaule_16183 Chenopodium_pallidicaule_17413 Chenopodium_pallidicaule_1841 Chenopodium_pallidicaule_18711 Chenopodium_pallidicaule_21038 Chenopodium_pallidicaule_2710 Chenopodium_pallidicaule_3926 Chenopodium_pallidicaule_4731 Chenopodium_pallidicaule_547 Chenopodium_pallidicaule_6262 Chenopodium_pallidicaule_9385 GOSA_00001071-RA GOSA_00002480-RA GOSA_00002481-RA GOSA_00006477-RA GOSA_00011312-RA GOSA_00013529-RA GOSA_00021753-RA GOSA_00022410-RA GOSA_00026084-RA GOSA_00026085-RA Sg.1G0001277a Sg.1G0001277b Sg.1G0002662a Sg.1G0002662b Sg.1G0002841b Sg.2G0000255a Sg.2G0000255b Sg.2G0001853a Sg.4G0000239a Sg.4G0000239b Sg.4G0002027a Sg.4G0002027b Sg.4G0002027p1 Sg.4G0002489a Sg.4G0002489b Sg.4G0002492a Sg.4G0002492b Sg.4G0002516a Sg.5G0002817a Sg.5G0002817b Sg.6G0000049a Sg.6G0000049b Spo01084 Spo04402 Spo05807 Spo05808 Spo08288 Spo08289 Spo08290 Spo08292 Spo08885 Spo10217 Spo10219 Spo10220 Spo14133 Spo21824 Spo23760 mar_g444.t1 mar_g445.t1 mar_g446.t1 mar_g449.t1 pat_g1612.t1
OG0000039: AT3G24255.7 AUR62007792-RA AUR62031842-RA AUR62038803-RA AUR62038827-RA AUR62040626-RA AUR62043418-RA Bv1_009330_pyos.t1 Chenopodium_pallidicaule_12810 Chenopodium_pallidicaule_12836 Chenopodium_pallidicaule_13374 Chenopodium_pallidicaule_13562 Chenopodium_pallidicaule_13892 Chenopodium_pallidicaule_14546 Chenopodium_pallidicaule_15656 Chenopodium_pallidicaule_16012 Chenopodium_pallidicaule_16971 Chenopodium_pallidicaule_17069 Chenopodium_pallidicaule_17113 Chenopodium_pallidicaule_17318 Chenopodium_pallidicaule_18088 Chenopodium_pallidicaule_18307 Chenopodium_pallidicaule_18397 Chenopodium_pallidicaule_18733 Chenopodium_pallidicaule_18920 Chenopodium_pallidicaule_19185 Chenopodium_pallidicaule_1931 Chenopodium_pallidicaule_19349 Chenopodium_pallidicaule_20372 Chenopodium_pallidicaule_2224 Chenopodium_pallidicaule_2709 Chenopodium_pallidicaule_2961 Chenopodium_pallidicaule_3000 Chenopodium_pallidicaule_3803 Chenopodium_pallidicaule_3832 Chenopodium_pallidicaule_7357 Chenopodium_pallidicaule_7925 Chenopodium_pallidicaule_8923 Chenopodium_pallidicaule_9293 GOSA_00001380-RA GOSA_00001767-RA GOSA_00001784-RA GOSA_00001872-RA GOSA_00001899-RA GOSA_00001971-RA GOSA_00001983-RA GOSA_00002050-RA GOSA_00002769-RA GOSA_00006087-RA GOSA_00007981-RA GOSA_00010609-RA GOSA_00010976-RA GOSA_00011286-RA GOSA_00011992-RA GOSA_00012455-RA GOSA_00013832-RA GOSA_00013918-RA GOSA_00014000-RA GOSA_00014297-RA GOSA_00014303-RA GOSA_00014304-RA GOSA_00015061-RA GOSA_00015275-RA GOSA_00015276-RA GOSA_00015306-RA GOSA_00015692-RA GOSA_00016092-RA GOSA_00016610-RA GOSA_00018079-RA GOSA_00018538-RA GOSA_00019766-RA GOSA_00020545-RA GOSA_00021161-RA GOSA_00021181-RA GOSA_00021395-RA GOSA_00021511-RA GOSA_00022780-RA GOSA_00023704-RA GOSA_00023705-RA GOSA_00024122-RA GOSA_00024389-RA GOSA_00025218-RA GOSA_00025350-RA GOSA_00025489-RA GOSA_00025684-RA GOSA_00025743-RA GOSA_00026030-RA GOSA_00026202-RA GOSA_00026430-RA GOSA_00026536-RA GOSA_00026554-RA GOSA_00027451-RA GOSA_00027636-RA GOSA_00027872-RA GOSA_00028208-RA GOSA_00028209-RA GOSA_00028327-RA GOSA_00028821-RA GOSA_00028830-RA GOSA_00028966-RA GOSA_00029002-RA GOSA_00029156-RA GOSA_00029274-RA GOSA_00029401-RA GOSA_00029500-RA Sg.1G0002227b Sg.1G0002449a Sg.2G0002310a Sg.3G0000058p2 Sg.4G0000016b Sg.4G0003022p3 Sg.5G0001536a Sg.5G0001859b Sg.8G0000589b Sg.8G0000800p4 Sg.8G0000946a Sg.9G0000594a Sg.9G0000706a Sg.9G0000706b Spo03285 Spo04636 Spo15779
OG0000040: AUR62026925-RA Bv4_095660_tuto.t1 Chenopodium_pallidicaule_12220 Chenopodium_pallidicaule_9760 GOSA_00003394-RA GOSA_00003452-RA GOSA_00003802-RA GOSA_00003877-RA GOSA_00003904-RA GOSA_00007057-RA GOSA_00008886-RA GOSA_00010599-RA GOSA_00012386-RA GOSA_00013649-RA GOSA_00013742-RA GOSA_00013765-RA GOSA_00013885-RA GOSA_00013886-RA GOSA_00014450-RA GOSA_00014469-RA GOSA_00014535-RA GOSA_00015075-RA GOSA_00015899-RA GOSA_00015915-RA GOSA_00015928-RA GOSA_00016179-RA GOSA_00016243-RA GOSA_00016572-RA GOSA_00016636-RA GOSA_00016997-RA GOSA_00018587-RA GOSA_00019383-RA GOSA_00019602-RA GOSA_00019717-RA GOSA_00019887-RA GOSA_00020628-RA GOSA_00021580-RA GOSA_00021906-RA GOSA_00021968-RA GOSA_00022830-RA GOSA_00023421-RA GOSA_00024106-RA GOSA_00024279-RA GOSA_00025264-RA GOSA_00025288-RA GOSA_00025341-RA GOSA_00025697-RA GOSA_00025717-RA GOSA_00026009-RA GOSA_00026191-RA GOSA_00026387-RA GOSA_00026460-RA GOSA_00026972-RA GOSA_00027040-RA GOSA_00027145-RA GOSA_00027403-RA GOSA_00027586-RA GOSA_00027675-RA GOSA_00027743-RA GOSA_00027853-RA GOSA_00027984-RA GOSA_00028189-RA GOSA_00028545-RA GOSA_00028864-RA Sg.1G0000198a Sg.1G0000198b Sg.1G0002810a Sg.1G0002810b Sg.2G0001968a Sg.2G0002327a Sg.2G0002327b Sg.2G0002327p3 Sg.2G0002327p7 Sg.3G0002929a Sg.3G0002929b Sg.3G0002929p3 Sg.3G0002929p4 Sg.3G0002930b Sg.4G0000102a Sg.4G0000102b Sg.4G0000103a Sg.4G0000103b Sg.4G0000105a Sg.4G0000105b Sg.4G0000701b Sg.4G0000716b Sg.4G0000852a Sg.4G0000852b Sg.4G0003073b Sg.5G0001447b Sg.5G0001447p3 Sg.5G0001447p4 Sg.5G0001447p5 Sg.5G0001447p6 Sg.5G0001447p7 Sg.5G0001461a Sg.5G0001461b Sg.5G0001548b Sg.5G0002044a Sg.5G0002044b Sg.5G0002044p1 Sg.5G0002044p2 Sg.6G0001549a Sg.6G0001549b Sg.7G0001477a Sg.7G0001477b Sg.7G0001636a Sg.7G0001636b Sg.7G0001749a Sg.7G0001749b Sg.8G0000754a Sg.8G0000754b Sg.9G0000438b Sg.9G0000614a Sg.9G0000614b Spo01890 Spo06435 Spo15767 Spo21221 Spo22896 Spo24025 Spo27364
OG0000041: AH005855-RA AH007101-RA AH014153-RA AH014154-RA AH020767-RA AT3G47090.1 AT3G47110.1 AT3G47570.1 AT3G47580.1 AT5G20480.2 AT5G39390.1 AUR62002818-RA AUR62003269-RA AUR62003270-RA AUR62003274-RA AUR62003276-RA AUR62003277-RA AUR62003278-RA AUR62009345-RA AUR62011366-RA AUR62011367-RA AUR62011368-RA AUR62011371-RA AUR62011373-RA AUR62011611-RA AUR62011612-RA AUR62016428-RA AUR62016686-RA AUR62016687-RA AUR62016689-RA AUR62016690-RA AUR62016691-RA AUR62016692-RA AUR62016694-RA AUR62016696-RA AUR62016704-RA AUR62020739-RA AUR62022436-RA AUR62027190-RA AUR62027192-RA AUR62027193-RA AUR62027194-RA AUR62027435-RA AUR62027437-RA AUR62027895-RA AUR62031262-RA AUR62031263-RA AUR62036015-RA AUR62036080-RA AUR62037251-RA AUR62037279-RA AUR62039833-RA AUR62040564-RA Bv1_021560_cwto.t1 Bv3_054710_wwpc.t1 Bv3_056950_aokn.t1 Bv3_056960_ytiu.t1 Chenopodium_pallidicaule_11469 Chenopodium_pallidicaule_12409 Chenopodium_pallidicaule_21014 Chenopodium_pallidicaule_21666 Chenopodium_pallidicaule_2345 Chenopodium_pallidicaule_2988 Chenopodium_pallidicaule_3636 Chenopodium_pallidicaule_417 Chenopodium_pallidicaule_4290 Chenopodium_pallidicaule_4429 Chenopodium_pallidicaule_4937 Chenopodium_pallidicaule_5598 Chenopodium_pallidicaule_7146 GOSA_00006275-RA GOSA_00011248-RA GOSA_00014072-RA Sg.1G0001118p1 Sg.1G0001118p5 Sg.1G0001118p7 Sg.1G0001121a Sg.1G0001121b Sg.1G0001121p1 Sg.1G0001121p2 Sg.1G0001121p3 Sg.1G0001124b Sg.2G0001458t1 Spo01824 Spo01825 Spo03338 Spo03340 Spo03341 Spo05527 Spo07342 Spo11317 Spo11492 Spo11493 Spo11494 Spo11495 Spo11514 Spo11515 Spo11812 Spo13016 Spo15844 Spo16906 Spo18164 Spo19609 Spo21029 Spo23619 Spo25038 mar_g4224.t1 mar_g4225.t1 mar_g4228.t1 mar_g4229.t1 mar_g4231.t1 mar_g4232.t1 mar_g4233.t1 mar_g4234.t1 mar_g4235.t1 mar_g441.t1 mar_g4446.t1 pat_g7350.t1 pat_g8139.t1 pat_g8140.t1 pat_g8141.t1
OG0000042: AH000329-RA AH001939-RA AH001940-RA AH002225-RA AH002231-RA AH002815-RA AH008485-RA AH008486-RA AH013396-RA AH017597-RA AH020820-RA AH022326-RA AH023502-RA AT1G01980.1 AT1G11770.1 AT1G26380.1 AT1G26390.1 AT1G26400.1 AT1G26410.1 AT1G26420.1 AT1G30700.1 AT1G30710.1 AT1G30720.1 AT1G30730.1 AT1G30740.2 AT1G30760.2 AT1G34575.1 AT2G34790.1 AT2G34810.1 AT4G20800.1 AT4G20820.1 AT4G20830.1 AT4G20840.1 AT4G29590.1 AT5G44380.2 AT5G44390.1 AT5G44400.1 AT5G44410.1 AT5G44440.2 AUR62001428-RA AUR62003148-RA AUR62007970-RA AUR62008397-RA AUR62009939-RA AUR62010087-RA AUR62013083-RA AUR62013538-RA AUR62013539-RA AUR62013540-RA AUR62021698-RA AUR62026742-RA AUR62026743-RA AUR62034494-RA AUR62035477-RA Bv1_011200_oksw.t1 Bv4_080420_jagj.t1 Chenopodium_pallidicaule_10183 Chenopodium_pallidicaule_13467 Chenopodium_pallidicaule_13830 Chenopodium_pallidicaule_14113 Chenopodium_pallidicaule_14484 Chenopodium_pallidicaule_14762 Chenopodium_pallidicaule_15134 Chenopodium_pallidicaule_2008 Chenopodium_pallidicaule_2303 Chenopodium_pallidicaule_5081 Chenopodium_pallidicaule_7705 Chenopodium_pallidicaule_7949 GOSA_00002783-RA GOSA_00002784-RA GOSA_00004611-RA GOSA_00013330-RA GOSA_00017504-RA GOSA_00019018-RA GOSA_00020390-RA GOSA_00021050-RA GOSA_00021051-RA GOSA_00021053-RA GOSA_00021764-RA GOSA_00027829-RA Sg.1G0001930a Sg.1G0001930b Sg.2G0000053a Sg.2G0000053b Sg.2G0000054a Sg.2G0000054b Sg.3G0003008a Sg.3G0003008b Sg.3G0003023a Sg.3G0003023b Sg.4G0001809a Sg.4G0001809b Sg.6G0001983a Sg.6G0001983b Sg.6G0002065a Sg.6G0002065b Sg.6G0002305a Sg.6G0002305b Sg.7G0001452a Sg.7G0001452b Sg.8G0001656a Sg.8G0001656b Sg.8G0001760a Sg.8G0001760b Sg.9G0001535b Spo02662 Spo02664 Spo02678 Spo07816 Spo07817 Spo07818 Spo08092 Spo09678 Spo10000 Spo10566 Spo15439 Spo15440 mar_g2468.t1 pat_g5911.t1 pat_g6897.t1
OG0000043: AH006023-RA ATMG00860.1 AUR62005560-RA AUR62005892-RA AUR62005893-RA AUR62014576-RA AUR62017466-RA AUR62022005-RA AUR62022350-RA AUR62029167-RA AUR62029860-RA AUR62031286-RA AUR62035139-RA AUR62035180-RA AUR62035181-RA AUR62036380-RA AUR62037853-RA AUR62038792-RA AUR62039030-RA AUR62041120-RA AUR62042110-RA AUR62042134-RA AUR62042237-RA AUR62042282-RA AUR62042557-RA AUR62043091-RA Bv3_059490_iiqp.t1 Bv4_072900_znpu.t1 Bv4_082210_yjfo.t1 Bv4_094550_wxzn.t1 Chenopodium_pallidicaule_10643 Chenopodium_pallidicaule_18971 Chenopodium_pallidicaule_19037 Chenopodium_pallidicaule_21439 Chenopodium_pallidicaule_5017 Chenopodium_pallidicaule_5722 GOSA_00012029-RA GOSA_00026668-RA Sg.1G0001196a Sg.1G0001196b Sg.2G0002057a Sg.2G0002057b Sg.2G0002399a Sg.2G0002399b Sg.2G0002414a Sg.2G0002414b Sg.2G0002414p4 Sg.2G0002414p6 Sg.2G0002560a Sg.2G0002560b Sg.2G0002689a Sg.2G0002689b Sg.2G0002690a Sg.2G0002690b Sg.2G0002691b Sg.2G0002691p11 Sg.2G0002691p15 Sg.2G0002691p16 Sg.2G0002691p17 Sg.2G0002691p18 Sg.2G0002691p19 Sg.2G0002691p20 Sg.2G0002691p21 Sg.2G0002691p23 Sg.2G0002691p24 Sg.2G0002691p4 Sg.2G0002691p6 Sg.2G0002691p8 Sg.3G0000146a Sg.3G0000146b Sg.3G0000147a Sg.3G0000147b Sg.3G0000464b Sg.3G0000544a Sg.3G0000544b Sg.3G0000586a Sg.3G0000586b Sg.3G0000645a Sg.3G0000645b Sg.3G0000829b Sg.4G0000110a Sg.4G0000110b Sg.4G0000137a Sg.4G0000223a Sg.4G0000223b Sg.4G0000257a Sg.4G0000257b Sg.4G0000257p1 Sg.4G0001016b Sg.4G0001017b Sg.4G0001292a Sg.6G0000037b Sg.7G0001247a Sg.7G0001247b Sg.7G0001247p1 Sg.7G0001247p3 Sg.7G0001247p5 Sg.7G0001247p6 Sg.7G0001247p7 Sg.7G0001250a Sg.7G0001250b Sg.7G0001625a Sg.7G0001625b Sg.7G0001894b Sg.7G0002027a Sg.7G0002027b Sg.7G0002028a Sg.7G0002028b Sg.7G0002326a Sg.7G0002326b Sg.8G0000767a Sg.8G0000767b Sg.8G0000792a Sg.8G0000792b Sg.8G0002265a Sg.9G0000917a Sg.9G0000917b Sg.9G0000917p1 Sg.9G0000917p2 Spo22058
OG0000044: AT4G08267.1 AUR62000817-RA AUR62002256-RA AUR62005034-RA AUR62006498-RA AUR62010486-RA AUR62010568-RA AUR62010569-RA AUR62011831-RA AUR62012446-RA AUR62012447-RA AUR62016849-RA AUR62017341-RA AUR62019364-RA AUR62019609-RA AUR62021727-RA AUR62022259-RA AUR62022925-RA AUR62024763-RA AUR62030082-RA AUR62032028-RA AUR62032748-RA AUR62033875-RA AUR62034175-RA AUR62034670-RA AUR62034981-RA AUR62035427-RA AUR62035857-RA AUR62038469-RA AUR62038522-RA AUR62039095-RA AUR62039886-RA AUR62041775-RA AUR62042701-RA AUR62044629-RA AUR62044734-RA AUR62044757-RA Chenopodium_pallidicaule_10284 Chenopodium_pallidicaule_10829 Chenopodium_pallidicaule_1121 Chenopodium_pallidicaule_12684 Chenopodium_pallidicaule_13290 Chenopodium_pallidicaule_13337 Chenopodium_pallidicaule_14493 Chenopodium_pallidicaule_14910 Chenopodium_pallidicaule_1501 Chenopodium_pallidicaule_16085 Chenopodium_pallidicaule_16228 Chenopodium_pallidicaule_17636 Chenopodium_pallidicaule_18285 Chenopodium_pallidicaule_18824 Chenopodium_pallidicaule_20296 Chenopodium_pallidicaule_20954 Chenopodium_pallidicaule_21269 Chenopodium_pallidicaule_2145 Chenopodium_pallidicaule_29 Chenopodium_pallidicaule_292 Chenopodium_pallidicaule_2983 Chenopodium_pallidicaule_3328 Chenopodium_pallidicaule_3630 Chenopodium_pallidicaule_3910 Chenopodium_pallidicaule_398 Chenopodium_pallidicaule_3982 Chenopodium_pallidicaule_4217 Chenopodium_pallidicaule_4265 Chenopodium_pallidicaule_4400 Chenopodium_pallidicaule_4559 Chenopodium_pallidicaule_4573 Chenopodium_pallidicaule_4910 Chenopodium_pallidicaule_6013 Chenopodium_pallidicaule_6365 Chenopodium_pallidicaule_6415 Chenopodium_pallidicaule_6683 Chenopodium_pallidicaule_6684 Chenopodium_pallidicaule_7074 Chenopodium_pallidicaule_7670 Chenopodium_pallidicaule_7795 Chenopodium_pallidicaule_818 Chenopodium_pallidicaule_8805 Chenopodium_pallidicaule_8839 Chenopodium_pallidicaule_8910 Chenopodium_pallidicaule_8912 Chenopodium_pallidicaule_9450 Chenopodium_pallidicaule_9886 GOSA_00009682-RA Sg.3G0001086a Sg.3G0001086b Sg.3G0001086p2 Sg.3G0001086p6 Sg.4G0000791a Sg.4G0000791b Sg.4G0000791p1 Sg.4G0000791p2 Sg.4G0000791p3 Sg.5G0001677a Sg.5G0001677b Sg.5G0001866a Sg.5G0001866b Sg.5G0001996a Sg.5G0001996b Sg.6G0001559a Sg.6G0001559b Sg.6G0001573a Sg.6G0001573b Sg.7G0001953a Sg.7G0001953b Sg.7G0001954a Sg.7G0001954b Sg.8G0000960a Sg.8G0000960b Sg.8G0000960p1 Sg.8G0000960p2 Spo09013 Spo09014 Spo10866 Spo13217 Spo17516 Spo21327 pat_g3634.t1
OG0000045: AUR62002603-RA AUR62002796-RA AUR62006516-RA AUR62006787-RA AUR62007893-RA AUR62008913-RA AUR62010696-RA AUR62012056-RA AUR62013824-RA AUR62013961-RA AUR62013980-RA AUR62014025-RA AUR62015267-RA AUR62015324-RA AUR62017372-RA AUR62017417-RA AUR62018098-RA AUR62019638-RA AUR62021805-RA AUR62023736-RA AUR62023982-RA AUR62025149-RA AUR62025804-RA AUR62026393-RA AUR62026395-RA AUR62026537-RA AUR62027595-RA AUR62028323-RA AUR62029864-RA AUR62031155-RA AUR62031632-RA AUR62033967-RA AUR62034228-RA AUR62034438-RA AUR62034465-RA AUR62035178-RA AUR62035205-RA AUR62036108-RA AUR62036690-RA AUR62037437-RA AUR62037548-RA AUR62037549-RA AUR62037572-RA AUR62037975-RA AUR62038775-RA AUR62038914-RA AUR62039000-RA AUR62039537-RA AUR62039538-RA AUR62039811-RA AUR62040125-RA AUR62040378-RA AUR62040546-RA AUR62040602-RA AUR62040973-RA AUR62041176-RA AUR62041262-RA AUR62041318-RA AUR62041378-RA AUR62042247-RA AUR62042454-RA AUR62042501-RA AUR62043069-RA AUR62043284-RA AUR62043303-RA AUR62044002-RA AUR62044755-RA Bv2_039730_pzze.t1 Bv2_040460_yhms.t1 Bv2_047610_jntr.t1 Bv5_107940_ohku.t1 Bv5_111360_phni.t1 Chenopodium_pallidicaule_10124 Chenopodium_pallidicaule_12158 Chenopodium_pallidicaule_13769 Chenopodium_pallidicaule_1468 Chenopodium_pallidicaule_18415 Chenopodium_pallidicaule_3748 Chenopodium_pallidicaule_507 GOSA_00003986-RA GOSA_00019212-RA GOSA_00019303-RA GOSA_00021866-RA GOSA_00025469-RA Sg.1G0002798a Sg.1G0002798b Sg.2G0002138a Sg.2G0002138b Sg.2G0002673b Sg.2G0002748a Sg.2G0002748p2 Sg.3G0000505a Sg.3G0000505b Sg.3G0000505p1 Sg.3G0001480b Sg.3G0003011p1 Sg.4G0000319a Sg.4G0000660b Sg.4G0000811a Sg.4G0000811b Sg.4G0000940a Sg.4G0000940b Sg.4G0000940p3 Sg.4G0002837a Sg.4G0002837b Sg.4G0002837p1 Sg.5G0000773b Sg.5G0001129p1 Sg.6G0001619a Sg.6G0001629a Sg.6G0001629b Sg.6G0001658b Sg.8G0000674a Sg.8G0000674b Sg.8G0001600a Sg.8G0001600b Spo04628 Spo07310 Spo28106
OG0000046: AH003268-RA AH003517-RA AH005928-RA AH006203-RA AH007341-RA AH009008-RA AH010684-RA AH011261-RA AH011577-RA AH013804-RA AH017658-RA AH020652-RA AH020802-RA AH022598-RA AH022663-RA AH022664-RA AH023328-RA AH023466-RA AH023808-RA AH023845-RA AT5G35695.1 AUR62002125-RA AUR62002626-RA AUR62004197-RA AUR62004259-RA AUR62007596-RA AUR62008288-RA AUR62008330-RA AUR62010683-RA AUR62012805-RA AUR62014908-RA AUR62014937-RA AUR62015187-RA AUR62015465-RA AUR62016298-RA AUR62019986-RA AUR62020769-RA AUR62021534-RA AUR62024405-RA AUR62024974-RA AUR62025061-RA AUR62025826-RA AUR62026394-RA AUR62028272-RA AUR62028368-RA AUR62028530-RA AUR62028861-RA AUR62029549-RA AUR62030228-RA AUR62030444-RA AUR62030449-RA AUR62030490-RA AUR62031342-RA AUR62031611-RA AUR62032998-RA AUR62035348-RA AUR62035350-RA AUR62035708-RA AUR62037408-RA AUR62037638-RA AUR62038086-RA AUR62038629-RA AUR62038950-RA AUR62040264-RA AUR62040958-RA AUR62041048-RA AUR62041492-RA AUR62041761-RA AUR62044274-RA Bv1_005670_mrif.t1 Bv1_009240_zatn.t1 Bv1_018230_pfcy.t1 Bv3_059270_wzix.t1 Bv3_070140_xxyn.t1 GOSA_00019150-RA GOSA_00023003-RA GOSA_00027279-RA Sg.1G0000206a Sg.1G0000206b Sg.1G0000879a Sg.1G0000879b Sg.2G0002856a Sg.2G0002856b Sg.2G0002856p1 Sg.2G0002856p2 Sg.2G0002856p4 Sg.2G0002856p7 Sg.2G0002856p8 Sg.2G0002856p9 Sg.3G0000247a Sg.3G0000247b Sg.3G0000324a Sg.3G0000324b Sg.3G0000324p1 Sg.3G0000324p2 Sg.3G0000324p3 Sg.3G0000325a Sg.3G0000325b Sg.3G0002137a Sg.3G0002137b Sg.4G0000500a Sg.4G0000500b Sg.4G0000582b Sg.4G0001588a Sg.4G0001588b Sg.6G0001059a Sg.6G0001059b Sg.6G0001059p3 Sg.6G0001312a Sg.6G0001312b Sg.9G0001074b Spo20297 Spo30037 mar_g2616.t1 mar_g825.t1 pat_g2152.t1 pat_g6137.t1 pat_g7817.t1
OG0000047: AH000467-RA AH000949-RA AH004709-RA AH004710-RA AH004711-RA AH006563-RA AH013460-RA AH013466-RA AH020019-RA AUR62002315-RA AUR62002449-RA AUR62004753-RA AUR62012804-RA AUR62014512-RA AUR62014513-RA AUR62014516-RA AUR62014517-RA AUR62020970-RA AUR62021849-RA AUR62023740-RA AUR62029465-RA AUR62037501-RA AUR62038017-RA AUR62038018-RA AUR62038023-RA AUR62043202-RA AUR62043203-RA Bv1_007320_aksy.t1 Bv1_007330_zaay.t1 Bv1_007340_kufs.t1 Bv1_007360_yazc.t1 Bv1_007370_tpnf.t1 Bv1_009930_izrp.t1 Bv1_016640_jpjp.t1 Bv1_016690_ifnu.t1 Bv1_016700_orqr.t1 Bv1_016710_czng.t1 Bv3_057280_dyix.t1 Bv3_057340_cotf.t1 Bv3_057380_nfxw.t1 Bv3_059050_atai.t1 Bv3_068550_cndj.t1 Chenopodium_pallidicaule_10029 Chenopodium_pallidicaule_10560 Chenopodium_pallidicaule_12889 Chenopodium_pallidicaule_16748 GOSA_00000066-RA GOSA_00000072-RA GOSA_00000073-RA GOSA_00000724-RA GOSA_00005294-RA GOSA_00006326-RA GOSA_00009513-RA GOSA_00020009-RA GOSA_00020010-RA GOSA_00020363-RA GOSA_00026513-RA GOSA_00027933-RA GOSA_00028078-RA GOSA_00028531-RA Sg.1G0000955a Sg.1G0000955b Sg.1G0000955p1 Sg.1G0000955p2 Sg.1G0000956a Sg.1G0000956b Sg.1G0000956p2 Sg.1G0000956t1 Sg.1G0001022a Sg.1G0001022b Sg.1G0001147a Sg.1G0001147b Sg.1G0001624a Sg.1G0001624b Sg.2G0001147a Sg.2G0001147b Sg.2G0001147p1 Sg.2G0001750a Sg.2G0001750b Sg.2G0001786a Sg.2G0001786b Sg.2G0001786p3 Sg.3G0000988a Sg.3G0000988b Sg.6G0001104b Sg.9G0001377a Sg.9G0001377b Spo14355 Spo16449 Spo22434 Spo24332 Spo24334 Spo24551 Spo25892 Spo25893 Spo25894 Spo25976 Spo25977 Spo25978 Spo25979 mar_g1268.t1 mar_g1269.t1 mar_g1270.t1 mar_g1271.t1 mar_g1273.t1 mar_g1279.t1 mar_g1280.t1 pat_g1237.t1 pat_g4695.t1 pat_g4700.t1 pat_g4701.t1 pat_g4702.t1 pat_g4703.t1 pat_g5249.t1 pat_g5250.t1 pat_g6066.t1 pat_g8115.t1
OG0000048: AH003416-RA AH019993-RA AUR62039701-RA Bv1_008480_odhe.t1 Bv1_009960_uztk.t1 Bv1_009960_uztk.t2 Bv2_045170_uqsg.t1 Bv4_081400_yxkj.t1 Chenopodium_pallidicaule_5509 GOSA_00001905-RA GOSA_00003756-RA GOSA_00003917-RA GOSA_00007002-RA GOSA_00008195-RA GOSA_00009881-RA GOSA_00009882-RA GOSA_00012212-RA GOSA_00012213-RA GOSA_00013226-RA GOSA_00014264-RA GOSA_00014576-RA GOSA_00015125-RA GOSA_00015976-RA GOSA_00016014-RA GOSA_00017775-RA GOSA_00019398-RA GOSA_00021034-RA GOSA_00021035-RA GOSA_00021100-RA GOSA_00021207-RA GOSA_00021380-RA GOSA_00021536-RA GOSA_00022946-RA GOSA_00023646-RA GOSA_00023653-RA GOSA_00025064-RA GOSA_00025520-RA GOSA_00027004-RA GOSA_00027611-RA Sg.1G0002861a Sg.1G0002861b Sg.2G0001574a Sg.2G0001574b Sg.2G0001810a Sg.2G0001810b Sg.2G0001810p1 Sg.2G0001810p4 Sg.2G0001810p6 Sg.2G0001935a Sg.2G0001935b Sg.2G0001937a Sg.2G0001937b Sg.2G0002500a Sg.2G0002500b Sg.2G0002904a Sg.2G0002904b Sg.2G0002909a Sg.2G0002909b Sg.3G0000013a Sg.3G0000013b Sg.3G0000013p4 Sg.3G0002495a Sg.3G0002495b Sg.3G0002944a Sg.3G0002944b Sg.3G0002944p5 Sg.3G0002944p6 Sg.4G0000241b Sg.4G0000241p9 Sg.4G0000586a Sg.4G0000586b Sg.4G0000611a Sg.4G0000611b Sg.5G0001955b Sg.5G0001956b Sg.5G0001995a Sg.5G0001995b Sg.5G0001995p2 Sg.6G0000160b Sg.6G0000161a Sg.6G0000161b Sg.6G0000882a Sg.6G0000882b Sg.6G0001479a Sg.6G0001479b Sg.7G0001530a Sg.7G0001530b Sg.7G0001530p2 Sg.7G0001530p3 Sg.7G0001832a Sg.7G0001832b Sg.7G0001832p1 Sg.8G0000984a Sg.8G0000984b Sg.9G0000749a Sg.9G0000749b Sg.9G0000965a Sg.9G0000965b Spo00711 Spo00712 Spo00713 Spo00714 Spo07250 Spo08156 Spo09511 Spo15344 Spo15523 Spo16596 Spo16891 Spo18876 Spo18877 Spo23444 Spo24788 Spo24848 Spo27054 Spo28314 pat_g7722.t1
OG0000049: AH000241-RA AH001406-RA AH003923-RA AH003961-RA AH004044-RA AH004063-RA AH005410-RA AH005553-RA AH005868-RA AH008715-RA AH008822-RA AH014797-RA AH022894-RA AT1G22290.2 AT1G22300.2 AT1G26480.1 AT1G34760.1 AT1G35160.2 AT1G78220.1 AT1G78300.1 AT2G10450.1 AT2G42590.3 AT3G02520.2 AT4G09000.2 AT5G10450.4 AT5G16050.1 AT5G38480.1 AT5G65430.3 AUR62002903-RA AUR62003113-RA AUR62003256-RA AUR62003286-RA AUR62007928-RA AUR62008976-RA AUR62014529-RA AUR62015800-RA AUR62018956-RA AUR62019015-RA AUR62020415-RA AUR62020644-RA AUR62027179-RA AUR62027213-RA AUR62027673-RA AUR62027674-RA AUR62027675-RA AUR62027802-RA AUR62027857-RA AUR62031200-RA AUR62031204-RA AUR62035262-RA AUR62038936-RA AUR62039015-RA AUR62044490-RA Bv1_008220_irwc.t1 Bv1_008620_mukt.t1 Bv2_026600_qqgg.t1 Chenopodium_pallidicaule_12029 Chenopodium_pallidicaule_19954 Chenopodium_pallidicaule_20171 Chenopodium_pallidicaule_20724 Chenopodium_pallidicaule_4064 Chenopodium_pallidicaule_6417 Chenopodium_pallidicaule_6461 Chenopodium_pallidicaule_778 Chenopodium_pallidicaule_8813 Chenopodium_pallidicaule_9065 GOSA_00000834-RA GOSA_00001014-RA GOSA_00008495-RA GOSA_00009112-RA GOSA_00009164-RA GOSA_00009602-RA GOSA_00011198-RA GOSA_00011569-RA GOSA_00013503-RA GOSA_00013536-RA GOSA_00015134-RA GOSA_00016741-RA GOSA_00018891-RA GOSA_00023476-RA GOSA_00024263-RA GOSA_00024435-RA GOSA_00025371-RA GOSA_00025414-RA Sg.2G0000275a Sg.2G0000275b Sg.2G0000474a Sg.2G0000474b Sg.4G0001979a Sg.4G0002003a Sg.4G0002003b Sg.4G0002033a Sg.4G0002033b Sg.4G0002217a Sg.4G0002217b Sg.5G0002281a Sg.5G0002281b Sg.9G0001441a Sg.9G0001441b Spo00162 Spo08746 Spo12121 Spo15296 Spo15540 Spo18137 Spo20628 Spo23692 Spo23810 Spo23832 Spo24106 Spo28340 mar_g3656.t1 mar_g416.t1 mar_g4558.t1 pat_g4753.t1 pat_g4753.t2
OG0000050: AH006844-RA AH006845-RA AH015046-RA AH015047-RA AH015049-RA AH015050-RA AH015058-RA AH015064-RA AH015065-RA AH015066-RA AH015067-RA AH015069-RA AH015070-RA AH017123-RA AH017127-RA AH021544-RA AH021547-RA AH021553-RA AT1G61750.1 AT1G63550.1 AT1G63570.2 AT1G63580.1 AT1G63590.1 AT1G63600.1 AT2G31620.1 AT3G21940.1 AT3G21960.1 AT3G21990.1 AT3G22000.1 AT3G22050.1 AT3G22060.1 AT3G58310.1 AT4G11521.1 AT4G20530.1 AT4G20540.1 AT4G20550.1 AT4G20560.1 AT4G20570.1 AT4G20580.1 AT4G20590.1 AT4G20600.1 AT4G20610.1 AT4G20620.1 AT4G20630.1 AT4G20640.1 AT4G20645.1 AT4G20670.1 AT4G20680.1 AT5G41280.1 AT5G41290.1 AT5G41300.1 AUR62012605-RA AUR62012606-RA AUR62012615-RA AUR62014589-RA AUR62014602-RA AUR62014611-RA AUR62014613-RA AUR62042397-RA AUR62042398-RA AUR62042539-RA AUR62043046-RA AUR62043511-RA AUR62044319-RA Bv2_033150_ucxg.t1 Chenopodium_pallidicaule_12109 Chenopodium_pallidicaule_12839 Chenopodium_pallidicaule_4258 Chenopodium_pallidicaule_5101 GOSA_00011441-RA GOSA_00017152-RA GOSA_00017153-RA Sg.5G0000068a Sg.5G0002717a Sg.5G0002717b Sg.5G0002719a Sg.5G0002719b Sg.5G0002720a Sg.5G0002720b Sg.5G0002720p1 Sg.5G0002720p2 Sg.5G0002720p4 Sg.5G0002727a Sg.5G0002727b Sg.5G0002728a Sg.5G0002728b Sg.5G0002729a Sg.5G0002729b Sg.5G0002732a Sg.5G0002732b Sg.5G0002733a Sg.5G0002733b Sg.8G0000282a Sg.8G0000282b Sg.9G0000606a Sg.9G0000606b Spo02800 Spo06758 Spo06760 Spo10807 Spo14289 Spo14294 Spo14296 Spo14412 Spo16734 Spo16735 Spo24821 Spo28390 Spo28402 mar_g1101.t1 mar_g949.t1 mar_g953.t1 mar_g955.t1 pat_g477.t1 pat_g4852.t1
OG0000051: AH011182-RA AH011213-RA AH011377-RA AH014888-RA AH023537-RA AT1G63230.1 AT3G17370.1 AUR62000309-RA AUR62000354-RA AUR62000378-RA AUR62000400-RA AUR62000448-RA AUR62000455-RA AUR62000614-RA AUR62000619-RA AUR62000649-RA AUR62000650-RA AUR62000665-RA AUR62000666-RA AUR62000669-RA AUR62000678-RA AUR62000679-RA AUR62000680-RA AUR62000690-RA AUR62000691-RA AUR62000700-RA AUR62000710-RA AUR62000711-RA AUR62000844-RA AUR62005166-RA AUR62005214-RA AUR62005260-RA AUR62005276-RA AUR62005303-RA AUR62005306-RA AUR62005308-RA AUR62006746-RA AUR62006890-RA AUR62006974-RA AUR62007002-RA AUR62016944-RA AUR62017647-RA AUR62026668-RA Bv4_076630_mrxe.t1 Bv4_076730_ouwh.t1 Bv4_076860_asks.t1 Bv4_076860_asks.t2 Bv4_077710_mgas.t1 Bv4_080480_xkmz.t1 Bv4_080790_hofz.t1 Chenopodium_pallidicaule_10271 Chenopodium_pallidicaule_11802 Chenopodium_pallidicaule_13318 Chenopodium_pallidicaule_13964 Chenopodium_pallidicaule_14080 Chenopodium_pallidicaule_14397 Chenopodium_pallidicaule_1567 Chenopodium_pallidicaule_16880 Chenopodium_pallidicaule_17212 Chenopodium_pallidicaule_17862 Chenopodium_pallidicaule_18080 Chenopodium_pallidicaule_2212 Chenopodium_pallidicaule_3722 Chenopodium_pallidicaule_5909 GOSA_00008189-RA GOSA_00008361-RA GOSA_00010362-RA GOSA_00015358-RA GOSA_00015423-RA Sg.1G0002015t1 Sg.1G0002765a Sg.1G0002765b Sg.1G0002930a Sg.1G0002930b Sg.2G0002402a Sg.2G0002402b Sg.2G0002402p2 Sg.2G0002402p3 Sg.2G0002402p4 Sg.2G0002402p6 Sg.3G0002269a Sg.3G0002281a Sg.3G0002319p1 Sg.3G0002319p2 Sg.3G0002960a Sg.5G0001308a Sg.5G0001308b Sg.6G0001167b Sg.6G0001168a Sg.6G0001168b Sg.6G0001168p2 Sg.6G0001168p6 Sg.6G0001925a Sg.6G0001925b Spo01525 Spo03605 Spo07347 Spo07357 Spo14784 Spo17309 Spo24829 Spo26134 Spo27079 pat_g1393.t1 pat_g1884.t1 pat_g3270.t1 pat_g3272.t1 pat_g4322.t1 pat_g5927.t1 pat_g5959.t1 pat_g5960.t1 pat_g5961.t1 pat_g7035.t1 pat_g8372.t1
OG0000052: AUR62002033-RA AUR62002504-RA AUR62003901-RA AUR62003902-RA AUR62004005-RA AUR62008492-RA AUR62009337-RA AUR62010454-RA AUR62010784-RA AUR62014697-RA AUR62015778-RA AUR62017758-RA AUR62018056-RA AUR62019925-RA AUR62022083-RA AUR62022112-RA AUR62022113-RA AUR62022515-RA AUR62024543-RA AUR62025741-RA AUR62025987-RA AUR62026351-RA AUR62026698-RA AUR62030406-RA AUR62032752-RA AUR62033895-RA AUR62033896-RA AUR62033897-RA AUR62034072-RA AUR62034073-RA AUR62035517-RA AUR62039143-RA AUR62039197-RA AUR62039344-RA AUR62039345-RA AUR62039484-RA AUR62039528-RA AUR62039822-RA AUR62039823-RA AUR62042020-RA AUR62042264-RA AUR62042265-RA AUR62043837-RA AUR62043910-RA AUR62043911-RA Bv2_038600_knas.t1 Bv3_060470_amjk.t1 Chenopodium_pallidicaule_11464 Chenopodium_pallidicaule_12407 Chenopodium_pallidicaule_6004 Chenopodium_pallidicaule_8058 Chenopodium_pallidicaule_8698 GOSA_00014412-RA GOSA_00014414-RA GOSA_00014606-RA GOSA_00014607-RA GOSA_00014608-RA GOSA_00014808-RA GOSA_00014809-RA GOSA_00023617-RA GOSA_00023618-RA GOSA_00024852-RA GOSA_00028949-RA Sg.2G0001336a Sg.2G0001336b Sg.2G0001396a Sg.2G0001396b Sg.2G0002253a Sg.2G0002253b Sg.2G0002253p2 Sg.2G0002253p3 Sg.2G0002253p5 Sg.2G0002253p6 Sg.4G0000546a Sg.4G0000546b Sg.4G0000546p5 Sg.4G0002078a Sg.4G0002078b Sg.4G0003009a Sg.4G0003009b Sg.4G0003009p2 Sg.5G0000063p1 Sg.5G0000063p2 Sg.5G0000065a Sg.5G0000065b Sg.5G0000066a Sg.5G0000066b Sg.5G0000066p1 Sg.5G0000066p2 Sg.5G0001142b Sg.5G0001563a Sg.5G0001563b Sg.5G0001563p2 Sg.5G0001563p4 Sg.6G0000103a Sg.6G0000103p4 Sg.6G0000103p5 Sg.6G0000103p7 Sg.7G0001351a Sg.7G0001351b Sg.8G0000853b Spo02686 Spo08615 Spo08949 Spo09422 Spo11572 Spo16790 Spo20038 Spo20039 Spo25825 pat_g2307.t1 pat_g9340.t1
OG0000053: AUR62012011-RA AUR62012174-RA AUR62015817-RA AUR62017802-RA AUR62022811-RA AUR62023948-RA AUR62024140-RA AUR62025760-RA AUR62025761-RA AUR62026896-RA AUR62027714-RA AUR62030069-RA AUR62030111-RA AUR62032582-RA AUR62032583-RA AUR62032584-RA AUR62033052-RA AUR62033758-RA AUR62033760-RA AUR62033761-RA AUR62034476-RA AUR62036482-RA AUR62036738-RA AUR62037583-RA AUR62039333-RA AUR62040353-RA AUR62040376-RA AUR62040393-RA AUR62040859-RA AUR62041177-RA AUR62041267-RA AUR62042044-RA AUR62042300-RA AUR62042522-RA AUR62042692-RA Bv1_021510_fiqj.t1 Chenopodium_pallidicaule_17461 Chenopodium_pallidicaule_18720 Chenopodium_pallidicaule_20410 GOSA_00016392-RA GOSA_00027484-RA Sg.1G0000163a Sg.1G0000163b Sg.1G0002728a Sg.1G0002728b Sg.1G0002728p1 Sg.1G0002728p11 Sg.1G0002728p12 Sg.1G0002728p13 Sg.1G0002728p2 Sg.1G0002728p4 Sg.1G0002728p5 Sg.1G0002728p7 Sg.1G0002747a Sg.1G0002747b Sg.1G0002747p12 Sg.1G0002747p16 Sg.1G0002747p22 Sg.1G0002747p24 Sg.1G0002747p25 Sg.1G0002747p28 Sg.1G0002747p30 Sg.1G0002747p9 Sg.1G0002750a Sg.1G0002750b Sg.1G0002751b Sg.2G0002078a Sg.2G0002078b Sg.2G0002177a Sg.2G0002177b Sg.2G0002817a Sg.2G0002817b Sg.3G0000105a Sg.3G0000105b Sg.4G0000271a Sg.4G0000271b Sg.4G0000272a Sg.4G0000272b Sg.4G0000275a Sg.4G0000275b Sg.4G0000276a Sg.4G0000276b Sg.4G0000697a Sg.4G0000697b Sg.5G0001478b Sg.5G0001510a Sg.5G0001510b Sg.5G0002010a Sg.5G0002010b Sg.5G0002031a Sg.5G0002031b Sg.5G0002308b Sg.6G0001263a Sg.6G0001263b Sg.7G0000181a Sg.7G0000181b Sg.7G0000438a Sg.7G0000438b Sg.8G0000791a Sg.8G0000791b Sg.8G0000791p1 Sg.9G0000708a Sg.9G0000708b Sg.9G0000878a Spo01867 Spo11538 Spo15172 Spo17736 Spo22418 mar_g1540.t1 pat_g5544.t1 pat_g7224.t1
OG0000054: AH001608-RA AH005228-RA AH005614-RA AH005616-RA AH008756-RA AH008757-RA AH008758-RA AH014502-RA AH016466-RA AH019221-RA AH021178-RA AT1G65310.2 AT2G18800.1 AT3G23730.1 AT4G14130.1 AT4G25810.1 AT4G25820.1 AT4G28850.1 AT4G30270.1 AT4G30280.1 AT4G30290.1 AT4G37800.1 AT5G48070.1 AT5G57530.1 AT5G57540.1 AT5G57550.1 AT5G57560.1 AT5G65730.1 AUR62003149-RA AUR62003150-RA AUR62005694-RA AUR62007974-RA AUR62010938-RA AUR62018298-RA AUR62018905-RA AUR62018906-RA AUR62018907-RA AUR62018908-RA AUR62021451-RA AUR62024859-RA AUR62024860-RA AUR62024861-RA AUR62024862-RA AUR62027740-RA AUR62027741-RA AUR62027742-RA AUR62027743-RA AUR62028864-RA AUR62031656-RA AUR62032360-RA AUR62032361-RA AUR62032362-RA Bv1_009300_pzfz.t1 Bv1_009350_zaew.t1 Bv2_024720_cdsm.t1 Bv2_040530_tyiu.t1 Bv2_040540_duix.t1 Bv5_108460_feek.t1 Bv5_110610_ydci.t1 Bv5_110620_yqwe.t1 Chenopodium_pallidicaule_16385 Chenopodium_pallidicaule_18190 Chenopodium_pallidicaule_8591 Chenopodium_pallidicaule_9891 GOSA_00004315-RA GOSA_00007764-RA GOSA_00013328-RA GOSA_00028714-RA GOSA_00028715-RA GOSA_00028812-RA GOSA_00028817-RA GOSA_00028818-RA Sg.2G0000437b Sg.4G0001811a Sg.4G0001811b Sg.5G0000534a Sg.5G0000534b Sg.5G0000534p1 Sg.7G0000384a Sg.7G0000384b Sg.7G0002227a Sg.7G0002227b Sg.7G0002229a Sg.7G0002229b Sg.7G0002229t1 Sg.7G0002230a Sg.7G0002230b Sg.7G0002230t1 Sg.7G0002582t1 Spo00609 Spo00611 Spo00618 Spo01811 Spo09254 Spo10424 Spo10906 Spo12328 Spo13620 Spo23868 Spo23869 Spo23870 mar_g1530.t1 mar_g2633.t1 pat_g2940.t1 pat_g2942.t1 pat_g2943.t1 pat_g2945.t1 pat_g393.t1 pat_g394.t1 pat_g7214.t1
OG0000055: AH000937-RA AH000966-RA AH001649-RA AH004475-RA AH007136-RA AH010958-RA AH012445-RA AH013561-RA AH016662-RA AH016903-RA AH021394-RA AT1G06260.1 AT1G20850.1 AT1G29080.1 AT1G29090.1 AT1G29110.1 AT1G47128.1 AT2G27420.1 AT2G34080.1 AT3G19390.1 AT3G19400.1 AT3G43960.1 AT3G48340.1 AT3G48350.1 AT3G49340.1 AT4G11310.1 AT4G11320.1 AT4G23520.1 AT4G35350.1 AT5G43060.1 AT5G45890.1 AT5G50260.1 AUR62001251-RA AUR62005521-RA AUR62010184-RA AUR62010266-RA AUR62013186-RA AUR62013247-RA AUR62016143-RA AUR62022079-RA AUR62024072-RA AUR62024100-RA AUR62024218-RA AUR62031184-RA AUR62031185-RA AUR62031186-RA AUR62031187-RA AUR62031193-RA AUR62031209-RA AUR62035166-RA AUR62036872-RA AUR62042952-RA AUR62043329-RA AUR62043330-RA AUR62043331-RA AUR62043333-RA AUR62044368-RA Bv1_015660_nghm.t1 Bv1_021250_npfd.t1 Bv2_043350_xhek.t1 Chenopodium_pallidicaule_10839 Chenopodium_pallidicaule_13416 Chenopodium_pallidicaule_13668 Chenopodium_pallidicaule_14062 Chenopodium_pallidicaule_15382 Chenopodium_pallidicaule_17733 Chenopodium_pallidicaule_18853 Chenopodium_pallidicaule_20815 Chenopodium_pallidicaule_21367 Chenopodium_pallidicaule_7657 GOSA_00005440-RA GOSA_00005503-RA GOSA_00011781-RA GOSA_00013077-RA GOSA_00014212-RA GOSA_00015901-RA GOSA_00019631-RA GOSA_00026977-RA GOSA_00026980-RA GOSA_00026981-RA Sg.2G0001590a Sg.2G0001590b Sg.2G0001880a Sg.2G0001880b Sg.4G0002452a Sg.4G0002452b Sg.5G0002274a Sg.5G0002274b Sg.5G0002274t2 Sg.6G0003234b Sg.8G0001862a Sg.8G0001862b Sg.9G0000883a Sg.9G0000883b Spo05844 Spo06267 Spo07262 Spo08817 Spo10274 Spo13563 Spo20674 Spo22064 Spo25432 Spo26544 pat_g1419.t1 pat_g1958.t1 pat_g1958.t2 pat_g1959.t1 pat_g2286.t1 pat_g5492.t1
OG0000056: AH006952-RA AH007462-RA AH007463-RA AUR62001063-RA AUR62002750-RA AUR62012863-RA AUR62014955-RA AUR62015249-RA AUR62019506-RA AUR62025076-RA AUR62026182-RA AUR62026241-RA AUR62027627-RA AUR62030096-RA AUR62031343-RA AUR62033099-RA AUR62033830-RA AUR62033844-RA AUR62033990-RA AUR62034306-RA AUR62034916-RA AUR62035462-RA AUR62035884-RA AUR62036038-RA AUR62036060-RA AUR62036663-RA AUR62037107-RA AUR62037420-RA AUR62037867-RA AUR62037963-RA AUR62038350-RA AUR62039905-RA AUR62040112-RA AUR62040497-RA AUR62040780-RA AUR62040880-RA AUR62040927-RA AUR62041009-RA AUR62041233-RA AUR62041571-RA AUR62041793-RA AUR62042378-RA AUR62042561-RA AUR62042643-RA AUR62042767-RA AUR62043435-RA AUR62043642-RA AUR62044140-RA AUR62044435-RA Bv5_108740_geyh.t1 Bv5_111680_xork.t1 Bv5_111680_xork.t2 Chenopodium_pallidicaule_10641 Chenopodium_pallidicaule_12833 Chenopodium_pallidicaule_15918 Chenopodium_pallidicaule_16486 Chenopodium_pallidicaule_16565 Chenopodium_pallidicaule_17577 Chenopodium_pallidicaule_18896 Chenopodium_pallidicaule_18926 Chenopodium_pallidicaule_19400 Chenopodium_pallidicaule_19484 Chenopodium_pallidicaule_2053 Chenopodium_pallidicaule_21112 Chenopodium_pallidicaule_4068 Chenopodium_pallidicaule_4626 Chenopodium_pallidicaule_5057 Chenopodium_pallidicaule_5200 Chenopodium_pallidicaule_5280 Chenopodium_pallidicaule_5871 Chenopodium_pallidicaule_6065 Chenopodium_pallidicaule_6855 GOSA_00003686-RA GOSA_00013883-RA GOSA_00014360-RA GOSA_00014705-RA GOSA_00019627-RA GOSA_00021341-RA GOSA_00021756-RA GOSA_00022638-RA GOSA_00023026-RA GOSA_00024042-RA GOSA_00026921-RA GOSA_00028013-RA GOSA_00028475-RA Sg.1G0000444p3 Sg.2G0002306a Sg.2G0002306b Sg.3G0000239a Sg.3G0000239b Sg.3G0000957a Sg.4G0000575a Sg.4G0000575b Sg.4G0000582a Sg.5G0001846a Sg.5G0001846b Sg.6G0000404a Sg.6G0000404b Sg.6G0001642a Sg.6G0001642b Sg.8G0002221b Sg.8G0002295a Sg.8G0002295b Sg.8G0002295p3 Sg.9G0000823a Sg.9G0000823b Sg.9G0000823p3 Sg.9G0000823p4 Spo23471 pat_g6043.t1
OG0000057: AUR62003900-RA AUR62004004-RA AUR62009336-RA AUR62010785-RA AUR62014696-RA AUR62015779-RA AUR62017245-RA AUR62017462-RA AUR62017759-RA AUR62019926-RA AUR62022114-RA AUR62025742-RA AUR62025986-RA AUR62027548-RA AUR62034071-RA AUR62036316-RA AUR62039343-RA AUR62039824-RA AUR62041626-RA AUR62042021-RA AUR62042266-RA AUR62042632-RA AUR62042792-RA Chenopodium_pallidicaule_13922 Chenopodium_pallidicaule_15120 Chenopodium_pallidicaule_15230 Chenopodium_pallidicaule_16137 Chenopodium_pallidicaule_18355 Chenopodium_pallidicaule_18866 Chenopodium_pallidicaule_2462 Chenopodium_pallidicaule_5199 Chenopodium_pallidicaule_598 Chenopodium_pallidicaule_6674 Chenopodium_pallidicaule_7402 Chenopodium_pallidicaule_9474 GOSA_00001913-RA GOSA_00002126-RA GOSA_00002243-RA GOSA_00003497-RA GOSA_00003798-RA GOSA_00004084-RA GOSA_00007170-RA GOSA_00009390-RA GOSA_00009598-RA GOSA_00012073-RA GOSA_00013252-RA GOSA_00013253-RA GOSA_00014699-RA GOSA_00014727-RA GOSA_00015552-RA GOSA_00015671-RA GOSA_00015767-RA GOSA_00016103-RA GOSA_00016550-RA GOSA_00016551-RA GOSA_00017274-RA GOSA_00017420-RA GOSA_00018101-RA GOSA_00018410-RA GOSA_00022138-RA GOSA_00022646-RA GOSA_00022877-RA GOSA_00023608-RA GOSA_00024973-RA GOSA_00025450-RA GOSA_00025814-RA GOSA_00026053-RA GOSA_00026887-RA GOSA_00026888-RA GOSA_00026893-RA GOSA_00027053-RA GOSA_00027591-RA GOSA_00028089-RA GOSA_00028681-RA GOSA_00028851-RA GOSA_00029483-RA Sg.1G0002251a Sg.1G0002251b Sg.1G0002252a Sg.1G0002252b Sg.2G0001414a Sg.2G0001414b Sg.2G0001414t1 Sg.2G0002761a Sg.2G0002761b Sg.3G0002760a Sg.3G0002760b Sg.3G0002760p3 Sg.4G0001007a Sg.4G0001007b Sg.5G0001035a Sg.5G0001035b Sg.5G0001906a Sg.5G0001906b Sg.6G0001422a Sg.6G0001422b Sg.6G0001727a Sg.6G0001727b Sg.7G0001686b Sg.7G0001686p1 Sg.7G0001686p2 Sg.7G0002796b Sg.8G0000782a Sg.8G0000782b Spo02670 Spo07031 Spo08920 Spo22568 Spo25378 Spo25475
OG0000058: AUR62024538-RA AUR62025386-RA AUR62035389-RA AUR62038646-RA AUR62041599-RA AUR62042389-RA AUR62042893-RA AUR62043292-RA AUR62043295-RA AUR62043296-RA AUR62043371-RA AUR62043451-RA AUR62043661-RA AUR62044472-RA AUR62044473-RA AUR62044476-RA AUR62044477-RA AUR62044550-RA AUR62044557-RA AUR62044593-RA AUR62044603-RA AUR62044623-RA AUR62044626-RA AUR62044628-RA AUR62044636-RA AUR62044637-RA AUR62044641-RA AUR62044642-RA AUR62044643-RA AUR62044645-RA AUR62044647-RA AUR62044650-RA AUR62044652-RA AUR62044653-RA AUR62044658-RA AUR62044659-RA AUR62044661-RA AUR62044665-RA AUR62044668-RA AUR62044670-RA AUR62044691-RA AUR62044698-RA AUR62044754-RA AUR62044759-RA AUR62044776-RA Chenopodium_pallidicaule_19402 Chenopodium_pallidicaule_19759 Chenopodium_pallidicaule_2842 Chenopodium_pallidicaule_3299 Chenopodium_pallidicaule_6102 Chenopodium_pallidicaule_6721 Chenopodium_pallidicaule_8208 Chenopodium_pallidicaule_8456 GOSA_00003868-RA GOSA_00012446-RA GOSA_00013615-RA GOSA_00016194-RA GOSA_00016565-RA GOSA_00016592-RA GOSA_00017228-RA GOSA_00018648-RA GOSA_00021158-RA GOSA_00021159-RA GOSA_00021770-RA GOSA_00024280-RA GOSA_00025191-RA GOSA_00026216-RA GOSA_00028260-RA GOSA_00028305-RA GOSA_00028460-RA Sg.1G0002754a Sg.1G0002754b Sg.1G0002754p1 Sg.1G0002754p3 Sg.2G0002073a Sg.2G0002073b Sg.2G0002082a Sg.2G0002448a Sg.2G0002448b Sg.2G0002448p1 Sg.3G0000008a Sg.3G0000008b Sg.3G0000283b Sg.3G0000475a Sg.3G0000475b Sg.4G0003152a Sg.4G0003152b Sg.5G0001614a Sg.5G0001614b Sg.5G0001679a Sg.5G0001679b Sg.5G0001680p1 Sg.5G0001680p2 Sg.5G0001924a Sg.5G0001924b Sg.6G0001536b Sg.7G0001855a Sg.7G0001855b Sg.7G0001970a Sg.7G0001970b Sg.8G0000999a Sg.8G0000999b Sg.8G0000999p1 Spo07320 Spo09380 mar_g2175.t1 mar_g3406.t1 pat_g1820.t1
OG0000059: AH008967-RA AT5G15685.1 AUR62029628-RA AUR62032733-RA AUR62034117-RA AUR62036850-RA AUR62042312-RA Bv3_067220_hrds.t1 Bv4_095840_rfdy.t1 Chenopodium_pallidicaule_10430 Chenopodium_pallidicaule_11680 Chenopodium_pallidicaule_12093 Chenopodium_pallidicaule_12402 Chenopodium_pallidicaule_13264 Chenopodium_pallidicaule_13700 Chenopodium_pallidicaule_16406 Chenopodium_pallidicaule_17482 Chenopodium_pallidicaule_17657 Chenopodium_pallidicaule_18894 Chenopodium_pallidicaule_1963 Chenopodium_pallidicaule_20791 Chenopodium_pallidicaule_21657 Chenopodium_pallidicaule_2825 Chenopodium_pallidicaule_5937 Chenopodium_pallidicaule_7486 Chenopodium_pallidicaule_8867 Chenopodium_pallidicaule_9618 Chenopodium_pallidicaule_962 GOSA_00001607-RA GOSA_00002066-RA GOSA_00002067-RA GOSA_00004112-RA GOSA_00009683-RA GOSA_00012730-RA GOSA_00013107-RA GOSA_00014486-RA GOSA_00014487-RA GOSA_00015259-RA GOSA_00015610-RA GOSA_00015935-RA GOSA_00019168-RA GOSA_00019169-RA GOSA_00019402-RA GOSA_00019667-RA GOSA_00019784-RA GOSA_00021111-RA GOSA_00021344-RA GOSA_00022605-RA GOSA_00022997-RA GOSA_00024179-RA GOSA_00024193-RA GOSA_00025782-RA GOSA_00025838-RA GOSA_00025990-RA GOSA_00026281-RA GOSA_00026282-RA GOSA_00026692-RA GOSA_00027785-RA GOSA_00028694-RA GOSA_00028747-RA GOSA_00029197-RA GOSA_00029356-RA GOSA_00029463-RA Sg.1G0000276b Sg.1G0000332a Sg.1G0000332b Sg.2G0002702a Sg.2G0002702b Sg.3G0000870a Sg.3G0000870b Sg.3G0002665a Sg.3G0002665b Sg.3G0002665p4 Sg.3G0002942a Sg.3G0002942b Sg.3G0002942p1 Sg.3G0002942p2 Sg.3G0002942p3 Sg.4G0000325a Sg.4G0000325b Sg.4G0002713a Sg.4G0002713b Sg.4G0002713p1 Sg.4G0002713p3 Sg.4G0003094a Sg.4G0003094b Sg.4G0003096a Sg.4G0003096b Sg.5G0001534a Sg.5G0001535a Sg.5G0001535b Sg.5G0001535p1 Sg.5G0001612a Sg.5G0001612b Sg.6G0001424a Sg.6G0001424b Sg.7G0001690a Sg.7G0001690b Sg.9G0000721a Sg.9G0000721b Sg.9G0000722a Sg.9G0000722b Sg.9G0000989a Sg.9G0000989b Spo05398 pat_g465.t1
OG0000060: AH000285-RA AH020263-RA AUR62001188-RA AUR62001312-RA AUR62002508-RA AUR62002665-RA AUR62004805-RA AUR62004823-RA AUR62006146-RA AUR62006177-RA AUR62006218-RA AUR62006440-RA AUR62006478-RA AUR62006517-RA AUR62010650-RA AUR62010921-RA AUR62011059-RA AUR62013795-RA AUR62014857-RA AUR62015041-RA AUR62017051-RA AUR62017479-RA AUR62019447-RA AUR62019769-RA AUR62020269-RA AUR62020745-RA AUR62023972-RA AUR62024012-RA AUR62024059-RA AUR62024213-RA AUR62024396-RA AUR62024895-RA AUR62024976-RA AUR62025772-RA AUR62026148-RA AUR62026759-RA AUR62026894-RA AUR62027405-RA AUR62027967-RA AUR62027992-RA AUR62027994-RA AUR62029140-RA AUR62029157-RA AUR62030066-RA AUR62030225-RA AUR62031077-RA AUR62031360-RA AUR62032677-RA AUR62033344-RA AUR62033446-RA AUR62033745-RA AUR62034176-RA AUR62034611-RA AUR62034967-RA AUR62035746-RA AUR62035863-RA AUR62036012-RA AUR62036276-RA AUR62036373-RA AUR62037516-RA AUR62037865-RA AUR62038904-RA AUR62038985-RA AUR62039321-RA AUR62039543-RA AUR62040641-RA AUR62041061-RA AUR62041222-RA AUR62041294-RA AUR62042426-RA AUR62042830-RA AUR62043007-RA AUR62043336-RA AUR62044669-RA Bv2_039280_ftit.t1 Chenopodium_pallidicaule_10598 Chenopodium_pallidicaule_10761 Chenopodium_pallidicaule_11559 Chenopodium_pallidicaule_13540 Chenopodium_pallidicaule_1537 Chenopodium_pallidicaule_16329 Chenopodium_pallidicaule_16415 Chenopodium_pallidicaule_17421 Chenopodium_pallidicaule_1858 Chenopodium_pallidicaule_18653 Chenopodium_pallidicaule_18833 Chenopodium_pallidicaule_19882 Chenopodium_pallidicaule_21205 Chenopodium_pallidicaule_21593 Chenopodium_pallidicaule_3457 Chenopodium_pallidicaule_4795 Chenopodium_pallidicaule_5036 Chenopodium_pallidicaule_5397 Chenopodium_pallidicaule_5420 Chenopodium_pallidicaule_5939 Chenopodium_pallidicaule_601 Chenopodium_pallidicaule_6137 Chenopodium_pallidicaule_702 Chenopodium_pallidicaule_7380 Chenopodium_pallidicaule_7532 Chenopodium_pallidicaule_8011 Chenopodium_pallidicaule_9958 Sg.2G0002337a Spo00006 Spo16665
OG0000061: AT2G01050.1 AUR62013447-RA AUR62018232-RA AUR62023657-RA AUR62034456-RA AUR62038878-RA AUR62042607-RA Chenopodium_pallidicaule_12349 Chenopodium_pallidicaule_21707 GOSA_00001869-RA GOSA_00001911-RA GOSA_00002068-RA GOSA_00003902-RA GOSA_00006810-RA GOSA_00006913-RA GOSA_00009763-RA GOSA_00016066-RA GOSA_00018080-RA GOSA_00018081-RA GOSA_00021254-RA GOSA_00021615-RA GOSA_00021616-RA GOSA_00021776-RA GOSA_00021784-RA GOSA_00022626-RA GOSA_00023220-RA GOSA_00023728-RA GOSA_00025360-RA GOSA_00026267-RA GOSA_00027227-RA GOSA_00027618-RA GOSA_00028387-RA Sg.1G0000208a Sg.1G0000208b Sg.2G0000035a Sg.2G0000035b Sg.2G0000118a Sg.2G0000118b Sg.2G0000223a Sg.2G0001694a Sg.2G0001694b Sg.2G0001834a Sg.2G0001834b Sg.2G0001834p1 Sg.2G0002117a Sg.2G0002117b Sg.2G0002117p1 Sg.2G0002117p2 Sg.3G0000858a Sg.3G0001232a Sg.3G0001232b Sg.3G0001661a Sg.3G0001661b Sg.3G0001861a Sg.3G0001861b Sg.3G0003014a Sg.4G0001439a Sg.4G0002200a Sg.4G0002200p1 Sg.4G0003292b Sg.4G0003305b Sg.4G0003356b Sg.5G0000797a Sg.5G0002634a Sg.5G0002634b Sg.5G0002997b Sg.6G0000982a Sg.6G0000982b Sg.6G0001109a Sg.6G0001109b Sg.6G0001371a Sg.6G0001729p1 Sg.6G0001910a Sg.6G0001910b Sg.6G0001941a Sg.6G0001967a Sg.6G0003185b Sg.7G0001291a Sg.7G0001600a Sg.7G0001600b Sg.7G0001847a Sg.7G0001847b Sg.7G0001847p1 Sg.7G0001847t1 Sg.7G0002100a Sg.8G0001355a Sg.8G0001355b Sg.8G0001355p1 Sg.8G0001355p2 Sg.8G0001650a Sg.8G0001650b Sg.8G0002134a Sg.8G0002134p2 Sg.9G0001125a Sg.9G0001125b Spo00315 Spo01441 Spo01673 Spo13449 Spo13633 Spo19844 Spo20880 mar_g2361.t1 mar_g4544.t1 pat_g5474.t1
OG0000062: AH003819-RA AH008800-RA AH014263-RA AH017722-RA AH017723-RA AH022573-RA AT3G05950.1 AT4G14630.1 AT5G38910.1 AT5G38930.1 AT5G38940.2 AT5G38960.1 AT5G39100.1 AT5G39110.1 AT5G39120.1 AT5G39130.1 AT5G39150.1 AT5G39160.1 AT5G39180.1 AT5G39190.1 AUR62006250-RA AUR62014873-RA AUR62014875-RA AUR62014876-RA AUR62025239-RA AUR62028496-RA AUR62028499-RA AUR62031082-RA AUR62031083-RA AUR62036863-RA AUR62036880-RA AUR62037366-RA AUR62037551-RA AUR62043176-RA Bv1_010380_rqhx.t1 Bv3_056460_jegw.t1 Bv3_058950_artk.t1 Chenopodium_pallidicaule_10399 Chenopodium_pallidicaule_16051 Chenopodium_pallidicaule_19254 Chenopodium_pallidicaule_19898 Chenopodium_pallidicaule_3825 Chenopodium_pallidicaule_4516 Chenopodium_pallidicaule_6270 Chenopodium_pallidicaule_8605 Chenopodium_pallidicaule_9969 GOSA_00014218-RA GOSA_00014219-RA GOSA_00014220-RA GOSA_00016775-RA GOSA_00016776-RA GOSA_00016777-RA GOSA_00016778-RA GOSA_00016779-RA GOSA_00016780-RA GOSA_00021041-RA GOSA_00021042-RA GOSA_00029456-RA GOSA_00029476-RA GOSA_00029567-RA GOSA_00029568-RA Sg.2G0001533t1 Sg.9G0001204a Sg.9G0001204b Sg.9G0001205a Sg.9G0001205b Sg.9G0001208a Sg.9G0001208b Sg.9G0001216a Sg.9G0001216b Sg.9G0001224a Sg.9G0001224b Sg.9G0001224p2 Sg.9G0001227b Sg.9G0001227t2 Sg.9G0001227t3 Sg.9G0001230a Sg.9G0001230b Sg.9G0001233a Sg.9G0001233b Sg.9G0001233p1 Sg.9G0001233p2 Sg.9G0001233p3 Sg.9G0001233p4 Sg.9G0001238t1 Sg.9G0001238t3 Sg.9G0001239a Sg.9G0001239b Sg.9G0001239p3 Sg.9G0001239p4 Sg.9G0001239p5 Sg.9G0001621b Spo04782 Spo05279 Spo05620 Spo05623 Spo21687 Spo21688 Spo21689 Spo21690 mar_g3912.t1 pat_g2535.t1 pat_g8096.t1 pat_g892.t1
OG0000063: AH000765-RA AH000766-RA AH000768-RA AH002237-RA AH002238-RA AH002329-RA AH002331-RA AH002332-RA AH007102-RA AH007103-RA AH023641-RA AT1G29420.2 AT1G29430.1 AT1G29440.1 AT1G29450.1 AT1G29460.2 AT1G29490.1 AT1G29500.1 AT1G29510.1 AT5G27780.1 AUR62009963-RA AUR62009964-RA AUR62009965-RA AUR62009966-RA AUR62009967-RA AUR62009968-RA AUR62009969-RA AUR62009970-RA AUR62009971-RA AUR62009974-RA AUR62009975-RA AUR62009977-RA AUR62009978-RA AUR62009980-RA AUR62012955-RA AUR62012956-RA AUR62012957-RA AUR62012958-RA AUR62012959-RA AUR62012960-RA AUR62012961-RA AUR62012962-RA AUR62012963-RA AUR62012964-RA AUR62012965-RA AUR62012966-RA AUR62012967-RA AUR62012968-RA AUR62012969-RA Chenopodium_pallidicaule_1277 Chenopodium_pallidicaule_1917 Chenopodium_pallidicaule_2566 Chenopodium_pallidicaule_3209 Chenopodium_pallidicaule_3859 GOSA_00018806-RA GOSA_00018807-RA GOSA_00018808-RA GOSA_00018809-RA GOSA_00018810-RA GOSA_00018811-RA GOSA_00018812-RA GOSA_00018813-RA GOSA_00018814-RA GOSA_00018815-RA GOSA_00018816-RA GOSA_00018817-RA GOSA_00018818-RA GOSA_00018819-RA GOSA_00018820-RA GOSA_00018821-RA GOSA_00018822-RA GOSA_00018823-RA GOSA_00018824-RA GOSA_00018825-RA Sg.6G0003490b Sg.6G0003491b Sg.6G0003493b Sg.6G0003495b Sg.6G0003497b Sg.6G0003498b Spo11763 Spo11764 Spo11766 Spo11767 Spo11787 Spo11788 Spo11789 Spo11790 Spo11791 Spo11792 Spo11793 Spo11794 Spo11795 Spo11796 Spo11797 Spo28161 mar_g1071.t1 mar_g1073.t1 mar_g1075.t1 mar_g1076.t1 mar_g1078.t1 mar_g1079.t1 mar_g1080.t1 pat_g1019.t1
OG0000064: AH000939-RA AH000959-RA AH000960-RA AH015647-RA AH016669-RA AH020662-RA AH023473-RA AH023579-RA AUR62002886-RA AUR62003344-RA AUR62003819-RA AUR62007687-RA AUR62015304-RA AUR62016577-RA AUR62025836-RA AUR62028478-RA AUR62029573-RA AUR62034130-RA AUR62034756-RA AUR62038581-RA AUR62040134-RA AUR62041359-RA AUR62041941-RA AUR62042470-RA AUR62042478-RA AUR62042482-RA AUR62042483-RA AUR62042986-RA Bv2_036560_hgny.t1 Bv4_076190_hazh.t1 GOSA_00001771-RA GOSA_00002049-RA GOSA_00003898-RA GOSA_00003947-RA GOSA_00007070-RA GOSA_00009676-RA GOSA_00010017-RA GOSA_00010522-RA GOSA_00010606-RA GOSA_00012106-RA GOSA_00012695-RA GOSA_00013752-RA GOSA_00013950-RA GOSA_00014461-RA GOSA_00015262-RA GOSA_00015640-RA GOSA_00016045-RA GOSA_00016554-RA GOSA_00016895-RA GOSA_00017756-RA GOSA_00018650-RA GOSA_00018902-RA GOSA_00019135-RA GOSA_00019224-RA GOSA_00019275-RA GOSA_00019769-RA GOSA_00020619-RA GOSA_00020883-RA GOSA_00020950-RA GOSA_00021498-RA GOSA_00021846-RA GOSA_00022865-RA GOSA_00023080-RA GOSA_00023528-RA GOSA_00024203-RA GOSA_00024584-RA GOSA_00025050-RA GOSA_00025349-RA GOSA_00027775-RA GOSA_00028470-RA GOSA_00028735-RA GOSA_00028876-RA GOSA_00029469-RA Sg.2G0002368a Sg.2G0002368b Sg.2G0002368p1 Sg.3G0000255b Sg.3G0000590a Sg.3G0000590b Sg.4G0000625a Sg.4G0000625b Sg.4G0000625p4 Sg.4G0000835a Sg.4G0000835b Sg.4G0000835p2 Sg.4G0002873a Sg.4G0002873b Sg.5G0001110a Sg.5G0001110b Sg.5G0001110p2 Sg.5G0001110p3 Sg.6G0001240a Sg.6G0001240b Sg.6G0001240p1 Sg.6G0001572a Sg.6G0001572b Spo00591 Spo02804 mar_g1376.t1 mar_g32.t1 pat_g3343.t1 pat_g6033.t1
OG0000065: AH003292-RA AH016931-RA AT1G67020.1 AUR62029759-RA AUR62040866-RA Bv1_008650_dxyq.t1 Bv3_069820_oftq.t1 Bv5_099070_ynuy.t1 Bv5_108880_nxff.t1 Bv5_108890_ethe.t1 Chenopodium_pallidicaule_9976 GOSA_00001731-RA GOSA_00001999-RA GOSA_00002725-RA GOSA_00003047-RA GOSA_00003963-RA GOSA_00004377-RA GOSA_00004378-RA GOSA_00004440-RA GOSA_00006846-RA GOSA_00009030-RA GOSA_00009684-RA GOSA_00009685-RA GOSA_00010491-RA GOSA_00010492-RA GOSA_00011520-RA GOSA_00012415-RA GOSA_00012642-RA GOSA_00014663-RA GOSA_00014678-RA GOSA_00014679-RA GOSA_00015056-RA GOSA_00016817-RA GOSA_00017624-RA GOSA_00017681-RA GOSA_00019129-RA GOSA_00019328-RA GOSA_00019330-RA GOSA_00019662-RA GOSA_00020155-RA GOSA_00020566-RA GOSA_00020860-RA GOSA_00021133-RA GOSA_00021492-RA GOSA_00021539-RA GOSA_00022385-RA GOSA_00022630-RA GOSA_00023058-RA GOSA_00023455-RA GOSA_00023456-RA GOSA_00024557-RA GOSA_00024624-RA GOSA_00024980-RA GOSA_00026144-RA GOSA_00026145-RA GOSA_00026329-RA GOSA_00026689-RA GOSA_00026866-RA GOSA_00028010-RA GOSA_00028353-RA GOSA_00028610-RA GOSA_00029105-RA Sg.1G0001983a Sg.1G0002967b Sg.1G0003079b Sg.2G0002777a Sg.2G0002777b Sg.2G0002781a Sg.2G0002781b Sg.3G0000157a Sg.3G0000157b Sg.3G0000237a Sg.3G0000363a Sg.4G0000064a Sg.4G0000634a Sg.4G0001413a Sg.4G0001413b Sg.4G0003079a Sg.4G0003079b Sg.5G0000302a Sg.5G0000302b Sg.6G0001511a Sg.6G0001511b Sg.6G0001949a Sg.6G0003723b Sg.7G0000756a Sg.7G0000756b Sg.7G0001024a Sg.7G0001024b Sg.7G0001261a Sg.7G0001261p2 Sg.7G0001655a Sg.7G0002753b Sg.8G0001034a Sg.8G0001405b Spo21956 mar_g1567.t1 mar_g2761.t1 mar_g3661.t1 mar_g850.t1 pat_g3412.t1 pat_g8525.t1
OG0000066: AH005540-RA AH005990-RA AH010121-RA AH010231-RA AH011524-RA AH017423-RA AH019296-RA AH020801-RA AUR62000362-RA AUR62003532-RA AUR62009237-RA AUR62009913-RA AUR62014093-RA AUR62014095-RA AUR62014145-RA AUR62014844-RA AUR62015356-RA AUR62017515-RA AUR62018675-RA AUR62019338-RA AUR62019692-RA AUR62019693-RA AUR62020595-RA AUR62021656-RA AUR62022063-RA AUR62022064-RA AUR62022065-RA AUR62024092-RA AUR62024748-RA AUR62026250-RA AUR62027786-RA AUR62027899-RA AUR62028432-RA AUR62033361-RA AUR62033589-RA AUR62033590-RA AUR62033654-RA AUR62033927-RA AUR62034869-RA AUR62034972-RA AUR62035014-RA AUR62036964-RA AUR62038614-RA AUR62038937-RA AUR62039043-RA AUR62040057-RA AUR62040058-RA AUR62042655-RA AUR62042793-RA AUR62042794-RA AUR62043488-RA AUR62044688-RA AUR62044689-RA Bv1_013600_ygkd.t1 Bv1_022610_fnkg.t1 Bv4_093920_tuew.t1 Chenopodium_pallidicaule_10486 Chenopodium_pallidicaule_11299 Chenopodium_pallidicaule_13610 Chenopodium_pallidicaule_13897 Chenopodium_pallidicaule_14270 Chenopodium_pallidicaule_151 Chenopodium_pallidicaule_15593 Chenopodium_pallidicaule_15629 Chenopodium_pallidicaule_17824 Chenopodium_pallidicaule_18086 Chenopodium_pallidicaule_20755 Chenopodium_pallidicaule_21108 Chenopodium_pallidicaule_21592 Chenopodium_pallidicaule_21758 Chenopodium_pallidicaule_2655 Chenopodium_pallidicaule_3650 Chenopodium_pallidicaule_5842 Chenopodium_pallidicaule_5918 Chenopodium_pallidicaule_604 Chenopodium_pallidicaule_6219 Chenopodium_pallidicaule_6638 Chenopodium_pallidicaule_6974 Chenopodium_pallidicaule_7024 Chenopodium_pallidicaule_7672 Chenopodium_pallidicaule_8301 Chenopodium_pallidicaule_8334 Chenopodium_pallidicaule_8921 Chenopodium_pallidicaule_9160 Chenopodium_pallidicaule_9457 GOSA_00015787-RA GOSA_00022881-RA Sg.1G0002922a Sg.1G0002922b Sg.5G0001108a Sg.7G0001956a Sg.7G0001956b Sg.8G0001079a Sg.8G0001079p1 Sg.9G0001090a Sg.9G0001090b Sg.9G0001090p2 mar_g1037.t1 mar_g1191.t1 pat_g1276.t1 pat_g1440.t1
OG0000067: AUR62028959-RA GOSA_00009930-RA GOSA_00013562-RA GOSA_00013983-RA GOSA_00015627-RA GOSA_00016717-RA GOSA_00016723-RA GOSA_00016848-RA GOSA_00018563-RA GOSA_00018618-RA GOSA_00019088-RA GOSA_00020894-RA GOSA_00021549-RA GOSA_00021638-RA GOSA_00021674-RA GOSA_00021796-RA GOSA_00021943-RA GOSA_00022774-RA GOSA_00022775-RA GOSA_00023385-RA GOSA_00023746-RA GOSA_00023762-RA GOSA_00023918-RA GOSA_00024216-RA GOSA_00024218-RA GOSA_00024468-RA GOSA_00024611-RA GOSA_00024612-RA GOSA_00024988-RA GOSA_00025446-RA GOSA_00025893-RA GOSA_00026381-RA GOSA_00026565-RA GOSA_00026677-RA GOSA_00027572-RA GOSA_00027577-RA GOSA_00027799-RA GOSA_00028064-RA GOSA_00028191-RA GOSA_00028272-RA GOSA_00028779-RA GOSA_00028965-RA Sg.1G0000137a Sg.1G0002797a Sg.1G0002797b Sg.2G0000041a Sg.2G0000041b Sg.2G0000253a Sg.2G0000253b Sg.2G0001992a Sg.2G0001992b Sg.3G0000126a Sg.3G0000126b Sg.3G0000131a Sg.3G0000131b Sg.3G0000204a Sg.3G0000204b Sg.3G0000496a Sg.3G0000496b Sg.3G0000562b Sg.3G0002864a Sg.3G0002864b Sg.3G0003056a Sg.3G0003056b Sg.4G0000280a Sg.4G0000280b Sg.4G0000288a Sg.4G0000288b Sg.4G0000290a Sg.4G0000290b Sg.4G0000290p2 Sg.4G0000290p3 Sg.4G0000290p4 Sg.4G0000308a Sg.4G0000308b Sg.4G0000840a Sg.4G0000840b Sg.4G0003059a Sg.5G0001566a Sg.5G0001566b Sg.5G0001836a Sg.5G0001836b Sg.5G0001836p4 Sg.5G0001836p5 Sg.6G0001129a Sg.6G0001129b Sg.6G0001580p1 Sg.6G0001662a Sg.6G0001662b Sg.6G0001662p1 Sg.6G0001662p2 Sg.6G0001662p3 Sg.6G0001879a Sg.6G0001879b Sg.7G0001256a Sg.7G0001425a Sg.7G0001425b Sg.8G0001048a Sg.8G0001048b Spo13652 pat_g4616.t1
OG0000068: AT2G17070.1 AT2G17080.1 AT2G17680.1 AT4G35200.1 AT4G35210.1 AT4G35690.1 AT4G35710.1 AUR62012947-RA AUR62015839-RA AUR62015840-RA AUR62015841-RA AUR62015842-RA AUR62015843-RA AUR62015845-RA AUR62015846-RA AUR62015847-RA AUR62015849-RA AUR62015850-RA AUR62015851-RA AUR62015852-RA AUR62015853-RA AUR62015854-RA AUR62015855-RA AUR62015856-RA AUR62020366-RA AUR62020367-RA AUR62020368-RA AUR62020372-RA AUR62020373-RA AUR62020374-RA AUR62020376-RA AUR62020377-RA AUR62020378-RA AUR62020379-RA AUR62020380-RA AUR62027151-RA AUR62036058-RA Bv4_088680_juym.t1 Bv4_088690_nmmg.t1 Bv4_088700_xnho.t1 Bv4_088710_jfiz.t1 Bv4_088720_egzp.t1 Bv4_088730_mfxs.t1 Bv4_088740_pipa.t1 Bv4_088760_skzs.t1 Bv4_088770_ytdc.t1 Chenopodium_pallidicaule_11066 Chenopodium_pallidicaule_1379 Chenopodium_pallidicaule_20032 Chenopodium_pallidicaule_2015 Chenopodium_pallidicaule_20679 Chenopodium_pallidicaule_21333 Chenopodium_pallidicaule_2665 Chenopodium_pallidicaule_3308 Chenopodium_pallidicaule_3959 Chenopodium_pallidicaule_4608 Chenopodium_pallidicaule_735 GOSA_00006636-RA GOSA_00006637-RA GOSA_00006638-RA GOSA_00006639-RA GOSA_00006640-RA GOSA_00017459-RA GOSA_00017460-RA GOSA_00017461-RA GOSA_00017462-RA GOSA_00017463-RA GOSA_00017464-RA GOSA_00017465-RA GOSA_00017466-RA GOSA_00017467-RA Sg.3G0001478a Sg.3G0001478b Sg.3G0001479a Sg.3G0001479b Sg.3G0001481a Sg.3G0001481b Sg.3G0001482a Sg.3G0001482b Sg.3G0001482t1 Spo11798 Spo14179 Spo14180 Spo14181 Spo14182 Spo14183 Spo14184 Spo14185 Spo14187 Spo14190 Spo14191 Spo24742 Spo24743 Spo24744 Spo28180 pat_g2629.t1 pat_g2631.t1 pat_g2632.t1 pat_g2633.t1 pat_g2634.t1
OG0000069: AH000913-RA AH003316-RA AH007298-RA AH007371-RA AH015307-RA AH016874-RA AH021043-RA AH022659-RA AUR62002718-RA AUR62005473-RA AUR62005475-RA AUR62010149-RA AUR62013145-RA AUR62014303-RA AUR62028251-RA AUR62029692-RA AUR62030226-RA AUR62037943-RA AUR62040186-RA AUR62042649-RA AUR62044406-RA Bv3_070730_tgfw.t1 Chenopodium_pallidicaule_12363 GOSA_00001062-RA GOSA_00003854-RA GOSA_00009011-RA GOSA_00009643-RA GOSA_00010578-RA GOSA_00013997-RA GOSA_00014467-RA GOSA_00014545-RA GOSA_00015679-RA GOSA_00016620-RA GOSA_00018083-RA GOSA_00018517-RA GOSA_00018629-RA GOSA_00019038-RA GOSA_00019321-RA GOSA_00019799-RA GOSA_00019868-RA GOSA_00020995-RA GOSA_00021478-RA GOSA_00021495-RA GOSA_00021563-RA GOSA_00021758-RA GOSA_00022101-RA GOSA_00022190-RA GOSA_00023774-RA GOSA_00024115-RA GOSA_00025158-RA GOSA_00025729-RA GOSA_00025946-RA GOSA_00026210-RA GOSA_00026212-RA GOSA_00026678-RA GOSA_00026886-RA GOSA_00027003-RA GOSA_00027575-RA GOSA_00027633-RA GOSA_00027873-RA GOSA_00027960-RA GOSA_00028237-RA GOSA_00028913-RA GOSA_00029237-RA GOSA_00029239-RA GOSA_00029249-RA GOSA_00029452-RA Sg.1G0002505a Sg.1G0002505b Sg.1G0002553a Sg.1G0002553b Sg.1G0002553p2 Sg.2G0002172a Sg.2G0002172b Sg.2G0002183a Sg.2G0002183b Sg.2G0002183p1 Sg.2G0002594a Sg.2G0002594b Sg.3G0000631a Sg.3G0000631b Sg.5G0001670a Sg.5G0001670b Sg.5G0001670p10 Sg.5G0001670p11 Sg.7G0001848a Sg.7G0001848b Sg.7G0001849a Sg.7G0001849b Sg.7G0001852a Sg.7G0001852b Sg.9G0001094a Sg.9G0001094b Sg.9G0001695b Spo04774 Spo15278 Spo26577 Spo27194 pat_g2406.t1
OG0000070: AH023581-RA AUR62000927-RA AUR62003931-RA AUR62013257-RA AUR62013847-RA AUR62019724-RA AUR62022225-RA AUR62023961-RA AUR62026312-RA AUR62026464-RA AUR62026874-RA AUR62026875-RA AUR62028256-RA AUR62030188-RA AUR62030542-RA AUR62030732-RA AUR62031344-RA AUR62031555-RA AUR62033725-RA AUR62034851-RA AUR62035997-RA AUR62036040-RA AUR62036088-RA AUR62036809-RA AUR62039144-RA AUR62041529-RA AUR62041879-RA AUR62041880-RA AUR62042422-RA AUR62043670-RA AUR62044124-RA Chenopodium_pallidicaule_1953 Chenopodium_pallidicaule_19814 Chenopodium_pallidicaule_2295 Chenopodium_pallidicaule_2937 Chenopodium_pallidicaule_5479 Chenopodium_pallidicaule_6336 Chenopodium_pallidicaule_6603 Chenopodium_pallidicaule_7874 Chenopodium_pallidicaule_9668 GOSA_00009820-RA GOSA_00009821-RA GOSA_00012113-RA GOSA_00012114-RA GOSA_00017763-RA GOSA_00018098-RA GOSA_00018099-RA GOSA_00019641-RA GOSA_00019816-RA GOSA_00019817-RA GOSA_00022901-RA GOSA_00023509-RA GOSA_00023510-RA GOSA_00025053-RA GOSA_00025592-RA GOSA_00025593-RA GOSA_00025747-RA GOSA_00025748-RA GOSA_00025749-RA GOSA_00027832-RA GOSA_00027833-RA GOSA_00028334-RA GOSA_00028335-RA GOSA_00029033-RA Sg.3G0000639a Sg.3G0000639b Sg.4G0000759a Sg.4G0000759b Sg.4G0002257a Sg.4G0002257b Sg.4G0002258a Sg.4G0002258b Sg.4G0002974a Sg.4G0002974b Sg.4G0002976a Sg.4G0002976b Sg.5G0001812a Sg.5G0001812b Sg.5G0001827a Sg.5G0001827b Sg.5G0001975a Sg.5G0001975b Sg.5G0001976a Sg.5G0001976b Sg.6G0001752a Sg.6G0001752b Sg.8G0000353p1 Sg.8G0000687b Sg.8G0000688a Sg.8G0000688b Sg.8G0000688p1 Sg.8G0002300a Sg.8G0002300b Sg.8G0002300p1 Spo04528 Spo17999 mar_g1214.t1 pat_g4001.t1 pat_g5179.t1
OG0000071: AH001330-RA AH003795-RA AH005814-RA AH007345-RA AH007346-RA AH013301-RA AH020887-RA AH022233-RA AH023589-RA AT1G31740.1 AT1G45130.1 AT1G77410.3 AT2G04062.1 AT2G28470.1 AT3G13750.1 AT3G52840.2 AT4G26140.7 AT4G35010.1 AT4G36360.1 AT5G20710.1 AT5G56870.1 AT5G63800.1 AT5G63810.1 AUR62000534-RA AUR62004117-RA AUR62006882-RA AUR62006883-RA AUR62007632-RA AUR62009819-RA AUR62014464-RA AUR62024994-RA AUR62025284-RA AUR62027506-RA AUR62028288-RA AUR62033977-RA AUR62034533-RA AUR62038131-RA AUR62039625-RA Bv1_006620_hsjp.t1 Bv4_078170_gtcg.t1 Bv4_078180_xgtz.t1 Chenopodium_pallidicaule_12169 Chenopodium_pallidicaule_12553 Chenopodium_pallidicaule_12757 Chenopodium_pallidicaule_13425 Chenopodium_pallidicaule_14828 Chenopodium_pallidicaule_17548 Chenopodium_pallidicaule_18430 Chenopodium_pallidicaule_2067 Chenopodium_pallidicaule_21212 GOSA_00000021-RA GOSA_00002920-RA GOSA_00007290-RA GOSA_00011149-RA GOSA_00019763-RA GOSA_00022320-RA GOSA_00025388-RA GOSA_00025517-RA Sg.2G0001207a Sg.2G0001207b Sg.3G0000482b Sg.3G0001897a Sg.3G0001897b Sg.4G0002175a Sg.4G0002175b Sg.5G0000934a Sg.5G0000934b Sg.5G0001745a Sg.5G0001745b Sg.7G0002212a Sg.7G0002212b Sg.7G0002212t1 Sg.7G0002213a Sg.7G0002213b Sg.7G0002213t1 Sg.8G0001557a Sg.8G0001557b Sg.9G0000435a Sg.9G0000435b Spo01936 Spo04060 Spo07879 Spo07886 Spo11219 Spo18462 Spo19646 Spo20446 Spo26196 mar_g697.t1 mar_g697.t2 pat_g163.t1 pat_g2156.t1 pat_g346.t1 pat_g4370.t1 pat_g4371.t1 pat_g8661.t1 pat_g8662.t1 pat_g8662.t2
OG0000072: AUR62000124-RA AUR62005896-RA AUR62009893-RA AUR62012308-RA AUR62016998-RA AUR62019643-RA AUR62022541-RA AUR62023931-RA AUR62024028-RA AUR62026176-RA AUR62029499-RA AUR62030311-RA AUR62032197-RA AUR62033732-RA AUR62039869-RA AUR62041207-RA AUR62042553-RA Bv1_012400_auju.t1 Chenopodium_pallidicaule_12990 Chenopodium_pallidicaule_13870 Chenopodium_pallidicaule_3694 Chenopodium_pallidicaule_9357 GOSA_00012171-RA GOSA_00012172-RA GOSA_00012173-RA GOSA_00019272-RA GOSA_00019439-RA GOSA_00019592-RA GOSA_00019716-RA GOSA_00020490-RA GOSA_00022961-RA GOSA_00023271-RA GOSA_00024090-RA GOSA_00024353-RA GOSA_00024482-RA GOSA_00025010-RA GOSA_00026174-RA GOSA_00026194-RA GOSA_00026963-RA GOSA_00028551-RA Sg.1G0002269a Sg.1G0002269b Sg.1G0002270a Sg.1G0002270b Sg.1G0002684a Sg.1G0002684b Sg.1G0002785a Sg.1G0002785b Sg.1G0002785p1 Sg.2G0000726b Sg.2G0001995a Sg.2G0001995b Sg.3G0000050a Sg.3G0000221b Sg.3G0000221p4 Sg.3G0000221p5 Sg.3G0000681p2 Sg.3G0000681p5 Sg.3G0001061a Sg.3G0001061b Sg.3G0001061p8 Sg.3G0002677p3 Sg.4G0000099a Sg.4G0000099b Sg.4G0001051a Sg.4G0001051b Sg.4G0001180a Sg.4G0001180b Sg.4G0001180p1 Sg.4G0002244p5 Sg.5G0001053a Sg.5G0001053b Sg.5G0001053p1 Sg.5G0001179a Sg.5G0001179b Sg.5G0002243a Sg.5G0002243b Sg.6G0001182p2 Sg.6G0001182p6 Sg.6G0001876a Sg.6G0001876b Sg.6G0001877a Sg.6G0001877b Sg.7G0001861a Sg.7G0001861b Sg.7G0001861p1 Sg.7G0001951a Sg.7G0001951b Sg.7G0002018a Sg.7G0002092a Sg.7G0002092b Sg.7G0002093a Sg.7G0002093b Sg.8G0000827a Sg.8G0000827b Spo14786 pat_g4510.t1 pat_g6452.t1
OG0000073: AH002040-RA AH002158-RA AH012645-RA AH012646-RA AH014159-RA AH014168-RA AH019211-RA AH019223-RA AH019224-RA AH021841-RA AT1G15210.1 AT1G15520.1 AT1G59870.1 AT1G66950.1 AT2G26910.1 AT2G36380.1 AT2G37280.3 AT3G16340.1 AT3G30842.1 AT3G53480.1 AT4G15215.11 AT4G15230.3 AT4G15233.1 AT4G15236.1 AUR62000464-RA AUR62006804-RA AUR62011042-RA AUR62011049-RA AUR62011598-RA AUR62016414-RA AUR62022200-RA AUR62023551-RA AUR62024221-RA AUR62024849-RA AUR62024863-RA AUR62028587-RA AUR62031908-RA AUR62032359-RA AUR62032370-RA AUR62033418-RA AUR62033425-RA AUR62033536-RA AUR62033538-RA Bv2_043420_qkgm.t1 Bv2_043550_pccg.t1 Bv4_079630_zacs.t1 Chenopodium_pallidicaule_13482 Chenopodium_pallidicaule_1517 Chenopodium_pallidicaule_20145 Chenopodium_pallidicaule_21268 Chenopodium_pallidicaule_21862 Chenopodium_pallidicaule_3632 Chenopodium_pallidicaule_4480 Chenopodium_pallidicaule_9470 Chenopodium_pallidicaule_9831 GOSA_00005246-RA GOSA_00005362-RA GOSA_00007877-RA GOSA_00007883-RA GOSA_00012251-RA GOSA_00012252-RA GOSA_00025513-RA GOSA_00028820-RA Sg.1G0001048a Sg.1G0001048b Sg.3G0001970a Sg.3G0001970b Sg.5G0000425a Sg.5G0000425b Sg.5G0000430a Sg.5G0000430b Sg.6G0003070b Sg.6G0003165b Sg.7G0002210a Sg.7G0002231a Sg.7G0002231b Sg.7G0002231p1 Sg.7G0002231t1 Sg.7G0002231t2 Sg.7G0002240a Sg.8G0000452a Sg.8G0000452b Sg.8G0000454a Sg.8G0000454b Spo00235 Spo00619 Spo00637 Spo01080 Spo03983 Spo13316 Spo14028 Spo18932 Spo22135 Spo22506 Spo22900 mar_g3779.t1 pat_g8247.t1
OG0000074: AH013729-RA AH013730-RA AH013731-RA AH013732-RA AH013733-RA AH013734-RA AH013736-RA AH013781-RA AH016430-RA AH018967-RA AH022584-RA AH022585-RA AH022981-RA AT1G70110.1 AT1G70130.1 AT2G37710.1 AT2G43690.1 AT2G43700.1 AT3G08870.2 AT3G45330.1 AT3G45410.1 AT3G45420.1 AT3G45430.1 AT3G45440.2 AT3G53810.1 AT3G55550.1 AT3G59700.1 AT3G59740.1 AT3G59750.1 AT4G02410.1 AT4G02420.1 AT4G04960.1 AT4G29050.2 AT5G59260.1 AT5G59270.2 AT5G60270.1 AT5G60280.1 AT5G60300.3 AT5G60310.1 AT5G60320.1 AUR62001739-RA AUR62001740-RA AUR62001741-RA AUR62001742-RA AUR62001743-RA AUR62001744-RA AUR62008773-RA AUR62012128-RA AUR62020027-RA AUR62020028-RA AUR62020029-RA AUR62020030-RA AUR62020031-RA AUR62020032-RA AUR62020033-RA AUR62020034-RA AUR62020035-RA AUR62020036-RA AUR62020037-RA AUR62020039-RA AUR62020040-RA AUR62025465-RA AUR62040708-RA Bv2_025270_morf.t1 Bv5_111480_zdip.t1 Chenopodium_pallidicaule_15998 Chenopodium_pallidicaule_16646 Chenopodium_pallidicaule_17303 Chenopodium_pallidicaule_3036 Chenopodium_pallidicaule_8566 GOSA_00003241-RA GOSA_00003242-RA GOSA_00003243-RA GOSA_00003244-RA GOSA_00003245-RA GOSA_00003246-RA GOSA_00003247-RA GOSA_00016338-RA GOSA_00023876-RA Sg.6G0001878b Sg.6G0001878p1 Sg.7G0002717b Sg.8G0001310a Sg.8G0001310b Spo00117 Spo09225 Spo09226 Spo09227 Spo09228 Spo09438 mar_g935.t1 pat_g8043.t1 pat_g8044.t1 pat_g8045.t1 pat_g8046.t1 pat_g8047.t1 pat_g8048.t1
OG0000075: AH009424-RA AH022148-RA AH022149-RA AH022152-RA AH023178-RA AT1G33720.1 AT1G33730.1 AT2G45550.1 AT2G45560.1 AT2G45570.1 AT2G45580.1 AT3G61040.1 AUR62004249-RA AUR62004250-RA AUR62004626-RA AUR62004627-RA AUR62010548-RA AUR62012346-RA AUR62012348-RA AUR62012350-RA AUR62016945-RA AUR62022370-RA AUR62022710-RA AUR62022711-RA AUR62022993-RA AUR62022995-RA AUR62027045-RA AUR62030889-RA AUR62030903-RA AUR62034329-RA AUR62042741-RA AUR62042742-RA Bv1_001270_xkhk.t1 Bv1_001280_sidm.t1 Bv1_019600_qtnn.t2 Bv2_029930_ucyh.t1 Chenopodium_pallidicaule_12152 Chenopodium_pallidicaule_14125 Chenopodium_pallidicaule_16524 Chenopodium_pallidicaule_17833 Chenopodium_pallidicaule_18694 Chenopodium_pallidicaule_19503 Chenopodium_pallidicaule_7369 GOSA_00000327-RA GOSA_00000743-RA GOSA_00000744-RA GOSA_00008777-RA GOSA_00008778-RA GOSA_00008779-RA GOSA_00018656-RA GOSA_00018671-RA Sg.2G0000553a Sg.2G0000553b Sg.2G0000554a Sg.2G0000554b Sg.4G0001816a Sg.4G0001816b Sg.6G0002777b Sg.6G0002809b Sg.7G0000611a Sg.7G0000611b Sg.7G0000612a Sg.7G0000612b Sg.7G0000612t1 Sg.8G0000561a Sg.8G0000561b Sg.8G0000561p1 Sg.8G0000561p2 Sg.8G0000561p3 Sg.8G0000561p4 Sg.9G0001380a Sg.9G0001380b Spo00433 Spo00434 Spo00435 Spo00436 Spo00437 Spo00638 Spo00639 Spo00640 Spo02072 Spo02073 Spo03078 Spo03088 Spo05237 Spo06539 Spo14743 Spo17368 Spo20664 mar_g1722.t1 mar_g1723.t1 pat_g3427.t1 pat_g3428.t1 pat_g3442.t1 pat_g4197.t1 pat_g669.t1 pat_g670.t1
OG0000076: AH000466-RA AH000561-RA AH002087-RA AH003992-RA AH004082-RA AH005447-RA AH014528-RA AH016201-RA AH016482-RA AH020861-RA AH023295-RA AT1G10620.1 AT1G23540.1 AT1G26150.1 AT1G49270.1 AT1G52290.1 AT1G68690.2 AT1G70450.1 AT1G70460.1 AT2G18470.1 AT3G18810.1 AT3G24540.1 AT3G24550.1 AT4G32710.1 AT4G34440.1 AT5G38560.1 AUR62002960-RA AUR62003164-RA AUR62007766-RA AUR62007984-RA AUR62008949-RA AUR62009334-RA AUR62010983-RA AUR62010984-RA AUR62011333-RA AUR62011633-RA AUR62011634-RA AUR62014552-RA AUR62016464-RA AUR62016465-RA AUR62016728-RA AUR62021492-RA AUR62021493-RA AUR62023020-RA Bv2_026240_atez.t1 Bv2_031810_ypjz.t1 Chenopodium_pallidicaule_10162 Chenopodium_pallidicaule_10820 Chenopodium_pallidicaule_11763 Chenopodium_pallidicaule_17707 Chenopodium_pallidicaule_2986 Chenopodium_pallidicaule_3349 Chenopodium_pallidicaule_3633 Chenopodium_pallidicaule_3855 Chenopodium_pallidicaule_9796 GOSA_00005293-RA GOSA_00007812-RA GOSA_00007813-RA GOSA_00008527-RA GOSA_00018235-RA GOSA_00022434-RA GOSA_00023108-RA GOSA_00026933-RA Sg.4G0001922a Sg.4G0001922b Sg.4G0002159b Sg.4G0003010a Sg.4G0003010b Sg.4G0003010p2 Sg.5G0000490a Sg.5G0000490b Sg.5G0000491a Sg.5G0000491b Sg.5G0000492a Sg.5G0000492b Sg.6G0003114b Sg.7G0000267a Sg.7G0000267b Spo03763 Spo07225 Spo07228 Spo07249 Spo09247 Spo22950 Spo22953 Spo22954 Spo24059 Spo24838 Spo25607 mar_g2856.t1 mar_g2857.t1 mar_g2858.t1 mar_g2862.t1 mar_g4270.t1 pat_g8480.t1 pat_g8934.t1
OG0000077: AH020690-RA AUR62026574-RA AUR62031308-RA GOSA_00001777-RA GOSA_00008967-RA GOSA_00010477-RA GOSA_00012044-RA GOSA_00013572-RA GOSA_00013620-RA GOSA_00013701-RA GOSA_00016121-RA GOSA_00016751-RA GOSA_00017048-RA GOSA_00018122-RA GOSA_00019091-RA GOSA_00020912-RA GOSA_00021240-RA GOSA_00021837-RA GOSA_00021997-RA GOSA_00022629-RA GOSA_00022845-RA GOSA_00022915-RA GOSA_00023028-RA GOSA_00024422-RA GOSA_00024808-RA GOSA_00025014-RA GOSA_00025280-RA GOSA_00025650-RA GOSA_00025722-RA GOSA_00025962-RA GOSA_00026415-RA GOSA_00026985-RA GOSA_00027453-RA GOSA_00027864-RA GOSA_00028585-RA GOSA_00029413-RA GOSA_00029454-RA GOSA_00029522-RA Sg.1G0002937a Sg.1G0002937b Sg.2G0000391a Sg.2G0000391b Sg.2G0001783a Sg.2G0001783b Sg.2G0002210a Sg.2G0002210b Sg.2G0002433a Sg.2G0002433b Sg.3G0000062a Sg.3G0000062b Sg.3G0000154a Sg.3G0000154b Sg.3G0000154p2 Sg.3G0000155b Sg.3G0000215a Sg.3G0000215b Sg.3G0000488b Sg.3G0000799a Sg.3G0000799b Sg.3G0000799p1 Sg.3G0000799p2 Sg.3G0002758b Sg.4G0000351a Sg.4G0000351b Sg.4G0002811b Sg.4G0003148a Sg.4G0003148b Sg.5G0000697a Sg.5G0000697b Sg.5G0001412a Sg.5G0001412b Sg.5G0002046a Sg.5G0002046b Sg.5G0002415a Sg.5G0002415b Sg.6G0001546a Sg.6G0001546b Sg.6G0001546p2 Sg.7G0001503a Sg.7G0001503b Sg.7G0001632a Sg.7G0001632b Sg.7G0001739a Sg.7G0001739b Sg.8G0000212a Sg.8G0000212b Sg.8G0000212p1 Sg.8G0000212p2 Sg.8G0000212p3 Sg.8G0000794a Sg.8G0000794b Sg.8G0000958a Spo06204 Spo06814 Spo17773 Spo26130
OG0000078: AUR62013982-RA AUR62013983-RA AUR62017415-RA AUR62025150-RA AUR62025151-RA AUR62025801-RA AUR62025802-RA AUR62025803-RA AUR62026535-RA AUR62026536-RA AUR62031631-RA AUR62034805-RA AUR62034806-RA AUR62034947-RA AUR62035177-RA AUR62036110-RA AUR62037436-RA AUR62042502-RA AUR62042503-RA AUR62043693-RA AUR62043964-RA AUR62043965-RA Bv5_104850_rzru.t1 Chenopodium_pallidicaule_20161 GOSA_00001797-RA GOSA_00001842-RA GOSA_00003516-RA GOSA_00006607-RA GOSA_00009130-RA GOSA_00009955-RA GOSA_00012207-RA GOSA_00013744-RA GOSA_00013981-RA GOSA_00014445-RA GOSA_00016025-RA GOSA_00021267-RA GOSA_00021473-RA GOSA_00021897-RA GOSA_00022545-RA GOSA_00023321-RA GOSA_00023727-RA GOSA_00023766-RA GOSA_00024104-RA GOSA_00024463-RA GOSA_00024732-RA GOSA_00024758-RA GOSA_00027287-RA GOSA_00027779-RA GOSA_00028244-RA GOSA_00028678-RA GOSA_00029207-RA Sg.2G0002480a Sg.2G0002480b Sg.2G0002514a Sg.2G0002514b Sg.3G0000005a Sg.3G0000005b Sg.3G0000005p1 Sg.3G0000005p2 Sg.3G0000006a Sg.3G0000006b Sg.3G0000007a Sg.3G0000007b Sg.3G0000433a Sg.3G0000433b Sg.3G0000433p12 Sg.3G0000433p7 Sg.3G0000434b Sg.4G0000316a Sg.4G0000316b Sg.4G0000316p2 Sg.4G0000317a Sg.4G0000317b Sg.4G0002084a Sg.4G0002084b Sg.5G0001133a Sg.5G0001133b Sg.8G0000968a Sg.8G0000968b Sg.8G0000968p1 Spo00012 Spo00484 Spo00837 Spo00881 Spo02269 Spo11700 Spo11885 Spo15185 Spo15279 Spo16244 Spo18642 Spo22150 Spo26112 pat_g547.t1 pat_g8540.t1 pat_g9397.t1
OG0000079: AH003799-RA AH005790-RA AH011598-RA AH012497-RA AH016303-RA AH021349-RA AH023174-RA AH023175-RA AT1G14550.1 AT1G44970.1 AT1G49570.1 AT2G18140.1 AT2G18150.1 AT2G38380.1 AT2G38390.1 AT3G32980.1 AT3G49110.1 AT3G49120.1 AT3G50990.1 AT4G08770.1 AT4G08780.1 AT4G16270.1 AT4G36430.1 AT5G05340.1 AT5G58400.1 AT5G66390.1 AUR62004105-RA AUR62004106-RA AUR62004107-RA AUR62006338-RA AUR62006339-RA AUR62007619-RA AUR62007620-RA AUR62007621-RA AUR62012343-RA AUR62012344-RA AUR62014474-RA AUR62016231-RA AUR62022988-RA AUR62022989-RA AUR62022990-RA AUR62029670-RA AUR62034525-RA AUR62039259-RA AUR62044585-RA Bv1_006770_zgoh.t1 Bv2_029880_xnjg.t1 Bv2_029890_gxek.t1 Bv3_054440_yjsj.t1 Chenopodium_pallidicaule_1137 Chenopodium_pallidicaule_13815 Chenopodium_pallidicaule_14149 Chenopodium_pallidicaule_14254 Chenopodium_pallidicaule_14900 Chenopodium_pallidicaule_15540 Chenopodium_pallidicaule_18015 GOSA_00000030-RA GOSA_00005955-RA GOSA_00006255-RA GOSA_00008783-RA GOSA_00008784-RA GOSA_00008785-RA GOSA_00023132-RA GOSA_00023133-RA GOSA_00025377-RA GOSA_00025379-RA Sg.1G0000449a Sg.1G0000449b Sg.1G0000462a Sg.1G0000462b Sg.2G0001198a Sg.2G0001198b Sg.4G0002186a Sg.4G0002186b Sg.4G0002188a Sg.4G0002188b Sg.7G0000616a Sg.8G0000135a Sg.8G0000135b Spo01930 Spo02074 Spo02075 Spo05330 Spo05331 Spo05332 Spo12350 Spo13495 Spo19654 Spo21308 Spo21312 Spo21314 Spo21845 Spo21846 mar_g3195.t1 pat_g148.t1
OG0000080: AUR62002808-RA AUR62018288-RA AUR62019486-RA AUR62019546-RA AUR62029527-RA AUR62031853-RA AUR62037965-RA AUR62040409-RA AUR62040782-RA AUR62042033-RA AUR62042258-RA AUR62043404-RA AUR62043585-RA AUR62044425-RA Bv5_106670_exoo.t1 Chenopodium_pallidicaule_10079 Chenopodium_pallidicaule_11630 Chenopodium_pallidicaule_11898 Chenopodium_pallidicaule_12159 Chenopodium_pallidicaule_128 Chenopodium_pallidicaule_13042 Chenopodium_pallidicaule_14301 Chenopodium_pallidicaule_15036 Chenopodium_pallidicaule_15373 Chenopodium_pallidicaule_16106 Chenopodium_pallidicaule_16487 Chenopodium_pallidicaule_16673 Chenopodium_pallidicaule_17000 Chenopodium_pallidicaule_17135 Chenopodium_pallidicaule_17295 Chenopodium_pallidicaule_18185 Chenopodium_pallidicaule_18759 Chenopodium_pallidicaule_18845 Chenopodium_pallidicaule_19709 Chenopodium_pallidicaule_19837 Chenopodium_pallidicaule_20060 Chenopodium_pallidicaule_2010 Chenopodium_pallidicaule_20275 Chenopodium_pallidicaule_20475 Chenopodium_pallidicaule_21135 Chenopodium_pallidicaule_21312 Chenopodium_pallidicaule_2337 Chenopodium_pallidicaule_3028 Chenopodium_pallidicaule_3196 Chenopodium_pallidicaule_4086 Chenopodium_pallidicaule_4757 Chenopodium_pallidicaule_4783 Chenopodium_pallidicaule_4815 Chenopodium_pallidicaule_4912 Chenopodium_pallidicaule_5469 Chenopodium_pallidicaule_5832 Chenopodium_pallidicaule_6203 Chenopodium_pallidicaule_635 Chenopodium_pallidicaule_6387 Chenopodium_pallidicaule_791 Chenopodium_pallidicaule_8112 Chenopodium_pallidicaule_8773 Chenopodium_pallidicaule_9210 Chenopodium_pallidicaule_9498 GOSA_00009091-RA GOSA_00013633-RA GOSA_00021932-RA GOSA_00021944-RA Sg.1G0002428a Sg.1G0002428b Sg.1G0002821a Sg.1G0002821b Sg.2G0002036a Sg.2G0002036b Sg.2G0002299b Sg.3G0000003a Sg.3G0000003b Sg.3G0000837a Sg.3G0000837b Sg.4G0000084a Sg.4G0000084b Sg.4G0000838a Sg.4G0000838b Sg.4G0000839a Sg.4G0000839b Sg.4G0003057a Sg.5G0001650a Sg.5G0001650b Sg.5G0001862a Sg.5G0001862b Sg.5G0001882a Sg.5G0001882b Sg.7G0001255a Sg.7G0001255b Sg.7G0001255p1 Sg.7G0001256b Sg.7G0001658a Sg.7G0001658b Sg.9G0001117b Spo21950
OG0000081: AH004685-RA AH005095-RA AH013692-RA AH014012-RA AH016463-RA AH018522-RA AH019119-RA AH021680-RA AH022541-RA AH022956-RA AT1G07570.3 AT1G14370.1 AT1G26970.1 AT1G61590.1 AT1G69790.1 AT1G72540.1 AT1G74490.1 AT2G02800.2 AT2G05940.1 AT2G26290.1 AT2G28930.1 AT2G39660.1 AT3G01300.1 AT3G28690.2 AT3G55450.2 AT5G01020.1 AT5G02290.1 AT5G15080.1 AT5G35580.2 AT5G56460.1 AUR62001779-RA AUR62005741-RA AUR62006463-RA AUR62007441-RA AUR62009567-RA AUR62011171-RA AUR62012093-RA AUR62013313-RA AUR62026252-RA AUR62026444-RA AUR62027295-RA AUR62028819-RA AUR62029072-RA AUR62029821-RA AUR62033966-RA AUR62039373-RA AUR62041012-RA AUR62041335-RA AUR62041336-RA Bv2_024790_xoke.t1 Bv2_045570_squr.t1 Bv4_070860_jaya.t1 Bv5_108420_djtu.t1 Bv5_111200_catn.t1 Bv5_111200_catn.t2 Chenopodium_pallidicaule_1450 Chenopodium_pallidicaule_16149 Chenopodium_pallidicaule_17915 Chenopodium_pallidicaule_19475 Chenopodium_pallidicaule_3323 Chenopodium_pallidicaule_3471 Chenopodium_pallidicaule_400 Chenopodium_pallidicaule_5070 GOSA_00003203-RA GOSA_00005816-RA GOSA_00010858-RA GOSA_00011000-RA GOSA_00016310-RA GOSA_00026531-RA GOSA_00027593-RA Sg.4G0002963a Sg.4G0002963b Sg.4G0002998a Sg.4G0002998b Sg.5G0002886b Sg.6G0001015a Sg.6G0001015b Sg.7G0000379a Sg.7G0000379b Sg.8G0001345a Sg.8G0001345b Spo01807 Spo06425 Spo07399 Spo09092 Spo11358 Spo12237 Spo19553 Spo25725 Spo25779 mar_g1524.t1 pat_g273.t1 pat_g4024.t1 pat_g7689.t1
OG0000082: AH001110-RA AH003312-RA AH005939-RA AH009071-RA AH013836-RA AH014042-RA AH015635-RA AUR62022286-RA AUR62024780-RA AUR62027660-RA AUR62028450-RA AUR62031314-RA AUR62031355-RA AUR62031356-RA AUR62031717-RA AUR62033692-RA AUR62033834-RA AUR62037080-RA AUR62037442-RA AUR62037946-RA AUR62037959-RA AUR62039169-RA AUR62040739-RA AUR62042277-RA AUR62042306-RA AUR62043135-RA AUR62043240-RA AUR62044231-RA Bv1_016230_gzsj.t1 Bv2_039830_izox.t1 Bv2_039840_tcnk.t1 Bv2_039840_tcnk.t2 Bv4_086040_soto.t1 Chenopodium_pallidicaule_10667 Chenopodium_pallidicaule_14936 GOSA_00003860-RA GOSA_00008965-RA GOSA_00012418-RA GOSA_00015700-RA GOSA_00016219-RA GOSA_00018927-RA GOSA_00019441-RA GOSA_00020866-RA GOSA_00025238-RA GOSA_00025620-RA GOSA_00026200-RA GOSA_00026364-RA GOSA_00026403-RA GOSA_00028625-RA GOSA_00028886-RA GOSA_00029534-RA Sg.1G0002525a Sg.1G0002525b Sg.1G0002567b Sg.1G0002735a Sg.1G0002735b Sg.2G0001989a Sg.2G0001989b Sg.2G0002156a Sg.2G0002156b Sg.3G0000234a Sg.3G0000335b Sg.3G0000442a Sg.3G0000442b Sg.4G0003149b Sg.5G0000975a Sg.5G0000975b Sg.5G0001065a Sg.5G0001065b Sg.5G0001789a Sg.5G0001789b Sg.5G0001917a Sg.5G0001917b Sg.5G0002148a Sg.5G0002148b Sg.6G0001485a Sg.6G0001485b Sg.6G0001485p1 Sg.6G0001485p2 Sg.6G0001485p3 Sg.6G0001881a Sg.6G0001881b Sg.7G0002334a Sg.7G0002334b Sg.8G0000884a Sg.8G0000884b Sg.8G0001112a Sg.8G0001112b Sg.9G0000717b Sg.9G0000894a Sg.9G0000894b pat_g6310.t1 pat_g6310.t2 pat_g6310.t3
OG0000083: AH006751-RA AH007133-RA AH012009-RA AH020404-RA AH020405-RA AH020406-RA AUR62006116-RA AUR62019373-RA AUR62024481-RA AUR62024483-RA AUR62024484-RA AUR62024485-RA AUR62024488-RA AUR62024489-RA AUR62024490-RA AUR62024491-RA AUR62024492-RA AUR62024493-RA AUR62024495-RA AUR62024496-RA AUR62024497-RA AUR62026067-RA AUR62026068-RA AUR62026069-RA AUR62026070-RA AUR62026074-RA AUR62026076-RA AUR62026077-RA AUR62026078-RA AUR62026079-RA AUR62026081-RA AUR62026082-RA AUR62026100-RA AUR62026101-RA Bv3_052160_gjen.t1 Bv3_061740_rqet.t1 Bv3_061750_mtgu.t1 Bv3_061760_mzsz.t1 Bv3_061790_myrw.t1 Bv3_061800_omip.t1 Bv3_061810_mtco.t1 Bv3_061820_qofy.t1 Bv3_061830_dewy.t1 Bv3_061840_zrqf.t1 Bv3_061850_gcfz.t1 Bv3_061860_uwfi.t1 Chenopodium_pallidicaule_12424 Chenopodium_pallidicaule_13075 Chenopodium_pallidicaule_14369 Chenopodium_pallidicaule_2637 Chenopodium_pallidicaule_7865 Chenopodium_pallidicaule_8508 Chenopodium_pallidicaule_9150 Chenopodium_pallidicaule_9805 GOSA_00007102-RA GOSA_00010901-RA GOSA_00018338-RA GOSA_00018340-RA GOSA_00018342-RA GOSA_00018343-RA GOSA_00018344-RA GOSA_00018347-RA GOSA_00018348-RA Sg.1G0001872a Sg.1G0001874a Sg.1G0001875a Sg.1G0001877a Sg.1G0001877b Sg.1G0001879a Sg.1G0001879b Sg.1G0001879p1 Sg.1G0001881a Sg.1G0001882a Sg.1G0001884a Sg.1G0001885a Sg.1G0001888a Sg.3G0001822a Sg.3G0001822t1 Sg.3G0002887a Sg.3G0002887b Spo01440 Spo02548 Spo11146 Spo11147 Spo11148 Spo11150 Spo11151 Spo11153 Spo11154 Spo11155 Spo28251 mar_g1907.t1 pat_g7937.t1
OG0000084: AH000823-RA AH003381-RA AH003469-RA AH005345-RA AH010148-RA AH015327-RA AH015346-RA AH015413-RA AH020664-RA AH023450-RA AUR62013317-RA AUR62036601-RA AUR62036605-RA AUR62037120-RA AUR62037756-RA AUR62037924-RA AUR62039827-RA AUR62040137-RA AUR62041069-RA AUR62042540-RA AUR62042768-RA AUR62042851-RA AUR62043185-RA AUR62043334-RA Chenopodium_pallidicaule_13665 Chenopodium_pallidicaule_14319 GOSA_00006218-RA GOSA_00013932-RA GOSA_00015119-RA GOSA_00016504-RA GOSA_00016994-RA GOSA_00021168-RA GOSA_00021665-RA GOSA_00021777-RA GOSA_00021778-RA GOSA_00021941-RA GOSA_00022003-RA GOSA_00023512-RA GOSA_00024134-RA GOSA_00024985-RA GOSA_00026188-RA GOSA_00026600-RA GOSA_00027066-RA GOSA_00027254-RA Sg.1G0000514b Sg.1G0002218a Sg.1G0002218b Sg.1G0002422a Sg.1G0002422b Sg.1G0002442a Sg.1G0002442b Sg.1G0002554a Sg.1G0002554b Sg.1G0002554p1 Sg.2G0002121a Sg.2G0002121b Sg.3G0000205a Sg.3G0000205b Sg.3G0000523a Sg.3G0000523b Sg.3G0000630p1 Sg.3G0000768a Sg.3G0000768b Sg.4G0000197a Sg.4G0000197b Sg.4G0000286a Sg.4G0000286b Sg.4G0003066b Sg.5G0001512a Sg.5G0001512b Sg.5G0001604a Sg.5G0001604b Sg.5G0001886a Sg.5G0001886b Sg.5G0002009a Sg.5G0002009b Sg.6G0001447b Sg.6G0001552a Sg.6G0001552b Sg.7G0001768a Sg.7G0001768b Sg.7G0001768p3 Sg.7G0002074a Sg.7G0002074b Sg.8G0000757a Sg.8G0000757b Sg.8G0000810a Sg.8G0000810b Sg.9G0000634a Sg.9G0000634b Sg.9G0001026a Sg.9G0001026b
OG0000085: AH019715-RA AH023038-RA AT1G11980.1 AT1G23410.1 AT1G31340.1 AT1G53930.1 AT1G53945.1 AT1G53950.1 AT1G55060.1 AT1G65350.1 AT2G35635.1 AT2G36170.1 AT2G47110.2 AT3G09790.1 AT3G52590.1 AT3G62250.1 AT4G02890.3 AT4G02970.1 AT4G05050.3 AT4G05320.2 AT5G03240.1 AT5G09340.1 AT5G20620.1 AT5G37640.1 AUR62001215-RA AUR62002907-RA AUR62004467-RA AUR62006032-RA AUR62006206-RA AUR62006210-RA AUR62011737-RA AUR62012194-RA AUR62015654-RA AUR62020548-RA AUR62021970-RA AUR62022110-RA AUR62022332-RA AUR62023998-RA AUR62024571-RA AUR62031743-RA AUR62031785-RA AUR62034942-RA AUR62035392-RA AUR62035594-RA AUR62036079-RA AUR62037008-RA AUR62037012-RA AUR62037013-RA AUR62043926-RA Bv1_003370_nxxs.t1 Bv2_024400_skci.t1 Bv2_039400_pzzu.t1 Bv2_046140_kmmx.t1 Bv2_047110_nmcw.t1 Bv4_084160_hwqt.t1 Bv4_091980_wamu.t1 Chenopodium_pallidicaule_10831 Chenopodium_pallidicaule_12844 Chenopodium_pallidicaule_15336 Chenopodium_pallidicaule_16273 Chenopodium_pallidicaule_5513 Sg.1G0002965b Sg.1G0002966b Sg.6G0002245a Sg.6G0002245b Sg.6G0002245p1 Sg.7G0000476a Sg.7G0000476b Sg.8G0000014a Sg.8G0000014b Sg.8G0001878a Spo00690 Spo02534 Spo07600 Spo07857 Spo09321 Spo11952 Spo12304 Spo13804 Spo17575 Spo18569 Spo19492 Spo19615 Spo22186 Spo25386 Spo26904 Spo27091 mar_g607.t1 mar_g69.t1 pat_g105.t1 pat_g3931.t1 pat_g3932.t1
OG0000086: AH014531-RA AH014532-RA ATCG00680.1 AUR62002612-RA AUR62002775-RA AUR62003335-RA AUR62006475-RA AUR62017655-RA AUR62022482-RA AUR62022775-RA AUR62022985-RA AUR62024417-RA AUR62028467-RA AUR62029912-RA AUR62029957-RA AUR62029958-RA AUR62030118-RA AUR62033613-RA AUR62033682-RA AUR62034017-RA AUR62034717-RA AUR62034827-RA AUR62036802-RA AUR62037425-RA AUR62038369-RA AUR62038782-RA AUR62038991-RA AUR62039175-RA AUR62040324-RA AUR62041639-RA AUR62041640-RA AUR62042117-RA AUR62042120-RA AUR62042209-RA AUR62042235-RA AUR62042251-RA AUR62043027-RA AUR62043521-RA AUR62044417-RA AUR62044686-RA AUR62044745-RA AUR62044765-RA Bv1_008900_pnio.t1 Chenopodium_pallidicaule_12860 Chenopodium_pallidicaule_21674 Chenopodium_pallidicaule_7809 GOSA_00003989-RA GOSA_00004038-RA GOSA_00009866-RA GOSA_00009949-RA GOSA_00012015-RA GOSA_00013741-RA GOSA_00014497-RA GOSA_00015696-RA GOSA_00018507-RA GOSA_00018513-RA GOSA_00018590-RA GOSA_00019669-RA GOSA_00020698-RA GOSA_00020817-RA GOSA_00021113-RA GOSA_00021160-RA GOSA_00021685-RA GOSA_00021998-RA GOSA_00022808-RA GOSA_00022892-RA GOSA_00022902-RA GOSA_00022933-RA GOSA_00023351-RA GOSA_00025459-RA GOSA_00026770-RA GOSA_00026935-RA GOSA_00027580-RA GOSA_00027638-RA GOSA_00028356-RA GOSA_00028466-RA GOSA_00028653-RA GOSA_00028993-RA GOSA_00029099-RA GOSA_00029100-RA GOSA_00029269-RA GOSA_00029405-RA GOSA_00029461-RA Sg.6G0002712b Sg.6G0002712p1 Sg.6G0002712p2 Sg.6G0002712p3 Sg.9G0000710b Spo00626 Spo03292 Spo14518 pat_g8945.t1
OG0000087: AH009124-RA AUR62004190-RA AUR62022285-RA AUR62024081-RA AUR62024779-RA AUR62025805-RA AUR62029973-RA AUR62032094-RA AUR62037452-RA AUR62039442-RA AUR62041429-RA AUR62043279-RA Bv2_040680_saxc.t1 GOSA_00009013-RA GOSA_00009504-RA GOSA_00012417-RA GOSA_00014496-RA GOSA_00015844-RA GOSA_00015963-RA GOSA_00016764-RA GOSA_00020649-RA GOSA_00021634-RA GOSA_00022161-RA GOSA_00022582-RA GOSA_00024119-RA GOSA_00024299-RA GOSA_00024506-RA GOSA_00024638-RA GOSA_00027081-RA GOSA_00027385-RA GOSA_00027820-RA Sg.1G0002576a Sg.1G0002576b Sg.1G0002907a Sg.1G0002907b Sg.1G0002907p2 Sg.2G0002155a Sg.2G0002155b Sg.2G0002155p3 Sg.2G0002315a Sg.2G0002315b Sg.3G0000040b Sg.3G0000066a Sg.3G0000066b Sg.3G0000300a Sg.3G0000300b Sg.3G0002768a Sg.3G0002768b Sg.3G0002768p1 Sg.3G0002769b Sg.3G0002771a Sg.3G0002771b Sg.3G0003009a Sg.3G0003009b Sg.4G0000638a Sg.4G0003098b Sg.5G0001357a Sg.5G0001357b Sg.5G0001357p1 Sg.5G0001357p5 Sg.5G0001357p7 Sg.5G0001357p8 Sg.5G0001913a Sg.5G0001913b Sg.5G0001913p1 Sg.6G0001401b Sg.6G0001463a Sg.6G0001463b Sg.7G0001545a Sg.7G0001545b Sg.7G0001545p2 Sg.7G0001545p3 Sg.7G0001624a Sg.7G0001624b Sg.7G0001656a Sg.7G0001656b Sg.7G0001656p1 Sg.8G0000781b Sg.8G0000857a Sg.8G0000857b Sg.9G0000727a Sg.9G0000727b Spo08762 Spo09517 Spo13824 Spo26862 mar_g986.t1 pat_g1865.t1 pat_g2337.t1 pat_g4562.t1 pat_g6945.t1
OG0000088: AH000063-RA AH001137-RA AH003478-RA AH007670-RA AH007671-RA AH007897-RA AH007898-RA AH007955-RA AH010895-RA AH015225-RA AH021651-RA AH022364-RA AT1G05570.3 AT1G06490.1 AT2G13680.1 AT2G31960.2 AT2G36850.1 AT3G07160.2 AT3G14570.1 AT3G59100.1 AT4G03550.1 AT4G04970.1 AT5G13000.1 AT5G36870.1 AUR62000044-RA AUR62000045-RA AUR62001267-RA AUR62003558-RA AUR62014821-RA AUR62015142-RA AUR62017016-RA AUR62017601-RA AUR62017872-RA AUR62019214-RA AUR62019215-RA AUR62019710-RA AUR62025743-RA AUR62035499-RA AUR62037982-RA AUR62043220-RA Bv4_071610_izdf.t1 Bv4_071620_xfki.t1 Bv4_094050_xguk.t1 Chenopodium_pallidicaule_11157 Chenopodium_pallidicaule_17656 Chenopodium_pallidicaule_20878 Chenopodium_pallidicaule_3388 Chenopodium_pallidicaule_5585 Chenopodium_pallidicaule_7539 Chenopodium_pallidicaule_9675 GOSA_00010073-RA GOSA_00011764-RA GOSA_00012638-RA GOSA_00012641-RA GOSA_00012643-RA GOSA_00014377-RA GOSA_00017040-RA GOSA_00019742-RA GOSA_00023141-RA GOSA_00024204-RA Sg.1G0002915a Sg.1G0002915b Sg.3G0000556a Sg.3G0000556b Sg.3G0000724a Sg.3G0000724b Sg.3G0000725a Sg.3G0000725b Sg.3G0000890a Sg.3G0000890b Sg.3G0001745a Sg.3G0001745b Sg.4G0001348b Sg.5G0001936a Sg.5G0001936b Sg.5G0002596a Sg.5G0002596b Sg.9G0001704b Sg.9G0001705b Spo00694 Spo00697 Spo01102 Spo08779 Spo14892 Spo19905 Spo19940 Spo27043 pat_g2860.t1 pat_g2862.t1 pat_g4903.t1
OG0000089: AH012456-RA AH021712-RA AUR62006392-RA AUR62006394-RA AUR62006398-RA AUR62006399-RA AUR62006400-RA AUR62006401-RA AUR62006402-RA AUR62006409-RA AUR62006410-RA AUR62006412-RA AUR62006413-RA AUR62006414-RA AUR62008709-RA AUR62012663-RA AUR62014295-RA AUR62014296-RA AUR62021991-RA AUR62024774-RA AUR62029733-RA AUR62029734-RA AUR62029735-RA AUR62029736-RA AUR62029737-RA AUR62029742-RA AUR62029744-RA AUR62029757-RA AUR62029760-RA AUR62029761-RA AUR62029762-RA AUR62029775-RA AUR62032445-RA Bv3_060010_amdq.t1 Chenopodium_pallidicaule_14683 Chenopodium_pallidicaule_15334 Chenopodium_pallidicaule_16628 Chenopodium_pallidicaule_17284 Chenopodium_pallidicaule_17934 Chenopodium_pallidicaule_19870 Chenopodium_pallidicaule_20515 Chenopodium_pallidicaule_20670 Chenopodium_pallidicaule_21174 Chenopodium_pallidicaule_6204 Chenopodium_pallidicaule_7764 Chenopodium_pallidicaule_83 Chenopodium_pallidicaule_8490 GOSA_00005883-RA GOSA_00005884-RA GOSA_00005885-RA GOSA_00005886-RA GOSA_00005887-RA GOSA_00005888-RA GOSA_00005889-RA GOSA_00005897-RA GOSA_00005898-RA GOSA_00005899-RA GOSA_00005900-RA GOSA_00005901-RA GOSA_00005902-RA GOSA_00005903-RA GOSA_00005904-RA GOSA_00005905-RA GOSA_00005906-RA GOSA_00005907-RA GOSA_00005908-RA GOSA_00005909-RA Sg.8G0000176a Sg.8G0000176b Sg.8G0000178a Sg.8G0000178b Sg.8G0000178t2 Sg.8G0000179a Sg.8G0000179b Sg.8G0000179t1 Sg.8G0000179t2 Sg.8G0000179t3 Spo04808 Spo04809 Spo08431 Spo17208 Spo22207 Spo22208 Spo27138 Spo27145 Spo27146 mar_g3456.t1 pat_g422.t1 pat_g423.t1 pat_g425.t1
OG0000090: AH002172-RA AH002174-RA AH002175-RA AH006018-RA AH006019-RA AH008727-RA AH008728-RA AH016191-RA AT1G22340.1 AT1G22360.1 AT1G22370.2 AT1G22380.1 AT1G22400.1 AT1G78270.1 AT5G59590.1 AUR62001990-RA AUR62003813-RA AUR62010150-RA AUR62010153-RA AUR62013146-RA AUR62013149-RA AUR62018389-RA AUR62018940-RA AUR62018941-RA AUR62018942-RA AUR62027781-RA AUR62027782-RA AUR62027783-RA AUR62027784-RA AUR62027785-RA AUR62030271-RA AUR62030272-RA AUR62030376-RA AUR62032337-RA Bv1_008780_geac.t1 Bv1_008800_xyuj.t1 Bv1_008810_awfn.t1 Bv1_008820_agmt.t1 Bv1_008830_rexn.t1 Bv1_008830_rexn.t2 Bv1_008840_xtmj.t1 Bv1_008850_jwpc.t1 Bv3_063470_oydq.t1 Bv3_063470_oydq.t2 Chenopodium_pallidicaule_10434 Chenopodium_pallidicaule_11086 Chenopodium_pallidicaule_11714 Chenopodium_pallidicaule_1426 Chenopodium_pallidicaule_3043 Chenopodium_pallidicaule_9767 GOSA_00000851-RA GOSA_00000852-RA GOSA_00000853-RA GOSA_00000854-RA GOSA_00000855-RA GOSA_00000856-RA GOSA_00000857-RA GOSA_00009635-RA GOSA_00009638-RA GOSA_00009641-RA GOSA_00009642-RA Sg.1G0001556a Sg.1G0001556b Sg.2G0000097a Sg.2G0000098a Sg.2G0000098b Sg.2G0000464a Sg.2G0000464b Sg.2G0000465a Sg.2G0000465b Sg.2G0001451a Sg.2G0001451b Sg.9G0001700b Spo00261 Spo00262 Spo03348 Spo14780 Spo16239 Spo22429 Spo23782 Spo23784 Spo26456 Spo26457 Spo30042 Spo30043 mar_g847.t1 pat_g2407.t1 pat_g2413.t1 pat_g7486.t1 pat_g9276.t1
OG0000091: AH003759-RA AH003964-RA AH005866-RA AH008033-RA AH008035-RA AH010100-RA AH011844-RA AH020159-RA AT1G09200.1 AT1G13370.1 AT1G19890.1 AT1G75600.1 AT3G27360.1 AT4G40030.2 AT4G40040.3 AT5G10390.1 AT5G10400.1 AT5G10980.1 AT5G65350.1 AT5G65360.1 AUR62000086-RA AUR62003258-RA AUR62013570-RA AUR62014409-RA AUR62014410-RA AUR62014411-RA AUR62019146-RA AUR62019148-RA AUR62019149-RA AUR62019258-RA AUR62019495-RA AUR62019497-RA AUR62019499-RA AUR62026721-RA AUR62026722-RA AUR62027210-RA AUR62036137-RA AUR62036139-RA AUR62036140-RA AUR62043580-RA Bv1_005040_jdsz.t1 Bv4_072160_ghnj.t1 Bv4_072180_czfn.t1 Bv4_086350_pcmw.t1 Bv4_086410_dhew.t1 Bv4_086420_hqgp.t1 Chenopodium_pallidicaule_16710 Chenopodium_pallidicaule_18520 Chenopodium_pallidicaule_19427 Chenopodium_pallidicaule_20825 Chenopodium_pallidicaule_21114 GOSA_00006789-RA GOSA_00006790-RA GOSA_00006793-RA GOSA_00006794-RA GOSA_00013506-RA Sg.2G0000389a Sg.2G0000389b Sg.2G0002539a Sg.2G0002539b Sg.2G0002796a Sg.2G0002796b Sg.3G0001329a Sg.3G0001329b Sg.3G0001330b Sg.3G0001330t1 Sg.3G0001330t2 Sg.3G0001817a Sg.3G0001817b Sg.3G0001819b Sg.4G0002005a Sg.6G0000534a Sg.6G0000534b Sg.6G0000535a Sg.6G0000535b Spo08214 Spo13362 Spo13367 Spo13378 Spo14438 Spo14439 Spo18430 Spo18431 Spo19516 Spo20638 mar_g421.t1 pat_g2190.t1 pat_g7671.t1 pat_g7677.t1 pat_g7679.t1
OG0000092: AH019064-RA AT3G30730.2 AT3G30739.1 AT3G51690.1 AT3G51700.1 AT5G28780.1 AUR62002666-RA AUR62003917-RA AUR62008575-RA AUR62010678-RA AUR62013596-RA AUR62017545-RA AUR62026387-RA AUR62026809-RA AUR62029579-RA AUR62031757-RA AUR62033111-RA AUR62034350-RA AUR62034922-RA AUR62035400-RA AUR62041681-RA AUR62042170-RA Bv2_027850_dtkx.t1 Chenopodium_pallidicaule_10962 Chenopodium_pallidicaule_11673 Chenopodium_pallidicaule_13033 Chenopodium_pallidicaule_13381 Chenopodium_pallidicaule_13662 Chenopodium_pallidicaule_17553 Chenopodium_pallidicaule_18097 Chenopodium_pallidicaule_18182 Chenopodium_pallidicaule_18201 Chenopodium_pallidicaule_20429 Chenopodium_pallidicaule_3263 Chenopodium_pallidicaule_572 Chenopodium_pallidicaule_6185 Chenopodium_pallidicaule_6433 Chenopodium_pallidicaule_6652 GOSA_00014539-RA Sg.3G0002680a Sg.3G0002680b Sg.4G0000709b Sg.4G0000769a Sg.6G0001544a Sg.6G0001544b Sg.7G0001783a Sg.7G0001783b Sg.8G0000841a Sg.8G0000841b Sg.8G0000841p1 Spo00167 Spo00835 Spo00874 Spo01287 Spo01423 Spo02720 Spo03625 Spo03761 Spo04817 Spo05563 Spo06604 Spo07577 Spo07836 Spo08406 Spo08971 Spo08972 Spo09241 Spo09271 Spo09679 Spo10124 Spo13901 Spo13918 Spo14034 Spo14092 Spo16526 Spo16527 Spo16654 Spo16731 Spo16916 Spo17827 Spo20162 Spo22642 Spo22699 Spo22742 Spo22997 Spo26088 Spo26528 Spo26529 Spo26812
OG0000093: AH006697-RA AH012484-RA AH021120-RA AH021731-RA AH022868-RA AH022873-RA AH023488-RA AT1G28570.1 AT1G28580.1 AT1G28590.1 AT1G28600.1 AT1G28610.2 AT1G28640.1 AT1G28650.1 AT1G28660.1 AT1G28670.1 AT1G31550.2 AT2G27360.1 AT5G03980.1 AUR62003001-RA AUR62004292-RA AUR62006362-RA AUR62007807-RA AUR62015832-RA AUR62018410-RA AUR62020386-RA AUR62021033-RA AUR62023963-RA AUR62025167-RA AUR62025168-RA AUR62026847-RA AUR62029010-RA AUR62029011-RA AUR62029695-RA AUR62030342-RA AUR62030351-RA AUR62030357-RA AUR62033363-RA AUR62037205-RA AUR62040830-RA AUR62040837-RA AUR62040840-RA Bv1_019900_dzum.t1 Bv1_020080_fugt.t1 Bv1_020090_krni.t1 Bv3_062550_fisd.t1 Chenopodium_pallidicaule_10401 Chenopodium_pallidicaule_10678 Chenopodium_pallidicaule_11336 Chenopodium_pallidicaule_17969 Chenopodium_pallidicaule_18617 Chenopodium_pallidicaule_21485 Chenopodium_pallidicaule_21703 Chenopodium_pallidicaule_6104 Chenopodium_pallidicaule_8076 GOSA_00005941-RA GOSA_00009653-RA GOSA_00012809-RA GOSA_00012934-RA GOSA_00014712-RA GOSA_00019017-RA GOSA_00019020-RA GOSA_00021082-RA Sg.1G0001574a Sg.1G0001574b Sg.5G0000917a Sg.5G0000917b Sg.5G0000917p1 Sg.5G0000917p2 Sg.6G0000371a Sg.6G0000371b Sg.7G0001453a Sg.7G0001453b Sg.8G0000148a Sg.8G0000148b Spo03620 Spo06995 Spo06996 Spo09285 Spo10270 Spo17384 Spo18375 Spo25002 mar_g2849.t1 pat_g1933.t1 pat_g1934.t1 pat_g1936.t1 pat_g2419.t1 pat_g4057.t1
OG0000094: AT4G00155.1 AUR62008596-RA AUR62012013-RA AUR62013823-RA AUR62018286-RA AUR62023898-RA AUR62024270-RA AUR62026099-RA AUR62028416-RA AUR62030793-RA AUR62031630-RA AUR62031893-RA AUR62038179-RA AUR62039821-RA AUR62044029-RA AUR62044602-RA AUR62044766-RA Bv1_019180_cspe.t1 Bv2_033510_wdgy.t1 Bv3_057980_gceh.t1 Bv5_110980_zqjj.t1 Chenopodium_pallidicaule_10191 Chenopodium_pallidicaule_11287 Chenopodium_pallidicaule_18429 Chenopodium_pallidicaule_21675 Chenopodium_pallidicaule_2604 Chenopodium_pallidicaule_3699 Chenopodium_pallidicaule_5697 GOSA_00009716-RA GOSA_00015628-RA GOSA_00021594-RA GOSA_00021856-RA GOSA_00022914-RA GOSA_00023447-RA GOSA_00023531-RA GOSA_00027968-RA GOSA_00028872-RA GOSA_00029201-RA Sg.1G0002614a Sg.1G0002614b Sg.2G0002215a Sg.2G0002215b Sg.3G0000584a Sg.3G0000584b Sg.3G0000884a Sg.3G0000884b Sg.3G0002615b Sg.3G0002615p2 Sg.3G0002615p8 Sg.3G0002618a Sg.3G0002618b Sg.4G0000672a Sg.4G0000672b Sg.4G0000875a Sg.4G0000875b Sg.5G0001137a Sg.5G0001137b Sg.5G0001185a Sg.5G0001185b Sg.5G0001185p1 Sg.5G0001185p2 Sg.5G0001582a Sg.5G0001582b Sg.5G0001586a Sg.5G0001586b Sg.5G0001680a Sg.5G0001680b Sg.5G0001968a Sg.6G0001166a Sg.6G0001166b Sg.6G0001166p1 Sg.6G0001166p2 Sg.6G0001289a Sg.6G0001289b Sg.6G0001639a Sg.6G0001639b Sg.8G0000910a Sg.8G0001588a Sg.8G0001588b Sg.9G0000679a Sg.9G0000679b Sg.9G0000679p2 Sg.9G0000679p3 Sg.9G0000679p4 Sg.9G0000725a Sg.9G0000725b mar_g1735.t1 pat_g1742.t1 pat_g567.t1
OG0000095: AH001193-RA AH003102-RA AH005943-RA AH009125-RA AH009194-RA AH010175-RA AH013830-RA AH015631-RA AH019517-RA AH020721-RA AH020771-RA AH020777-RA AH022642-RA AUR62002595-RA AUR62005650-RA AUR62008556-RA AUR62008643-RA AUR62010442-RA AUR62010462-RA AUR62011664-RA AUR62011828-RA AUR62013764-RA AUR62014771-RA AUR62020656-RA AUR62022494-RA AUR62022539-RA AUR62024056-RA AUR62024534-RA AUR62024696-RA AUR62025921-RA AUR62026948-RA AUR62027351-RA AUR62027688-RA AUR62029074-RA AUR62029947-RA AUR62031767-RA AUR62033047-RA AUR62033905-RA AUR62033912-RA AUR62034413-RA AUR62035885-RA AUR62035966-RA AUR62035978-RA AUR62038642-RA AUR62038887-RA AUR62039346-RA AUR62040016-RA AUR62041423-RA AUR62041478-RA AUR62044062-RA AUR62044283-RA Bv4_095140_ondm.t1 Chenopodium_pallidicaule_10468 Chenopodium_pallidicaule_10550 Chenopodium_pallidicaule_11723 Chenopodium_pallidicaule_14378 Chenopodium_pallidicaule_15125 Chenopodium_pallidicaule_15171 Chenopodium_pallidicaule_15814 Chenopodium_pallidicaule_16460 Chenopodium_pallidicaule_18108 Chenopodium_pallidicaule_18406 Chenopodium_pallidicaule_19206 Chenopodium_pallidicaule_19533 Chenopodium_pallidicaule_2792 Chenopodium_pallidicaule_3433 Chenopodium_pallidicaule_3946 Chenopodium_pallidicaule_4092 Chenopodium_pallidicaule_5759 Chenopodium_pallidicaule_5972 GOSA_00013626-RA GOSA_00014795-RA GOSA_00016803-RA Sg.1G0002250p4 Sg.1G0002672a Sg.1G0002672b Sg.1G0002672p1 Sg.1G0002672p2 Sg.7G0001169a Sg.7G0001169b Sg.7G0001169p1 Sg.7G0001431a Sg.7G0001431b Sg.7G0001431p2 Sg.7G0001431p4 Sg.7G0001431p5 Spo13876 Spo25540
OG0000096: AH000729-RA AH002380-RA AH004572-RA AH005218-RA AH006399-RA AH007027-RA AH013063-RA AH016878-RA AH020169-RA AH021510-RA AT1G07870.2 AT1G20650.1 AT1G61860.1 AT1G76370.1 AT2G28590.1 AT3G02810.1 AT3G07070.1 AT3G24790.2 AT3G26940.1 AT4G13190.1 AT5G02800.1 AT5G13160.1 AT5G18610.2 AUR62003393-RA AUR62005677-RA AUR62008903-RA AUR62009703-RA AUR62011718-RA AUR62012677-RA AUR62012911-RA AUR62021979-RA AUR62028878-RA AUR62029434-RA AUR62031807-RA AUR62035124-RA AUR62036000-RA AUR62036243-RA AUR62040818-RA AUR62041620-RA AUR62042661-RA AUR62043966-RA Bv1_014100_fckd.t1 Bv1_020880_eeet.t1 Bv2_045990_dtgq.t1 Bv2_045990_dtgq.t2 Chenopodium_pallidicaule_15327 Chenopodium_pallidicaule_17193 Chenopodium_pallidicaule_19250 Chenopodium_pallidicaule_20368 Chenopodium_pallidicaule_20402 Chenopodium_pallidicaule_208 Chenopodium_pallidicaule_2907 Chenopodium_pallidicaule_6896 GOSA_00002706-RA GOSA_00003039-RA GOSA_00009311-RA GOSA_00011298-RA GOSA_00011935-RA GOSA_00012781-RA GOSA_00014240-RA GOSA_00017631-RA GOSA_00018568-RA GOSA_00018755-RA Sg.2G0001557a Sg.2G0001557b Sg.3G0002778a Sg.3G0002778b Sg.4G0001263a Sg.4G0001263b Sg.4G0002652a Sg.5G0002799a Sg.5G0002799b Sg.7G0000069a Sg.7G0000069b Sg.9G0001348b Spo04907 Spo05142 Spo08526 Spo08672 Spo09401 Spo16562 Spo18385 Spo18521 Spo24285 mar_g4295.t1 pat_g5381.t1 pat_g8512.t1 pat_g8512.t2
OG0000097: AH007480-RA AH011104-RA AH011160-RA AH011161-RA AH011735-RA AH011736-RA AH011738-RA AH020015-RA AH020017-RA AT1G05650.1 AT1G05660.1 AT1G65570.1 AT2G43860.1 AT2G43870.1 AT2G43880.1 AT2G43890.1 AT3G59850.2 AUR62000257-RA AUR62000322-RA AUR62002454-RA AUR62002455-RA AUR62002456-RA AUR62002459-RA AUR62002462-RA AUR62002898-RA AUR62006605-RA AUR62020670-RA AUR62020684-RA AUR62023726-RA AUR62023727-RA AUR62023729-RA AUR62023733-RA AUR62023734-RA AUR62025193-RA AUR62028044-RA AUR62028051-RA AUR62028054-RA Bv3_059090_qstq.t1 Bv3_059090_qstq.t2 Bv3_059100_ywqm.t1 Bv3_059110_ewcx.t1 Bv3_059130_oxug.t1 Bv3_059140_irjo.t1 Bv3_059170_jzsx.t1 Bv3_059180_tzzz.t1 Bv4_074540_wrsg.t1 Chenopodium_pallidicaule_16338 Chenopodium_pallidicaule_17427 Chenopodium_pallidicaule_3487 Chenopodium_pallidicaule_4788 Chenopodium_pallidicaule_5425 Chenopodium_pallidicaule_6113 Chenopodium_pallidicaule_8087 GOSA_00003786-RA GOSA_00003787-RA GOSA_00003792-RA GOSA_00003794-RA GOSA_00003799-RA GOSA_00015544-RA Sg.1G0000323a Sg.1G0000323b Sg.1G0000327a Sg.1G0000327b Sg.1G0000340a Sg.1G0000340b Sg.1G0000341a Sg.1G0000341b Sg.1G0000356a Sg.1G0000356b Sg.1G0000358a Sg.1G0000358b Sg.7G0001696a Sg.7G0001696b Sg.9G0001351b Spo02539 Spo03313 Spo03409 Spo11973 Spo13289 Spo13290 Spo13291 Spo14337 Spo17417 Spo19612 Spo22191 Spo22192 Spo22193
OG0000098: AH009116-RA AH011606-RA AUR62007711-RA AUR62010467-RA AUR62037462-RA Bv4_086710_djoc.t1 Chenopodium_pallidicaule_20720 Chenopodium_pallidicaule_8178 GOSA_00012030-RA GOSA_00012373-RA GOSA_00015647-RA GOSA_00016227-RA GOSA_00019285-RA GOSA_00019353-RA GOSA_00019368-RA GOSA_00019412-RA GOSA_00020641-RA GOSA_00020642-RA GOSA_00021439-RA GOSA_00021991-RA GOSA_00023409-RA GOSA_00026647-RA GOSA_00026856-RA GOSA_00027642-RA GOSA_00029575-RA GOSA_00029587-RA Sg.1G0000228a Sg.1G0000228b Sg.1G0001196p3 Sg.1G0002288a Sg.1G0002288b Sg.1G0002393b Sg.2G0002022a Sg.2G0002022b Sg.2G0002164a Sg.2G0002164b Sg.2G0002348a Sg.2G0002398a Sg.2G0002398b Sg.2G0002868a Sg.2G0002868b Sg.3G0000096a Sg.3G0000096b Sg.3G0000230b Sg.3G0000230p2 Sg.3G0000464p3 Sg.3G0000464p6 Sg.3G0002948a Sg.3G0002948b Sg.3G0002948p2 Sg.4G0000122a Sg.4G0000122b Sg.4G0000854a Sg.4G0000854b Sg.4G0000981a Sg.4G0000981b Sg.4G0003153b Sg.4G0003153p2 Sg.5G0001253a Sg.5G0001253b Sg.5G0001253p1 Sg.5G0001253p11 Sg.5G0001253p13 Sg.5G0001253p2 Sg.5G0001253p4 Sg.5G0001253p7 Sg.5G0001717a Sg.5G0001717b Sg.6G0001269a Sg.6G0001269b Sg.6G0001582a Sg.6G0001582b Sg.7G0001534a Sg.7G0001534b Sg.7G0001608a Sg.7G0001608b Sg.7G0002544a Sg.7G0002544p1 Sg.8G0001004b Sg.8G0001132a Sg.8G0001132p1 Sg.8G0002177b Sg.9G0000688b Sg.9G0000941a Sg.9G0000941b Sg.9G0000941p1 pat_g9419.t1
OG0000099: AUR62008558-RA AUR62008560-RA AUR62011565-RA AUR62011581-RA AUR62011591-RA AUR62013719-RA AUR62013955-RA AUR62016325-RA AUR62016328-RA AUR62016332-RA AUR62016383-RA AUR62016455-RA AUR62017083-RA AUR62020855-RA AUR62020885-RA AUR62020896-RA AUR62020965-RA AUR62021954-RA AUR62022216-RA AUR62022217-RA AUR62022542-RA AUR62022548-RA AUR62022561-RA AUR62024001-RA AUR62024002-RA AUR62031930-RA AUR62031931-RA AUR62033353-RA AUR62033355-RA AUR62033357-RA AUR62033358-RA AUR62035947-RA AUR62042930-RA AUR62044222-RA AUR62044238-RA Bv1_000810_yurr.t1 Bv2_024320_rfzs.t1 Bv2_024350_mxhh.t1 Bv5_108450_dahr.t1 Bv5_108780_zrzi.t1 Bv5_108790_sqgq.t1 Chenopodium_pallidicaule_13226 Chenopodium_pallidicaule_13500 Chenopodium_pallidicaule_19542 Chenopodium_pallidicaule_21345 Chenopodium_pallidicaule_416 Chenopodium_pallidicaule_4241 Chenopodium_pallidicaule_4714 Chenopodium_pallidicaule_8231 Chenopodium_pallidicaule_8873 GOSA_00002476-RA GOSA_00004081-RA GOSA_00004874-RA GOSA_00005061-RA GOSA_00005176-RA GOSA_00005948-RA GOSA_00021367-RA GOSA_00025527-RA Sg.1G0001322a Sg.1G0001322b Sg.1G0003033b Sg.3G0002289a Sg.4G0002879a Sg.4G0002879b Sg.6G0000197a Sg.6G0000197b Sg.6G0003082b Sg.7G0002594b Sg.8G0000392a Sg.8G0000392b Sg.8G0000461a Sg.8G0000461b Sg.8G0002298b Spo02567 Spo03740 Spo08400 Spo09549 Spo10063 Spo10064 Spo16202 Spo18938 Spo18939 Spo19644 Spo20306 Spo22187 mar_g2297.t1 pat_g624.t1
OG0000100: AH008997-RA AH020676-RA AT3G47680.1 AT5G52547.3 AUR62000080-RA AUR62000857-RA AUR62001115-RA AUR62001680-RA AUR62001713-RA AUR62002780-RA AUR62004692-RA AUR62004930-RA AUR62005940-RA AUR62005941-RA AUR62006720-RA AUR62007173-RA AUR62007705-RA AUR62010318-RA AUR62013117-RA AUR62013816-RA AUR62014297-RA AUR62015917-RA AUR62016013-RA AUR62018192-RA AUR62018193-RA AUR62019590-RA AUR62019995-RA AUR62020724-RA AUR62020725-RA AUR62020849-RA AUR62023106-RA AUR62023498-RA AUR62024121-RA AUR62026270-RA AUR62027214-RA AUR62027527-RA AUR62029047-RA AUR62030974-RA AUR62032668-RA AUR62032981-RA AUR62032994-RA AUR62033695-RA AUR62033814-RA AUR62033815-RA AUR62034363-RA AUR62034631-RA AUR62035011-RA AUR62037827-RA AUR62037986-RA AUR62037991-RA AUR62038618-RA AUR62038927-RA AUR62039583-RA AUR62040657-RA AUR62042599-RA AUR62043625-RA Bv1_009970_qmuh.t1 Bv3_070290_ogqu.t1 Chenopodium_pallidicaule_10081 Chenopodium_pallidicaule_10533 Chenopodium_pallidicaule_12388 Chenopodium_pallidicaule_1436 Chenopodium_pallidicaule_15585 Chenopodium_pallidicaule_1568 Chenopodium_pallidicaule_16354 Chenopodium_pallidicaule_18489 Chenopodium_pallidicaule_20487 Chenopodium_pallidicaule_20623 Chenopodium_pallidicaule_2413 Chenopodium_pallidicaule_3141 Chenopodium_pallidicaule_4302 Chenopodium_pallidicaule_4376 Chenopodium_pallidicaule_581 Chenopodium_pallidicaule_7411 Chenopodium_pallidicaule_7669 GOSA_00002106-RA GOSA_00007337-RA GOSA_00007338-RA GOSA_00018370-RA GOSA_00021423-RA GOSA_00024943-RA Sg.1G0001320a Sg.3G0003080b Spo28457 mar_g3832.t1 pat_g4052.t1
OG0000101: AH003519-RA AH009323-RA AH010229-RA AH011470-RA AUR62027939-RA Chenopodium_pallidicaule_11614 Chenopodium_pallidicaule_11847 Chenopodium_pallidicaule_12727 Chenopodium_pallidicaule_12767 Chenopodium_pallidicaule_13419 Chenopodium_pallidicaule_14026 Chenopodium_pallidicaule_14236 Chenopodium_pallidicaule_14667 Chenopodium_pallidicaule_14691 Chenopodium_pallidicaule_14816 Chenopodium_pallidicaule_15318 Chenopodium_pallidicaule_16271 Chenopodium_pallidicaule_17331 Chenopodium_pallidicaule_17407 Chenopodium_pallidicaule_17475 Chenopodium_pallidicaule_17978 Chenopodium_pallidicaule_21599 Chenopodium_pallidicaule_5278 Chenopodium_pallidicaule_5942 Chenopodium_pallidicaule_6309 Chenopodium_pallidicaule_6615 GOSA_00009456-RA GOSA_00009869-RA GOSA_00010009-RA GOSA_00010011-RA GOSA_00012319-RA GOSA_00014540-RA GOSA_00015295-RA GOSA_00016056-RA GOSA_00016917-RA GOSA_00018118-RA GOSA_00019245-RA GOSA_00019280-RA GOSA_00020508-RA GOSA_00020509-RA GOSA_00021249-RA GOSA_00021710-RA GOSA_00024034-RA GOSA_00024735-RA GOSA_00026505-RA GOSA_00026506-RA GOSA_00027959-RA Sg.1G0002985b Sg.1G0003150b Sg.3G0003130b Sg.3G0003279b Sg.4G0002932a Sg.4G0002932b Sg.4G0003161b Sg.4G0003176b Sg.5G0001296a Sg.5G0001296b Sg.5G0001296p1 Sg.5G0003029b Sg.5G0003041b Sg.6G0003683b Sg.8G0000531a Sg.8G0000531b Sg.8G0000531p1 Sg.8G0000843a Sg.8G0000843b Spo00367 Spo00368 Spo00848 Spo03663 Spo03868 Spo03869 Spo07217 Spo07583 Spo07584 Spo13278 Spo15401 Spo15956 Spo16551 Spo17991 Spo20213 Spo20214 Spo24205 Spo26167 Spo26700 Spo28071
OG0000102: AH009152-RA AUR62001077-RA AUR62003020-RA AUR62003754-RA AUR62004824-RA AUR62004908-RA AUR62004939-RA AUR62005684-RA AUR62008260-RA AUR62009618-RA AUR62009847-RA AUR62010906-RA AUR62013414-RA AUR62015226-RA AUR62017504-RA AUR62018313-RA AUR62020982-RA AUR62022213-RA AUR62022228-RA AUR62025365-RA AUR62027630-RA AUR62028154-RA AUR62031375-RA AUR62033092-RA AUR62033120-RA AUR62033665-RA AUR62034310-RA AUR62035818-RA AUR62036729-RA AUR62037421-RA AUR62040027-RA AUR62040533-RA AUR62040977-RA Chenopodium_pallidicaule_10529 Chenopodium_pallidicaule_10978 Chenopodium_pallidicaule_1266 Chenopodium_pallidicaule_1364 Chenopodium_pallidicaule_14242 Chenopodium_pallidicaule_15425 Chenopodium_pallidicaule_15480 Chenopodium_pallidicaule_16755 Chenopodium_pallidicaule_18367 Chenopodium_pallidicaule_19706 Chenopodium_pallidicaule_21085 Chenopodium_pallidicaule_21206 Chenopodium_pallidicaule_21757 Chenopodium_pallidicaule_2452 Chenopodium_pallidicaule_332 Chenopodium_pallidicaule_6055 Chenopodium_pallidicaule_6558 Chenopodium_pallidicaule_8036 Chenopodium_pallidicaule_9869 GOSA_00002842-RA GOSA_00012636-RA GOSA_00013159-RA GOSA_00013586-RA GOSA_00014570-RA GOSA_00015992-RA GOSA_00018053-RA GOSA_00018975-RA GOSA_00019682-RA GOSA_00020499-RA GOSA_00020919-RA GOSA_00023684-RA GOSA_00025405-RA GOSA_00025572-RA GOSA_00025811-RA GOSA_00027386-RA GOSA_00027812-RA Sg.1G0000320a Sg.2G0001137p3 Sg.2G0002325a Sg.2G0002655a Sg.2G0002655b Sg.3G0001264a Sg.3G0001264b Sg.3G0001321p3 Sg.3G0003001a Sg.3G0003001b Sg.5G0000598a Sg.5G0000598b Sg.5G0002172a Sg.5G0002865a Sg.9G0001116a Spo22902 Spo28142
OG0000103: AH000481-RA AH002118-RA AH002615-RA AH002618-RA AH010807-RA AH010808-RA AH010809-RA AH010810-RA AH010811-RA AH017774-RA AH020884-RA AT1G04240.2 AT1G04250.1 AT2G22670.4 AT3G04730.1 AT3G23030.2 AT3G23050.1 AT4G14550.2 AT4G14560.1 AT4G29080.1 AT4G32280.1 AT5G25890.1 AT5G43700.1 AUR62001002-RA AUR62001003-RA AUR62001004-RA AUR62001005-RA AUR62004952-RA AUR62004953-RA AUR62004954-RA AUR62004956-RA AUR62010944-RA AUR62011942-RA AUR62011943-RA AUR62016513-RA AUR62016514-RA AUR62021457-RA AUR62031867-RA AUR62032257-RA AUR62032258-RA Bv4_082260_dzqn.t1 Bv4_082270_xkxh.t1 Bv5_104590_hikg.t1 Chenopodium_pallidicaule_10403 Chenopodium_pallidicaule_12998 Chenopodium_pallidicaule_1368 Chenopodium_pallidicaule_17691 Chenopodium_pallidicaule_18981 Chenopodium_pallidicaule_2653 Chenopodium_pallidicaule_3296 Chenopodium_pallidicaule_723 GOSA_00002059-RA GOSA_00005327-RA GOSA_00007773-RA GOSA_00008206-RA GOSA_00008207-RA GOSA_00008208-RA GOSA_00008209-RA GOSA_00008210-RA GOSA_00019481-RA GOSA_00019482-RA GOSA_00024682-RA GOSA_00025843-RA GOSA_00029228-RA Sg.3G0002484a Sg.3G0002484b Sg.3G0002485a Sg.3G0002485b Sg.5G0000526a Sg.5G0000526b Sg.6G0002037a Sg.6G0002037b Sg.6G0002038a Sg.6G0002038b Spo02286 Spo02371 Spo06464 Spo08494 Spo08496 Spo08497 Spo08498 Spo23123 mar_g2624.t1 pat_g3699.t1 pat_g9450.t1
OG0000104: AH004011-RA AH019955-RA AT1G67390.1 AT3G12840.1 AT3G43415.1 AUR62009060-RA AUR62020610-RA AUR62020671-RA AUR62020672-RA AUR62020676-RA AUR62020677-RA AUR62020678-RA AUR62020679-RA AUR62020682-RA AUR62020683-RA AUR62020685-RA AUR62020687-RA AUR62028037-RA AUR62028038-RA AUR62028040-RA AUR62028042-RA AUR62028043-RA AUR62028049-RA AUR62028056-RA AUR62028057-RA AUR62028058-RA AUR62028060-RA AUR62028061-RA AUR62028062-RA AUR62028063-RA AUR62038420-RA AUR62041875-RA AUR62044537-RA AUR62044538-RA Bv2_035510_xmhp.t1 Chenopodium_pallidicaule_16806 Chenopodium_pallidicaule_2388 Chenopodium_pallidicaule_3903 Chenopodium_pallidicaule_6977 Chenopodium_pallidicaule_7624 GOSA_00009189-RA GOSA_00009190-RA GOSA_00009191-RA GOSA_00009192-RA GOSA_00009193-RA GOSA_00009194-RA GOSA_00016944-RA Sg.2G0003073b Sg.4G0002972a Sg.4G0002972b Sg.4G0002979a Sg.4G0002979b Sg.4G0002979p1 Sg.7G0000976a Sg.7G0000976b Sg.7G0000978a Sg.7G0000978b Sg.7G0000979a Sg.7G0000979b Sg.7G0000984a Sg.7G0000984b Sg.7G0000985a Sg.7G0000985b Sg.7G0000986a Sg.7G0000986b Sg.7G0001009a Sg.7G0001009b Sg.7G0001259a Sg.7G0001259b Spo08401 Spo08525 Spo13226 Spo17783 Spo18423 Spo18425 Spo18426 Spo18432 Spo18433 Spo18439 Spo18487 Spo18491 Spo28085 Spo28172 Spo28387 pat_g1323.t1
OG0000105: AH001480-RA Bv2_036120_ipjc.t1 GOSA_00003454-RA GOSA_00003677-RA GOSA_00003992-RA GOSA_00008889-RA GOSA_00009839-RA GOSA_00010480-RA GOSA_00012344-RA GOSA_00012379-RA GOSA_00012436-RA GOSA_00013632-RA GOSA_00013782-RA GOSA_00013803-RA GOSA_00013866-RA GOSA_00015076-RA GOSA_00015150-RA GOSA_00015170-RA GOSA_00015578-RA GOSA_00016144-RA GOSA_00016242-RA GOSA_00016512-RA GOSA_00016678-RA GOSA_00016838-RA GOSA_00016884-RA GOSA_00017002-RA GOSA_00018521-RA GOSA_00018526-RA GOSA_00019076-RA GOSA_00019207-RA GOSA_00019324-RA GOSA_00019659-RA GOSA_00020120-RA GOSA_00020957-RA GOSA_00021316-RA GOSA_00021602-RA GOSA_00021737-RA GOSA_00021841-RA GOSA_00022206-RA GOSA_00022365-RA GOSA_00022644-RA GOSA_00022829-RA GOSA_00022896-RA GOSA_00022925-RA GOSA_00023389-RA GOSA_00023487-RA GOSA_00023490-RA GOSA_00024593-RA GOSA_00024716-RA GOSA_00025060-RA GOSA_00025130-RA GOSA_00025262-RA GOSA_00025444-RA GOSA_00025632-RA GOSA_00025711-RA GOSA_00025714-RA GOSA_00026226-RA GOSA_00026409-RA GOSA_00026439-RA GOSA_00026639-RA GOSA_00026654-RA GOSA_00026774-RA GOSA_00026989-RA GOSA_00027141-RA GOSA_00027485-RA GOSA_00027553-RA GOSA_00027585-RA GOSA_00028288-RA GOSA_00028355-RA GOSA_00028414-RA GOSA_00028566-RA GOSA_00028629-RA GOSA_00028699-RA GOSA_00029114-RA GOSA_00029280-RA Sg.1G0002649a Sg.1G0002649b Sg.2G0002326a Sg.2G0002490a Sg.2G0002490b Sg.8G0000788a Sg.8G0000788b Spo01889 Spo24024 pat_g5600.t1
OG0000106: AT1G11620.1 AT1G12170.1 AT1G12190.1 AT1G47390.1 AT1G51290.1 AT1G51320.1 AT1G53325.1 AT1G58090.1 AT1G59630.1 AT1G62270.1 AT1G65990.1 AT1G77650.1 AT2G04920.1 AT2G07120.1 AT2G07140.1 AT2G14710.1 AT2G17310.1 AT2G17830.1 AT2G24510.1 AT2G27520.1 AT2G38590.1 AT3G04250.1 AT3G08750.1 AT3G10430.1 AT3G16555.1 AT3G16580.1 AT3G16590.1 AT3G17265.1 AT3G17270.1 AT3G17280.1 AT3G17320.1 AT3G17480.1 AT3G17490.1 AT3G17500.1 AT3G17530.1 AT3G17540.1 AT3G17570.1 AT3G17620.1 AT3G17710.1 AT3G18320.1 AT3G18330.1 AT3G18340.1 AT3G18905.1 AT3G18910.1 AT3G18980.1 AT3G19410.1 AT3G19470.2 AT3G20030.1 AT3G21120.1 AT3G21130.1 AT3G21410.1 AT3G22350.1 AT3G22421.1 AT3G22650.2 AT3G22700.1 AT3G22710.1 AT3G22720.1 AT3G22730.1 AT3G22870.1 AT3G22940.1 AT3G23685.1 AT3G24580.1 AT3G25090.1 AT3G25460.1 AT3G44120.1 AT3G44130.1 AT3G49980.2 AT3G51171.1 AT3G59610.1 AT4G04690.1 AT4G09870.1 AT4G10190.1 AT4G10740.1 AT4G33290.1 AT5G36200.1 AT5G37040.1 AT5G41490.1 AT5G41500.1 AT5G41510.1 AT5G42460.1 AT5G47300.1 Sg.1G0000436a Sg.1G0000436b Spo15558
OG0000107: ATMG00240.1 ATMG00810.1 AUR62000589-RA AUR62000590-RA AUR62000593-RA AUR62002116-RA AUR62002677-RA AUR62003280-RA AUR62004019-RA AUR62004155-RA AUR62004777-RA AUR62004989-RA AUR62005322-RA AUR62006352-RA AUR62009289-RA AUR62010047-RA AUR62011531-RA AUR62012255-RA AUR62012408-RA AUR62012513-RA AUR62013415-RA AUR62015954-RA AUR62016807-RA AUR62017302-RA AUR62017382-RA AUR62017688-RA AUR62018848-RA AUR62019020-RA AUR62019813-RA AUR62020335-RA AUR62021561-RA AUR62024371-RA AUR62024540-RA AUR62026655-RA AUR62026952-RA AUR62027778-RA AUR62028809-RA AUR62029104-RA AUR62029105-RA AUR62029531-RA AUR62029608-RA AUR62030049-RA AUR62032132-RA AUR62034327-RA AUR62035459-RA AUR62035972-RA AUR62036045-RA AUR62036365-RA AUR62036725-RA AUR62037960-RA AUR62038990-RA AUR62041520-RA AUR62043112-RA AUR62043229-RA AUR62043605-RA Bv2_034700_knks.t1 Bv4_078690_hfym.t1 Chenopodium_pallidicaule_12466 Chenopodium_pallidicaule_19322 Chenopodium_pallidicaule_19732 Chenopodium_pallidicaule_5398 GOSA_00028183-RA Sg.1G0000159p1 Sg.1G0000707a Sg.1G0001315a Sg.1G0003118b Sg.2G0001333a Sg.2G0001333b Sg.2G0002255p2 Sg.2G0002255p3 Sg.3G0000534a Sg.3G0002141a Sg.3G0002369a Sg.4G0002734a Sg.4G0002734b Sg.4G0002734p1 Sg.4G0003165b Sg.4G0003166b Sg.5G0001949a Sg.5G0001949b Sg.6G0000608a Sg.7G0001029a Sg.7G0002142a Spo04713
OG0000108: AH001773-RA AH002029-RA AH002814-RA AH003061-RA AH004183-RA AH005500-RA AH005501-RA AH005966-RA AH010856-RA AH016113-RA AT1G15150.1 AT1G15160.1 AT1G15170.1 AT1G15180.1 AT1G64820.1 AT1G66760.2 AT1G66780.1 AT1G71140.1 AT1G73700.1 AT2G04040.1 AT2G04050.1 AT2G04070.1 AT2G04080.1 AT2G04090.1 AT2G04100.1 AT2G34360.1 AT5G52450.1 AUR62002764-RA AUR62002765-RA AUR62002767-RA AUR62002768-RA AUR62005019-RA AUR62026273-RA AUR62026462-RA AUR62029942-RA AUR62033747-RA AUR62033765-RA AUR62037261-RA AUR62037262-RA Bv4_082540_dkgr.t1 Bv4_082550_cdzx.t1 Bv4_082570_riot.t1 Bv4_082590_titd.t1 Chenopodium_pallidicaule_11637 Chenopodium_pallidicaule_19833 Chenopodium_pallidicaule_7456 Chenopodium_pallidicaule_7717 GOSA_00001925-RA GOSA_00008249-RA GOSA_00022209-RA GOSA_00022218-RA GOSA_00024738-RA Sg.4G0000939b Sg.4G0000939p10 Sg.4G0000939p11 Sg.4G0000939p4 Sg.4G0000939p8 Sg.4G0002939a Sg.4G0002939b Sg.5G0001646a Sg.5G0001646b Sg.6G0001813a Sg.6G0001813b Sg.6G0001813t2 Sg.6G0001817a Sg.6G0001817b Spo05060 Spo05061 Spo05229 Spo05230 Spo05483 Spo20129 Spo22675 Spo24724 Spo25746 mar_g1187.t1 mar_g1187.t2 mar_g2230.t1 mar_g2230.t2 pat_g4035.t1 pat_g4035.t2 pat_g5673.t1 pat_g5674.t1
OG0000109: AUR62005340-RA AUR62005364-RA AUR62011688-RA AUR62014982-RA AUR62019017-RA AUR62019443-RA AUR62025483-RA AUR62026263-RA AUR62026962-RA AUR62027137-RA AUR62029009-RA AUR62030602-RA AUR62031863-RA AUR62035025-RA AUR62035836-RA AUR62037304-RA AUR62038372-RA AUR62040172-RA AUR62041800-RA AUR62042208-RA AUR62042315-RA AUR62042357-RA AUR62044721-RA Bv1_011170_esfn.t1 Bv1_012290_reei.t1 Bv1_016050_zpso.t1 Bv4_092700_rtgi.t1 Bv4_092930_gxeq.t1 Bv4_093000_zrfg.t1 Bv5_101110_yjaa.t1 Chenopodium_pallidicaule_11272 Chenopodium_pallidicaule_1216 Chenopodium_pallidicaule_14105 Chenopodium_pallidicaule_14591 Chenopodium_pallidicaule_14795 Chenopodium_pallidicaule_14912 Chenopodium_pallidicaule_15245 Chenopodium_pallidicaule_15358 Chenopodium_pallidicaule_16202 Chenopodium_pallidicaule_17 Chenopodium_pallidicaule_17216 Chenopodium_pallidicaule_5069 Chenopodium_pallidicaule_5734 Chenopodium_pallidicaule_7469 Chenopodium_pallidicaule_887 Chenopodium_pallidicaule_9356 Chenopodium_pallidicaule_9947 GOSA_00013580-RA GOSA_00013581-RA GOSA_00013967-RA GOSA_00016626-RA GOSA_00020821-RA GOSA_00020822-RA GOSA_00025187-RA GOSA_00025188-RA Sg.1G0001996p4 Sg.1G0001996p6 Sg.2G0002357a Sg.2G0002357b Sg.3G0002801a Sg.3G0002801b Sg.4G0000646a Sg.4G0000646b Sg.7G0001680a Sg.7G0001680b Sg.7G0001680p2 Sg.7G0001680p4 Sg.7G0001680p5 Sg.7G0001680p6 Sg.7G0002094a Sg.7G0002094b Sg.9G0001175a Sg.9G0001175b Sg.9G0001176a Sg.9G0001176b Spo03799 Spo12583 Spo12587 Spo17211 Spo30046 mar_g4613.t1 mar_g4613.t2 pat_g6267.t1
OG0000110: AH011672-RA AH011673-RA AH011677-RA AH011681-RA AH020079-RA AT1G21210.1 AT1G21230.1 AT1G21240.1 AT1G21245.1 AT1G21250.1 AT1G21270.1 AT1G22720.1 AUR62002346-RA AUR62002347-RA AUR62002370-RA AUR62002381-RA AUR62002428-RA AUR62002490-RA AUR62002547-RA AUR62002615-RA AUR62008657-RA AUR62023698-RA AUR62023699-RA AUR62023700-RA AUR62023701-RA AUR62023702-RA AUR62023760-RA AUR62023763-RA AUR62023810-RA AUR62023817-RA AUR62023843-RA AUR62024091-RA AUR62030354-RA AUR62034580-RA AUR62034581-RA AUR62040838-RA AUR62041801-RA Bv3_058000_apng.t1 Bv3_058010_gshr.t1 Bv3_058020_ywew.t1 Bv3_058030_cwfu.t1 Bv3_058060_safm.t1 Bv3_058130_qhpi.t1 Bv3_058150_xdgr.t1 Bv3_058150_xdgr.t2 Bv3_058160_mmsd.t1 Bv3_058170_yhaq.t1 Bv3_058180_kpyx.t1 Chenopodium_pallidicaule_15447 Chenopodium_pallidicaule_18490 Chenopodium_pallidicaule_19784 Chenopodium_pallidicaule_21736 Chenopodium_pallidicaule_5891 Chenopodium_pallidicaule_6564 GOSA_00006374-RA GOSA_00006375-RA GOSA_00006376-RA GOSA_00006377-RA GOSA_00006380-RA GOSA_00006381-RA Sg.1G0001182a Sg.1G0001183a Sg.1G0001188a Sg.1G0001188b Sg.4G0002071a Sg.4G0002071b Sg.6G0001711a Sg.6G0001711b Sg.7G0001161a Sg.7G0001161b Spo03850 Spo13896 Spo13897 Spo22855 Spo22885 Spo22887 mar_g4598.t1 pat_g5730.t1 pat_g5894.t1 pat_g5897.t1 pat_g8452.t1 pat_g8453.t1
OG0000111: AUR62002100-RA AUR62002779-RA AUR62006470-RA AUR62006471-RA AUR62010223-RA AUR62018144-RA AUR62018145-RA AUR62022305-RA AUR62022712-RA AUR62028445-RA AUR62028446-RA AUR62031112-RA AUR62032537-RA AUR62035411-RA AUR62036502-RA AUR62036837-RA AUR62037174-RA AUR62037194-RA AUR62037805-RA AUR62037806-RA AUR62038476-RA AUR62039813-RA AUR62040734-RA AUR62041534-RA AUR62041985-RA AUR62042872-RA AUR62043436-RA Bv1_013730_euwx.t1 Bv1_013740_jexg.t1 Chenopodium_pallidicaule_12436 Chenopodium_pallidicaule_1338 Chenopodium_pallidicaule_14782 Chenopodium_pallidicaule_17043 Chenopodium_pallidicaule_2965 Chenopodium_pallidicaule_9036 Chenopodium_pallidicaule_9687 Chenopodium_pallidicaule_9719 GOSA_00013985-RA GOSA_00013986-RA GOSA_00014501-RA GOSA_00015302-RA GOSA_00018029-RA GOSA_00018594-RA GOSA_00023526-RA GOSA_00027755-RA GOSA_00028440-RA GOSA_00028442-RA Sg.1G0000196a Sg.1G0000196b Sg.3G0000421a Sg.3G0000421b Sg.3G0000782a Sg.3G0000782b Sg.4G0000138a Sg.4G0000138b Sg.4G0000139a Sg.4G0000139b Sg.4G0000653a Sg.4G0000653b Sg.4G0002455a Sg.4G0002455b Sg.4G0002455p5 Sg.6G0001594a Sg.6G0001594b Sg.6G0001634a Sg.6G0001634b Sg.8G0000567a Sg.8G0000567b Sg.8G0000756a Sg.8G0000756b Sg.8G0000756p1 Sg.8G0000756p3 Sg.8G0000756p4 Sg.8G0000881a Sg.8G0001103a Sg.8G0001103b Sg.9G0000507a Sg.9G0000507b Sg.9G0001059a Sg.9G0001059b Sg.9G0001068a Sg.9G0001068b
OG0000112: AH000246-RA AH007198-RA AH010140-RA AH010741-RA AH013195-RA AH017716-RA AH021387-RA AH022459-RA AT1G07090.1 AT1G16910.1 AT1G78815.1 AT2G31160.1 AT2G42610.1 AT3G04510.1 AT3G23290.2 AT4G18610.1 AT5G28490.1 AT5G58500.1 AUR62002145-RA AUR62004832-RA AUR62009694-RA AUR62015561-RA AUR62019573-RA AUR62024694-RA AUR62027680-RA AUR62031210-RA AUR62036253-RA AUR62039021-RA AUR62040919-RA AUR62042772-RA AUR62042892-RA Bv3_048920_aijh.t1 Bv4_085730_tree.t1 Bv4_093590_napk.t1 Chenopodium_pallidicaule_12332 Chenopodium_pallidicaule_12866 Chenopodium_pallidicaule_14440 Chenopodium_pallidicaule_18737 Chenopodium_pallidicaule_19055 Chenopodium_pallidicaule_2004 Chenopodium_pallidicaule_21628 GOSA_00003045-RA GOSA_00006114-RA GOSA_00006736-RA GOSA_00008119-RA GOSA_00009592-RA GOSA_00011561-RA GOSA_00026709-RA GOSA_00026710-RA Sg.1G0000635a Sg.1G0000635b Sg.1G0000635p1 Sg.1G0000635p2 Sg.3G0001382a Sg.3G0001382b Sg.3G0001382p1 Sg.3G0002569a Sg.3G0002569b Sg.5G0002290a Sg.5G0002290b Sg.5G0002290t1 Sg.6G0002130a Sg.6G0002130b Sg.6G0002131a Sg.6G0002131b Sg.8G0001448a Sg.8G0001448b Sg.9G0001432a Sg.9G0001432b Spo03738 Spo05139 Spo06123 Spo06447 Spo11127 Spo11129 Spo17086 Spo17087 Spo18098 mar_g2886.t1 pat_g1190.t1 pat_g9199.t1
OG0000113: AH000269-RA AH001387-RA AH001389-RA AH001390-RA AH001392-RA AH001394-RA AH001396-RA AH013032-RA AUR62038899-RA AUR62038900-RA AUR62038903-RA AUR62038906-RA AUR62038908-RA AUR62038909-RA AUR62038910-RA AUR62038911-RA AUR62038915-RA AUR62038917-RA AUR62038919-RA AUR62038994-RA AUR62039023-RA AUR62040403-RA AUR62040405-RA AUR62040406-RA AUR62040413-RA AUR62040417-RA AUR62040419-RA Bv4_087670_eqta.t1 GOSA_00006842-RA GOSA_00015813-RA GOSA_00015824-RA GOSA_00017474-RA GOSA_00017853-RA GOSA_00019063-RA GOSA_00020306-RA GOSA_00024380-RA GOSA_00027078-RA Sg.1G0001040a Sg.1G0001040b Sg.1G0001040p1 Sg.1G0001040p2 Sg.2G0002119a Sg.2G0002119b Sg.2G0002617a Sg.2G0002617b Sg.3G0001125a Sg.3G0001125b Sg.4G0001101a Sg.4G0001101b Sg.4G0001101p1 Sg.5G0000300a Sg.6G0001795b Sg.6G0001795p1 Sg.9G0000776a Sg.9G0000776b Sg.9G0000779a Sg.9G0000779b Sg.9G0001013a Sg.9G0001013b Sg.9G0001106a Spo07424 Spo18082 Spo18084 Spo18085 Spo18086 Spo18087 Spo18088 Spo18090 Spo18091 Spo18092 Spo18124 Spo18126 Spo18128 mar_g1685.t1 mar_g1688.t2 mar_g1688.t3 mar_g1691.t1 mar_g3246.t1 mar_g4703.t1 pat_g4615.t1 pat_g5716.t1
OG0000114: AH001794-RA AUR62014202-RA AUR62022087-RA AUR62026440-RA AUR62031272-RA AUR62031796-RA AUR62033607-RA AUR62035174-RA AUR62035266-RA AUR62036886-RA AUR62039883-RA AUR62039888-RA AUR62041100-RA AUR62041101-RA AUR62043246-RA Bv1_023370_wkxz.t1 Bv2_037950_sift.t1 GOSA_00010594-RA GOSA_00012388-RA GOSA_00016249-RA GOSA_00016704-RA GOSA_00019346-RA GOSA_00019655-RA GOSA_00020921-RA GOSA_00021144-RA GOSA_00021488-RA GOSA_00021587-RA GOSA_00021645-RA GOSA_00023022-RA GOSA_00024180-RA GOSA_00024239-RA GOSA_00024610-RA GOSA_00025055-RA GOSA_00025151-RA GOSA_00025738-RA GOSA_00025760-RA GOSA_00026271-RA Sg.1G0000240a Sg.1G0000240b Sg.1G0002267a Sg.1G0002267b Sg.1G0003139b Sg.2G0002179a Sg.2G0002179b Sg.2G0002464a Sg.2G0002464b Sg.3G0000301a Sg.3G0000301b Sg.4G0000050a Sg.4G0000050b Sg.4G0000050p3 Sg.4G0000229a Sg.4G0000229b Sg.4G0000673b Sg.4G0000962a Sg.4G0000962b Sg.4G0002922a Sg.4G0002922b Sg.4G0002922p1 Sg.4G0002922p3 Sg.4G0002922p5 Sg.4G0002922p6 Sg.4G0002922p7 Sg.4G0002922p9 Sg.5G0002038a Sg.5G0002038b Sg.5G0002965b Sg.6G0001270b Sg.6G0001466a Sg.6G0001466b Sg.7G0001929a Sg.7G0001929b Sg.8G0000941a Sg.8G0000941b Sg.8G0000941p1 Sg.9G0000401b Sg.9G0000402b Spo11428 Spo11714 Spo26861 pat_g9335.t1
OG0000115: AH016506-RA AH022908-RA AH022909-RA AH022912-RA AH022913-RA AT1G14870.1 AT1G14880.1 AT1G49030.1 AT1G58320.1 AT1G68610.1 AT1G68630.1 AT3G18450.1 AT3G18460.1 AT3G18470.1 AT5G35525.1 AUR62001939-RA AUR62003868-RA AUR62008970-RA AUR62008973-RA AUR62008974-RA AUR62014531-RA AUR62014532-RA AUR62014533-RA AUR62019467-RA AUR62028505-RA AUR62036165-RA Bv2_026550_swxq.t1 Bv2_026560_nspw.t1 Bv2_026570_ewft.t1 Bv2_026570_ewft.t2 Bv2_026580_yxek.t1 Bv2_026580_yxek.t2 Bv2_028930_imgt.t1 Bv4_086730_cewf.t1 Bv4_086730_cewf.t2 Chenopodium_pallidicaule_11548 Chenopodium_pallidicaule_13068 Chenopodium_pallidicaule_13704 Chenopodium_pallidicaule_14580 Chenopodium_pallidicaule_17931 Chenopodium_pallidicaule_18738 GOSA_00006029-RA GOSA_00006820-RA GOSA_00008497-RA GOSA_00008498-RA GOSA_00010241-RA Sg.3G0001305a Sg.3G0001305b Sg.3G0002540a Sg.3G0002540b Sg.4G0001633a Sg.7G0000887a Sg.7G0000887b Sg.7G0000887t1 Sg.7G0000887t2 Sg.7G0000888a Sg.7G0000888b Sg.7G0000888t1 Sg.7G0000890t1 Sg.7G0000891a Sg.7G0000891b Sg.7G0000892p1 Sg.7G0000893a Sg.7G0000893b Sg.7G0000893p2 Sg.7G0001945a Sg.7G0001945b Sg.8G0000048a Sg.8G0000048b Spo10260 Spo12198 Spo24074 Spo24076 Spo24077 Spo26597 mar_g2731.t1 mar_g2731.t2 pat_g2031.t1 pat_g5831.t1 pat_g9234.t1
OG0000116: AH007212-RA AH007213-RA AH009389-RA AH017737-RA AH019907-RA AT2G32830.1 AT2G38940.1 AT3G54700.1 AT5G43350.1 AT5G43360.1 AT5G43370.1 AUR62002123-RA AUR62002124-RA AUR62002126-RA AUR62002128-RA AUR62011877-RA AUR62015579-RA AUR62015580-RA AUR62015581-RA AUR62015582-RA AUR62024720-RA AUR62028242-RA AUR62028243-RA AUR62028244-RA AUR62028245-RA AUR62028247-RA AUR62034833-RA AUR62044589-RA Bv3_049110_qgnh.t1 Bv3_049120_wxxy.t1 Bv3_049130_hrwm.t1 Bv3_049140_chgz.t1 Bv3_049150_tudh.t1 Bv3_049160_fsxp.t1 Bv3_049170_fzwg.t1 Bv5_097840_nwyy.t1 Bv5_103240_rdcn.t1 Chenopodium_pallidicaule_118 Chenopodium_pallidicaule_21304 Chenopodium_pallidicaule_63 Chenopodium_pallidicaule_8141 GOSA_00006094-RA GOSA_00006095-RA GOSA_00006096-RA GOSA_00006097-RA GOSA_00006098-RA GOSA_00006099-RA GOSA_00006100-RA GOSA_00019564-RA Sg.1G0000638p1 Sg.1G0000638t1 Sg.1G0000639p1 Sg.1G0000639t1 Sg.1G0000640p3 Sg.1G0000640p5 Sg.1G0000640p6 Sg.1G0000640p8 Sg.1G0000650a Sg.1G0000650b Sg.6G0002100a Spo05562 Spo11354 Spo13273 Spo13274 Spo19049 Spo19050 Spo19051 Spo19052 Spo19054 Spo19055 Spo19056 Spo19057 mar_g2869.t1 pat_g4461.t1 pat_g4462.t1 pat_g4464.t1 pat_g4465.t1 pat_g4466.t1 pat_g5192.t1 pat_g8795.t1
OG0000117: AT5G42905.1 AUR62002826-RA AUR62003722-RA AUR62006248-RA AUR62007852-RA AUR62010572-RA AUR62013382-RA AUR62013966-RA AUR62013967-RA AUR62013995-RA AUR62019983-RA AUR62023663-RA AUR62025290-RA AUR62026553-RA AUR62028525-RA AUR62028887-RA AUR62030528-RA AUR62030529-RA AUR62034864-RA AUR62040879-RA Bv2_026610_rzcc.t1 Chenopodium_pallidicaule_10549 Chenopodium_pallidicaule_12404 Chenopodium_pallidicaule_1499 Chenopodium_pallidicaule_15103 Chenopodium_pallidicaule_18749 Chenopodium_pallidicaule_20676 Chenopodium_pallidicaule_3559 Chenopodium_pallidicaule_5140 Chenopodium_pallidicaule_6272 Chenopodium_pallidicaule_940 GOSA_00007044-RA GOSA_00007715-RA GOSA_00009106-RA GOSA_00009466-RA GOSA_00010042-RA GOSA_00011041-RA GOSA_00014475-RA GOSA_00014571-RA GOSA_00019639-RA GOSA_00022014-RA GOSA_00022099-RA GOSA_00022816-RA GOSA_00026266-RA GOSA_00026522-RA GOSA_00026756-RA GOSA_00028583-RA Sg.1G0000499a Sg.1G0002950b Sg.1G0003001b Sg.2G0000899a Sg.2G0001189a Sg.2G0001189b Sg.2G0001310a Sg.3G0002815a Sg.3G0003103b Sg.5G0000986a Sg.5G0002534a Sg.6G0001738a Sg.6G0001738b Sg.6G0002210a Sg.6G0003714b Sg.7G0002693b Sg.8G0000287a Sg.8G0000287b Sg.8G0000465a Sg.8G0000465b Sg.8G0001402a Sg.9G0000279a Sg.9G0000279b Spo01351 Spo04332 Spo05819 Spo10594 Spo13638 Spo17669 Spo19490 Spo20164 Spo20355 Spo23840
OG0000118: AUR62005652-RA AUR62013962-RA AUR62024032-RA AUR62024034-RA AUR62025767-RA AUR62025769-RA AUR62025770-RA AUR62028942-RA AUR62029875-RA AUR62031361-RA AUR62031362-RA AUR62033010-RA AUR62033070-RA AUR62036519-RA AUR62037522-RA AUR62037558-RA AUR62038193-RA AUR62038824-RA AUR62040045-RA AUR62040118-RA AUR62040964-RA AUR62041646-RA Bv1_013580_kctj.t1 Bv4_084910_kpsx.t1 Bv4_085340_gjhr.t1 Bv4_095420_jfgi.t1 Bv5_108970_jcjr.t1 Chenopodium_pallidicaule_14423 Chenopodium_pallidicaule_15247 Chenopodium_pallidicaule_16011 Chenopodium_pallidicaule_17317 Chenopodium_pallidicaule_3629 Chenopodium_pallidicaule_3712 Chenopodium_pallidicaule_4306 Chenopodium_pallidicaule_4511 Chenopodium_pallidicaule_4711 Chenopodium_pallidicaule_6276 GOSA_00009003-RA GOSA_00012313-RA GOSA_00014451-RA GOSA_00016178-RA GOSA_00016637-RA GOSA_00016878-RA GOSA_00017210-RA GOSA_00018588-RA GOSA_00021126-RA GOSA_00022831-RA GOSA_00023292-RA GOSA_00024237-RA GOSA_00027815-RA GOSA_00029210-RA GOSA_00029231-RA GOSA_00029331-RA Sg.1G0002215a Sg.1G0002215b Sg.3G0000123a Sg.3G0000123b Sg.4G0000602a Sg.4G0000602b Sg.4G0000643a Sg.4G0000643b Sg.4G0000645a Sg.4G0000645b Sg.4G0000645p1 Sg.6G0001478a Sg.6G0001478b Sg.6G0001478p10 Sg.6G0001478p17 Sg.6G0001478p18 Sg.6G0001478p3 Sg.7G0001870a Sg.7G0001870b Sg.7G0002013a Sg.7G0002013b Sg.7G0002013p2 Sg.8G0002285a Sg.8G0002285b mar_g42.t1 pat_g3237.t1 pat_g9203.t1
OG0000119: Bv2_036310_cije.t1 Bv2_038280_jgzr.t1 Bv2_046550_fooj.t1 Bv4_073310_dhzt.t1 Bv5_110270_oihz.t1 GOSA_00001995-RA GOSA_00003951-RA GOSA_00005895-RA GOSA_00009774-RA GOSA_00009878-RA GOSA_00012264-RA GOSA_00013172-RA GOSA_00014782-RA GOSA_00015145-RA GOSA_00015190-RA GOSA_00015937-RA GOSA_00016026-RA GOSA_00016111-RA GOSA_00016183-RA GOSA_00016719-RA GOSA_00016907-RA GOSA_00016929-RA GOSA_00016941-RA GOSA_00016950-RA GOSA_00017001-RA GOSA_00019024-RA GOSA_00019202-RA GOSA_00019843-RA GOSA_00020483-RA GOSA_00020590-RA GOSA_00021247-RA GOSA_00021269-RA GOSA_00023092-RA GOSA_00023204-RA GOSA_00023584-RA GOSA_00024630-RA GOSA_00025495-RA GOSA_00026372-RA GOSA_00026920-RA GOSA_00027296-RA GOSA_00027733-RA GOSA_00027756-RA GOSA_00029501-RA GOSA_00029533-RA Sg.1G0000331a Sg.1G0000331b Sg.1G0002565a Sg.1G0002565b Sg.1G0002565p1 Sg.1G0002698a Sg.1G0002698b Sg.1G0002698p2 Sg.4G0002304a Sg.4G0002304b Sg.4G0002304p2 Sg.4G0002304p4 Sg.4G0002304p8 Sg.4G0002305b Sg.5G0001603a Sg.5G0001603b Sg.5G0001945a Sg.5G0001945b Sg.5G0001973a Sg.5G0001973b Sg.6G0001360a Sg.6G0001360b Sg.7G0001490a Sg.7G0001490b Sg.7G0001823a Sg.7G0001823b Sg.7G0001907a Sg.7G0001907b Sg.7G0002387a Sg.7G0002387b Sg.9G0000547a Sg.9G0000547b Sg.9G0000818a Sg.9G0000818b Sg.9G0000818p1 mar_g1737.t1
OG0000120: AH000640-RA AH002791-RA AH009374-RA AH014130-RA AH014409-RA AH015746-RA AH020964-RA AT1G17260.1 AT1G80660.1 AT2G07560.1 AT2G18960.1 AT2G24520.2 AT3G42640.1 AT3G47950.1 AT3G60330.2 AT4G30190.2 AT5G57350.1 AT5G62670.1 AUR62001380-RA AUR62008347-RA AUR62009063-RA AUR62013750-RA AUR62020606-RA AUR62021318-RA AUR62021319-RA AUR62021750-RA AUR62023401-RA AUR62025598-RA AUR62026984-RA AUR62030823-RA AUR62031647-RA AUR62033235-RA AUR62033236-RA AUR62038881-RA AUR62039743-RA AUR62043249-RA Bv1_017650_ttis.t1 Bv2_033500_xhhk.t1 Chenopodium_pallidicaule_12371 Chenopodium_pallidicaule_14990 Chenopodium_pallidicaule_16294 Chenopodium_pallidicaule_16481 Chenopodium_pallidicaule_20923 Chenopodium_pallidicaule_4276 Chenopodium_pallidicaule_4922 Chenopodium_pallidicaule_5826 Chenopodium_pallidicaule_6446 GOSA_00000157-RA GOSA_00005108-RA GOSA_00007641-RA GOSA_00009097-RA GOSA_00009099-RA GOSA_00011119-RA GOSA_00011652-RA GOSA_00015053-RA Sg.1G0001907b Sg.2G0001077a Sg.2G0001077b Sg.5G0000203a Sg.5G0000203b Sg.5G0000628a Sg.5G0000628b Sg.6G0000027a Sg.6G0000027b Sg.7G0002584a Sg.7G0002584b Spo02007 Spo07752 Spo08692 Spo19400 Spo19842 Spo20265 Spo24326 Spo24327 Spo30038 mar_g1761.t1 mar_g1824.t1 mar_g281.t1 pat_g7530.t1
OG0000121: AH002484-RA AH002643-RA AH004759-RA AH004767-RA AH014178-RA AH014179-RA AH017324-RA AH017325-RA AT1G23800.1 AT1G74920.1 AT1G79440.1 AT3G24503.1 AT3G48000.1 AT3G48170.1 AUR62005362-RA AUR62005363-RA AUR62008237-RA AUR62008284-RA AUR62008285-RA AUR62011024-RA AUR62011025-RA AUR62011026-RA AUR62014017-RA AUR62014018-RA AUR62024986-RA AUR62024987-RA AUR62031047-RA AUR62031049-RA AUR62033397-RA AUR62033398-RA AUR62039633-RA Bv1_023190_uuar.t1 Bv1_023190_uuar.t2 Bv2_037830_fiom.t1 Bv2_047750_ktxe.t1 Chenopodium_pallidicaule_11701 Chenopodium_pallidicaule_12055 Chenopodium_pallidicaule_12350 Chenopodium_pallidicaule_12716 Chenopodium_pallidicaule_13369 Chenopodium_pallidicaule_20704 Chenopodium_pallidicaule_829 GOSA_00002396-RA GOSA_00003430-RA GOSA_00007858-RA GOSA_00007859-RA GOSA_00007860-RA GOSA_00014966-RA GOSA_00014967-RA GOSA_00015007-RA GOSA_00015008-RA GOSA_00024480-RA GOSA_00029011-RA Sg.1G0002272a Sg.1G0002272b Sg.1G0002272p1 Sg.1G0002272p2 Sg.3G0000424a Sg.3G0000424b Sg.4G0002583b Sg.5G0000449a Sg.5G0000449b Sg.6G0002726a Sg.6G0002726b Sg.7G0001614a Sg.7G0001614b Spo04136 Spo05736 Spo06891 Spo06893 Spo10648 Spo10649 Spo10650 Spo17398 Spo17526 mar_g2181.t1 mar_g3579.t1 pat_g5669.t1 pat_g8206.t1
OG0000122: AH008141-RA AH008142-RA AH008143-RA AH009954-RA AH009956-RA AH009973-RA AH010287-RA AH019480-RA AH019482-RA AH019650-RA AT5G23960.1 AUR62001072-RA AUR62004863-RA AUR62006136-RA AUR62019353-RA AUR62024378-RA AUR62029247-RA AUR62029250-RA AUR62029253-RA AUR62029256-RA AUR62029283-RA AUR62029284-RA AUR62029285-RA AUR62030067-RA AUR62030071-RA AUR62034207-RA AUR62034211-RA AUR62034213-RA AUR62034217-RA AUR62034218-RA AUR62038591-RA AUR62041156-RA AUR62041157-RA Bv4_085480_jqtz.t1 Bv4_085480_jqtz.t2 Bv4_092310_smfk.t1 Bv4_092620_mtkg.t1 Chenopodium_pallidicaule_16141 Chenopodium_pallidicaule_18522 Chenopodium_pallidicaule_18930 Chenopodium_pallidicaule_19167 Chenopodium_pallidicaule_20210 Chenopodium_pallidicaule_21521 GOSA_00006994-RA GOSA_00006996-RA GOSA_00007019-RA Sg.1G0000944a Sg.1G0000944b Sg.3G0001095a Sg.3G0001095b Sg.3G0001096a Sg.3G0001096b Sg.3G0001107a Sg.3G0001107b Sg.3G0001659a Sg.3G0001659b Sg.3G0001663a Sg.3G0001663b Sg.3G0001663p1 Sg.3G0001663p2 Sg.3G0001677a Sg.3G0001677b Sg.3G0001688a Sg.3G0001688b Sg.3G0001690a Sg.3G0001690b Sg.6G0000607a Sg.6G0000607b Spo10858 Spo17137 Spo17138 Spo20955 Spo21893 Spo21894 Spo27356 mar_g3921.t1 pat_g2153.t1 pat_g6050.t1 pat_g9122.t2
OG0000123: AH005677-RA AH005801-RA AH005806-RA AH005807-RA AH005808-RA AH013599-RA AH013600-RA AT1G47620.1 AT1G57750.1 AT1G65340.1 AT1G66030.1 AT2G21910.1 AT2G23180.1 AT4G32170.1 AT4G39480.1 AT4G39490.1 AT4G39500.2 AT4G39510.1 AT5G02900.1 AT5G52320.1 AUR62001179-RA AUR62001180-RA AUR62001183-RA AUR62001184-RA AUR62001185-RA AUR62001189-RA AUR62003300-RA AUR62016284-RA AUR62016286-RA AUR62020543-RA AUR62022145-RA AUR62022146-RA AUR62027156-RA AUR62027157-RA AUR62027158-RA AUR62041225-RA AUR62044401-RA Chenopodium_pallidicaule_15110 Chenopodium_pallidicaule_15344 Chenopodium_pallidicaule_15755 Chenopodium_pallidicaule_15992 Chenopodium_pallidicaule_17052 Chenopodium_pallidicaule_17946 Chenopodium_pallidicaule_18592 Chenopodium_pallidicaule_20528 GOSA_00010878-RA GOSA_00013553-RA GOSA_00013555-RA GOSA_00026982-RA GOSA_00027516-RA Sg.3G0001906a Sg.3G0001906b Sg.3G0001906p1 Sg.3G0001906t1 Sg.4G0001095a Sg.4G0001095b Sg.4G0001095p1 Sg.4G0001095p2 Sg.5G0001194b Sg.8G0001900a Sg.8G0001900b Sg.8G0001900p1 Sg.8G0001900p2 Sg.8G0001901a Sg.8G0001901b Spo03169 Spo05519 Spo05713 Spo07466 Spo07612 Spo07613 Spo17941 Spo21663 Spo23208 Spo25318 Spo25957 mar_g866.t1 mar_g867.t1 mar_g869.t1
OG0000124: AUR62007689-RA AUR62007768-RA AUR62009513-RA AUR62012549-RA AUR62013915-RA AUR62015718-RA AUR62019544-RA AUR62019655-RA AUR62020675-RA AUR62026239-RA AUR62026240-RA AUR62026468-RA AUR62026707-RA AUR62027352-RA AUR62027501-RA AUR62029474-RA AUR62029632-RA AUR62030189-RA AUR62033505-RA AUR62034497-RA AUR62034741-RA AUR62034936-RA AUR62034937-RA AUR62035729-RA AUR62037264-RA AUR62038216-RA AUR62040423-RA AUR62040770-RA AUR62041975-RA AUR62041989-RA AUR62041990-RA AUR62042034-RA AUR62042133-RA AUR62042259-RA AUR62043993-RA AUR62043995-RA AUR62044017-RA Chenopodium_pallidicaule_12277 GOSA_00014815-RA GOSA_00019318-RA GOSA_00023771-RA GOSA_00024217-RA GOSA_00026412-RA GOSA_00027798-RA GOSA_00027855-RA Sg.1G0000183p4 Sg.1G0002491a Sg.1G0002491b Sg.1G0002663a Sg.1G0002663b Sg.1G0002663p1 Sg.1G0002663p6 Sg.2G0002466a Sg.2G0002466b Sg.3G0000360b Sg.4G0000023a Sg.4G0000023b Sg.4G0000308p1 Sg.4G0000826a Sg.4G0000826b Sg.4G0003057b Sg.5G0001369a Sg.5G0001369b Sg.5G0001593a Sg.5G0001593b Sg.6G0001492p11 Sg.6G0001525a Sg.6G0001525b Sg.6G0001533b Sg.6G0001580a Sg.6G0001580b Sg.6G0001581a Sg.6G0001581b Sg.8G0000798a Sg.8G0000798b Sg.8G0002309a Sg.8G0002309b Sg.9G0000923a Sg.9G0000923b
OG0000125: AUR62034411-RA AUR62039804-RA AUR62043039-RA Chenopodium_pallidicaule_10222 GOSA_00001796-RA GOSA_00001826-RA GOSA_00003925-RA GOSA_00003969-RA GOSA_00003990-RA GOSA_00006625-RA GOSA_00007084-RA GOSA_00007576-RA GOSA_00008875-RA GOSA_00008891-RA GOSA_00008962-RA GOSA_00009975-RA GOSA_00010074-RA GOSA_00012050-RA GOSA_00013046-RA GOSA_00013735-RA GOSA_00013942-RA GOSA_00014270-RA GOSA_00014633-RA GOSA_00015155-RA GOSA_00015300-RA GOSA_00015678-RA GOSA_00016171-RA GOSA_00016237-RA GOSA_00016559-RA GOSA_00017206-RA GOSA_00017704-RA GOSA_00018051-RA GOSA_00019283-RA GOSA_00019307-RA GOSA_00019460-RA GOSA_00019903-RA GOSA_00019917-RA GOSA_00020667-RA GOSA_00020788-RA GOSA_00020848-RA GOSA_00020954-RA GOSA_00021452-RA GOSA_00021622-RA GOSA_00022587-RA GOSA_00022613-RA GOSA_00023622-RA GOSA_00024297-RA GOSA_00024459-RA GOSA_00024592-RA GOSA_00024619-RA GOSA_00024796-RA GOSA_00025193-RA GOSA_00025641-RA GOSA_00025678-RA GOSA_00025803-RA GOSA_00025831-RA GOSA_00026180-RA GOSA_00026462-RA GOSA_00027134-RA GOSA_00027247-RA GOSA_00027447-RA GOSA_00027466-RA GOSA_00027659-RA GOSA_00027667-RA GOSA_00027697-RA GOSA_00027961-RA GOSA_00028166-RA GOSA_00028464-RA GOSA_00028509-RA GOSA_00029031-RA GOSA_00029549-RA GOSA_00029555-RA GOSA_00029586-RA Sg.2G0002116b Sg.5G0001787a Sg.5G0001787b Sg.8G0002251b pat_g6884.t1
OG0000126: AUR62002668-RA AUR62004864-RA AUR62012085-RA AUR62013082-RA AUR62013405-RA AUR62014321-RA AUR62021090-RA AUR62021967-RA AUR62022263-RA AUR62023870-RA AUR62024363-RA AUR62024397-RA AUR62024547-RA AUR62027250-RA AUR62031191-RA AUR62032694-RA AUR62034884-RA AUR62035211-RA AUR62035239-RA AUR62035460-RA AUR62035765-RA AUR62036396-RA AUR62038495-RA AUR62040032-RA AUR62040197-RA AUR62040873-RA AUR62040874-RA AUR62041273-RA AUR62041344-RA AUR62042050-RA AUR62042093-RA AUR62042094-RA AUR62042598-RA AUR62042831-RA AUR62044001-RA AUR62044369-RA Chenopodium_pallidicaule_10279 Chenopodium_pallidicaule_10855 Chenopodium_pallidicaule_11 Chenopodium_pallidicaule_11642 Chenopodium_pallidicaule_11855 Chenopodium_pallidicaule_15444 Chenopodium_pallidicaule_16158 Chenopodium_pallidicaule_21178 Chenopodium_pallidicaule_6440 Chenopodium_pallidicaule_6835 GOSA_00012369-RA GOSA_00012443-RA GOSA_00013954-RA GOSA_00015558-RA GOSA_00015802-RA GOSA_00015920-RA GOSA_00015941-RA GOSA_00021110-RA GOSA_00021435-RA GOSA_00022650-RA GOSA_00022875-RA GOSA_00023291-RA GOSA_00023413-RA GOSA_00025857-RA GOSA_00027026-RA GOSA_00027158-RA GOSA_00027159-RA GOSA_00028042-RA Sg.3G0000928a Sg.3G0000928b Sg.3G0003011a Sg.3G0003011b Sg.3G0003011p2 Sg.3G0003011p3 Sg.3G0003011p4 Sg.3G0003011p5 Sg.3G0003011p6 Sg.4G0000941p1 Sg.5G0002344p1 Sg.5G0002344p2 Sg.7G0001367a Sg.7G0001367b
OG0000127: AH000572-RA AH001807-RA AH004053-RA AH005394-RA AH012504-RA AH015363-RA AH016542-RA AH020795-RA AH020796-RA AH021743-RA AH022888-RA AT1G04220.1 AT1G19440.1 AT1G25450.1 AT1G68530.1 AT2G15090.1 AT2G16280.1 AT2G26640.1 AT2G46720.1 AT3G10280.1 AT4G34250.1 AT4G34510.1 AT4G34520.1 AT5G43760.1 AUR62005897-RA AUR62006329-RA AUR62008984-RA AUR62011061-RA AUR62011311-RA AUR62016745-RA AUR62022416-RA AUR62023319-RA AUR62026367-RA AUR62032347-RA AUR62032885-RA AUR62033438-RA AUR62035224-RA AUR62041842-RA AUR62042172-RA AUR62044250-RA Bv1_022680_kism.t1 Bv2_026750_rqeg.t1 Bv2_043300_jcsk.t1 Chenopodium_pallidicaule_12776 Chenopodium_pallidicaule_16252 Chenopodium_pallidicaule_19635 Chenopodium_pallidicaule_19661 Chenopodium_pallidicaule_20286 Chenopodium_pallidicaule_3689 Chenopodium_pallidicaule_4734 Chenopodium_pallidicaule_9130 GOSA_00002042-RA GOSA_00003993-RA GOSA_00005963-RA GOSA_00007894-RA GOSA_00008485-RA GOSA_00018683-RA GOSA_00022453-RA GOSA_00028755-RA Sg.4G0001844a Sg.4G0001844b Sg.5G0000415b Sg.5G0000416b Sg.7G0000876a Sg.7G0000876b Sg.7G0000876p1 Sg.7G0002256a Sg.7G0002256b Spo01316 Spo03410 Spo12358 Spo13356 Spo16853 Spo16854 Spo21466 mar_g4292.t1 pat_g4844.t1
OG0000128: AH013908-RA AH016773-RA AT1G40087.1 AT1G42700.1 AT3G30200.1 AUR62032223-RA AUR62036791-RA AUR62040089-RA AUR62041080-RA AUR62041672-RA Chenopodium_pallidicaule_2701 GOSA_00003931-RA GOSA_00009809-RA GOSA_00012011-RA GOSA_00012093-RA GOSA_00014753-RA GOSA_00015168-RA GOSA_00015182-RA GOSA_00015725-RA GOSA_00016215-RA GOSA_00016606-RA GOSA_00016947-RA GOSA_00017219-RA GOSA_00018157-RA GOSA_00019080-RA GOSA_00021165-RA GOSA_00021314-RA GOSA_00021505-RA GOSA_00021517-RA GOSA_00022208-RA GOSA_00022578-RA GOSA_00022895-RA GOSA_00023479-RA GOSA_00023767-RA GOSA_00024127-RA GOSA_00025094-RA GOSA_00025160-RA GOSA_00025542-RA GOSA_00026104-RA GOSA_00026408-RA GOSA_00026433-RA GOSA_00026831-RA GOSA_00026891-RA GOSA_00027374-RA GOSA_00027463-RA GOSA_00027482-RA GOSA_00027978-RA GOSA_00028145-RA GOSA_00028156-RA GOSA_00028162-RA GOSA_00028647-RA GOSA_00028920-RA GOSA_00029242-RA GOSA_00029540-RA Sg.1G0000078a Sg.1G0000078b Sg.2G0002342a Sg.2G0002342b Sg.2G0002342p4 Sg.3G0000161a Sg.3G0000161b Sg.3G0000422a Sg.3G0000422b Sg.3G0000422p2 Sg.3G0000423b Sg.4G0000160a Sg.4G0000160b Sg.4G0000160p1 Sg.4G0000160p2 Sg.4G0000160t1 Sg.5G0001373a Sg.5G0001373b Sg.6G0001333a Sg.6G0001333b Sg.7G0001495a Sg.7G0001495b pat_g1159.t1
OG0000129: AH012192-RA AH013996-RA AH013997-RA AH017818-RA AH017819-RA AH017820-RA AH018563-RA AH018623-RA AH018624-RA AH019531-RA AH019532-RA AH020917-RA AH020918-RA AT1G45616.1 AT1G47890.1 AT1G71390.2 AT1G71400.1 AT2G15042.1 AT2G15080.1 AT2G25440.1 AT2G32660.2 AT2G32680.1 AT2G33020.1 AT2G33030.1 AT2G33050.1 AT2G33060.1 AT2G33080.1 AT3G05360.1 AT3G05370.1 AT3G05650.1 AT3G05660.1 AT3G11010.2 AT3G11080.1 AT3G23010.1 AT3G23110.1 AT3G23120.1 AT3G24900.2 AT3G24982.1 AT3G25010.2 AT3G25020.1 AT3G28890.1 AT4G13810.2 AT4G13820.1 AT4G13880.1 AT4G13920.1 AT5G25910.1 AT5G27060.2 AT5G40170.1 AUR62000444-RA AUR62006792-RA AUR62011987-RA AUR62014925-RA AUR62015078-RA AUR62025941-RA AUR62025942-RA AUR62028610-RA AUR62029210-RA AUR62032298-RA AUR62032302-RA AUR62032303-RA AUR62032304-RA AUR62032334-RA AUR62041282-RA AUR62041283-RA Chenopodium_pallidicaule_11372 Chenopodium_pallidicaule_12024 Chenopodium_pallidicaule_14006 Chenopodium_pallidicaule_14226 Chenopodium_pallidicaule_14872 Chenopodium_pallidicaule_21317 GOSA_00004940-RA Spo02256 Spo02349 Spo02351 Spo24391 pat_g8542.t1
OG0000130: AH007368-RA AH007567-RA AH008291-RA AH008347-RA AH010479-RA AH010479-RB AH010639-RA AH016034-RA AH021431-RA AH021960-RA AH022976-RA AH023179-RA AH023806-RA AH023807-RA AT1G09030.1 AT1G21970.1 AT2G13570.1 AT2G37060.1 AT2G38880.8 AT2G47810.1 AT3G53340.5 AT4G14540.1 AT5G47640.1 AT5G47670.3 AUR62000800-RA AUR62005168-RA AUR62012833-RA AUR62012847-RA AUR62017094-RA AUR62021813-RA AUR62021825-RA AUR62033188-RA AUR62036449-RA AUR62041943-RA AUR62042610-RA AUR62043264-RA AUR62044671-RA Bv4_079030_auno.t1 Bv4_081120_zdta.t1 Chenopodium_pallidicaule_11442 Chenopodium_pallidicaule_12663 Chenopodium_pallidicaule_18816 Chenopodium_pallidicaule_21104 Chenopodium_pallidicaule_21335 Chenopodium_pallidicaule_2724 Chenopodium_pallidicaule_378 Chenopodium_pallidicaule_9060 Chenopodium_pallidicaule_9083 GOSA_00007332-RA GOSA_00007465-RA GOSA_00012143-RA GOSA_00015326-RA GOSA_00017342-RA GOSA_00028911-RA GOSA_00028912-RA GOSA_00029017-RA Sg.3G0001591a Sg.3G0001591b Sg.3G0001931a Sg.3G0001931b Sg.3G0002036a Sg.3G0002036b Sg.5G0000146a Sg.5G0000146b Sg.8G0000546a Sg.8G0000546b Sg.8G0001083a Sg.8G0001083b Spo00978 Spo04176 Spo04750 Spo18180 Spo20928 Spo23953 mar_g198.t1 pat_g5235.t1
OG0000131: AH007038-RA AH010561-RA AH010563-RA AH010565-RA AH012890-RA AH012892-RA AT1G08890.1 AT1G08900.2 AT1G08920.2 AT1G08930.1 AT1G54730.2 AT2G48020.2 AT3G05150.2 AT3G05155.1 AT3G05160.1 AT3G05165.6 AT3G05400.1 AT3G20460.1 AT4G04750.3 AT5G18840.1 AT5G27350.1 AT5G27360.3 AUR62000850-RA AUR62000852-RA AUR62000854-RA AUR62000856-RA AUR62005119-RA AUR62005122-RA AUR62005123-RA AUR62005125-RA AUR62013523-RA AUR62018097-RA AUR62034577-RA AUR62034583-RA AUR62034592-RA AUR62036687-RA AUR62036688-RA Bv4_083260_odkk.t1 Bv4_083280_zeom.t1 Bv4_083290_smzt.t1 Bv4_083310_gjan.t1 Bv4_083320_kspm.t1 Bv4_083330_oekd.t1 Chenopodium_pallidicaule_12308 Chenopodium_pallidicaule_12451 Chenopodium_pallidicaule_13506 Chenopodium_pallidicaule_14399 Chenopodium_pallidicaule_15548 Chenopodium_pallidicaule_15698 Chenopodium_pallidicaule_17651 Chenopodium_pallidicaule_20743 GOSA_00008306-RA GOSA_00008307-RA GOSA_00008308-RA GOSA_00008309-RA GOSA_00008310-RA GOSA_00008313-RA GOSA_00008314-RA GOSA_00020662-RA GOSA_00026700-RA Sg.1G0002343a Sg.3G0002363a Sg.3G0002363b Sg.3G0002363p2 Sg.5G0001497b Sg.5G0001497p2 Spo03242 Spo07935 Spo07936 Spo07937 Spo20092 Spo22000 Spo24440 Spo24757 mar_g4390.t1 pat_g374.t1
OG0000132: AH000963-RA AH000964-RA AH001629-RA AH001640-RA AH001642-RA AH001644-RA AH004101-RA AT2G15480.2 AT2G15490.1 AT4G34131.1 AT4G34135.1 AT4G34138.1 AUR62003011-RA AUR62003013-RA AUR62003014-RA AUR62003015-RA AUR62007816-RA AUR62007817-RA AUR62007819-RA AUR62010246-RA AUR62010248-RA AUR62010257-RA AUR62010258-RA AUR62010259-RA AUR62010260-RA AUR62013227-RA AUR62013230-RA AUR62013239-RA AUR62013241-RA AUR62013242-RA AUR62013243-RA AUR62021370-RA AUR62033288-RA Bv2_036790_tinc.t1 Chenopodium_pallidicaule_12345 Chenopodium_pallidicaule_20798 Chenopodium_pallidicaule_21452 Chenopodium_pallidicaule_7512 Chenopodium_pallidicaule_8021 Chenopodium_pallidicaule_8165 Chenopodium_pallidicaule_9304 GOSA_00005492-RA GOSA_00005493-RA GOSA_00005494-RA GOSA_00005495-RA GOSA_00005496-RA GOSA_00026584-RA GOSA_00026585-RA Sg.1G0000328a Sg.1G0000328b Sg.1G0000328p1 Sg.1G0000328p2 Sg.4G0001888a Sg.4G0001888b Sg.4G0001890a Sg.4G0001890b Sg.4G0001890p1 Sg.4G0001890p2 Sg.6G0003275b Spo07638 Spo12488 Spo12490 Spo12491 Spo12492 Spo12493 Spo12494 Spo12495 Spo12496 Spo13346 Spo18123 Spo21237 Spo24490 Spo24493 mar_g1359.t1 mar_g2847.t1 pat_g4055.t1
OG0000133: AH002986-RA AUR62000617-RA AUR62005120-RA AUR62011788-RA AUR62020911-RA AUR62022522-RA AUR62027439-RA AUR62027679-RA AUR62030685-RA AUR62034462-RA AUR62034687-RA AUR62035840-RA AUR62036934-RA AUR62040399-RA AUR62043744-RA Chenopodium_pallidicaule_11731 Chenopodium_pallidicaule_12771 Chenopodium_pallidicaule_1313 Chenopodium_pallidicaule_13889 Chenopodium_pallidicaule_16010 Chenopodium_pallidicaule_1617 Chenopodium_pallidicaule_17253 Chenopodium_pallidicaule_17526 Chenopodium_pallidicaule_18132 Chenopodium_pallidicaule_18607 Chenopodium_pallidicaule_20797 Chenopodium_pallidicaule_21207 Chenopodium_pallidicaule_21875 Chenopodium_pallidicaule_2317 Chenopodium_pallidicaule_2602 Chenopodium_pallidicaule_2945 Chenopodium_pallidicaule_3017 Chenopodium_pallidicaule_3147 Chenopodium_pallidicaule_3416 Chenopodium_pallidicaule_621 Chenopodium_pallidicaule_6539 Chenopodium_pallidicaule_6610 Chenopodium_pallidicaule_7075 Chenopodium_pallidicaule_7143 Chenopodium_pallidicaule_7458 Chenopodium_pallidicaule_7618 Chenopodium_pallidicaule_7920 Chenopodium_pallidicaule_9031 Chenopodium_pallidicaule_9683 GOSA_00002065-RA GOSA_00013715-RA GOSA_00015933-RA GOSA_00016645-RA GOSA_00018110-RA GOSA_00019171-RA GOSA_00020343-RA GOSA_00021343-RA GOSA_00022766-RA GOSA_00025837-RA GOSA_00027349-RA GOSA_00027783-RA Sg.1G0000276a Sg.3G0000071a Sg.3G0000071b Sg.3G0001043a Sg.3G0001043b Sg.3G0002665p1 Sg.3G0002666a Sg.3G0002666b Sg.4G0000178a Sg.4G0000178b Sg.4G0000179a Sg.4G0000179b Sg.4G0000629a Sg.4G0000629b Sg.6G0001314a Sg.6G0001314b Sg.8G0000623a Spo17837 pat_g4794.t1
OG0000134: AT1G10470.1 AUR62041123-RA Bv1_023030_udoe.t1 Bv1_023040_pajc.t1 Bv4_084520_gjce.t1 Bv5_110130_fafj.t1 Bv5_111410_cwyn.t1 Bv5_111730_arft.t1 Chenopodium_pallidicaule_11776 Chenopodium_pallidicaule_14041 Chenopodium_pallidicaule_18676 Chenopodium_pallidicaule_19538 Chenopodium_pallidicaule_21661 Chenopodium_pallidicaule_7916 GOSA_00001509-RA GOSA_00001939-RA GOSA_00003402-RA GOSA_00004001-RA GOSA_00006561-RA GOSA_00008053-RA GOSA_00009022-RA GOSA_00009203-RA GOSA_00009396-RA GOSA_00009491-RA GOSA_00009961-RA GOSA_00012404-RA GOSA_00013175-RA GOSA_00013768-RA GOSA_00014511-RA GOSA_00014777-RA GOSA_00016020-RA GOSA_00016644-RA GOSA_00016763-RA GOSA_00016921-RA GOSA_00019404-RA GOSA_00021084-RA GOSA_00023060-RA GOSA_00023917-RA GOSA_00024098-RA GOSA_00024165-RA GOSA_00024306-RA GOSA_00024383-RA GOSA_00025359-RA GOSA_00025675-RA GOSA_00025706-RA GOSA_00027752-RA GOSA_00028026-RA GOSA_00028243-RA GOSA_00028262-RA GOSA_00029422-RA Sg.3G0003046a Sg.3G0003046b Sg.4G0000338b Sg.5G0001802a Sg.5G0001802b Sg.7G0001748a Sg.7G0001748b Sg.8G0000863a Sg.8G0000863b Sg.8G0000863p1 Sg.8G0000863p2 Spo04043 mar_g257.t1 mar_g3809.t1 mar_g4392.t1 mar_g635.t1 pat_g1007.t1 pat_g3551.t1 pat_g562.t1 pat_g7082.t1 pat_g7089.t1 pat_g7205.t1 pat_g8898.t1 pat_g9334.t1 pat_g9480.t1
OG0000135: AH003166-RA AH003177-RA AH006651-RA AH007506-RA AH011068-RA AH016758-RA AH018621-RA AH018640-RA AH020483-RA AH022700-RA AH023648-RA AT1G20010.1 AT1G75780.1 AT2G29550.1 AT4G20890.1 AT5G12250.1 AT5G23860.1 AT5G44340.1 AT5G62690.1 AT5G62700.1 AUR62000222-RA AUR62001712-RA AUR62003407-RA AUR62006568-RA AUR62010597-RA AUR62010672-RA AUR62017211-RA AUR62017240-RA AUR62018378-RA AUR62020068-RA AUR62030284-RA AUR62033900-RA AUR62041904-RA Bv1_016340_zfif.t1 Bv3_063290_dpra.t1 Bv4_074050_fchq.t1 Bv5_100510_ttjr.t1 Chenopodium_pallidicaule_14825 Chenopodium_pallidicaule_16428 Chenopodium_pallidicaule_19395 Chenopodium_pallidicaule_6278 Chenopodium_pallidicaule_9202 Chenopodium_pallidicaule_9580 GOSA_00001209-RA GOSA_00001227-RA GOSA_00003278-RA GOSA_00012966-RA GOSA_00014033-RA GOSA_00015502-RA Sg.1G0001541a Sg.1G0001541b Sg.1G0001542a Sg.1G0001542b Sg.2G0001487a Sg.2G0001487b Sg.3G0002154b Sg.6G0000675a Sg.6G0000675b Sg.6G0000685a Sg.6G0000685b Sg.8G0001252a Sg.8G0001252b Spo02942 Spo12026 Spo13511 Spo18730 Spo18797 Spo18798 Spo26386 pat_g3034.t1 pat_g3977.t1 pat_g8007.t1 pat_g8537.t1 pat_g8846.t1
OG0000136: AUR62003126-RA AUR62003850-RA AUR62006479-RA AUR62007189-RA AUR62007521-RA AUR62007645-RA AUR62010617-RA AUR62011261-RA AUR62013530-RA AUR62016413-RA AUR62018652-RA AUR62022484-RA AUR62024222-RA AUR62026331-RA AUR62026446-RA AUR62026940-RA AUR62029366-RA AUR62029367-RA AUR62030093-RA AUR62031087-RA AUR62032490-RA AUR62033568-RA AUR62033910-RA AUR62037042-RA AUR62037448-RA AUR62038964-RA AUR62040097-RA AUR62040360-RA AUR62041159-RA AUR62041254-RA AUR62041613-RA AUR62042370-RA AUR62042688-RA AUR62043705-RA Bv1_009760_mrji.t1 Chenopodium_pallidicaule_11874 Chenopodium_pallidicaule_15118 Chenopodium_pallidicaule_18991 GOSA_00001291-RA GOSA_00007364-RA GOSA_00010489-RA GOSA_00010602-RA GOSA_00015539-RA GOSA_00023519-RA GOSA_00024600-RA GOSA_00025346-RA GOSA_00027778-RA GOSA_00029312-RA Sg.1G0002936b Sg.2G0002166a Sg.2G0002166b Sg.4G0000337a Sg.4G0000337b Sg.4G0000873b Sg.4G0001012b Sg.4G0003037a Sg.4G0003037b Sg.5G0001766a Sg.5G0001766b Sg.5G0001766p2 Sg.7G0001654b Sg.7G0002341a Sg.7G0002341b Sg.7G0002341p1 Sg.7G0002655a Sg.7G0002655b Sg.8G0000996a Sg.8G0000996b Sg.9G0000685a Sg.9G0000685b Sg.9G0000685p1 Sg.9G0000685p2 Sg.9G0000685p3 mar_g3268.t1
OG0000137: AH002230-RA AH007885-RA AH015375-RA AH016376-RA AH018865-RA AH019246-RA AH020022-RA AH022703-RA AT2G16600.1 AT2G21130.1 AT2G29960.1 AT3G55920.1 AT3G56070.1 AT3G62030.2 AT4G34870.1 AT4G38740.1 AT5G58710.1 AUR62001644-RA AUR62002438-RA AUR62004873-RA AUR62010089-RA AUR62011963-RA AUR62012248-RA AUR62013085-RA AUR62020132-RA AUR62022879-RA AUR62023749-RA AUR62024883-RA AUR62030664-RA AUR62037606-RA Bv2_023770_pndn.t1 Bv2_043020_eqiq.t1 Bv2_043020_eqiq.t2 Bv2_043020_eqiq.t3 Bv3_059000_eeaj.t1 Bv4_095580_muzn.t1 Chenopodium_pallidicaule_15250 Chenopodium_pallidicaule_15997 Chenopodium_pallidicaule_16957 Chenopodium_pallidicaule_4108 Chenopodium_pallidicaule_5694 Chenopodium_pallidicaule_8576 Chenopodium_pallidicaule_8882 GOSA_00002726-RA GOSA_00003363-RA GOSA_00004027-RA GOSA_00006448-RA GOSA_00008138-RA GOSA_00016451-RA GOSA_00020385-RA GOSA_00025844-RA Sg.3G0002550a Sg.3G0002550b Sg.6G0002016a Sg.7G0000486a Sg.7G0000486b Sg.7G0002293a Sg.8G0001212a Sg.8G0001212b Sg.9G0001536b Spo02275 Spo04822 Spo07567 Spo11179 Spo14358 Spo15438 Spo21040 Spo22456 mar_g1579.t1 mar_g1579.t2 mar_g2449.t1 mar_g2467.t1 pat_g2529.t1
OG0000138: AH005036-RA AH013694-RA AH015397-RA AH016417-RA AH017571-RA AH019277-RA AH022964-RA AT1G26770.2 AT1G69530.3 AT2G03090.1 AT2G28950.1 AT2G37640.1 AT2G39700.1 AT2G40610.1 AT3G29030.1 AT3G55500.1 AT5G02260.1 AT5G05290.1 AT5G56320.3 AUR62001776-RA AUR62005814-RA AUR62008431-RA AUR62009564-RA AUR62012104-RA AUR62021662-RA AUR62024921-RA AUR62024923-RA AUR62024925-RA AUR62025807-RA AUR62030621-RA AUR62030622-RA AUR62030623-RA AUR62032807-RA AUR62039364-RA Bv2_024950_ujqs.t1 Bv2_042540_wkwn.t1 Bv2_042550_uwnn.t1 Bv2_042560_jxah.t1 Bv5_110180_yyjz.t1 Chenopodium_pallidicaule_10239 Chenopodium_pallidicaule_21142 Chenopodium_pallidicaule_21410 Chenopodium_pallidicaule_2245 Chenopodium_pallidicaule_3338 Chenopodium_pallidicaule_3675 Chenopodium_pallidicaule_4327 Chenopodium_pallidicaule_4974 GOSA_00002131-RA GOSA_00003206-RA GOSA_00004071-RA GOSA_00004645-RA GOSA_00016320-RA Sg.4G0002740a Sg.4G0002740b Sg.6G0002329a Sg.7G0002361a Sg.7G0002361b Sg.8G0001348a Sg.8G0001348b Spo01779 Spo08184 Spo08297 Spo09425 Spo10792 Spo13675 Spo16876 Spo16879 Spo16887 mar_g1507.t1 pat_g5531.t1 pat_g5757.t1 pat_g5758.t1 pat_g5759.t1
OG0000139: AT1G34070.1 AT5G48050.1 AUR62007555-RA AUR62009244-RA AUR62014119-RA AUR62016350-RA AUR62019526-RA AUR62020375-RA AUR62020789-RA AUR62023882-RA AUR62026603-RA AUR62034558-RA AUR62035228-RA AUR62036099-RA AUR62039401-RA AUR62043089-RA Bv3_068890_oryo.t1 Chenopodium_pallidicaule_10311 Chenopodium_pallidicaule_10394 Chenopodium_pallidicaule_10570 Chenopodium_pallidicaule_1089 Chenopodium_pallidicaule_11918 Chenopodium_pallidicaule_13520 Chenopodium_pallidicaule_13710 Chenopodium_pallidicaule_14280 Chenopodium_pallidicaule_14424 Chenopodium_pallidicaule_14875 Chenopodium_pallidicaule_14989 Chenopodium_pallidicaule_19269 Chenopodium_pallidicaule_21385 Chenopodium_pallidicaule_2272 Chenopodium_pallidicaule_4048 Chenopodium_pallidicaule_5843 Chenopodium_pallidicaule_6349 Chenopodium_pallidicaule_9232 GOSA_00001801-RA GOSA_00011276-RA GOSA_00014285-RA GOSA_00016599-RA GOSA_00016879-RA GOSA_00019866-RA GOSA_00022077-RA GOSA_00023334-RA GOSA_00025945-RA GOSA_00027720-RA GOSA_00028881-RA Sg.1G0000660a Sg.1G0000708a Sg.1G0000708p1 Sg.1G0000708p3 Sg.3G0001561a Sg.3G0001674a Sg.3G0001674b Sg.3G0002763a Sg.3G0002763b Sg.3G0002763p1 Sg.3G0002763p2 Sg.4G0001878a Sg.4G0001878b Sg.4G0001878p2 Sg.5G0002144b Sg.5G0003007b Sg.6G0002069a Sg.7G0001163a Sg.7G0001163b Sg.7G0001383p1 Sg.7G0001383p2 Sg.8G0000634a Sg.8G0000634b Sg.8G0000634t1 Sg.8G0000981a Sg.8G0000981b Sg.9G0001336p1
OG0000140: AUR62003151-RA AUR62006806-RA AUR62007845-RA AUR62010530-RA AUR62010973-RA AUR62013580-RA AUR62015695-RA AUR62017558-RA AUR62020275-RA AUR62024197-RA AUR62024569-RA AUR62026243-RA AUR62032122-RA AUR62032499-RA AUR62032875-RA AUR62035122-RA AUR62035215-RA AUR62035786-RA AUR62036498-RA AUR62036499-RA AUR62037948-RA AUR62040560-RA AUR62041476-RA Bv1_020380_wxuy.t1 Chenopodium_pallidicaule_13799 Chenopodium_pallidicaule_16293 Chenopodium_pallidicaule_1928 Chenopodium_pallidicaule_19897 Chenopodium_pallidicaule_2275 Chenopodium_pallidicaule_2971 Chenopodium_pallidicaule_3228 Chenopodium_pallidicaule_4858 Chenopodium_pallidicaule_7989 Chenopodium_pallidicaule_8529 Chenopodium_pallidicaule_9623 Chenopodium_pallidicaule_9661 GOSA_00007690-RA GOSA_00007752-RA GOSA_00010993-RA GOSA_00012488-RA GOSA_00014395-RA GOSA_00014790-RA GOSA_00019770-RA GOSA_00024844-RA GOSA_00025954-RA Sg.1G0001093b Sg.2G0001867a Sg.2G0001867b Sg.2G0002607a Sg.2G0002607b Sg.2G0002688b Sg.2G0002805a Sg.2G0002805b Sg.3G0000487a Sg.3G0000487b Sg.3G0000736a Sg.3G0000736b Sg.3G0000798a Sg.3G0001066p1 Sg.3G0001066p3 Sg.3G0001066p4 Sg.4G0001745a Sg.4G0002192a Sg.6G0001037a Sg.6G0001037b Sg.8G0000817a Sg.9G0001270a Sg.9G0001270b Spo05177 Spo07135 Spo08324 Spo22213 Spo28395
OG0000141: AH002559-RA AH011724-RA AH011725-RA AH011726-RA AH017874-RA AH017875-RA AH020026-RA AT1G05675.1 AT1G05680.1 AT2G31750.2 AT2G31790.1 AT2G43820.1 AT2G43840.2 AUR62002433-RA AUR62002436-RA AUR62002439-RA AUR62002440-RA AUR62008059-RA AUR62008060-RA AUR62023745-RA AUR62023751-RA AUR62023752-RA AUR62023754-RA AUR62023755-RA AUR62028635-RA AUR62028636-RA AUR62028637-RA Bv3_058940_mqtx.t1 Bv3_058960_zutk.t1 Bv3_058970_oogk.t1 Bv3_058980_dyac.t1 Bv3_059010_nods.t1 Chenopodium_pallidicaule_14596 Chenopodium_pallidicaule_16539 Chenopodium_pallidicaule_17198 Chenopodium_pallidicaule_17847 Chenopodium_pallidicaule_18339 GOSA_00005003-RA GOSA_00005004-RA GOSA_00005005-RA GOSA_00006443-RA GOSA_00006444-RA GOSA_00006445-RA Sg.1G0001236a Sg.1G0001236b Sg.1G0001237a Sg.6G0002587a Sg.6G0002587b Sg.6G0002587p1 Sg.6G0002587p2 Sg.6G0002587p4 Spo02211 Spo02212 Spo02213 Spo14361 Spo14362 Spo14363 Spo16657 Spo16658 mar_g2007.t1 mar_g2008.t1 mar_g2009.t1 pat_g2527.t1 pat_g2528.t1 pat_g2531.t1 pat_g2532.t1 pat_g2533.t1 pat_g2536.t1 pat_g6576.t1 pat_g6577.t1 pat_g6578.t1 pat_g6579.t1
OG0000142: AH004860-RA AH008460-RA AH008461-RA AH008462-RA AH008463-RA AH008464-RA AH008465-RA AH008466-RA AH008467-RA AH008468-RA AH008469-RA AH008470-RA AH008470-RB AH008471-RA AH008472-RA AH008473-RA AH008474-RA AH008475-RA AH008476-RA AH008477-RA AH008478-RA AH008479-RA AH008480-RA AH008481-RA AH008482-RA AT1G16090.1 AUR62000334-RA AUR62013524-RA AUR62013525-RA AUR62013526-RA AUR62013528-RA AUR62013529-RA AUR62013531-RA AUR62013533-RA AUR62026745-RA AUR62026746-RA AUR62026747-RA AUR62026748-RA AUR62026749-RA Bv1_011150_mcco.t1 Bv1_011160_hwdp.t1 Chenopodium_pallidicaule_15410 Chenopodium_pallidicaule_16061 Chenopodium_pallidicaule_16711 Chenopodium_pallidicaule_17362 Chenopodium_pallidicaule_18010 Sg.2G0000029a Sg.2G0000029b Sg.2G0000030a Sg.2G0000030b Sg.2G0000031a Sg.2G0000031b Sg.2G0000034a Sg.2G0000034b Sg.2G0000038a Sg.2G0000038b Sg.2G0000042a Sg.2G0000042b Sg.2G0000045a Sg.2G0000045b Sg.2G0000045p1 Sg.2G0000045t1 Sg.2G0000051a Sg.2G0000051b Sg.4G0003050a Sg.4G0003050b Spo02661 Spo02677 Spo13571 Spo18911 pat_g2208.t1 pat_g2209.t1
OG0000143: AH011528-RA AUR62000273-RA AUR62005066-RA AUR62005292-RA AUR62005670-RA AUR62006345-RA AUR62007966-RA AUR62008490-RA AUR62008567-RA AUR62008671-RA AUR62008672-RA AUR62012400-RA AUR62013228-RA AUR62016800-RA AUR62017385-RA AUR62019622-RA AUR62019746-RA AUR62020940-RA AUR62020942-RA AUR62023653-RA AUR62026651-RA AUR62026652-RA AUR62027787-RA AUR62028290-RA AUR62028297-RA AUR62029342-RA AUR62030133-RA AUR62031377-RA AUR62033000-RA AUR62034868-RA AUR62037898-RA AUR62038471-RA AUR62039034-RA AUR62040292-RA AUR62041086-RA AUR62041304-RA AUR62043146-RA AUR62044443-RA Bv4_097460_jxtz.t1 Chenopodium_pallidicaule_13795 Chenopodium_pallidicaule_13823 Chenopodium_pallidicaule_16878 Chenopodium_pallidicaule_189 Chenopodium_pallidicaule_19708 Chenopodium_pallidicaule_3146 Chenopodium_pallidicaule_4295 Chenopodium_pallidicaule_6359 Chenopodium_pallidicaule_942 Chenopodium_pallidicaule_9865 Sg.1G0002619a Sg.1G0002619b Sg.1G0002619p1 Sg.2G0002830a Sg.2G0002830b Sg.5G0001108b Sg.5G0001108p2 Sg.5G0001109a Sg.5G0001692a Sg.5G0001692b Sg.5G0001998a Sg.5G0001998b Sg.5G0001998p1 Sg.7G0002196a Sg.8G0001079b Sg.8G0001079p2 Sg.9G0000486a Sg.9G0000486b Sg.9G0000486p1 Sg.9G0000486p3 Spo04016 Spo08301 pat_g7353.t1
OG0000144: AT5G60900.1 AUR62000054-RA AUR62000055-RA AUR62000058-RA AUR62000059-RA AUR62000060-RA AUR62000061-RA AUR62000062-RA AUR62000064-RA AUR62000066-RA AUR62000068-RA AUR62019227-RA AUR62019230-RA AUR62019231-RA AUR62019232-RA AUR62019233-RA AUR62019234-RA AUR62019235-RA AUR62019236-RA AUR62019237-RA AUR62019238-RA AUR62019240-RA AUR62019241-RA Bv4_071770_aznw.t1 Bv4_071780_saay.t1 Bv4_071790_jfup.t1 Bv4_071800_fanm.t1 Bv4_071870_fjng.t1 Bv4_071920_aodh.t1 Bv4_071930_pous.t1 Bv4_071960_mhku.t1 Bv4_071970_eomn.t1 Bv4_079680_srac.t1 Chenopodium_pallidicaule_12659 Chenopodium_pallidicaule_13312 Chenopodium_pallidicaule_13958 Chenopodium_pallidicaule_15261 Chenopodium_pallidicaule_15904 Chenopodium_pallidicaule_8744 GOSA_00007120-RA GOSA_00007122-RA GOSA_00007123-RA GOSA_00007124-RA GOSA_00007126-RA GOSA_00007131-RA GOSA_00007132-RA GOSA_00017303-RA Sg.3G0003254b Sg.3G0003257b Sg.3G0003267b Sg.4G0001891a Sg.4G0001891b Sg.4G0001891p1 Sg.4G0001891t1 Spo15660 Spo15661 Spo15662 Spo15664 Spo15674 Spo15675 Spo15676 Spo15750 Spo25484 mar_g3788.t1 pat_g2833.t1 pat_g2834.t1 pat_g2835.t1 pat_g2836.t1 pat_g2839.t1 pat_g2844.t1 pat_g2845.t1 pat_g2846.t1
OG0000145: AUR62002105-RA AUR62002864-RA AUR62003541-RA AUR62004313-RA AUR62004615-RA AUR62004913-RA AUR62008570-RA AUR62008840-RA AUR62012282-RA AUR62013076-RA AUR62013404-RA AUR62014256-RA AUR62014395-RA AUR62015299-RA AUR62017413-RA AUR62019360-RA AUR62021856-RA AUR62022224-RA AUR62025766-RA AUR62026496-RA AUR62030299-RA AUR62030312-RA AUR62032031-RA AUR62032550-RA AUR62033614-RA AUR62033929-RA AUR62034425-RA AUR62034458-RA AUR62036322-RA AUR62036402-RA AUR62036857-RA AUR62038218-RA AUR62038321-RA AUR62038488-RA AUR62038741-RA AUR62038982-RA AUR62039607-RA AUR62039908-RA AUR62040072-RA AUR62040556-RA AUR62041371-RA AUR62042464-RA AUR62042778-RA Bv1_010990_fsse.t1 Bv3_051840_utwx.t1 Bv4_076200_zgwn.t1 Chenopodium_pallidicaule_10104 Chenopodium_pallidicaule_11953 Chenopodium_pallidicaule_1222 Chenopodium_pallidicaule_16410 Chenopodium_pallidicaule_20137 Chenopodium_pallidicaule_3455 Chenopodium_pallidicaule_4861 Chenopodium_pallidicaule_5132 Chenopodium_pallidicaule_6163 Chenopodium_pallidicaule_8852 Chenopodium_pallidicaule_9451 Sg.1G0000293a Sg.1G0000293b Sg.3G0001219a Sg.3G0001219b Sg.7G0002037a Sg.7G0002037b Sg.9G0000629a Sg.9G0000629b Spo03493 Spo14530 Spo15223 Spo15955 Spo23259 Spo23260 mar_g891.t1
OG0000146: Bv4_084010_ufta.t1 Chenopodium_pallidicaule_11819 Chenopodium_pallidicaule_5284 GOSA_00009905-RA GOSA_00016008-RA GOSA_00017232-RA Sg.1G0000279a Sg.1G0000279b Sg.1G0000279p1 Sg.1G0000280a Sg.1G0000280b Sg.3G0000029a Sg.3G0000029b Sg.3G0000640a Sg.3G0000640b Sg.3G0000642a Sg.3G0000642b Sg.3G0000643a Sg.3G0000643b Sg.3G0000833b Sg.3G0000834a Sg.4G0000107a Sg.4G0000107b Sg.4G0000761a Sg.4G0000761b Sg.4G0002256a Sg.4G0002256b Sg.4G0002256p2 Sg.4G0002256p4 Sg.4G0002973b Sg.4G0002975b Sg.4G0002975p1 Sg.5G0001653b Sg.5G0001938a Sg.5G0001938b Sg.5G0001974a Sg.5G0001974b Sg.6G0001295a Sg.6G0001295b Sg.6G0001295p1 Sg.6G0001295p2 Sg.6G0001295p4 Sg.6G0001295p5 Sg.6G0001295p7 Sg.6G0001495a Sg.6G0001495b Sg.6G0001495p1 Sg.6G0001495p5 Sg.6G0001495p7 Sg.6G0001495p8 Sg.6G0001751a Sg.6G0001751b Sg.7G0001797a Sg.7G0001797b Sg.8G0000689a Sg.8G0000689b Sg.8G0000797a Sg.8G0000797b Sg.8G0002301a Sg.8G0002301b Sg.9G0000773a Sg.9G0000773b Sg.9G0000774a Sg.9G0000774b Sg.9G0001014b Spo03324 Spo04532 Spo11757 Spo15950 Spo24577 Spo24640 Spo26549
OG0000147: AH009838-RA AH009840-RA AH011523-RA AH011525-RA AH014799-RA AH018422-RA AH018423-RA AT5G07850.1 AT5G07860.1 AT5G07870.1 AT5G42830.1 AUR62004296-RA AUR62007317-RA AUR62007318-RA AUR62007319-RA AUR62007320-RA AUR62007321-RA AUR62007323-RA AUR62007325-RA AUR62017501-RA AUR62018679-RA AUR62018681-RA AUR62018682-RA AUR62018684-RA AUR62018685-RA AUR62018686-RA AUR62018688-RA AUR62022743-RA AUR62026936-RA AUR62030246-RA AUR62034415-RA AUR62035442-RA AUR62035734-RA AUR62041574-RA Bv1_020140_qjyj.t1 Bv1_022150_ricu.t1 Bv1_022150_ricu.t2 Bv1_022170_nqfi.t1 Bv5_106240_xtkf.t1 Bv5_106720_gqrm.t1 Bv5_106730_wmjn.t1 Bv5_106750_nhqz.t1 Chenopodium_pallidicaule_20464 Chenopodium_pallidicaule_21123 Chenopodium_pallidicaule_2361 Chenopodium_pallidicaule_3449 Chenopodium_pallidicaule_3827 GOSA_00000368-RA GOSA_00001219-RA GOSA_00002703-RA GOSA_00010867-RA GOSA_00010868-RA GOSA_00010870-RA GOSA_00016901-RA Sg.2G0000895a Sg.2G0000895b Sg.2G0001803a Sg.2G0001803b Sg.2G0001804a Sg.2G0001804b Sg.4G0002650a Spo06678 Spo23266 Spo23267 Spo23268 Spo23269 Spo23270 Spo28435 pat_g4548.t1 pat_g5054.t1 pat_g5055.t1
OG0000148: AH003244-RA AH013505-RA AH013509-RA AH013510-RA AH013513-RA AH015898-RA AH018521-RA AH018826-RA AT1G66960.2 AT1G78500.2 AT1G78950.2 AT1G78955.1 AT1G78960.2 AT1G78970.3 AT2G07050.1 AT3G29255.1 AT3G45130.3 AT4G15340.1 AT4G15370.1 AT5G36150.1 AT5G42600.1 AT5G48010.2 AUR62001311-RA AUR62001313-RA AUR62001314-RA AUR62020732-RA AUR62020738-RA AUR62022386-RA AUR62024301-RA AUR62025671-RA AUR62025693-RA AUR62025695-RA AUR62025696-RA AUR62025697-RA AUR62025698-RA AUR62027296-RA AUR62027973-RA AUR62027976-RA AUR62027980-RA AUR62031838-RA Bv2_035960_azac.t1 Bv2_035990_fyxk.t1 Bv5_108410_dxgr.t1 Chenopodium_pallidicaule_10663 Chenopodium_pallidicaule_20102 Chenopodium_pallidicaule_21405 Chenopodium_pallidicaule_2292 Chenopodium_pallidicaule_3003 Chenopodium_pallidicaule_6976 GOSA_00003610-RA GOSA_00009242-RA GOSA_00009245-RA GOSA_00010859-RA Sg.1G0001046a Sg.1G0001046b Sg.1G0002105a Sg.6G0001016a Sg.6G0001016b Sg.7G0000002a Sg.7G0000002b Sg.7G0000005a Sg.7G0000005b Spo11391 Spo11463 Spo11464 Spo18513 Spo18516 Spo25585 Spo25586 mar_g4359.t1 pat_g7690.t1
OG0000149: AH001109-RA AH003313-RA AH003320-RA AH006092-RA AH006126-RA AH007214-RA AH009016-RA AH009070-RA AH011301-RA AH011450-RA AH013835-RA AH014043-RA AH015720-RA AH016883-RA AH019495-RA AH019516-RA AH020735-RA AH022461-RA AH022572-RA AUR62031313-RA AUR62036259-RA AUR62038290-RA AUR62039512-RA AUR62041133-RA AUR62042307-RA AUR62042711-RA AUR62043239-RA Bv1_016240_tjdp.t1 Chenopodium_pallidicaule_15200 GOSA_00001808-RA GOSA_00003991-RA GOSA_00009702-RA GOSA_00009794-RA GOSA_00010032-RA GOSA_00010479-RA GOSA_00010587-RA GOSA_00011350-RA GOSA_00013609-RA GOSA_00013611-RA GOSA_00014507-RA GOSA_00016059-RA GOSA_00016204-RA GOSA_00016220-RA GOSA_00016580-RA GOSA_00016585-RA GOSA_00017691-RA GOSA_00018519-RA GOSA_00019357-RA GOSA_00019869-RA GOSA_00020839-RA GOSA_00021525-RA GOSA_00021541-RA GOSA_00021787-RA GOSA_00022707-RA GOSA_00024516-RA GOSA_00024992-RA GOSA_00024996-RA GOSA_00025842-RA GOSA_00026325-RA GOSA_00027309-RA GOSA_00027345-RA GOSA_00027677-RA GOSA_00027881-RA GOSA_00028256-RA GOSA_00028376-RA GOSA_00029335-RA GOSA_00029505-RA GOSA_00029563-RA Spo14608 Spo15225 Spo18683
OG0000150: AH000704-RA AH000707-RA AH000718-RA AH000830-RA AH002383-RA AH002384-RA AH003784-RA AH004534-RA AH004976-RA AH008597-RA AH008644-RA AH008841-RA AH008924-RA AH011987-RA AH016591-RA AH017470-RA AH022778-RA AH023632-RA AT2G14210.2 AT3G57230.1 AT4G37940.1 AUR62005642-RA AUR62005643-RA AUR62010071-RA AUR62014383-RA AUR62019123-RA AUR62022377-RA AUR62026247-RA AUR62026426-RA AUR62027088-RA AUR62027089-RA AUR62028907-RA AUR62030928-RA AUR62030929-RA AUR62034318-RA AUR62039675-RA Bv1_005240_mnyn.t1 Bv1_012640_hnhs.t3 Chenopodium_pallidicaule_15961 Chenopodium_pallidicaule_3119 Chenopodium_pallidicaule_3208 Chenopodium_pallidicaule_3771 Chenopodium_pallidicaule_5849 Chenopodium_pallidicaule_7827 Chenopodium_pallidicaule_8243 GOSA_00000933-RA GOSA_00002331-RA GOSA_00002332-RA GOSA_00005405-RA GOSA_00018706-RA GOSA_00018707-RA Sg.2G0000373b Sg.4G0000481a Sg.4G0000481b Sg.4G0002680a Sg.4G0002684a Sg.9G0001516b Spo04695 Spo04942 Spo10867 Spo10868 Spo15321 Spo22036 Spo22037 Spo23643 Spo23646 mar_g1424.t1 mar_g2429.t1 mar_g2429.t2 mar_g2429.t3 pat_g3395.t1
OG0000151: AH023366-RA AH023367-RA AH023370-RA AH023371-RA AT3G13950.1 AT4G13266.1 AUR62001038-RA AUR62009245-RA AUR62009246-RA AUR62009247-RA AUR62009248-RA AUR62009249-RA AUR62009250-RA AUR62009251-RA AUR62009253-RA AUR62009255-RA AUR62009256-RA AUR62009257-RA AUR62009260-RA AUR62024369-RA AUR62025966-RA AUR62036647-RA AUR62041974-RA AUR62041976-RA AUR62042449-RA AUR62042451-RA AUR62042452-RA AUR62043583-RA AUR62043586-RA AUR62043589-RA AUR62043590-RA AUR62043591-RA AUR62043766-RA AUR62043768-RA AUR62043842-RA AUR62043843-RA AUR62043844-RA AUR62043845-RA AUR62043847-RA AUR62043848-RA AUR62043849-RA AUR62043855-RA AUR62043857-RA AUR62043868-RA AUR62043869-RA AUR62043870-RA AUR62044574-RA AUR62044575-RA AUR62044748-RA Bv2_032550_mqgg.t1 Bv2_032560_yrjn.t1 Bv2_032570_jpwh.t1 Bv2_032580_hyiw.t1 Bv2_032590_uxjc.t1 Chenopodium_pallidicaule_10680 Chenopodium_pallidicaule_11338 Chenopodium_pallidicaule_13064 Chenopodium_pallidicaule_7853 Chenopodium_pallidicaule_8710 GOSA_00004176-RA GOSA_00004178-RA Sg.3G0003116b Sg.7G0000236a Sg.7G0002524a Sg.7G0002524b Spo16129 Spo16130 Spo16131 pat_g1447.t1 pat_g1450.t1 pat_g1451.t1
OG0000152: AH008243-RA AH008245-RA AH008246-RA AH009830-RA AH009866-RA AH009868-RA AH009962-RA AH009963-RA AH017375-RA AUR62010292-RA AUR62015890-RA AUR62015891-RA AUR62015896-RA AUR62015897-RA AUR62020326-RA AUR62024467-RA AUR62026058-RA AUR62034788-RA AUR62036266-RA AUR62038400-RA AUR62039716-RA AUR62044614-RA Bv2_040300_xrpk.t1 Bv2_040310_pzcm.t1 Bv2_040320_ecrp.t1 Bv4_088840_pcik.t1 Bv4_088880_tsih.t1 Bv4_089230_uzik.t1 Bv4_089240_nask.t1 Bv4_089250_huwn.t1 Bv5_098660_quxe.t1 Chenopodium_pallidicaule_14628 Chenopodium_pallidicaule_17231 Chenopodium_pallidicaule_6777 GOSA_00001756-RA GOSA_00017414-RA GOSA_00017419-RA Sg.3G0000665a Sg.3G0000665b Sg.3G0000665p1 Sg.3G0001520a Sg.3G0001520b Sg.3G0001523a Sg.3G0001523b Sg.3G0001524a Sg.3G0001524b Spo00490 Spo00728 Spo02037 Spo07871 Spo07872 Spo07904 Spo08228 Spo09011 Spo09012 Spo17177 Spo20391 Spo21968 Spo21969 Spo21970 Spo21973 Spo21982 Spo21983 Spo21984 Spo21985 Spo25735 mar_g2209.t1 mar_g2786.t1 mar_g2787.t1 pat_g1353.t1 pat_g2623.t1
OG0000153: AH019172-RA AH019238-RA AT3G14460.1 AT3G14470.1 AUR62002443-RA AUR62014548-RA AUR62024870-RA AUR62026835-RA AUR62026836-RA AUR62026851-RA AUR62026881-RA AUR62027961-RA AUR62031729-RA AUR62031731-RA AUR62031732-RA AUR62032614-RA AUR62032615-RA AUR62032638-RA AUR62032639-RA AUR62032640-RA AUR62034618-RA AUR62034622-RA AUR62040630-RA Bv2_039450_snjz.t1 Bv2_041390_fjuq.t1 Bv2_041390_fjuq.t2 Bv2_041720_ehdz.t1 Bv2_041730_nmtk.t1 Bv2_042220_sihw.t1 Bv2_042230_ouor.t1 Bv2_042250_gmpe.t1 Bv2_042280_shaw.t1 Bv2_042580_eyup.t1 Bv2_042600_xykh.t1 Bv2_042630_oheq.t1 Bv2_042640_qucy.t1 Bv2_042670_dgup.t1 Bv2_043170_jjtq.t1 Bv2_043190_eqpd.t1 Chenopodium_pallidicaule_12616 Chenopodium_pallidicaule_13266 Chenopodium_pallidicaule_15640 Chenopodium_pallidicaule_18890 Chenopodium_pallidicaule_4328 Chenopodium_pallidicaule_5195 Chenopodium_pallidicaule_5863 Chenopodium_pallidicaule_6549 GOSA_00004211-RA GOSA_00004213-RA GOSA_00004214-RA Sg.6G0001133a Sg.6G0001133b Sg.7G0002269a Sg.7G0002269b Sg.7G0002269p2 Sg.7G0002269p3 Sg.7G0002424a Sg.7G0002424b Sg.7G0002424p1 Sg.7G0002479a Sg.7G0002479b Sg.7G0002849b Sg.7G0002850b Spo03774 Spo19660 Spo24097 pat_g5760.t1 pat_g5762.t1 pat_g5766.t1 pat_g6393.t1
OG0000154: AH000172-RA AH000801-RA AH001251-RA AH002277-RA AH009677-RA AH012779-RA AH016366-RA AH021993-RA AH023062-RA AT1G01620.1 AT2G16850.1 AT2G37170.2 AT2G37180.1 AT2G39010.1 AT2G45960.3 AT3G53420.1 AT3G54820.1 AT3G61430.1 AT4G00430.1 AT4G23400.1 AT4G35100.1 AT5G60660.1 AUR62004367-RA AUR62010036-RA AUR62010692-RA AUR62012222-RA AUR62013024-RA AUR62017190-RA AUR62022576-RA AUR62022854-RA AUR62024977-RA AUR62037664-RA AUR62039641-RA AUR62040449-RA AUR62042003-RA Bv1_004510_fpur.t1 Bv1_004520_shpz.t1 Bv2_024080_gqok.t1 Chenopodium_pallidicaule_11093 Chenopodium_pallidicaule_11980 Chenopodium_pallidicaule_2386 Chenopodium_pallidicaule_4487 Chenopodium_pallidicaule_6714 Chenopodium_pallidicaule_7043 Chenopodium_pallidicaule_9826 GOSA_00000450-RA GOSA_00000451-RA GOSA_00001181-RA GOSA_00005784-RA GOSA_00016427-RA GOSA_00020453-RA GOSA_00024827-RA GOSA_00025472-RA Sg.6G0000708a Sg.7G0000482a Sg.7G0000482b Sg.8G0000272a Sg.8G0000272b Sg.9G0000412a Sg.9G0000412b Spo01582 Spo02017 Spo07891 Spo14763 Spo16822 Spo16823 Spo25352 Spo26349 mar_g1255.t1 pat_g4785.t1
OG0000155: AH007725-RA AH007726-RA AH010055-RA AH010974-RA AH010975-RA AH010977-RA AH010978-RA AH010981-RA AT1G51410.1 AT5G19440.1 AUR62000141-RA AUR62000780-RA AUR62000781-RA AUR62005187-RA AUR62005188-RA AUR62005189-RA AUR62005190-RA AUR62019320-RA AUR62019321-RA AUR62019322-RA AUR62019323-RA AUR62036456-RA Bv4_072920_awnt.t1 Bv4_072940_cahr.t1 Bv4_072970_ckjp.t1 Bv4_072970_ckjp.t2 Bv4_072980_xmcd.t1 Bv4_072990_kwxq.t1 Bv4_073000_syhu.t1 Bv4_073010_uswd.t1 Bv4_073020_jyyz.t1 Chenopodium_pallidicaule_2857 Chenopodium_pallidicaule_3500 Chenopodium_pallidicaule_4155 Chenopodium_pallidicaule_4610 Chenopodium_pallidicaule_648 GOSA_00007140-RA GOSA_00007141-RA GOSA_00007142-RA GOSA_00007143-RA GOSA_00014386-RA GOSA_00014388-RA GOSA_00025081-RA Sg.3G0000812a Sg.3G0000812b Sg.3G0000814a Sg.3G0000814b Sg.3G0001752a Sg.3G0001752b Sg.3G0001755a Sg.3G0001755b Sg.5G0002002a Sg.5G0002002b Sg.6G0001968a Spo15609 Spo15610 Spo15611 Spo15612 Spo15613 Spo15614 Spo15616 Spo21577 pat_g7342.t1 pat_g7343.t1 pat_g7344.t1 pat_g7345.t1 pat_g7346.t1 pat_g7347.t1 pat_g7347.t2 pat_g7349.t1
OG0000156: GOSA_00003820-RA GOSA_00003922-RA GOSA_00009779-RA GOSA_00009845-RA GOSA_00009867-RA GOSA_00010581-RA GOSA_00012357-RA GOSA_00012370-RA GOSA_00013733-RA GOSA_00013749-RA GOSA_00013842-RA GOSA_00014822-RA GOSA_00015083-RA GOSA_00016105-RA GOSA_00016120-RA GOSA_00016500-RA GOSA_00016851-RA GOSA_00016896-RA GOSA_00018016-RA GOSA_00018514-RA GOSA_00018980-RA GOSA_00019751-RA GOSA_00020814-RA GOSA_00021018-RA GOSA_00021407-RA GOSA_00021445-RA GOSA_00021873-RA GOSA_00022116-RA GOSA_00022592-RA GOSA_00022973-RA GOSA_00023249-RA GOSA_00023825-RA GOSA_00023908-RA GOSA_00024582-RA GOSA_00024740-RA GOSA_00025166-RA GOSA_00025270-RA GOSA_00025324-RA GOSA_00025548-RA GOSA_00025583-RA GOSA_00025595-RA GOSA_00025681-RA GOSA_00025724-RA GOSA_00025862-RA GOSA_00025885-RA GOSA_00026269-RA GOSA_00026356-RA GOSA_00026402-RA GOSA_00026492-RA GOSA_00026645-RA GOSA_00026911-RA GOSA_00027091-RA GOSA_00027645-RA GOSA_00028486-RA GOSA_00028608-RA GOSA_00028637-RA GOSA_00028685-RA GOSA_00029127-RA GOSA_00029329-RA GOSA_00029439-RA GOSA_00029457-RA GOSA_00029541-RA Sg.2G0002238a Sg.2G0002238b Sg.4G0002122a Sg.4G0002122b Sg.6G0001906b Spo09512 Spo09901 Spo24154
OG0000157: AH006769-RA AH008532-RA AH008981-RA AH014802-RA AH019255-RA AH020388-RA AH021057-RA AH022039-RA AT2G21770.1 AT2G25540.1 AT4G18780.1 AT4G32410.1 AT4G39350.1 AT5G05170.1 AT5G09870.1 AT5G17420.1 AT5G44030.2 AT5G64740.1 AUR62009386-RA AUR62023068-RA AUR62024431-RA AUR62024904-RA AUR62025349-RA AUR62025448-RA AUR62026024-RA AUR62026680-RA AUR62027708-RA AUR62028352-RA AUR62030638-RA AUR62039462-RA AUR62040589-RA Bv1_011870_rmyf.t1 Bv2_029350_nihk.t1 Bv2_042850_ghkr.t1 Chenopodium_pallidicaule_10579 Chenopodium_pallidicaule_11951 Chenopodium_pallidicaule_15792 Chenopodium_pallidicaule_17838 Chenopodium_pallidicaule_8696 Chenopodium_pallidicaule_9139 GOSA_00004051-RA GOSA_00008597-RA GOSA_00011527-RA GOSA_00018389-RA GOSA_00022297-RA GOSA_00022649-RA GOSA_00024444-RA Sg.1G0001838a Sg.1G0001838b Sg.5G0002338b Sg.7G0000775a Sg.7G0000775b Sg.7G0002345a Sg.7G0002345b Sg.7G0002345p1 Sg.7G0002345p2 Sg.7G0002345p3 Sg.8G0002242a Sg.8G0002242b Spo04584 Spo05573 Spo07185 Spo10132 Spo12368 Spo23502 Spo25058 mar_g326.t1 pat_g8297.t1 pat_g9002.t1
OG0000158: AH003272-RA AH012465-RA AH012466-RA AH012467-RA AH012468-RA AH012469-RA AH012470-RA AH021362-RA AH021718-RA AH022622-RA AH023692-RA AT2G15050.1 AT2G18370.1 AT2G38530.1 AT2G38540.1 AT3G08770.2 AT3G51590.1 AT3G51600.1 AT4G33355.1 AT5G01870.1 AT5G59310.1 AT5G59320.1 AUR62006381-RA AUR62006382-RA AUR62006383-RA AUR62006384-RA AUR62006385-RA AUR62013852-RA AUR62029718-RA AUR62029719-RA AUR62029720-RA AUR62029721-RA AUR62029722-RA AUR62029723-RA AUR62029724-RA Bv1_020560_yreh.t1 Chenopodium_pallidicaule_10348 Chenopodium_pallidicaule_11294 Chenopodium_pallidicaule_5760 Chenopodium_pallidicaule_6430 Chenopodium_pallidicaule_7090 Chenopodium_pallidicaule_7738 Chenopodium_pallidicaule_8393 GOSA_00005917-RA GOSA_00005918-RA GOSA_00005919-RA GOSA_00005920-RA GOSA_00005921-RA GOSA_00005922-RA GOSA_00005923-RA GOSA_00005924-RA GOSA_00005925-RA GOSA_00014142-RA Sg.2G0001359a Sg.2G0001359b Sg.8G0000163a Sg.8G0000164a Sg.8G0000166a Sg.8G0000166b Spo06845 Spo14144 Spo19945 Spo19946 Spo22078 Spo26389 Spo27131 Spo27132 pat_g430.t1 pat_g431.t1
OG0000159: AH002248-RA AH006439-RA AH006441-RA AH015304-RA AH021882-RA AH023652-RA AH023655-RA AT1G19320.1 AT1G20030.2 AT1G73620.1 AT1G75800.1 AT2G17860.1 AT4G24180.3 AT4G36000.1 AT4G36010.2 AT4G38660.1 AT4G38670.1 AUR62003358-RA AUR62003359-RA AUR62010066-RA AUR62010067-RA AUR62013058-RA AUR62013059-RA AUR62013742-RA AUR62023409-RA AUR62026960-RA AUR62029478-RA AUR62035018-RA AUR62035022-RA AUR62040531-RA AUR62041381-RA AUR62044236-RA Bv1_016440_cupi.t1 Bv1_016470_sodn.t1 Bv1_017740_gzti.t1 Chenopodium_pallidicaule_10282 Chenopodium_pallidicaule_1422 Chenopodium_pallidicaule_16485 Chenopodium_pallidicaule_21029 Chenopodium_pallidicaule_21381 Chenopodium_pallidicaule_7802 Chenopodium_pallidicaule_8452 GOSA_00005707-RA GOSA_00014045-RA GOSA_00014047-RA GOSA_00017541-RA GOSA_00017543-RA GOSA_00020415-RA Sg.2G0001481a Sg.2G0001481b Sg.4G0001175a Sg.4G0001175b Sg.4G0001176a Sg.4G0001176b Sg.4G0001176p1 Sg.8G0000355a Sg.8G0000355b Sg.9G0001510b Spo06316 Spo07451 Spo21068 Spo21069 Spo21180 Spo25308 mar_g1750.t1 mar_g2493.t1 mar_g2494.t1 mar_g3533.t1 pat_g8527.t1
OG0000160: AH003843-RA AH006536-RA AH008358-RA AH012748-RA AH014386-RA AH014566-RA AH016123-RA AH020542-RA AH020988-RA AT2G36890.2 AT3G49690.1 AT3G62610.1 AT4G37780.1 AT5G23000.1 AT5G57620.1 AT5G65790.1 AUR62004043-RA AUR62007558-RA AUR62009209-RA AUR62018493-RA AUR62020926-RA AUR62021352-RA AUR62034976-RA AUR62039339-RA AUR62039999-RA AUR62040017-RA AUR62040206-RA AUR62040305-RA Bv1_014550_ksfi.t1 Bv4_091180_ntuh.t1 Chenopodium_pallidicaule_1880 Chenopodium_pallidicaule_20298 Chenopodium_pallidicaule_20668 Chenopodium_pallidicaule_21715 Chenopodium_pallidicaule_2763 Chenopodium_pallidicaule_3874 Chenopodium_pallidicaule_6920 Chenopodium_pallidicaule_8398 GOSA_00005742-RA GOSA_00007609-RA GOSA_00007675-RA GOSA_00013242-RA GOSA_00013273-RA GOSA_00018150-RA Sg.2G0000868a Sg.2G0001718a Sg.2G0001718b Sg.3G0000457a Sg.3G0000457b Sg.4G0001746a Sg.4G0001746b Sg.5G0000616a Sg.5G0000659a Sg.5G0000659b Sg.7G0000968a Sg.7G0000968b Sg.8G0000320a Sg.8G0000320b Spo10454 Spo10458 Spo12109 Spo14417 Spo16582 Spo18696 Spo20820 Spo23273 Spo24994 mar_g4320.t1 pat_g3766.t1
OG0000161: AUR62002722-RA AUR62004788-RA AUR62005489-RA AUR62012476-RA AUR62015848-RA AUR62017091-RA AUR62021362-RA AUR62021541-RA AUR62022208-RA AUR62023814-RA AUR62026455-RA AUR62026517-RA AUR62030375-RA AUR62032049-RA AUR62032700-RA AUR62034555-RA AUR62034757-RA AUR62036302-RA AUR62041237-RA AUR62042157-RA AUR62042776-RA Bv1_020970_khah.t1 Bv2_029910_yhwe.t1 Bv2_033040_dtuy.t1 Bv3_060070_rdom.t1 Chenopodium_pallidicaule_16967 Chenopodium_pallidicaule_443 Chenopodium_pallidicaule_5945 GOSA_00009033-RA GOSA_00009724-RA GOSA_00009725-RA GOSA_00009886-RA GOSA_00009887-RA GOSA_00010025-RA GOSA_00016869-RA GOSA_00018549-RA GOSA_00020003-RA GOSA_00022908-RA GOSA_00023208-RA GOSA_00023838-RA GOSA_00025448-RA GOSA_00026847-RA GOSA_00026848-RA GOSA_00028065-RA GOSA_00028066-RA GOSA_00029158-RA GOSA_00029159-RA GOSA_00029577-RA Sg.2G0002620a Sg.2G0002620b Sg.2G0002620p2 Sg.2G0002621b Sg.2G0002625a Sg.2G0002625b Sg.2G0002625p1 Sg.2G0002766a Sg.2G0002766b Sg.3G0000164a Sg.3G0000164b Sg.3G0001048a Sg.3G0001048b Sg.3G0002871b Sg.6G0000699a Sg.6G0000699b Spo01484 Spo06548 Spo10353 Spo20008 mar_g4303.t1
OG0000162: AH002088-RA AH002089-RA AH015644-RA AH019326-RA AH019330-RA AH019331-RA AH019335-RA AUR62011635-RA AUR62011636-RA AUR62016466-RA AUR62016467-RA AUR62026499-RA AUR62031699-RA AUR62031700-RA AUR62031703-RA AUR62031726-RA AUR62032579-RA AUR62032588-RA AUR62032589-RA AUR62032590-RA AUR62032591-RA AUR62032600-RA AUR62032602-RA AUR62032613-RA Bv2_038670_ihau.t1 Bv2_042090_tatw.t1 Bv2_042110_zkjt.t1 Bv2_042140_tmaw.t1 Bv2_042150_qokz.t1 Bv2_042160_kseo.t1 Bv2_042180_yfwq.t1 Chenopodium_pallidicaule_13914 Chenopodium_pallidicaule_20395 Chenopodium_pallidicaule_21053 Chenopodium_pallidicaule_21493 Chenopodium_pallidicaule_9998 GOSA_00004165-RA GOSA_00004168-RA GOSA_00004172-RA Sg.5G0002347t1 Sg.5G0002347t2 Sg.5G0002348a Sg.5G0002348b Sg.5G0002348t1 Sg.5G0002348t2 Sg.7G0002426a Sg.7G0002426b Sg.7G0002431a Sg.7G0002431b Sg.7G0002432a Sg.7G0002432b Sg.7G0002433a Sg.7G0002433b Sg.7G0002434a Sg.7G0002434b Sg.7G0002435a Sg.7G0002435b Sg.7G0002436a Sg.7G0002436b Sg.7G0002453a Sg.7G0002453b Spo01419 Spo07248 Spo12696 Spo17052 Spo17399 Spo17401 Spo21854
OG0000163: AH013266-RA AH014633-RA AH014634-RA AH021184-RA AH021186-RA AH022398-RA AT3G44540.1 AT3G44550.1 AT3G44560.1 AT3G56700.2 AT4G33790.1 AT5G22420.1 AT5G22500.1 AUR62009784-RA AUR62009788-RA AUR62022492-RA AUR62022493-RA AUR62022495-RA AUR62031345-RA AUR62031347-RA AUR62031353-RA AUR62037266-RA AUR62039229-RA AUR62043780-RA Bv5_101390_jwya.t1 Chenopodium_pallidicaule_12770 Chenopodium_pallidicaule_14490 Chenopodium_pallidicaule_14717 Chenopodium_pallidicaule_16443 GOSA_00002955-RA GOSA_00011273-RA GOSA_00011275-RA GOSA_00011277-RA Sg.5G0001106b Sg.5G0001186a Sg.5G0001186b Sg.5G0001403a Sg.5G0001403b Sg.5G0001425a Sg.5G0001425b Sg.5G0001425p8 Sg.5G0001427a Sg.5G0001427b Sg.5G0001428b Sg.7G0002076a Sg.7G0002076b Sg.7G0002128a Sg.7G0002128b Sg.7G0002128p1 Sg.7G0002128p2 Sg.7G0002128p3 Sg.8G0001589a Sg.8G0001589b Spo05313 Spo07702 Spo07706 Spo07707 Spo07709 Spo07738 Spo08394 Spo21235 Spo21236 Spo26934 mar_g1667.t1 mar_g1667.t2 mar_g4576.t1 pat_g303.t1 pat_g307.t1
OG0000164: AH002639-RA AH006964-RA AH010762-RA AH013014-RA AH013346-RA AH014552-RA AH017756-RA AH020223-RA AH021909-RA AT1G04160.1 AT1G04600.1 AT1G08730.1 AT1G17580.1 AT1G54560.1 AT2G20290.1 AT2G31900.2 AT2G33240.1 AT3G58160.1 AT4G28710.1 AT5G20490.2 AT5G43900.3 AUR62001065-RA AUR62001508-RA AUR62004888-RA AUR62008839-RA AUR62009862-RA AUR62011905-RA AUR62024746-RA AUR62025166-RA AUR62025404-RA AUR62029013-RA AUR62034043-RA Bv4_095730_cshm.t1 Chenopodium_pallidicaule_14719 Chenopodium_pallidicaule_15575 Chenopodium_pallidicaule_21796 Chenopodium_pallidicaule_5996 Chenopodium_pallidicaule_7750 GOSA_00002866-RA GOSA_00008150-RA GOSA_00014713-RA GOSA_00016057-RA GOSA_00019532-RA GOSA_00021545-RA Sg.1G0002124a Sg.5G0000918a Sg.5G0000918b Sg.6G0002075a Sg.6G0002075b Sg.8G0001037a Sg.8G0001037b Sg.8G0001622a Sg.8G0001622b Spo03622 Spo09958 Spo13535 Spo16959 Spo24964 mar_g3526.t1 mar_g3526.t2 mar_g3526.t3 mar_g386.t1 pat_g1937.t1 pat_g1937.t2 pat_g4520.t1 pat_g5772.t1 pat_g5772.t2 pat_g7091.t1
OG0000165: AH000298-RA AH001378-RA AH002596-RA AH003991-RA AH008438-RA AH012782-RA AH013313-RA AH016206-RA AT1G03840.1 AT1G14580.3 AT1G55110.2 AT2G01940.3 AT2G02070.1 AT2G02080.1 AT3G13810.2 AT3G45260.1 AT3G50700.1 AT4G02670.2 AT5G03150.1 AT5G44160.1 AT5G60470.2 AT5G66730.1 AUR62003180-RA AUR62008000-RA AUR62009132-RA AUR62009831-RA AUR62011972-RA AUR62036065-RA AUR62038143-RA AUR62038988-RA AUR62039122-RA AUR62040055-RA AUR62042556-RA Bv2_034570_jzgp.t1 Chenopodium_pallidicaule_10575 Chenopodium_pallidicaule_12592 Chenopodium_pallidicaule_19056 Chenopodium_pallidicaule_19507 Chenopodium_pallidicaule_21842 Chenopodium_pallidicaule_2692 Chenopodium_pallidicaule_8811 GOSA_00002904-RA GOSA_00005797-RA GOSA_00009361-RA GOSA_00023158-RA GOSA_00025828-RA GOSA_00027056-RA Sg.4G0002146a Sg.4G0002146b Sg.6G0002002a Sg.6G0002002b Sg.7G0000025a Sg.7G0000025b Sg.7G0000158a Sg.7G0000158b Sg.8G0000260a Sg.8G0000260b Sg.8G0001544a Sg.8G0001544b Sg.9G0001038a Sg.9G0001038b Spo02268 Spo13057 Spo19164 Spo22514 mar_g1590.t1 pat_g3509.t1 pat_g6785.t1
OG0000166: AH000612-RA AH000613-RA AH002357-RA AH003783-RA AH008930-RA AH016607-RA AT1G13090.2 AT1G13100.1 AT4G13770.1 AT4G31500.1 AUR62011533-RA AUR62013537-RA AUR62014390-RA AUR62014391-RA AUR62014392-RA AUR62014393-RA AUR62014394-RA AUR62014396-RA AUR62014398-RA AUR62014400-RA AUR62014401-RA AUR62015909-RA AUR62015910-RA AUR62015911-RA AUR62015912-RA AUR62019131-RA AUR62019132-RA AUR62019133-RA AUR62019134-RA AUR62019136-RA AUR62019137-RA AUR62019610-RA AUR62020312-RA AUR62020313-RA AUR62038346-RA AUR62044066-RA AUR62044068-RA AUR62044069-RA Bv1_005110_fugu.t1 Bv1_005120_qpzz.t1 Bv1_005130_tdmj.t1 Bv1_005140_cqsw.t1 Bv1_005150_ugje.t1 Bv1_005160_cyyz.t1 Bv1_010030_njnx.t1 Chenopodium_pallidicaule_14337 Chenopodium_pallidicaule_19817 GOSA_00000917-RA GOSA_00000918-RA GOSA_00000919-RA GOSA_00000920-RA GOSA_00000921-RA GOSA_00000922-RA GOSA_00000923-RA GOSA_00000924-RA GOSA_00020138-RA Sg.2G0000181a Sg.2G0000181b Sg.2G0000381b Sg.2G0000381p3 Spo08856 Spo19739 Spo23632 Spo23634 Spo23635 Spo23638 Spo23680 Spo28456
OG0000167: AH004377-RA AH004378-RA AH005047-RA AH005050-RA AH005052-RA AH005053-RA AH005054-RA AT1G14210.1 AT1G14220.1 AT1G26820.1 AT2G02990.1 AUR62005793-RA AUR62005794-RA AUR62005795-RA AUR62005796-RA AUR62005797-RA AUR62005798-RA AUR62005799-RA AUR62005800-RA AUR62005801-RA AUR62005802-RA AUR62032783-RA AUR62032784-RA AUR62032787-RA AUR62032788-RA AUR62032789-RA AUR62032790-RA AUR62032791-RA Chenopodium_pallidicaule_12491 Chenopodium_pallidicaule_13146 Chenopodium_pallidicaule_13788 Chenopodium_pallidicaule_14442 Chenopodium_pallidicaule_15094 Chenopodium_pallidicaule_15740 Chenopodium_pallidicaule_17036 Chenopodium_pallidicaule_17694 Chenopodium_pallidicaule_18343 GOSA_00002146-RA GOSA_00002148-RA GOSA_00002150-RA GOSA_00002151-RA GOSA_00002152-RA GOSA_00002766-RA GOSA_00002767-RA Sg.4G0001351a Sg.4G0001351b Sg.4G0001351p1 Sg.4G0001351p2 Sg.4G0002712a Sg.4G0002712b Sg.4G0002714a Sg.4G0002714b Sg.4G0002714p1 Spo10674 Spo10675 Spo10676 Spo10678 Spo10679 Spo10680 Spo10681 Spo10682 Spo10683 mar_g727.t1 mar_g728.t1 mar_g729.t1 mar_g730.t1 mar_g731.t1 mar_g732.t1
OG0000168: AH010050-RA AH013235-RA AH013237-RA AH015808-RA AH022420-RA AH022421-RA AUR62001348-RA AUR62009739-RA AUR62009740-RA AUR62009743-RA AUR62009744-RA AUR62019425-RA AUR62025656-RA AUR62026546-RA AUR62026547-RA AUR62034299-RA AUR62036202-RA AUR62036203-RA AUR62036204-RA AUR62036205-RA AUR62039436-RA AUR62043735-RA AUR62043736-RA AUR62043737-RA AUR62043739-RA Bv4_096710_fuah.t1 Chenopodium_pallidicaule_12027 Chenopodium_pallidicaule_12976 Chenopodium_pallidicaule_13455 Chenopodium_pallidicaule_14665 Chenopodium_pallidicaule_16648 Chenopodium_pallidicaule_17305 Chenopodium_pallidicaule_17953 Chenopodium_pallidicaule_18600 Chenopodium_pallidicaule_20313 Chenopodium_pallidicaule_21805 GOSA_00002991-RA GOSA_00002992-RA GOSA_00006857-RA GOSA_00006858-RA GOSA_00011691-RA Sg.3G0001255a Sg.3G0001255b Sg.8G0001513a Sg.8G0001513b Sg.8G0001516a Sg.8G0001516b Sg.8G0001517a Sg.8G0001517b Sg.8G0001774a Sg.8G0001774b Spo03959 Spo04498 Spo10572 Spo10573 Spo12327 Spo13096 Spo13098 Spo13099 Spo13100 Spo14577 Spo26342 mar_g2227.t1 mar_g3938.t1 pat_g1746.t1 pat_g2078.t1 pat_g4136.t1
OG0000169: AH016410-RA AH023020-RA AT2G26480.1 AT3G11340.1 AT3G46650.1 AT3G46660.1 AT3G46670.1 AT3G46680.1 AT3G46690.1 AT3G46700.1 AT3G46720.1 AT3G55700.1 AT3G55710.1 AT5G05860.1 AT5G05870.1 AT5G05880.1 AT5G05890.1 AT5G05900.1 AT5G37950.1 AT5G38010.1 AT5G38040.1 AT5G59580.1 AUR62002719-RA AUR62012157-RA AUR62012169-RA AUR62012171-RA AUR62012172-RA AUR62012178-RA AUR62012179-RA AUR62012849-RA AUR62012851-RA AUR62012852-RA AUR62022807-RA AUR62022808-RA AUR62022809-RA AUR62022814-RA Bv2_025760_ytio.t1 Bv2_025770_yfwe.t1 Bv2_025800_xwai.t1 Bv2_025810_umoz.t1 Bv2_025820_cpyn.t1 Chenopodium_pallidicaule_16744 Chenopodium_pallidicaule_17613 Chenopodium_pallidicaule_2394 Chenopodium_pallidicaule_5430 Chenopodium_pallidicaule_6454 Chenopodium_pallidicaule_7113 GOSA_00016387-RA GOSA_00016388-RA GOSA_00016389-RA GOSA_00016390-RA Sg.7G0000441a Sg.7G0000441b Sg.7G0000442a Sg.7G0000442b Sg.7G0000444a Sg.7G0000444b Sg.7G0000445a Sg.7G0000445b Sg.7G0000446a Sg.7G0000446b Spo15162 Spo15163 Spo15164 Spo15165 Spo15166 Spo15169
OG0000170: AH007183-RA AH012079-RA AH012080-RA AH012081-RA AH013537-RA AH013539-RA AH013540-RA AH016083-RA AH019479-RA AH019486-RA AH019512-RA AH019693-RA AH022667-RA AT2G34930.1 AUR62002301-RA AUR62002303-RA AUR62002304-RA AUR62002330-RA AUR62015386-RA AUR62021084-RA AUR62021085-RA AUR62021086-RA AUR62021087-RA AUR62021099-RA AUR62031446-RA AUR62031447-RA Bv3_052880_zdkd.t1 Bv3_053010_wkjz.t1 Bv3_053030_xpsx.t1 Bv3_053120_narw.t1 Bv3_057080_hwpx.t1 Bv3_057110_dfys.t1 Bv4_088220_ccsp.t1 Chenopodium_pallidicaule_17419 Chenopodium_pallidicaule_18068 Chenopodium_pallidicaule_18716 Chenopodium_pallidicaule_60 GOSA_00006136-RA GOSA_00006315-RA GOSA_00019966-RA GOSA_00019967-RA GOSA_00020339-RA GOSA_00026838-RA Sg.1G0001001a Sg.1G0001001b Sg.1G0001006a Sg.1G0001006b Sg.1G0001137a Sg.1G0001137b Sg.1G0001137p1 Sg.1G0001137p2 Sg.1G0001137p3 Sg.1G0001137p4 Sg.1G0001158a Sg.1G0001158b Sg.1G0002055a Sg.1G0002055b Spo02144 Spo04370 Spo15964 Spo15965 pat_g2691.t1 pat_g8127.t1 pat_g8130.t1 pat_g8130.t2 pat_g8131.t1
OG0000171: AH000702-RA AH002434-RA AH002753-RA AH004628-RA AH014808-RA AH016983-RA AH017309-RA AT1G10540.1 AT1G60030.1 AT1G65550.1 AT2G05760.1 AT2G26510.1 AT2G34190.1 AT5G25420.1 AT5G49990.1 AT5G62890.2 AUR62005317-RA AUR62008268-RA AUR62010460-RA AUR62026602-RA AUR62027067-RA AUR62027700-RA AUR62030908-RA AUR62031028-RA AUR62031229-RA AUR62031371-RA AUR62033885-RA AUR62039454-RA Bv1_013520_mkik.t1 Chenopodium_pallidicaule_10597 Chenopodium_pallidicaule_15606 Chenopodium_pallidicaule_21369 Chenopodium_pallidicaule_6280 Chenopodium_pallidicaule_8574 GOSA_00002358-RA GOSA_00011542-RA GOSA_00013126-RA GOSA_00014991-RA GOSA_00018678-RA Sg.2G0001617a Sg.2G0001617b Sg.4G0000492a Sg.4G0000492b Sg.4G0000492p1 Sg.4G0000492p2 Sg.4G0002328a Sg.4G0002328b Sg.5G0001459a Sg.6G0002747a Sg.6G0002747b Sg.6G0002762b Sg.6G0002795b Spo00260 Spo00771 Spo03085 Spo06021 Spo08296 Spo10712 Spo19878 Spo21051 Spo21100 Spo22215 Spo25265 pat_g3423.t1 pat_g6705.t1 pat_g8290.t1
OG0000172: AH011507-RA AH012624-RA AH013757-RA AH016699-RA AT3G46840.1 AT3G46850.1 AT4G00230.1 AT4G15040.2 AT5G03620.1 AT5G58820.1 AT5G58830.1 AT5G58840.1 AT5G59090.1 AT5G59100.1 AT5G59120.1 AT5G59130.4 AT5G59190.1 AUR62001724-RA AUR62010685-RA AUR62010686-RA AUR62017197-RA AUR62020052-RA AUR62020053-RA AUR62020065-RA AUR62028569-RA AUR62033380-RA Bv1_019850_ryse.t1 Chenopodium_pallidicaule_10439 Chenopodium_pallidicaule_10955 Chenopodium_pallidicaule_11607 Chenopodium_pallidicaule_6222 GOSA_00001192-RA GOSA_00001193-RA GOSA_00001194-RA GOSA_00003301-RA GOSA_00012242-RA Sg.1G0002354a Sg.1G0002354b Sg.1G0002722a Sg.1G0002722b Sg.2G0002146a Sg.2G0002146b Sg.4G0000014a Sg.4G0000014b Sg.5G0001676b Sg.6G0000700a Sg.6G0000700b Sg.6G0000700p1 Sg.6G0000702a Sg.6G0000702b Sg.8G0000471a Sg.8G0000471b Sg.8G0001284a Sg.8G0001284b Sg.8G0001285a Sg.8G0001285b Sg.9G0000993a Sg.9G0000993b Spo03628 Spo18752 Spo18753 Spo21986 Spo21988 Spo22121 pat_g6925.t1 pat_g8018.t1
OG0000173: Chenopodium_pallidicaule_2112 GOSA_00013163-RA GOSA_00013702-RA GOSA_00015064-RA GOSA_00018030-RA GOSA_00020927-RA GOSA_00021358-RA GOSA_00021731-RA GOSA_00022884-RA Sg.1G0002166a Sg.1G0002166b Sg.1G0002166p1 Sg.1G0002166p3 Sg.1G0002172a Sg.1G0002172b Sg.1G0002330a Sg.1G0002872a Sg.2G0000159b Sg.2G0000912b Sg.2G0002133p3 Sg.2G0002133p5 Sg.2G0002872b Sg.3G0000506a Sg.3G0000506b Sg.3G0000506p4 Sg.3G0000506p5 Sg.3G0000601p4 Sg.3G0002330a Sg.3G0002330b Sg.3G0002330p2 Sg.3G0002772a Sg.4G0000000a Sg.4G0000000b Sg.4G0000000p1 Sg.4G0001707b Sg.4G0001707p3 Sg.4G0003023a Sg.4G0003023b Sg.5G0000545a Sg.5G0000545b Sg.5G0001470a Sg.5G0001808a Sg.5G0001808b Sg.5G0001943a Sg.5G0001943b Sg.5G0001943p1 Sg.7G0000970a Sg.7G0000970b Sg.7G0001465a Sg.7G0001575a Sg.7G0001986a Sg.7G0001986b Sg.8G0000894a Sg.8G0000894b Sg.9G0000395a Sg.9G0000395b Sg.9G0000608p10 Sg.9G0000793a Sg.9G0000793b Spo01832 Spo02510 Spo07041 Spo16889 Spo18519 Spo19184 Spo21184
OG0000174: AUR62006182-RA AUR62007665-RA AUR62022230-RA AUR62025775-RA AUR62030070-RA AUR62034396-RA AUR62036945-RA AUR62040396-RA AUR62040516-RA Chenopodium_pallidicaule_21273 Chenopodium_pallidicaule_21826 Chenopodium_pallidicaule_4827 Chenopodium_pallidicaule_4949 Chenopodium_pallidicaule_6824 GOSA_00010060-RA GOSA_00019673-RA GOSA_00019694-RA GOSA_00019849-RA GOSA_00027521-RA GOSA_00028285-RA Sg.1G0000072a Sg.1G0000072b Sg.1G0001415a Sg.1G0001415b Sg.1G0002211a Sg.1G0002211b Sg.2G0002021a Sg.2G0002021b Sg.2G0002278a Sg.2G0002278b Sg.2G0002278p1 Sg.2G0002406a Sg.2G0002406b Sg.2G0002718a Sg.2G0002718b Sg.2G0002899a Sg.2G0002899b Sg.3G0000004a Sg.3G0000004b Sg.3G0001227a Sg.3G0001227b Sg.3G0001227p2 Sg.3G0001227p5 Sg.4G0000185a Sg.4G0000185b Sg.4G0002723a Sg.4G0002723b Sg.5G0001393a Sg.5G0001393b Sg.5G0001819a Sg.5G0001819b Sg.5G0001953a Sg.5G0001953b Sg.5G0002321a Sg.5G0002321b Sg.6G0000692a Sg.6G0000692b Sg.6G0001162a Sg.6G0001162b Sg.8G0000652a Sg.8G0000743a Sg.8G0000743b Sg.8G0000743p5 Sg.9G0000578b Sg.9G0000578p3 Spo00267
OG0000175: AH002057-RA AH002591-RA AH008583-RA AH011846-RA AH017814-RA AH018482-RA AH020838-RA AH021174-RA AT1G22150.1 AT1G23090.1 AT1G77990.1 AT1G78000.3 AT3G15990.1 AT3G51895.2 AT4G02700.1 AT4G08620.1 AT5G10180.1 AUR62011011-RA AUR62011625-RA AUR62011984-RA AUR62011985-RA AUR62016440-RA AUR62021522-RA AUR62022346-RA AUR62023028-RA AUR62027380-RA AUR62031293-RA AUR62034359-RA AUR62034702-RA AUR62043358-RA AUR62043955-RA Chenopodium_pallidicaule_11732 Chenopodium_pallidicaule_15653 Chenopodium_pallidicaule_16165 Chenopodium_pallidicaule_16817 Chenopodium_pallidicaule_18705 Chenopodium_pallidicaule_5372 Chenopodium_pallidicaule_8427 Chenopodium_pallidicaule_9285 GOSA_00004935-RA GOSA_00005265-RA GOSA_00005649-RA GOSA_00007843-RA GOSA_00011206-RA GOSA_00012160-RA Sg.1G0000205a Sg.1G0000205b Sg.2G0002250a Sg.5G0000468a Sg.5G0000468b Sg.5G0001000a Sg.5G0001000b Sg.6G0000453a Sg.6G0000453b Sg.6G0001695a Sg.6G0001695b Sg.6G0003092b Spo01750 Spo02354 Spo07998 Spo10413 Spo19657 Spo24614 mar_g4480.t1 pat_g6918.t1
OG0000176: AH013502-RA AH015896-RA AH016059-RA AH017070-RA AH022214-RA AT1G16760.2 AT1G17540.1 AT1G72760.2 AT1G78940.2 AT2G07020.1 AT2G24370.1 AT3G20200.1 AT4G31230.1 AT5G12000.1 AT5G26150.2 AT5G35380.1 AUR62001319-RA AUR62001512-RA AUR62001513-RA AUR62009856-RA AUR62009857-RA AUR62020657-RA AUR62020730-RA AUR62025701-RA AUR62027983-RA AUR62028073-RA AUR62038718-RA AUR62039146-RA AUR62043898-RA Bv2_034350_iyxu.t1 Bv2_034350_iyxu.t2 Bv2_035350_gdzn.t1 Bv2_035920_exzy.t1 Bv2_035940_jnuu.t1 Chenopodium_pallidicaule_12185 Chenopodium_pallidicaule_15871 Chenopodium_pallidicaule_16083 Chenopodium_pallidicaule_2083 Chenopodium_pallidicaule_8619 Chenopodium_pallidicaule_9262 GOSA_00002872-RA GOSA_00002873-RA GOSA_00009180-RA GOSA_00009240-RA GOSA_00011719-RA GOSA_00011720-RA GOSA_00028114-RA Sg.7G0000007a Sg.7G0000007b Sg.7G0001018a Sg.7G0001018b Sg.7G0001154a Sg.8G0001812a Sg.8G0001812b Sg.8G0001812t1 Sg.8G0002397b Spo06080 Spo10033 Spo10034 Spo18419 Spo18512 Spo25643 mar_g3839.t1 mar_g3839.t2 pat_g5966.t1
OG0000177: AH000358-RA AH001310-RA AH001517-RA AH008454-RA AH008455-RA AH021663-RA AT1G07640.3 AT1G21340.1 AT1G28310.2 AT1G47655.1 AT1G51700.1 AT2G28510.1 AT2G28810.1 AT2G46590.2 AT3G21270.1 AT3G45610.1 AT3G50410.1 AT3G52440.2 AT3G55370.3 AT4G00940.2 AT4G21050.1 AT4G38000.1 AT5G02460.1 AT5G60200.1 AT5G60850.1 AT5G62940.1 AT5G66940.1 AUR62001976-RA AUR62006501-RA AUR62013510-RA AUR62014841-RA AUR62017038-RA AUR62023916-RA AUR62025032-RA AUR62026763-RA AUR62038328-RA Bv1_010940_yjik.t1 Bv1_010960_zfms.t1 Chenopodium_pallidicaule_1032 Chenopodium_pallidicaule_1053 Chenopodium_pallidicaule_12513 Chenopodium_pallidicaule_17356 Chenopodium_pallidicaule_3880 Chenopodium_pallidicaule_4285 GOSA_00009386-RA GOSA_00010281-RA GOSA_00017062-RA GOSA_00018446-RA GOSA_00020103-RA GOSA_00022931-RA Sg.2G0000156a Sg.2G0000156b Sg.5G0002620a Sg.5G0002620b Sg.5G0002620t1 Sg.6G0002466b Sg.9G0000502a Sg.9G0001280a Sg.9G0001280b Spo00332 Spo16511 Spo19232 Spo26525 mar_g3755.t1 pat_g5243.t1
OG0000178: AH004787-RA AH007318-RA AH007401-RA AH014380-RA AH017268-RA AH019982-RA AH020993-RA AT1G10630.1 AT1G23490.1 AT1G70490.1 AT2G15310.1 AT2G24765.1 AT2G47170.1 AT3G03120.1 AT3G62290.2 AT5G14670.1 AT5G17060.2 AUR62000436-RA AUR62002578-RA AUR62003933-RA AUR62005395-RA AUR62005906-RA AUR62006781-RA AUR62011749-RA AUR62014057-RA AUR62024593-RA AUR62028161-RA AUR62030000-RA AUR62038250-RA AUR62039985-RA AUR62040294-RA Bv2_028970_nzck.t1 Bv3_050020_anqx.t1 Bv3_059640_qduu.t1 Bv4_079940_nuio.t1 Chenopodium_pallidicaule_11782 Chenopodium_pallidicaule_13811 Chenopodium_pallidicaule_14725 Chenopodium_pallidicaule_14827 Chenopodium_pallidicaule_16388 Chenopodium_pallidicaule_17035 Chenopodium_pallidicaule_1773 GOSA_00004540-RA GOSA_00007595-RA GOSA_00017950-RA Sg.3G0001989p1 Sg.4G0001576a Sg.4G0001576b Sg.4G0001577a Sg.4G0001577b Sg.4G0002559a Sg.4G0002559b Sg.5G0000668a Sg.5G0000668b Sg.6G0002231a Sg.6G0002231b Spo02480 Spo05872 Spo09845 Spo10332 Spo17583 Spo26841 mar_g4328.t1 pat_g2035.t1 pat_g5949.t1
OG0000179: AH000969-RA AH001654-RA AH013268-RA AH013270-RA AT3G19430.2 AUR62002452-RA AUR62005707-RA AUR62006029-RA AUR62006031-RA AUR62009789-RA AUR62009790-RA AUR62010273-RA AUR62010274-RA AUR62010438-RA AUR62013253-RA AUR62016785-RA AUR62023735-RA AUR62028849-RA AUR62035597-RA AUR62035599-RA AUR62035600-RA AUR62039235-RA AUR62039236-RA AUR62039237-RA Chenopodium_pallidicaule_14960 Chenopodium_pallidicaule_17082 Chenopodium_pallidicaule_19716 Chenopodium_pallidicaule_21306 Chenopodium_pallidicaule_4638 Chenopodium_pallidicaule_65 Chenopodium_pallidicaule_8732 GOSA_00000551-RA GOSA_00002948-RA GOSA_00002949-RA GOSA_00002950-RA GOSA_00005508-RA GOSA_00017817-RA GOSA_00017818-RA GOSA_00017819-RA GOSA_00017823-RA Sg.1G0000834p1 Sg.1G0000835a Sg.1G0000835b Sg.2G0000738a Sg.2G0000738b Sg.2G0000738p1 Sg.8G0001584a Sg.8G0001584b Sg.8G0001585a Sg.8G0001585b Spo00105 Spo00106 Spo08316 Spo19322 Spo22263 Spo22264 Spo22266 Spo22348 Spo26550 Spo26551 Spo28465 pat_g308.t1 pat_g309.t1 pat_g310.t1 pat_g3928.t1
OG0000180: AH014007-RA AUR62005535-RA AUR62019507-RA AUR62024695-RA AUR62025920-RA AUR62030095-RA AUR62033098-RA AUR62033904-RA AUR62034412-RA AUR62035959-RA AUR62036662-RA AUR62037106-RA AUR62038637-RA AUR62040113-RA AUR62040498-RA AUR62041424-RA AUR62042644-RA Chenopodium_pallidicaule_10764 Chenopodium_pallidicaule_1153 Chenopodium_pallidicaule_15337 Chenopodium_pallidicaule_17320 Chenopodium_pallidicaule_17652 Chenopodium_pallidicaule_17967 Chenopodium_pallidicaule_18517 Chenopodium_pallidicaule_19163 Chenopodium_pallidicaule_19577 Chenopodium_pallidicaule_20672 Chenopodium_pallidicaule_3977 Chenopodium_pallidicaule_4519 Chenopodium_pallidicaule_6757 Chenopodium_pallidicaule_8065 Chenopodium_pallidicaule_8157 GOSA_00003882-RA GOSA_00012167-RA GOSA_00013567-RA GOSA_00016800-RA GOSA_00017762-RA GOSA_00019815-RA GOSA_00021788-RA GOSA_00022601-RA GOSA_00022668-RA GOSA_00024117-RA GOSA_00024338-RA GOSA_00024926-RA GOSA_00025052-RA GOSA_00027790-RA Sg.1G0002714a Sg.1G0002714b Sg.2G0002235a Sg.2G0002235b Sg.3G0000833a Sg.3G0000834b Sg.3G0000834p5 Sg.4G0000037a Sg.4G0000037b Sg.4G0000038a Sg.4G0000038b Sg.4G0000328a Sg.4G0000328b Sg.4G0000576a Sg.4G0000576b Sg.6G0001643a Sg.6G0001643b Spo06212 Spo19483
OG0000181: AT4G09490.1 AUR62005037-RA AUR62005228-RA AUR62005633-RA AUR62012500-RA AUR62016987-RA AUR62022241-RA AUR62024163-RA AUR62030077-RA AUR62033768-RA AUR62034216-RA AUR62034769-RA AUR62035351-RA AUR62037574-RA AUR62037938-RA AUR62039323-RA AUR62041129-RA AUR62041573-RA Chenopodium_pallidicaule_1111 Chenopodium_pallidicaule_12304 Chenopodium_pallidicaule_1246 Chenopodium_pallidicaule_12855 Chenopodium_pallidicaule_14884 Chenopodium_pallidicaule_15 Chenopodium_pallidicaule_1665 Chenopodium_pallidicaule_17513 Chenopodium_pallidicaule_19563 Chenopodium_pallidicaule_6589 Chenopodium_pallidicaule_9843 GOSA_00009436-RA GOSA_00010835-RA GOSA_00015912-RA GOSA_00016827-RA GOSA_00021191-RA GOSA_00023933-RA GOSA_00025571-RA Sg.1G0000604a Sg.1G0000604b Sg.1G0000897a Sg.2G0000005p1 Sg.2G0000005t1 Sg.2G0002651a Sg.2G0002651b Sg.2G0002653a Sg.2G0002653b Sg.3G0003291b Sg.4G0001040a Sg.4G0001040b Sg.4G0002543b Sg.4G0002818a Sg.4G0002818b Sg.4G0002818p2 Sg.6G0001108b Sg.6G0001111a Sg.6G0001111b Sg.7G0000320a Sg.7G0000549a Sg.7G0000549b Sg.7G0000549p1 Sg.8G0001118a Sg.8G0001118b Sg.9G0000955a Sg.9G0000955b Sg.9G0001121a Spo03383
OG0000182: AUR62025846-RA AUR62029162-RA AUR62035478-RA Bv2_038270_nqyc.t1 Bv2_038270_nqyc.t2 Bv4_094230_iqxs.t1 Bv5_109850_ozne.t1 Bv5_109850_ozne.t2 GOSA_00024598-RA Sg.1G0002387a Sg.1G0002387b Sg.1G0002631a Sg.1G0002631b Sg.2G0002099a Sg.2G0002099b Sg.2G0002112a Sg.2G0002112b Sg.2G0002175a Sg.2G0002175b Sg.2G0002175p1 Sg.2G0002176a Sg.2G0002176b Sg.2G0002176p1 Sg.2G0002176p2 Sg.3G0000252a Sg.3G0000252b Sg.3G0003068a Sg.3G0003068b Sg.5G0001570a Sg.5G0001570b Sg.5G0001570p1 Sg.5G0001894a Sg.5G0001894b Sg.5G0001894p6 Sg.5G0001895p3 Sg.5G0001910a Sg.5G0001910b Sg.5G0001921a Sg.5G0001921b Sg.5G0001921p3 Sg.6G0001294a Sg.6G0001294b Sg.6G0001294p2 Sg.6G0001294p4 Sg.6G0001294p9 Sg.6G0001705a Sg.6G0001705b Sg.6G0001705p1 Sg.8G0001107a Sg.8G0001107b Sg.8G0001108p1 Sg.8G0001108p2 Sg.8G0001108p3 Sg.9G0000966a Sg.9G0000966b Sg.9G0000985a Sg.9G0000985b Spo18287 Spo22415 Spo23538 pat_g2305.t1 pat_g4756.t1 pat_g5548.t1 pat_g5548.t2 pat_g5548.t3
OG0000183: AH006022-RA AH007348-RA AH013956-RA AH015292-RA AH022695-RA AUR62031247-RA AUR62032009-RA AUR62033683-RA AUR62033711-RA AUR62033793-RA AUR62034408-RA AUR62037081-RA AUR62037410-RA AUR62037441-RA AUR62037945-RA AUR62039170-RA AUR62039309-RA AUR62039352-RA AUR62039354-RA AUR62039826-RA AUR62040122-RA AUR62041956-RA AUR62042311-RA AUR62043094-RA Chenopodium_pallidicaule_10660 Chenopodium_pallidicaule_16514 GOSA_00001792-RA GOSA_00008933-RA GOSA_00008963-RA GOSA_00009439-RA GOSA_00009440-RA GOSA_00009441-RA GOSA_00009731-RA GOSA_00012419-RA GOSA_00015701-RA GOSA_00015702-RA GOSA_00018928-RA GOSA_00019167-RA GOSA_00019334-RA GOSA_00019442-RA GOSA_00019788-RA GOSA_00020596-RA GOSA_00020597-RA GOSA_00021197-RA GOSA_00021198-RA GOSA_00021465-RA GOSA_00025237-RA GOSA_00025621-RA GOSA_00025710-RA GOSA_00026161-RA GOSA_00026201-RA GOSA_00026324-RA GOSA_00026404-RA GOSA_00027896-RA GOSA_00027898-RA GOSA_00028530-RA GOSA_00028884-RA GOSA_00028885-RA GOSA_00029399-RA GOSA_00029486-RA Sg.3G0000332a Sg.3G0000332b Sg.7G0001509a Sg.7G0001509b
OG0000184: AH023028-RA AH023029-RA AH023030-RA AH023031-RA AH023032-RA AH023033-RA AH023034-RA AH023035-RA AT3G09110.1 AT3G09120.1 AT3G09140.1 AT5G01120.1 AT5G01130.1 AT5G01140.1 AT5G01150.1 AT5G37320.1 AT5G43240.1 AUR62001802-RA AUR62009588-RA AUR62012184-RA AUR62012185-RA AUR62012186-RA AUR62012188-RA AUR62012189-RA AUR62022820-RA AUR62022821-RA AUR62022822-RA AUR62022823-RA Bv2_024460_ndhr.t1 Bv2_024470_azrf.t1 Bv2_024480_pikz.t1 Bv2_024490_wumz.t1 Bv2_024500_spqo.t1 Chenopodium_pallidicaule_8290 Chenopodium_pallidicaule_9144 GOSA_00003180-RA GOSA_00016399-RA GOSA_00016401-RA GOSA_00025403-RA Sg.7G0000456a Sg.7G0000458a Sg.7G0000458b Sg.7G0000459a Sg.7G0000459b Sg.7G0000460a Sg.7G0000460b Sg.8G0001322a Sg.8G0001322b Sg.8G0001323a Sg.8G0001323b Sg.9G0001452a Sg.9G0001452b Spo13431 Spo13432 Spo13433 Spo13434 Spo13435 Spo13436 Spo13437 Spo13438 Spo26057 Spo26062 pat_g7234.t1 pat_g7235.t1
OG0000185: AH001678-RA AH003628-RA AH003630-RA AH005682-RA AH005930-RA AH005931-RA AH008450-RA AH016783-RA AT1G72680.1 AT2G21730.1 AT2G21890.1 AT3G19450.1 AT4G34230.1 AT4G37970.1 AT4G37980.1 AT4G37990.1 AT4G39330.1 AUR62003633-RA AUR62003693-RA AUR62003694-RA AUR62003695-RA AUR62010312-RA AUR62013500-RA AUR62013502-RA AUR62013504-RA AUR62013916-RA AUR62017942-RA AUR62018004-RA AUR62018005-RA AUR62023514-RA AUR62024168-RA AUR62026235-RA AUR62026421-RA AUR62026769-RA AUR62026770-RA AUR62026771-RA AUR62026773-RA AUR62039075-RA AUR62044234-RA Bv1_010850_pesp.t1 Chenopodium_pallidicaule_11429 Chenopodium_pallidicaule_18640 Chenopodium_pallidicaule_19641 Chenopodium_pallidicaule_8477 Chenopodium_pallidicaule_9677 GOSA_00005535-RA GOSA_00010418-RA GOSA_00010419-RA GOSA_00013315-RA GOSA_00021107-RA Sg.4G0001374a Sg.4G0001374b Sg.4G0001375a Sg.4G0001375b Sg.4G0001772a Sg.4G0001772b Spo03402 Spo06877 Spo06878 Spo10121 Spo11566 Spo13205 Spo18196 pat_g8412.t1
OG0000186: AH001547-RA AH001548-RA AH001549-RA AT1G05700.2 AT1G07550.1 AT1G07560.1 AT1G49100.1 AT1G51790.2 AT1G51800.1 AT1G51805.1 AT1G51810.1 AT1G51820.1 AT1G51830.2 AT1G51850.2 AT1G51860.1 AT1G51870.2 AT1G51880.3 AT1G51890.2 AT1G51910.1 AT2G04300.2 AT2G14440.1 AT2G14510.2 AT2G19190.1 AT2G19210.1 AT2G19230.1 AT2G28960.2 AT2G28970.1 AT2G28990.2 AT2G29000.1 AT3G21340.1 AT3G46330.1 AT3G46340.1 AT3G46370.1 AT3G46400.1 AT3G46420.1 AT4G20450.1 AT4G29180.2 AT4G29450.1 AT4G29990.1 AT5G59650.2 AT5G59670.2 AT5G59680.1 AUR62022245-RA AUR62022249-RA AUR62022254-RA AUR62022255-RA AUR62022256-RA AUR62031958-RA AUR62031959-RA AUR62031961-RA AUR62031962-RA AUR62031963-RA AUR62031970-RA AUR62031972-RA Chenopodium_pallidicaule_12356 Chenopodium_pallidicaule_16899 Sg.3G0003092b Sg.3G0003093b Sg.3G0003095b Sg.3G0003096b Sg.3G0003097b Spo09100 Spo09103 Spo27116
OG0000187: AT1G19260.1 AT1G41920.1 AT1G42710.1 AT2G06541.1 AT3G29450.1 AT3G29763.1 AT3G29765.1 AT3G31402.1 AT4G09660.1 AUR62000909-RA AUR62002341-RA AUR62003553-RA AUR62005082-RA AUR62005099-RA AUR62005882-RA AUR62015653-RA AUR62017455-RA AUR62024896-RA AUR62025266-RA AUR62028970-RA AUR62030092-RA AUR62034202-RA AUR62035856-RA AUR62037466-RA AUR62039522-RA AUR62040141-RA AUR62044130-RA Chenopodium_pallidicaule_11039 Chenopodium_pallidicaule_12001 Chenopodium_pallidicaule_12933 Chenopodium_pallidicaule_14284 Chenopodium_pallidicaule_14785 Chenopodium_pallidicaule_14928 Chenopodium_pallidicaule_16484 Chenopodium_pallidicaule_16655 Chenopodium_pallidicaule_17313 Chenopodium_pallidicaule_3743 Sg.1G0002471a Sg.1G0002471b Sg.6G0000973b Sg.6G0001099a Sg.6G0001099b Sg.7G0002036a Sg.7G0002036b Sg.7G0002054a Sg.7G0002054b Spo00829 Spo00996 Spo03216 Spo04008 Spo04642 Spo06640 Spo07845 Spo11582 Spo12235 Spo16510 Spo18809 Spo19584 Spo20037 Spo20044 Spo21305 Spo22152 Spo25533 Spo28353
OG0000188: AUR62002778-RA AUR62023935-RA AUR62034054-RA Bv2_038420_izhw.t1 Chenopodium_pallidicaule_12937 Chenopodium_pallidicaule_18948 Chenopodium_pallidicaule_19277 Chenopodium_pallidicaule_20645 Chenopodium_pallidicaule_2103 Chenopodium_pallidicaule_4397 Chenopodium_pallidicaule_6063 Chenopodium_pallidicaule_6733 Chenopodium_pallidicaule_7384 Chenopodium_pallidicaule_8014 Chenopodium_pallidicaule_8655 GOSA_00001527-RA GOSA_00001782-RA GOSA_00002028-RA GOSA_00003763-RA GOSA_00003764-RA GOSA_00003936-RA GOSA_00005768-RA GOSA_00009695-RA GOSA_00009784-RA GOSA_00009792-RA GOSA_00010046-RA GOSA_00010232-RA GOSA_00012253-RA GOSA_00014574-RA GOSA_00014646-RA GOSA_00015599-RA GOSA_00015713-RA GOSA_00016018-RA GOSA_00016541-RA GOSA_00018581-RA GOSA_00018633-RA GOSA_00018993-RA GOSA_00019004-RA GOSA_00019164-RA GOSA_00019196-RA GOSA_00019677-RA GOSA_00019722-RA GOSA_00019775-RA GOSA_00019825-RA GOSA_00019945-RA GOSA_00020561-RA GOSA_00020900-RA GOSA_00021220-RA GOSA_00022909-RA GOSA_00023440-RA GOSA_00023904-RA GOSA_00024274-RA GOSA_00024426-RA GOSA_00024427-RA GOSA_00024938-RA GOSA_00025217-RA GOSA_00025321-RA GOSA_00025772-RA GOSA_00026322-RA GOSA_00026605-RA GOSA_00029282-RA GOSA_00029493-RA GOSA_00029503-RA GOSA_00029570-RA
OG0000189: AH002266-RA AH006465-RA AH009602-RA AH012040-RA AH012967-RA AH018051-RA AH019634-RA AH022107-RA AT1G36340.2 AT1G64230.5 AT2G16740.1 AT2G32790.1 AT3G08690.1 AT3G08700.1 AT3G24515.3 AT4G27960.2 AT5G41700.4 AT5G53300.4 AT5G56150.1 AUR62003336-RA AUR62004448-RA AUR62008628-RA AUR62010044-RA AUR62010798-RA AUR62013036-RA AUR62019797-RA AUR62021050-RA AUR62023502-RA AUR62029502-RA AUR62031483-RA AUR62033143-RA AUR62038351-RA AUR62038934-RA AUR62039425-RA AUR62041927-RA AUR62043446-RA Bv1_003580_zgio.t1 Bv3_052590_cncx.t1 Bv5_102490_kwuf.t1 Chenopodium_pallidicaule_1168 Chenopodium_pallidicaule_17205 Chenopodium_pallidicaule_20800 Chenopodium_pallidicaule_3235 Chenopodium_pallidicaule_4886 Chenopodium_pallidicaule_5085 GOSA_00000540-RA GOSA_00003565-RA GOSA_00017515-RA GOSA_00020001-RA GOSA_00020440-RA Sg.1G0000030a Sg.1G0000030b Sg.4G0001135a Sg.4G0001135b Sg.4G0001135p1 Sg.8G0002003a Sg.8G0002003b Spo01622 Spo02791 Spo15984 Spo18715 Spo24128 pat_g44.t1
OG0000190: AH009121-RA AH020689-RA AH022492-RA GOSA_00006647-RA GOSA_00009393-RA GOSA_00013727-RA GOSA_00015607-RA GOSA_00015649-RA GOSA_00015705-RA GOSA_00016749-RA GOSA_00016972-RA GOSA_00018123-RA GOSA_00019081-RA GOSA_00019107-RA GOSA_00020573-RA GOSA_00020602-RA GOSA_00021329-RA GOSA_00021760-RA GOSA_00022840-RA GOSA_00023713-RA GOSA_00024421-RA GOSA_00025156-RA GOSA_00025331-RA GOSA_00025502-RA GOSA_00025649-RA GOSA_00027265-RA GOSA_00027747-RA GOSA_00027944-RA GOSA_00028203-RA GOSA_00028492-RA GOSA_00029545-RA Sg.1G0002547a Sg.1G0002547b Sg.1G0002938a Sg.1G0002938b Sg.2G0001782a Sg.2G0001782b Sg.2G0002298a Sg.2G0002298b Sg.3G0000000a Sg.3G0000000b Sg.3G0000000p1 Sg.3G0000437a Sg.3G0000437b Sg.3G0001689a Sg.3G0001689b Sg.3G0001689p1 Sg.3G0001689p2 Sg.4G0000607a Sg.4G0000607b Sg.5G0000698a Sg.5G0000698b Sg.5G0002415p1 Sg.5G0002415p2 Sg.7G0001691a Sg.7G0001691b Sg.7G0001738a Sg.7G0001738b Sg.8G0001111a Sg.8G0001111b Spo00612 Spo03750 Spo05524
OG0000191: AH007717-RA AH007718-RA AH007720-RA AH010957-RA AH010959-RA AH022707-RA AT3G57240.1 AT3G57260.2 AT3G57270.1 AT4G16260.1 AUR62000149-RA AUR62000155-RA AUR62000156-RA AUR62000157-RA AUR62000159-RA AUR62019330-RA AUR62036873-RA AUR62036874-RA AUR62039854-RA AUR62039855-RA AUR62039856-RA AUR62039857-RA AUR62039859-RA AUR62039860-RA AUR62043171-RA AUR62043172-RA Bv1_021260_hanj.t1 Bv4_073170_xmip.t1 Bv4_073180_hoyx.t1 Bv4_073190_qhcc.t1 Bv4_073220_ajwi.t1 Bv4_073230_mwnd.t1 Bv4_073240_hauy.t1 Bv4_073250_upow.t1 Bv4_073260_wrzj.t1 Bv4_073270_meye.t1 Chenopodium_pallidicaule_14393 Chenopodium_pallidicaule_15048 Chenopodium_pallidicaule_15691 Chenopodium_pallidicaule_16337 Chenopodium_pallidicaule_641 Chenopodium_pallidicaule_9389 GOSA_00007160-RA GOSA_00007161-RA GOSA_00014213-RA Sg.3G0003223b Spo11906 Spo11908 Spo15599 Spo15600 Spo15601 Spo15602 Spo15681 Spo15682 Spo16714 pat_g7318.t1 pat_g7319.t1 pat_g7320.t1 pat_g7321.t1 pat_g7322.t1 pat_g7323.t1 pat_g7324.t1 pat_g7326.t1
OG0000192: AH000903-RA AH002181-RA AH002182-RA AH002184-RA AH002995-RA AH004130-RA AH005478-RA AH007738-RA AH010817-RA AH017198-RA AH022861-RA AT1G18390.2 AT1G25390.2 AT1G66880.1 AT5G38210.2 AUR62002824-RA AUR62009020-RA AUR62010142-RA AUR62013134-RA AUR62013135-RA AUR62013137-RA AUR62023282-RA AUR62029904-RA AUR62029905-RA AUR62033801-RA AUR62033802-RA AUR62037287-RA Bv2_027100_wurp.t1 Bv3_060080_ydzi.t1 Bv3_060110_ygix.t1 Bv5_111140_eazm.t1 Bv5_111150_uqtm.t1 Chenopodium_pallidicaule_1199 Chenopodium_pallidicaule_18042 Chenopodium_pallidicaule_18760 GOSA_00005099-RA GOSA_00005100-RA GOSA_00005101-RA GOSA_00008743-RA GOSA_00009654-RA GOSA_00009656-RA GOSA_00021763-RA GOSA_00026905-RA Sg.4G0000902a Sg.4G0000902b Sg.5G0002465a Sg.6G0001782a Sg.6G0001782b Sg.6G0002920b Sg.6G0002924b Sg.6G0002926b Sg.6G0002950b Sg.9G0001598b Spo00207 Spo01291 Spo01293 Spo12323 Spo12326 Spo13844 Spo13845 mar_g965.t1 pat_g2394.t1 pat_g2396.t1
OG0000193: AH021202-RA AT3G06240.1 AT3G23880.1 AUR62005813-RA AUR62009054-RA AUR62009056-RA AUR62032803-RA AUR62032804-RA Bv2_033460_cdwy.t1 Bv2_033470_tjfw.t1 Bv2_033480_nrdc.t1 GOSA_00009101-RA GOSA_00009104-RA GOSA_00009108-RA GOSA_00009109-RA GOSA_00009110-RA GOSA_00009111-RA GOSA_00009116-RA GOSA_00009117-RA GOSA_00009118-RA GOSA_00009119-RA GOSA_00009169-RA Sg.5G0001406a Sg.5G0001406b Sg.5G0002040a Sg.5G0002040b Sg.6G0002299a Sg.6G0002299b Sg.6G0002300a Sg.6G0002300b Sg.7G0001031a Sg.7G0001031b Sg.7G0001076a Sg.7G0001076b Sg.7G0001076p1 Sg.7G0001077a Sg.7G0001077b Sg.7G0001078a Sg.7G0001078b Sg.7G0001078p2 Sg.7G0001079a Sg.7G0001079b Sg.7G0001081a Sg.7G0001081b Sg.7G0001084a Sg.7G0001084b Sg.7G0001085a Sg.7G0001085b Sg.7G0002775b Sg.9G0000577a Sg.9G0000577b Sg.9G0000577p1 Sg.9G0000577p3 Spo16681 Spo19398 Spo22630 Spo22632 Spo22634 Spo22635 Spo22637 Spo22820 Spo28170 Spo28242
OG0000194: AH016954-RA AT1G75150.3 AUR62015374-RA AUR62015725-RA AUR62025566-RA AUR62034948-RA AUR62035457-RA Bv1_012930_kpni.t1 Bv1_013510_eycp.t1 Bv1_013640_gmwi.t1 Bv1_013640_gmwi.t2 Bv1_013660_fgze.t1 Bv1_021650_xkfr.t1 Bv1_021650_xkfr.t2 Bv1_022650_hzrx.t1 Bv2_031580_xign.t1 Bv2_037480_ngsq.t1 Bv2_038080_zayk.t1 Bv3_070760_hren.t1 Bv4_092870_epwg.t1 Bv4_096140_udka.t1 Bv5_106790_cnhz.t1 Chenopodium_pallidicaule_19545 Chenopodium_pallidicaule_8472 GOSA_00013037-RA GOSA_00013588-RA GOSA_00013619-RA GOSA_00013825-RA GOSA_00019344-RA GOSA_00019760-RA GOSA_00021117-RA GOSA_00021917-RA GOSA_00024270-RA GOSA_00024814-RA GOSA_00025440-RA GOSA_00026168-RA GOSA_00027373-RA Sg.1G0002064b Sg.2G0001965a Sg.2G0001965b Sg.3G0002891b Sg.3G0002891p2 Sg.4G0000922b Sg.4G0002408a Sg.4G0002408b Sg.9G0001153b Spo03289 Spo13175 Spo20784 mar_g1654.t1 mar_g3499.t1 mar_g4398.t1 mar_g4434.t1 mar_g4740.t1 mar_g801.t1 pat_g124.t1 pat_g1811.t1 pat_g3139.t1 pat_g5743.t1 pat_g6822.t1 pat_g7672.t1 pat_g9107.t1 pat_g9250.t1
OG0000195: AH000953-RA AH001628-RA AH005167-RA AH005170-RA AH006122-RA AH014247-RA AT1G24735.2 AT1G67980.1 AT1G67990.1 AT4G26220.1 AT4G34050.3 AUR62001911-RA AUR62003897-RA AUR62005608-RA AUR62005609-RA AUR62005610-RA AUR62010245-RA AUR62013225-RA AUR62024119-RA AUR62024120-RA AUR62027468-RA AUR62027469-RA AUR62029528-RA AUR62031233-RA AUR62031234-RA AUR62034785-RA Bv2_030450_ocqz.t1 Chenopodium_pallidicaule_13596 Chenopodium_pallidicaule_13636 Chenopodium_pallidicaule_20919 Chenopodium_pallidicaule_4639 Chenopodium_pallidicaule_5294 Chenopodium_pallidicaule_9961 GOSA_00002633-RA GOSA_00002636-RA GOSA_00002637-RA GOSA_00004164-RA GOSA_00005476-RA GOSA_00008136-RA GOSA_00010210-RA GOSA_00011158-RA Sg.3G0002551a Sg.3G0002551b Sg.3G0002553a Sg.3G0002553b Sg.4G0001605a Sg.4G0001605b Sg.4G0001605p1 Sg.4G0002342a Sg.4G0002342b Sg.4G0002342t1 Sg.5G0000948a Sg.5G0000948b Spo05892 Spo06010 Spo08889 Spo18075 Spo19595 Spo19598 Spo23085 mar_g1480.t1 pat_g1722.t1 pat_g6760.t1
OG0000196: AH002567-RA AH002568-RA AUR62008090-RA AUR62008094-RA AUR62008095-RA AUR62008096-RA AUR62008097-RA AUR62008098-RA AUR62008099-RA AUR62008101-RA AUR62008102-RA AUR62008130-RA AUR62028670-RA AUR62028672-RA AUR62028673-RA AUR62028674-RA AUR62028675-RA AUR62028676-RA AUR62028679-RA AUR62028680-RA AUR62028712-RA AUR62033878-RA AUR62034700-RA AUR62036510-RA AUR62040512-RA AUR62040513-RA AUR62040515-RA Chenopodium_pallidicaule_116 Chenopodium_pallidicaule_18767 Chenopodium_pallidicaule_19195 Chenopodium_pallidicaule_19410 Chenopodium_pallidicaule_20706 Chenopodium_pallidicaule_21360 GOSA_00014838-RA GOSA_00023575-RA GOSA_00023576-RA Sg.2G0001063a Sg.2G0001063b Sg.4G0003197b Sg.6G0002610b Sg.6G0002612a Sg.6G0002612b Spo00311 Spo12450 Spo12453 Spo12460 Spo12469 Spo12470 Spo12477 Spo24777 mar_g2304.t1 mar_g2306.t1 mar_g2310.t1 mar_g2311.t1 mar_g2341.t1 mar_g2342.t1 mar_g2391.t1 pat_g6607.t1 pat_g6609.t1 pat_g6614.t1 pat_g6615.t1 pat_g6644.t1 pat_g6645.t1
OG0000197: AUR62013324-RA AUR62018240-RA AUR62018241-RA AUR62019515-RA AUR62019517-RA AUR62029024-RA AUR62030809-RA AUR62030816-RA AUR62032453-RA AUR62037118-RA AUR62040855-RA AUR62041040-RA AUR62041527-RA AUR62041528-RA AUR62042100-RA AUR62042814-RA AUR62042815-RA AUR62042816-RA Chenopodium_pallidicaule_10425 Chenopodium_pallidicaule_12026 Chenopodium_pallidicaule_12677 Chenopodium_pallidicaule_13821 Chenopodium_pallidicaule_14134 Chenopodium_pallidicaule_14620 Chenopodium_pallidicaule_15003 Chenopodium_pallidicaule_16560 Chenopodium_pallidicaule_16614 Chenopodium_pallidicaule_16786 Chenopodium_pallidicaule_1685 Chenopodium_pallidicaule_16913 Chenopodium_pallidicaule_17750 Chenopodium_pallidicaule_18783 Chenopodium_pallidicaule_1929 Chenopodium_pallidicaule_19688 Chenopodium_pallidicaule_20049 Chenopodium_pallidicaule_20501 Chenopodium_pallidicaule_21224 Chenopodium_pallidicaule_2341 Chenopodium_pallidicaule_3195 Chenopodium_pallidicaule_3846 Chenopodium_pallidicaule_4001 Chenopodium_pallidicaule_4622 Chenopodium_pallidicaule_4649 Chenopodium_pallidicaule_5145 Chenopodium_pallidicaule_6254 Chenopodium_pallidicaule_752 Chenopodium_pallidicaule_9043 Chenopodium_pallidicaule_9276 Chenopodium_pallidicaule_9689 Chenopodium_pallidicaule_9759 GOSA_00013919-RA GOSA_00016849-RA GOSA_00025242-RA Sg.5G0001583a Sg.5G0001583b Sg.9G0000572p3 Spo00047 Spo06778 Spo09080 Spo18550 Spo18607 Spo21835 pat_g4934.t1
OG0000198: AH000100-RA AH000112-RA AH001294-RA AH009649-RA AH011275-RA AH011716-RA AH018002-RA AH020033-RA AT1G01560.2 AT1G07880.2 AT2G43790.1 AT2G46070.3 AT3G45640.1 AT3G59790.1 AT4G01370.1 AT4G11330.1 AUR62002420-RA AUR62004396-RA AUR62006492-RA AUR62010733-RA AUR62022602-RA AUR62023768-RA AUR62025042-RA AUR62025123-RA AUR62037169-RA Bv1_004190_pnzx.t1 Bv3_058860_ccxu.t1 Bv5_100010_onxe.t1 Chenopodium_pallidicaule_17549 Chenopodium_pallidicaule_317 Chenopodium_pallidicaule_6338 Chenopodium_pallidicaule_6745 Chenopodium_pallidicaule_6924 GOSA_00000485-RA GOSA_00001144-RA GOSA_00006434-RA GOSA_00022960-RA GOSA_00022964-RA GOSA_00026017-RA GOSA_00026019-RA Sg.1G0001226a Sg.1G0001226b Sg.2G0000801a Sg.2G0000801b Sg.6G0000752a Sg.6G0000752b Sg.6G0003058b Sg.9G0000550a Sg.9G0000550b Spo01688 Spo02445 Spo03203 Spo14369 Spo14694 Spo26375 mar_g1396.t1 mar_g1399.t1 pat_g2545.t1 pat_g4094.t1 pat_g8516.t1 pat_g8519.t1 pat_g9364.t1
OG0000199: AH006010-RA AH007320-RA AH007335-RA AH007378-RA AH007471-RA AH009135-RA AH009136-RA AH009137-RA AH010228-RA AH022652-RA AT1G36920.1 AT1G52950.1 AT2G05642.1 AT3G32260.1 Bv2_035140_qowc.t1 Chenopodium_pallidicaule_2302 GOSA_00019590-RA Sg.2G0002852a Sg.2G0002852b Sg.2G0002852p2 Sg.2G0002852p4 Sg.2G0002852p6 Sg.2G0002852p7 Sg.3G0002679a Sg.3G0002679b Sg.3G0002679p1 Sg.3G0002679p2 Sg.3G0002679p4 Sg.3G0002679p6 Sg.4G0000360a Sg.4G0000360b Sg.4G0003006a Sg.4G0003006b Sg.4G0003006p1 Sg.4G0003006p3 Sg.4G0003007a Sg.4G0003007b Sg.5G0001292a Sg.5G0001292b Sg.5G0002959b Sg.6G0000709a Sg.6G0000709b Sg.7G0001149a Sg.7G0001149b Sg.8G0000533a Sg.8G0000533b Sg.8G0000534a Sg.8G0000534b Sg.8G0000557a Sg.8G0000557b Sg.8G0001038a Sg.8G0001038b Sg.8G0001052a Sg.8G0001052b Sg.8G0002050a Spo06534 Spo07578 Spo08973 Spo20871 Spo21909 Spo24481 pat_g3792.t1
OG0000200: AH006102-RA AH007042-RA AH011384-RA AH013690-RA AH016791-RA AH023552-RA AUR62000163-RA AUR62000403-RA AUR62004041-RA AUR62004946-RA AUR62006514-RA AUR62007678-RA AUR62008899-RA AUR62008999-RA AUR62009870-RA AUR62018113-RA AUR62018971-RA AUR62018983-RA AUR62019509-RA AUR62021622-RA AUR62022740-RA AUR62025958-RA AUR62026266-RA AUR62027918-RA AUR62028159-RA AUR62028908-RA AUR62029768-RA AUR62030964-RA AUR62031352-RA AUR62031378-RA AUR62032482-RA AUR62033069-RA AUR62033173-RA AUR62033451-RA AUR62035766-RA AUR62037810-RA AUR62037891-RA AUR62038248-RA AUR62039590-RA AUR62040472-RA AUR62040473-RA AUR62040565-RA AUR62041067-RA AUR62041494-RA AUR62041768-RA AUR62041820-RA AUR62042059-RA AUR62043433-RA AUR62043532-RA Bv3_067910_ogyz.t1 Chenopodium_pallidicaule_15277 GOSA_00029294-RA Sg.1G0002589b Sg.2G0001572a Sg.2G0001572b Sg.3G0000020a Sg.3G0000020b Sg.7G0002005a Sg.7G0002005b Sg.8G0000799a Sg.8G0000799b pat_g3021.t1
OG0000201: AH006997-RA AH008750-RA AH015131-RA AH021589-RA AT1G11260.1 AT1G34580.1 AT1G50310.1 AT3G19930.1 AT3G19940.1 AT4G21480.1 AT5G23270.1 AUR62010655-RA AUR62012483-RA AUR62014712-RA AUR62016787-RA AUR62017295-RA AUR62017721-RA AUR62018900-RA AUR62027749-RA AUR62032958-RA Bv1_009250_xmsm.t1 Bv4_095750_qknz.t1 Bv5_101120_supk.t1 Chenopodium_pallidicaule_10862 Chenopodium_pallidicaule_16005 Chenopodium_pallidicaule_4398 Chenopodium_pallidicaule_857 GOSA_00000883-RA GOSA_00001274-RA GOSA_00006786-RA GOSA_00021276-RA GOSA_00023786-RA Sg.1G0002186a Sg.2G0000442a Sg.2G0000442b Sg.4G0002101a Sg.4G0002101b Sg.4G0002809a Sg.4G0002809b Sg.5G0002487a Sg.5G0002487b Sg.6G0000144a Sg.6G0000144b Sg.6G0000144p2 Spo01486 Spo02376 Spo02377 Spo02378 Spo04461 Spo04462 Spo11444 Spo11968 Spo12887 Spo15402 Spo18630 Spo21801 Spo23865 Spo27085 Spo27094 mar_g390.t1 pat_g2974.t1 pat_g9163.t1
OG0000202: AH004708-RA AH004720-RA AH004727-RA AH006704-RA AH009923-RA AH014335-RA AH020381-RA AT5G48930.1 AT5G57840.1 AUR62013969-RA AUR62015037-RA AUR62017442-RA AUR62017443-RA AUR62024422-RA AUR62024423-RA AUR62024424-RA AUR62024426-RA AUR62025261-RA AUR62025262-RA AUR62026016-RA AUR62026017-RA AUR62026019-RA AUR62026556-RA AUR62026568-RA AUR62026570-RA AUR62026579-RA AUR62028266-RA AUR62039416-RA AUR62039417-RA AUR62039427-RA AUR62044339-RA AUR62044499-RA Bv3_061400_psjr.t1 Bv3_061410_sxdi.t1 Bv3_061420_fogp.t1 Bv3_061430_pzff.t1 Chenopodium_pallidicaule_1042 Chenopodium_pallidicaule_13793 Chenopodium_pallidicaule_15316 Chenopodium_pallidicaule_15443 Chenopodium_pallidicaule_16445 Chenopodium_pallidicaule_1674 Chenopodium_pallidicaule_8422 GOSA_00002014-RA GOSA_00003706-RA GOSA_00003707-RA GOSA_00018398-RA GOSA_00022843-RA GOSA_00024927-RA GOSA_00027029-RA Sg.1G0001830a Sg.1G0001830b Spo03349 Spo05584 Spo10612 Spo10703 Spo21264 Spo24003 Spo24004 Spo24005 mar_g1231.t1 pat_g6898.t1
OG0000203: AH001893-RA AH003713-RA AH004163-RA AH005332-RA AH005869-RA AH006046-RA AH008716-RA AH010736-RA AH011428-RA AT1G10940.2 AT1G60940.2 AT1G78290.2 AT2G23030.1 AT3G50500.2 AT4G33950.1 AT4G40010.1 AT5G08590.1 AT5G63650.1 AT5G66880.1 AUR62001966-RA AUR62003254-RA AUR62003840-RA AUR62004814-RA AUR62007175-RA AUR62011423-RA AUR62016637-RA AUR62018830-RA AUR62027216-RA AUR62027801-RA Bv1_008630_pooe.t1 Bv4_084120_kqpu.t1 Bv5_105400_zmyx.t1 Chenopodium_pallidicaule_134 Chenopodium_pallidicaule_16345 Chenopodium_pallidicaule_16998 Chenopodium_pallidicaule_17715 Chenopodium_pallidicaule_19521 Chenopodium_pallidicaule_7797 Chenopodium_pallidicaule_8553 GOSA_00000835-RA GOSA_00008100-RA GOSA_00010268-RA GOSA_00010846-RA GOSA_00013501-RA GOSA_00022386-RA Sg.1G0000067a Sg.1G0000067b Sg.2G0000473a Sg.2G0000473b Sg.3G0002587a Sg.3G0002587b Sg.4G0001664a Spo08217 Spo09727 Spo14589 Spo20632 Spo22146 Spo23775 Spo26739 mar_g414.t1 mar_g4168.t1 pat_g4601.t1
OG0000204: AT1G30140.1 AT2G29880.1 AT5G27260.1 AT5G28820.1 AT5G29613.1 AT5G35540.1 AUR62001539-RA AUR62001787-RA AUR62002839-RA AUR62006211-RA AUR62008661-RA AUR62009575-RA AUR62010532-RA AUR62024632-RA AUR62025847-RA AUR62026606-RA AUR62027398-RA AUR62028369-RA AUR62029884-RA AUR62030811-RA AUR62039697-RA AUR62040006-RA AUR62040007-RA AUR62040452-RA AUR62040605-RA AUR62040815-RA AUR62041760-RA AUR62041902-RA AUR62042450-RA AUR62043288-RA AUR62044295-RA Bv5_104040_tgqx.t1 GOSA_00029140-RA Sg.3G0001666a Sg.3G0001666b Sg.3G0001798b Sg.4G0000009a Sg.4G0000009b Sg.4G0000273a Sg.4G0000273b Sg.4G0000501a Sg.4G0000501b Sg.4G0001589a Sg.4G0001589b Sg.6G0001058a Sg.6G0001058b Sg.6G0001062a Sg.6G0001062b Sg.7G0001717a Sg.7G0001717b Sg.7G0001717p2 Sg.7G0001717p3 Sg.8G0000854b Sg.8G0000854p2 Sg.8G0000854p5 Sg.9G0000816a Sg.9G0000816b Sg.9G0000816p1 Sg.9G0001075b mar_g678.t1 pat_g4386.t1 pat_g7137.t1
OG0000205: AUR62031695-RA AUR62032018-RA AUR62033517-RA AUR62038401-RA AUR62038659-RA AUR62044149-RA Bv3_058050_tjsy.t1 GOSA_00003530-RA GOSA_00003649-RA GOSA_00004078-RA GOSA_00009383-RA GOSA_00012151-RA GOSA_00012452-RA GOSA_00014760-RA GOSA_00015651-RA GOSA_00015660-RA GOSA_00015661-RA GOSA_00016149-RA GOSA_00016527-RA GOSA_00016532-RA GOSA_00018579-RA GOSA_00021467-RA GOSA_00022905-RA GOSA_00023261-RA GOSA_00025026-RA GOSA_00025471-RA GOSA_00025913-RA GOSA_00027140-RA GOSA_00027525-RA GOSA_00027526-RA GOSA_00029552-RA Sg.1G0002638a Sg.1G0002638b Sg.2G0001947a Sg.2G0001947b Sg.2G0001947p1 Sg.2G0001947p2 Sg.2G0002329a Sg.2G0002329b Sg.2G0002329p3 Sg.3G0003060a Sg.3G0003060b Sg.4G0003090a Sg.4G0003090b Sg.4G0003091b Sg.5G0001790a Sg.5G0001790b Sg.7G0001487a Sg.7G0001487b Sg.8G0000706a Sg.8G0000706b Sg.8G0002314a Sg.8G0002314b Sg.8G0002328a Sg.8G0002328b Sg.9G0000723a Sg.9G0000723b Sg.9G0000980a Sg.9G0000980b Sg.9G0001221a Sg.9G0001221b pat_g8420.t1
OG0000206: AUR62002739-RA AUR62002776-RA AUR62002999-RA AUR62003367-RA AUR62003575-RA AUR62006939-RA AUR62008312-RA AUR62008695-RA AUR62008706-RA AUR62013080-RA AUR62013452-RA AUR62013469-RA AUR62013559-RA AUR62014080-RA AUR62014319-RA AUR62014731-RA AUR62015870-RA AUR62017205-RA AUR62017262-RA AUR62018773-RA AUR62019266-RA AUR62022261-RA AUR62024294-RA AUR62024546-RA AUR62024578-RA AUR62024924-RA AUR62024956-RA AUR62025723-RA AUR62025946-RA AUR62026528-RA AUR62026529-RA AUR62029211-RA AUR62029681-RA AUR62031190-RA AUR62032692-RA AUR62033081-RA AUR62033470-RA AUR62034340-RA AUR62034842-RA AUR62035133-RA AUR62035134-RA AUR62036395-RA AUR62037116-RA AUR62037580-RA AUR62037590-RA AUR62038494-RA AUR62039558-RA AUR62040064-RA AUR62040196-RA AUR62040371-RA AUR62041584-RA AUR62042472-RA AUR62043256-RA AUR62044000-RA AUR62044591-RA AUR62044592-RA Chenopodium_pallidicaule_15359 Chenopodium_pallidicaule_16007 Chenopodium_pallidicaule_20519 Chenopodium_pallidicaule_21629 Chenopodium_pallidicaule_7485 Chenopodium_pallidicaule_991
OG0000207: AH004706-RA AH011698-RA AH012196-RA AH018876-RA AT1G59950.1 AT1G59960.1 AT2G37760.1 AT2G37770.2 AT2G37790.1 AT3G53880.1 AT5G62420.1 AUR62002210-RA AUR62002402-RA AUR62015489-RA AUR62023791-RA AUR62026545-RA AUR62026548-RA AUR62026550-RA AUR62030709-RA AUR62030710-RA AUR62035432-RA AUR62036349-RA AUR62039432-RA AUR62039434-RA AUR62039437-RA AUR62039438-RA AUR62044696-RA Bv3_058540_tqak.t1 Bv3_067760_xjaf.t1 Bv5_108680_ditw.t1 Bv5_108690_tgax.t1 Chenopodium_pallidicaule_1128 Chenopodium_pallidicaule_14016 Chenopodium_pallidicaule_1836 Chenopodium_pallidicaule_19398 Chenopodium_pallidicaule_20814 Chenopodium_pallidicaule_3124 Chenopodium_pallidicaule_59 GOSA_00001840-RA GOSA_00002025-RA GOSA_00002026-RA GOSA_00006409-RA GOSA_00011214-RA GOSA_00020233-RA Sg.1G0001209a Sg.1G0001209b Sg.1G0001462a Sg.1G0001462b Sg.4G0003297b Sg.6G0000269a Sg.6G0000269b Spo10608 Spo10694 Spo12777 Spo22871 Spo26816 Spo26840 mar_g4774.t1 mar_g4776.t1 pat_g4135.t1 pat_g4137.t1
OG0000208: AH009513-RA AUR62029880-RA Chenopodium_pallidicaule_3943 Chenopodium_pallidicaule_7130 GOSA_00001561-RA GOSA_00001614-RA GOSA_00003700-RA GOSA_00003806-RA GOSA_00003934-RA GOSA_00007187-RA GOSA_00007395-RA GOSA_00009423-RA GOSA_00014391-RA GOSA_00015703-RA GOSA_00018500-RA GOSA_00020965-RA GOSA_00022224-RA GOSA_00022384-RA GOSA_00023612-RA GOSA_00024692-RA GOSA_00025510-RA GOSA_00026276-RA GOSA_00026721-RA GOSA_00026861-RA GOSA_00027360-RA GOSA_00028498-RA GOSA_00029373-RA Sg.1G0000653a Sg.1G0000653b Sg.1G0001866a Sg.1G0001866b Sg.1G0002389a Sg.1G0002389b Sg.2G0002459a Sg.2G0002459b Sg.2G0002459p1 Sg.2G0002723a Sg.2G0002723b Sg.2G0003025b Sg.3G0000069a Sg.3G0000069b Sg.3G0000069p2 Sg.3G0000069p3 Sg.3G0000069p5 Sg.3G0000266a Sg.3G0002578a Sg.3G0002578b Sg.4G0003269b Sg.5G0000846b Sg.5G0002306a Sg.5G0002306b Sg.5G0002346a Sg.5G0002346b Sg.8G0001935a Sg.8G0001935b Sg.9G0001167a Sg.9G0001167b Spo06307 Spo18205 Spo22694 Spo28427
OG0000209: AH013524-RA AH013525-RA AUR62001268-RA AUR62001282-RA AUR62001283-RA AUR62001284-RA AUR62001285-RA AUR62025426-RA AUR62025713-RA AUR62025715-RA AUR62025721-RA AUR62025722-RA AUR62025724-RA AUR62034600-RA Bv2_025320_zgzm.t1 Chenopodium_pallidicaule_10134 Chenopodium_pallidicaule_20529 Chenopodium_pallidicaule_21188 GOSA_00011747-RA GOSA_00011748-RA GOSA_00011749-RA GOSA_00018401-RA Sg.1G0002038a Sg.1G0002038b Sg.1G0002113a Sg.1G0002113b Sg.1G0002356a Sg.1G0002356b Sg.3G0001129b Sg.3G0001129p1 Sg.5G0002184a Sg.5G0002184b Sg.7G0001972a Sg.7G0001972b Sg.7G0001972p1 Sg.7G0001973a Sg.7G0001973b Sg.7G0001983a Sg.7G0001983b Sg.7G0001985a Sg.7G0001985b Sg.7G0001985p1 Sg.8G0001842a Sg.8G0001842b Sg.8G0001843a Sg.8G0001843b Sg.8G0001844a Sg.8G0001844b Sg.8G0001844p1 Sg.8G0001844p2 Sg.8G0002229b Spo08796 Spo08798 Spo16753 mar_g1505.t1 mar_g1506.t1 mar_g162.t1 pat_g7790.t1 pat_g7791.t1 pat_g7792.t1 pat_g7794.t1
OG0000210: AH001587-RA AH002167-RA AH002168-RA AUR62002678-RA AUR62010127-RA AUR62010129-RA AUR62010130-RA AUR62010166-RA AUR62010167-RA AUR62013122-RA AUR62013123-RA AUR62013166-RA AUR62013167-RA AUR62013168-RA AUR62030854-RA Chenopodium_pallidicaule_1915 Chenopodium_pallidicaule_2564 Chenopodium_pallidicaule_3207 Chenopodium_pallidicaule_3421 Sg.5G0000739a Sg.5G0000739b Sg.5G0000743a Sg.5G0000743b Sg.5G0000747a Sg.5G0000747b Sg.5G0000748a Sg.5G0000748b Sg.5G0000751a Sg.5G0000751p1 Sg.5G0000751p3 Sg.5G0000751p4 Sg.5G0000754a Sg.5G0000754b Sg.5G0000757a Sg.5G0000757b Sg.5G0000764a Sg.5G0000764b Sg.5G0000767a Sg.5G0000767b Sg.5G0000774a Sg.5G0000774b Sg.5G0000777b Sg.5G0000777t1 Sg.5G0000778a Sg.5G0000778b Sg.5G0000780a Sg.5G0000780b Sg.5G0000782a Sg.5G0000782b Sg.7G0002040a Sg.7G0002040b Spo07307 Spo07308 Spo07309 Spo12046 Spo13220 Spo17285 Spo22269 Spo25335 pat_g5624.t1 pat_g8463.t1
OG0000211: AH002343-RA AH012551-RA AH012762-RA AH016066-RA AH021771-RA AH022007-RA AT2G28305.1 AT2G35990.1 AT2G37210.2 AT3G53450.1 AT4G35190.1 AT5G03270.1 AT5G06300.1 AT5G11950.3 AUR62006271-RA AUR62009121-RA AUR62009390-RA AUR62012949-RA AUR62023072-RA AUR62027153-RA AUR62033841-RA AUR62035741-RA AUR62037041-RA AUR62039136-RA AUR62039875-RA AUR62040476-RA Bv2_029290_wqtu.t1 Bv2_034430_puci.t1 Chenopodium_pallidicaule_12302 Chenopodium_pallidicaule_13067 Chenopodium_pallidicaule_14328 Chenopodium_pallidicaule_3149 Chenopodium_pallidicaule_7152 Chenopodium_pallidicaule_8066 GOSA_00005762-RA GOSA_00006010-RA GOSA_00008607-RA GOSA_00016875-RA GOSA_00018799-RA GOSA_00028105-RA Sg.2G0001795b Sg.6G0003504b Sg.7G0000781a Sg.7G0000781b Sg.7G0001158a Sg.7G0001158b Sg.8G0000068a Sg.8G0000068b Sg.8G0000294a Sg.8G0000294b Spo06086 Spo11775 Spo13116 Spo13154 Spo14489 Spo21302 mar_g332.t1 pat_g4865.t1 pat_g5855.t1 pat_g6038.t1
OG0000212: AH001450-RA AH009755-RA AH009756-RA AH009758-RA AH009759-RA AH009997-RA AH010091-RA AH020268-RA AH022284-RA AUR62015607-RA AUR62019484-RA AUR62019485-RA AUR62025625-RA AUR62025629-RA AUR62025633-RA AUR62025635-RA AUR62029137-RA AUR62029319-RA AUR62030502-RA AUR62030791-RA AUR62034229-RA AUR62034231-RA AUR62035375-RA Bv4_087170_ygkw.t1 Bv4_087530_ghwz.t1 Bv4_087550_pgsa.t1 Bv4_087560_hrdz.t1 Bv4_087580_pskn.t1 Chenopodium_pallidicaule_14408 Chenopodium_pallidicaule_5051 Chenopodium_pallidicaule_7030 GOSA_00001445-RA GOSA_00006804-RA GOSA_00006955-RA GOSA_00006956-RA GOSA_00011676-RA Sg.3G0001169a Sg.3G0001169b Sg.3G0001172a Sg.3G0001172b Sg.3G0001185a Sg.3G0001185b Sg.3G0001185p2 Sg.3G0001322a Sg.3G0001322b Sg.3G0001322p1 Sg.6G0000455a Sg.6G0000455b Sg.8G0001732a Sg.8G0001732b Sg.8G0001763a Sg.8G0001763b Spo03889 Spo03894 Spo03939 mar_g308.t1 mar_g4619.t1 mar_g4681.t1 pat_g3579.t1 pat_g3584.t1
OG0000213: AH004123-RA AH009788-RA AH009789-RA AH016767-RA AH023657-RA AT2G04030.1 AT3G07770.1 AT4G24190.1 AT5G52640.1 AT5G56000.1 AT5G56010.1 AT5G56030.2 AUR62003042-RA AUR62007851-RA AUR62015029-RA AUR62017128-RA AUR62017484-RA AUR62017485-RA AUR62019743-RA AUR62021118-RA AUR62031424-RA AUR62035682-RA AUR62040542-RA AUR62041482-RA Bv1_016490_ogom.t1 Bv3_053350_qhgs.t1 Bv4_090710_jgof.t1 Chenopodium_pallidicaule_10825 Chenopodium_pallidicaule_14386 Chenopodium_pallidicaule_14544 Chenopodium_pallidicaule_18321 Chenopodium_pallidicaule_20249 Chenopodium_pallidicaule_9023 GOSA_00006456-RA GOSA_00011128-RA GOSA_00014049-RA GOSA_00015789-RA GOSA_00017308-RA GOSA_00023611-RA Sg.1G0001243a Sg.1G0001243b Sg.1G0001243t4 Sg.1G0001243t5 Sg.2G0001478a Sg.2G0001478b Sg.4G0002302a Sg.4G0002302b Sg.9G0000293a Sg.9G0000293b Spo04382 Spo04441 Spo07313 Spo09626 Spo18305 Spo21597 Spo30005 mar_g1854.t1 mar_g1854.t2 mar_g58.t1 pat_g6221.t1
OG0000214: AH006996-RA AH010531-RA AH011780-RA AH020195-RA AH020196-RA AT2G43050.1 AT2G47030.1 AT2G47040.1 AT3G05610.1 AT3G06830.1 AT3G10710.1 AT3G59010.1 AT3G62170.1 AT4G15980.2 AT5G04960.1 AT5G27870.1 AT5G49180.1 AUR62000736-RA AUR62002556-RA AUR62005229-RA AUR62015244-RA AUR62015245-RA AUR62015246-RA AUR62018042-RA AUR62018043-RA AUR62018044-RA AUR62029976-RA Bv3_070390_txop.t1 Bv4_076030_ndcr.t1 Chenopodium_pallidicaule_5444 Chenopodium_pallidicaule_6109 Chenopodium_pallidicaule_7430 Chenopodium_pallidicaule_8731 GOSA_00003680-RA GOSA_00015374-RA GOSA_00021270-RA GOSA_00021271-RA GOSA_00021273-RA Sg.1G0001100a Sg.1G0001100b Sg.1G0002189a Sg.1G0002189b Sg.1G0002190a Sg.1G0002190b Sg.1G0002190t1 Sg.3G0002245a Sg.3G0002245b Spo02660 Spo03151 Spo15871 Spo18631 Spo18632 Spo20246 Spo24109 mar_g2260.t1 mar_g2261.t1 pat_g2912.t1 pat_g4273.t1 pat_g9166.t1 pat_g9167.t1
OG0000215: AH011732-RA AH014082-RA AH014084-RA AH020018-RA AT1G26320.1 AT1G65560.1 AT3G03080.1 AT3G59845.1 AT5G16960.1 AT5G16970.1 AT5G16980.2 AT5G16990.1 AT5G17000.1 AT5G37940.1 AT5G37980.1 AT5G38000.1 AUR62000258-RA AUR62002448-RA AUR62002450-RA AUR62002451-RA AUR62006606-RA AUR62011126-RA AUR62013363-RA AUR62013364-RA AUR62013365-RA AUR62023737-RA AUR62023739-RA AUR62023741-RA Bv3_059060_hjgm.t1 Bv3_059070_zjko.t1 Bv3_059080_rqkt.t1 Bv4_074550_yxcm.t1 Chenopodium_pallidicaule_10688 Chenopodium_pallidicaule_12342 Chenopodium_pallidicaule_16989 Chenopodium_pallidicaule_9377 GOSA_00007952-RA GOSA_00015545-RA GOSA_00020329-RA GOSA_00020330-RA GOSA_00020331-RA Sg.1G0001023a Sg.1G0001023b Sg.1G0001023t1 Sg.5G0000380a Sg.5G0000380b Sg.8G0001293a Sg.8G0001293b Spo05561 Spo11974 Spo14338 Spo14340 Spo14341 Spo19120 mar_g1124.t1 mar_g651.t1 mar_g652.t1 pat_g4409.t1 pat_g4410.t1 pat_g4411.t1
OG0000216: AH001790-RA AH001791-RA AH003471-RA AH003472-RA AH003473-RA AH006078-RA AH006080-RA AH006081-RA AH006083-RA AH006310-RA AH006311-RA AT2G26560.1 AT4G37050.1 AT4G37060.2 AT4G37070.2 AT5G43590.2 AUR62001948-RA AUR62001949-RA AUR62003542-RA AUR62003858-RA AUR62003859-RA AUR62017855-RA AUR62022441-RA AUR62022442-RA AUR62022444-RA AUR62039310-RA AUR62039312-RA Chenopodium_pallidicaule_10776 Chenopodium_pallidicaule_11431 Chenopodium_pallidicaule_13032 Chenopodium_pallidicaule_19864 Chenopodium_pallidicaule_20588 Chenopodium_pallidicaule_646 Chenopodium_pallidicaule_7 GOSA_00010252-RA GOSA_00013929-RA GOSA_00017669-RA GOSA_00017670-RA GOSA_00021232-RA GOSA_00021234-RA Sg.2G0001420a Sg.2G0001420b Sg.2G0001844a Sg.2G0001844b Sg.3G0000418p2 Sg.4G0001299a Sg.4G0001299b Sg.4G0001299p1 Sg.4G0001299p2 Sg.4G0001299p3 Sg.4G0001333a Sg.4G0001333b Sg.4G0001333p1 Sg.4G0001333p2 Sg.4G0001642a Sg.4G0001642b Spo13342 Spo13343 Spo24348 mar_g584.t1
OG0000217: AH001542-RA AH001543-RA AH006382-RA AH012427-RA AT1G02850.4 AT1G45191.1 AT1G60090.1 AT1G60260.1 AT1G60270.1 AT3G62740.1 AT3G62750.2 AT4G22100.1 AT4G27820.1 AT4G27830.1 AUR62004016-RA AUR62007525-RA AUR62008639-RA AUR62008642-RA AUR62014433-RA AUR62033122-RA AUR62033125-RA AUR62033126-RA AUR62033130-RA AUR62033131-RA AUR62033133-RA AUR62044259-RA Chenopodium_pallidicaule_144 Chenopodium_pallidicaule_1646 Chenopodium_pallidicaule_16637 Chenopodium_pallidicaule_17293 Chenopodium_pallidicaule_18588 Chenopodium_pallidicaule_19234 GOSA_00003548-RA GOSA_00003550-RA GOSA_00003552-RA GOSA_00003553-RA Sg.4G0001734a Sg.4G0001734b Sg.4G0003222b Sg.8G0002013a Sg.8G0002013b Sg.8G0002014a Sg.8G0002014b Sg.8G0002014p1 Sg.8G0002014t1 Sg.8G0002018a Sg.8G0002018b Sg.8G0002020a Sg.8G0002020b Sg.9G0001207a Sg.9G0001207b Spo04191 Spo04195 Spo24209 Spo24212 Spo24735 Spo24738 pat_g8891.t1 pat_g8891.t2 pat_g8893.t1
OG0000218: AH004074-RA AH004093-RA AH004994-RA AH011442-RA AUR62008252-RA AUR62008256-RA AUR62008257-RA AUR62008258-RA AUR62008259-RA AUR62022744-RA AUR62031006-RA AUR62031007-RA AUR62031008-RA AUR62031014-RA AUR62031019-RA AUR62032124-RA AUR62032146-RA AUR62033044-RA AUR62033045-RA AUR62033054-RA AUR62036911-RA AUR62036918-RA AUR62039681-RA AUR62042008-RA Chenopodium_pallidicaule_12051 Chenopodium_pallidicaule_14866 Chenopodium_pallidicaule_17030 Chenopodium_pallidicaule_18117 Chenopodium_pallidicaule_18544 GOSA_00014232-RA GOSA_00014233-RA GOSA_00014978-RA GOSA_00014983-RA Sg.1G0000777a Sg.2G0000686a Sg.2G0000686b Sg.2G0001545a Sg.2G0001545b Sg.2G0001545p1 Sg.2G0001545p3 Sg.4G0001989a Sg.4G0001989b Sg.4G0001989t1 Sg.6G0002741a Sg.6G0002741b Spo04118 Spo04119 Spo04120 Spo04121 Spo04131 Spo04132 Spo20271 Spo25093 Spo25095 Spo25248 Spo25249 Spo25254 Spo25258 Spo25274 Spo25275
OG0000219: GOSA_00003741-RA GOSA_00010076-RA GOSA_00014310-RA GOSA_00017057-RA GOSA_00020988-RA GOSA_00023036-RA GOSA_00024536-RA GOSA_00025491-RA GOSA_00026596-RA GOSA_00026784-RA GOSA_00027071-RA GOSA_00027260-RA GOSA_00027327-RA GOSA_00027430-RA GOSA_00028076-RA Sg.1G0000278a Sg.1G0000278b Sg.1G0002519a Sg.1G0002519b Sg.2G0002336a Sg.2G0002336b Sg.2G0002531a Sg.2G0002531b Sg.2G0002678a Sg.2G0002678b Sg.2G0002928a Sg.2G0002928b Sg.2G0002928p1 Sg.2G0002928p2 Sg.3G0000241a Sg.3G0000241b Sg.3G0000345a Sg.3G0000345b Sg.3G0001016b Sg.3G0001164b Sg.3G0001372a Sg.3G0001372b Sg.3G0001419a Sg.3G0002877a Sg.3G0002877b Sg.4G0000164a Sg.4G0000164b Sg.4G0000164p1 Sg.5G0001958b Sg.5G0001959p4 Sg.5G0001959p5 Sg.5G0001959p6 Sg.6G0001489a Sg.6G0001489b Sg.7G0000315a Sg.7G0001438a Sg.7G0001438b Sg.7G0002018b Sg.8G0000072a Sg.8G0000072b Sg.8G0000072p4 Sg.8G0000482a Sg.8G0000482b Sg.8G0002276a Sg.8G0002276b
OG0000220: GOSA_00010008-RA GOSA_00010078-RA GOSA_00010509-RA GOSA_00012121-RA GOSA_00014518-RA GOSA_00014541-RA GOSA_00014586-RA GOSA_00014587-RA GOSA_00015117-RA GOSA_00015680-RA GOSA_00016055-RA GOSA_00016904-RA GOSA_00016905-RA GOSA_00016918-RA GOSA_00017772-RA GOSA_00018119-RA GOSA_00019059-RA GOSA_00019244-RA GOSA_00019261-RA GOSA_00019311-RA GOSA_00020143-RA GOSA_00020144-RA GOSA_00021248-RA GOSA_00021711-RA GOSA_00021913-RA GOSA_00023356-RA GOSA_00023843-RA GOSA_00024033-RA GOSA_00025175-RA GOSA_00025295-RA GOSA_00025581-RA GOSA_00026504-RA GOSA_00027228-RA GOSA_00027321-RA GOSA_00028842-RA GOSA_00029013-RA Sg.1G0002562a Sg.1G0002562b Sg.1G0002766a Sg.1G0002766b Sg.2G0001763a Sg.2G0001763b Sg.2G0001763p3 Sg.2G0001763p4 Sg.2G0001763p5 Sg.2G0001763p6 Sg.2G0001763p7 Sg.2G0002101a Sg.2G0002101b Sg.2G0002385a Sg.3G0000053a Sg.3G0000053b Sg.3G0000053p1 Sg.3G0000053p2 Sg.3G0000053p3 Sg.3G0000053p4 Sg.3G0000053p5 Sg.4G0000012a Sg.4G0002933p1 Sg.5G0003048b
OG0000221: AH003011-RA AH003861-RA AH010321-RA AH011515-RA AH011516-RA AH022634-RA AH022672-RA AT3G47000.1 AT3G47010.1 AT3G47040.2 AT3G47050.1 AT3G62710.1 AT5G04885.2 AT5G20940.1 AT5G20950.3 AUR62001589-RA AUR62001687-RA AUR62004017-RA AUR62004018-RA AUR62007526-RA AUR62007527-RA AUR62014289-RA AUR62020095-RA AUR62020191-RA AUR62034146-RA AUR62036281-RA AUR62039730-RA Bv4_092780_qjhh.t1 Bv5_110070_ersj.t1 Chenopodium_pallidicaule_1428 Chenopodium_pallidicaule_1449 Chenopodium_pallidicaule_16784 Chenopodium_pallidicaule_19620 Chenopodium_pallidicaule_785 GOSA_00003317-RA GOSA_00003428-RA GOSA_00010096-RA GOSA_00010097-RA GOSA_00026878-RA GOSA_00029326-RA Sg.3G0002818a Sg.3G0002818b Sg.4G0001733a Sg.4G0001733b Sg.8G0001160a Sg.8G0001160b Sg.8G0001160p1 Sg.8G0001160p2 Sg.8G0001273a Sg.8G0001273b Spo03200 Spo07204 Spo07714 Spo22721 Spo22722 Spo24162 mar_g1151.t1 pat_g5770.t1 pat_g7977.t1
OG0000222: AH010176-RA AH010177-RA AH022126-RA AH022127-RA AH022491-RA AT1G02920.1 AT1G02930.1 AT1G02940.2 AT1G02950.5 AT1G49860.1 AT2G02930.1 AT2G47730.1 AT4G02520.1 AUR62008599-RA AUR62008600-RA AUR62008604-RA AUR62008607-RA AUR62008608-RA AUR62008609-RA AUR62008610-RA AUR62008630-RA AUR62026020-RA AUR62033158-RA AUR62033160-RA AUR62033161-RA AUR62033162-RA AUR62033163-RA AUR62033175-RA AUR62033176-RA AUR62033177-RA AUR62033178-RA AUR62033179-RA AUR62044279-RA Chenopodium_pallidicaule_11878 Chenopodium_pallidicaule_12526 Chenopodium_pallidicaule_12639 Chenopodium_pallidicaule_19233 GOSA_00003496-RA GOSA_00003498-RA GOSA_00003500-RA GOSA_00003501-RA GOSA_00003502-RA GOSA_00003506-RA Sg.8G0002049a Sg.8G0002049b Sg.8G0002051a Sg.8G0002051b Sg.8G0002051t1 Spo00983 Spo00984 Spo00987 Spo00988 Spo00989 Spo05566 Spo05585 mar_g1701.t1 mar_g1702.t1 mar_g841.t1 pat_g4861.t1
OG0000223: AH012846-RA AH012847-RA AH012848-RA AH012855-RA AH012856-RA AH012857-RA AH012861-RA AH012863-RA AH022179-RA AT1G03020.1 AT3G62930.1 AUR62008576-RA AUR62008584-RA AUR62008585-RA AUR62008586-RA AUR62008587-RA AUR62015751-RA AUR62015752-RA AUR62020463-RA AUR62026013-RA AUR62026014-RA AUR62034643-RA AUR62034644-RA AUR62034645-RA AUR62034646-RA AUR62034647-RA AUR62034651-RA AUR62034652-RA AUR62034653-RA AUR62034654-RA AUR62034663-RA AUR62034664-RA Bv1_017270_irkq.t1 Bv3_070260_iznp.t1 Bv3_070270_jnpe.t1 Bv3_070280_hkfi.t1 Chenopodium_pallidicaule_12593 Chenopodium_pallidicaule_3368 Chenopodium_pallidicaule_4021 Chenopodium_pallidicaule_5324 Chenopodium_pallidicaule_5988 Chenopodium_pallidicaule_6598 GOSA_00006716-RA GOSA_00013570-RA GOSA_00026764-RA Sg.3G0001400b Sg.8G0000921a Sg.8G0000921b Spo05357 Spo05370 Spo05371 Spo09893 Spo09894 Spo09895 Spo09896 Spo09897 Spo09898 mar_g1336.t1 pat_g4642.t1
OG0000224: AH008196-RA AH016437-RA AH022589-RA AH023344-RA AH023732-RA AT1G07440.1 AT1G07450.1 AT2G29150.1 AT2G29260.1 AT2G29290.2 AT2G29300.2 AT2G29310.1 AT2G29320.1 AT2G29330.1 AT2G29340.1 AT2G29350.1 AT2G29360.1 AT2G29370.1 AT2G30670.1 AT5G06060.1 AUR62001733-RA AUR62012135-RA AUR62015035-RA AUR62015763-RA AUR62015768-RA AUR62020043-RA AUR62020451-RA AUR62020452-RA AUR62020453-RA AUR62040700-RA Bv2_025400_twzr.t1 Bv2_025400_twzr.t2 Bv4_088200_epud.t1 Bv4_088210_pjmu.t1 Chenopodium_pallidicaule_10013 Chenopodium_pallidicaule_12754 Chenopodium_pallidicaule_13114 Chenopodium_pallidicaule_6250 GOSA_00003253-RA GOSA_00003255-RA GOSA_00003258-RA GOSA_00016352-RA Sg.7G0000414a Sg.7G0000414b Sg.8G0001296b Sg.8G0002418b Sg.8G0002419b Sg.9G0000264a Sg.9G0000264b Spo09216 Spo09217 Spo09220 Spo15143 Spo16848 Spo16849 Spo18290 mar_g65.t1 pat_g2693.t1 pat_g8035.t1
OG0000225: AH012488-RA AH012489-RA AH012689-RA AH013990-RA AH016264-RA AH023234-RA AH023235-RA AT3G07620.1 AT3G42180.1 AT5G03795.1 AT5G11130.1 AT5G20260.2 AT5G25310.1 AT5G33290.1 AUR62006357-RA AUR62011185-RA AUR62011186-RA AUR62012418-RA AUR62012419-RA AUR62013299-RA AUR62031542-RA AUR62031543-RA AUR62037916-RA AUR62037917-RA AUR62040167-RA AUR62040168-RA Bv2_030650_eufh.t1 Bv2_030660_xein.t1 Chenopodium_pallidicaule_11260 Chenopodium_pallidicaule_17723 Chenopodium_pallidicaule_18368 Chenopodium_pallidicaule_4560 Chenopodium_pallidicaule_5213 Chenopodium_pallidicaule_5317 GOSA_00005666-RA GOSA_00005947-RA GOSA_00011020-RA GOSA_00015444-RA GOSA_00016259-RA GOSA_00016260-RA Sg.5G0000280a Sg.5G0000280b Sg.7G0000377a Sg.7G0000377b Sg.8G0000143a Sg.8G0000143b Sg.8G0000390a Sg.8G0000390b Spo07006 Spo09594 Spo09595 Spo14566 Spo14567 Spo15514 Spo27018 Spo30048 mar_g3438.t1 pat_g1701.t1 pat_g1702.t1
OG0000226: AH001835-RA AH003950-RA AH003951-RA AH005894-RA AH005895-RA AT1G07240.1 AT1G07250.1 AT1G07260.1 AT2G29710.1 AT2G29730.1 AT2G29740.1 AT2G29750.1 AT3G21750.1 AT3G21760.1 AT3G21780.1 AT3G21790.1 AT3G21800.1 AT4G15260.1 AT4G15270.3 AT4G15280.2 AUR62003234-RA AUR62003235-RA AUR62003236-RA AUR62003237-RA AUR62003238-RA AUR62003239-RA AUR62003240-RA AUR62027232-RA AUR62027233-RA AUR62027234-RA AUR62027235-RA AUR62027236-RA AUR62027238-RA Chenopodium_pallidicaule_11210 Chenopodium_pallidicaule_11859 GOSA_00013481-RA GOSA_00013482-RA GOSA_00013483-RA GOSA_00013484-RA GOSA_00013485-RA GOSA_00013486-RA GOSA_00013487-RA GOSA_00026059-RA Sg.4G0002093a Sg.4G0002095a Sg.4G0002095b Sg.4G0002102a Sg.4G0002102b Sg.4G0003209b Spo07984 Spo16093 Spo16205 Spo18990 Spo18991 Spo26496 Spo28077 mar_g395.t1 mar_g396.t1 mar_g398.t1
OG0000227: AH011262-RA AUR62000419-RA AUR62002749-RA AUR62002822-RA AUR62003894-RA AUR62004482-RA AUR62006296-RA AUR62007309-RA AUR62007489-RA AUR62007870-RA AUR62008374-RA AUR62008835-RA AUR62010421-RA AUR62010659-RA AUR62011640-RA AUR62013817-RA AUR62013911-RA AUR62014107-RA AUR62016974-RA AUR62018222-RA AUR62018914-RA AUR62018933-RA AUR62022011-RA AUR62022639-RA AUR62022999-RA AUR62025027-RA AUR62027185-RA AUR62029582-RA AUR62032462-RA AUR62033727-RA AUR62034978-RA AUR62035013-RA AUR62035530-RA AUR62036021-RA AUR62036951-RA AUR62038170-RA AUR62041093-RA AUR62041362-RA AUR62041420-RA Chenopodium_pallidicaule_1084 Chenopodium_pallidicaule_18140 Chenopodium_pallidicaule_19707 Chenopodium_pallidicaule_20478 Chenopodium_pallidicaule_2367 Chenopodium_pallidicaule_2400 Chenopodium_pallidicaule_440 Chenopodium_pallidicaule_5867 GOSA_00002494-RA GOSA_00004177-RA GOSA_00020514-RA GOSA_00023242-RA GOSA_00025551-RA GOSA_00028932-RA Sg.4G0002484a Sg.9G0000650a Sg.9G0000650b Sg.9G0001460p3 Spo07122 Spo15987
OG0000228: AH004100-RA AUR62002983-RA AUR62002984-RA AUR62002986-RA AUR62002988-RA AUR62002989-RA AUR62002990-RA AUR62007793-RA AUR62007794-RA AUR62007796-RA AUR62007797-RA AUR62021358-RA AUR62021359-RA AUR62033270-RA AUR62041373-RA Chenopodium_pallidicaule_18837 Chenopodium_pallidicaule_2917 GOSA_00026588-RA GOSA_00026590-RA GOSA_00026592-RA GOSA_00028318-RA Sg.4G0000861a Sg.4G0000861b Sg.4G0000861p1 Sg.4G0000861p2 Sg.4G0000862a Sg.4G0000864a Sg.4G0000864b Sg.4G0000865a Sg.4G0000865b Sg.4G0000867a Sg.4G0000867b Sg.4G0000867p3 Sg.4G0000867p4 Sg.4G0001018a Sg.4G0001018b Sg.4G0001018p1 Sg.4G0001018p2 Sg.4G0001020a Sg.4G0001020b Sg.4G0001894a Sg.4G0001894b Sg.4G0001897a Sg.4G0001897b Sg.5G0002949b Sg.7G0002085a Sg.7G0002085b Sg.7G0002124a Sg.7G0002124b Spo01489 Spo17476 Spo17477 Spo17834 Spo17835 Spo18107 Spo18454 Spo18486 Spo22143 mar_g2853.t1
OG0000229: AUR62004852-RA AUR62021631-RA AUR62022269-RA AUR62023703-RA AUR62025774-RA AUR62025798-RA AUR62026192-RA AUR62027622-RA AUR62028779-RA AUR62029225-RA AUR62030268-RA AUR62030313-RA AUR62032010-RA AUR62033643-RA AUR62034704-RA AUR62035020-RA AUR62035090-RA AUR62035421-RA AUR62035524-RA AUR62035651-RA AUR62035702-RA AUR62036644-RA AUR62037210-RA AUR62037401-RA AUR62038838-RA AUR62039173-RA AUR62039513-RA AUR62040132-RA AUR62040140-RA AUR62040320-RA AUR62040416-RA AUR62041041-RA AUR62041130-RA AUR62041183-RA AUR62041426-RA AUR62041566-RA AUR62041955-RA AUR62042682-RA AUR62043136-RA AUR62043143-RA AUR62043245-RA AUR62043286-RA AUR62043294-RA AUR62044708-RA Bv1_009880_azzo.t1 Bv1_020800_gkwx.t1 Chenopodium_pallidicaule_19078 Chenopodium_pallidicaule_20619 Sg.7G0002861b Spo03759 Spo03760 Spo07076 Spo10356 Spo11313 Spo15957 Spo16650 Spo19663 Spo26390 pat_g7837.t1
OG0000230: AH003172-RA AH003173-RA AH004054-RA AH011608-RA AH012904-RA AH012906-RA AH018630-RA AH019000-RA AT1G63460.1 AT2G25080.1 AT2G31570.1 AT2G43350.2 AT2G48150.1 AT3G63080.1 AT4G11600.1 AT4G31870.1 AUR62002269-RA AUR62002981-RA AUR62010584-RA AUR62010667-RA AUR62015425-RA AUR62017225-RA AUR62017227-RA AUR62024797-RA AUR62032425-RA AUR62033705-RA AUR62033706-RA AUR62035236-RA AUR62036788-RA Bv2_044150_kdwp.t1 Chenopodium_pallidicaule_239 Chenopodium_pallidicaule_3317 Chenopodium_pallidicaule_4450 Chenopodium_pallidicaule_4575 Chenopodium_pallidicaule_745 Chenopodium_pallidicaule_8383 GOSA_00001214-RA GOSA_00006286-RA GOSA_00014549-RA GOSA_00028761-RA GOSA_00028762-RA Sg.1G0001128a Sg.1G0001128b Sg.4G0001864a Sg.6G0000679a Sg.6G0000679b Sg.7G0002139a Sg.7G0002139b Spo05365 Spo06637 Spo18735 Spo18739 Spo20432 Spo25659 Spo28037 mar_g1888.t1 pat_g4840.t1 pat_g6179.t1
OG0000231: AH000151-RA AH004394-RA AH004395-RA AH004396-RA AH004397-RA AH014523-RA AH014524-RA AH014525-RA AH020866-RA AH021985-RA AH021986-RA AUR62010972-RA AUR62010974-RA AUR62010975-RA AUR62010976-RA AUR62010978-RA AUR62017453-RA AUR62021481-RA AUR62021482-RA AUR62021483-RA AUR62021484-RA AUR62021485-RA AUR62021487-RA AUR62025226-RA AUR62025227-RA AUR62042280-RA AUR62043140-RA AUR62043141-RA AUR62043142-RA Bv2_038980_qnfe.t1 Chenopodium_pallidicaule_16669 Chenopodium_pallidicaule_18622 Chenopodium_pallidicaule_3285 Chenopodium_pallidicaule_4585 Chenopodium_pallidicaule_8375 GOSA_00005791-RA GOSA_00005792-RA GOSA_00007799-RA GOSA_00007800-RA GOSA_00007801-RA GOSA_00007802-RA GOSA_00007804-RA GOSA_00007805-RA GOSA_00007806-RA Sg.5G0000498a Sg.5G0000500a Sg.5G0000500b Sg.5G0000501a Sg.5G0000501b Sg.8G0000266a Sg.8G0000266b Spo13051 Spo15792 Spo15801 Spo15803 Spo17956 Spo18697 mar_g2867.t1
OG0000232: AH000004-RA AH000005-RA AH017627-RA AH019685-RA AH021483-RA AT1G11950.1 AT1G62310.1 AT3G07610.3 AT4G00990.1 AUR62006088-RA AUR62008350-RA AUR62012746-RA AUR62017712-RA AUR62017714-RA AUR62019405-RA AUR62021747-RA AUR62021911-RA AUR62032964-RA AUR62032966-RA AUR62032967-RA AUR62032969-RA Bv3_051890_ajdr.t1 Bv3_051890_ajdr.t2 Chenopodium_pallidicaule_18817 Chenopodium_pallidicaule_19629 Chenopodium_pallidicaule_20433 Chenopodium_pallidicaule_7376 Chenopodium_pallidicaule_8031 GOSA_00005630-RA GOSA_00011372-RA GOSA_00012511-RA GOSA_00012512-RA GOSA_00020081-RA Sg.1G0000886a Sg.1G0000886b Sg.4G0000148a Sg.4G0000148b Sg.5G0000001a Sg.5G0000001b Sg.6G0003371b Sg.9G0000060a Sg.9G0000060b Sg.9G0000061a Sg.9G0000061b Spo00515 Spo02498 Spo06905 Spo21720 Spo21721 Spo21722 Spo24378 mar_g1366.t1 mar_g1366.t2 mar_g1366.t3 mar_g1367.t1 mar_g3352.t1 pat_g7911.t1 pat_g7911.t2
OG0000233: AH016633-RA AUR62003146-RA AUR62007244-RA AUR62007245-RA AUR62007263-RA AUR62007264-RA AUR62007749-RA AUR62009409-RA AUR62018735-RA AUR62018740-RA AUR62018754-RA AUR62018755-RA AUR62018756-RA AUR62018757-RA AUR62029920-RA AUR62029921-RA AUR62036314-RA Bv2_029080_eyer.t1 Bv2_029080_eyer.t2 Chenopodium_pallidicaule_11831 Chenopodium_pallidicaule_14203 Chenopodium_pallidicaule_3312 GOSA_00001612-RA GOSA_00001649-RA GOSA_00002610-RA GOSA_00002611-RA Sg.3G0002711b Sg.3G0002711p2 Sg.3G0002711p4 Sg.3G0002711p5 Sg.3G0002711p7 Sg.3G0002712b Sg.5G0000774p1 Sg.5G0000774p4 Sg.6G0000216b Sg.6G0000218b Sg.6G0000218p5 Sg.6G0000218p6 Sg.6G0000247a Sg.6G0000247b Sg.6G0000247p1 Sg.6G0000253a Sg.6G0000253b Sg.6G0000261a Sg.6G0000261b Sg.6G0000262a Sg.6G0000262t1 Sg.9G0000404a Sg.9G0000404b Spo14525 Spo23307 Spo23309 Spo23406 Spo23407 Spo23408 Spo23409 Spo23411 Spo23412
OG0000234: AH000868-RA AH002566-RA AH002569-RA AH010240-RA AH010257-RA AUR62008080-RA AUR62008081-RA AUR62008082-RA AUR62008087-RA AUR62028659-RA AUR62028661-RA AUR62028662-RA AUR62028663-RA AUR62028665-RA AUR62033879-RA AUR62036509-RA Chenopodium_pallidicaule_4634 GOSA_00005022-RA GOSA_00009922-RA GOSA_00014831-RA GOSA_00014832-RA GOSA_00014833-RA GOSA_00014857-RA GOSA_00022107-RA GOSA_00029499-RA Sg.2G0002343a Sg.2G0002343b Sg.2G0002343p1 Sg.2G0002343p2 Sg.4G0002289a Sg.4G0002289b Sg.4G0003198b Sg.6G0002605a Sg.6G0002606b Sg.6G0002607a Sg.6G0002607b Sg.6G0002608a Sg.6G0002608b Sg.6G0002609a Sg.6G0002609b Spo02149 Spo02150 Spo02151 Spo02152 Spo02153 Spo02154 Spo02155 Spo02156 Spo02198 Spo02199 Spo02201 Spo12472 Spo17735 mar_g2029.t1 mar_g2033.t1 mar_g2312.t1 pat_g6600.t1 pat_g6603.t1
OG0000235: AH008403-RA AH009202-RA AH012308-RA AH012995-RA AT1G01900.1 AT1G04110.1 AT2G05920.1 AT5G51750.1 AT5G67360.1 AUR62001419-RA AUR62003967-RA AUR62004277-RA AUR62004278-RA AUR62008803-RA AUR62016076-RA AUR62021285-RA AUR62025255-RA AUR62025436-RA AUR62028929-RA AUR62033379-RA AUR62037455-RA AUR62038278-RA AUR62038784-RA Bv1_015410_neco.t1 Bv1_019860_ssdy.t1 Bv1_019870_cmek.t1 Bv3_067390_rgaj.t1 Chenopodium_pallidicaule_10118 Chenopodium_pallidicaule_11092 Chenopodium_pallidicaule_14507 Chenopodium_pallidicaule_2940 Chenopodium_pallidicaule_4583 Chenopodium_pallidicaule_643 GOSA_00000347-RA GOSA_00000348-RA GOSA_00003591-RA GOSA_00010142-RA GOSA_00013138-RA GOSA_00022735-RA GOSA_00022863-RA Sg.1G0003036b Sg.2G0000919a Sg.2G0000919b Sg.2G0001629a Sg.2G0001629b Sg.4G0001718a Sg.4G0001718b Sg.5G0000862a Sg.8G0002330b Spo00419 Spo00420 Spo12829 Spo18901 Spo23485 Spo26108 mar_g2989.t1 pat_g6924.t1 pat_g9225.t1
OG0000236: AH011424-RA AUR62002310-RA AUR62004119-RA AUR62006169-RA AUR62008476-RA AUR62008621-RA AUR62008722-RA AUR62010237-RA AUR62010747-RA AUR62012717-RA AUR62013544-RA AUR62015116-RA AUR62016716-RA AUR62018015-RA AUR62021614-RA AUR62022422-RA AUR62023838-RA AUR62023878-RA AUR62025116-RA AUR62025399-RA AUR62026313-RA AUR62026383-RA AUR62026477-RA AUR62031927-RA AUR62032509-RA AUR62032925-RA AUR62033194-RA AUR62033647-RA AUR62036067-RA AUR62038148-RA AUR62038366-RA AUR62038393-RA AUR62038949-RA AUR62039443-RA AUR62041921-RA AUR62043011-RA AUR62043012-RA AUR62043013-RA AUR62043822-RA Bv1_013000_dzgp.t1 Bv3_068830_qaia.t1 Chenopodium_pallidicaule_12721 Chenopodium_pallidicaule_14867 Chenopodium_pallidicaule_16188 Chenopodium_pallidicaule_19973 Chenopodium_pallidicaule_2147 Chenopodium_pallidicaule_21891 Chenopodium_pallidicaule_4196 Chenopodium_pallidicaule_4698 Chenopodium_pallidicaule_6431 GOSA_00004687-RA Sg.5G0001641b Sg.6G0001282a Sg.6G0001282b Sg.6G0001282p3 Spo00059 Spo17003 pat_g3674.t1
OG0000237: AUR62005128-RA AUR62009100-RA AUR62009164-RA AUR62012295-RA AUR62012427-RA AUR62022934-RA AUR62024830-RA AUR62024905-RA AUR62024918-RA AUR62024928-RA AUR62031500-RA AUR62031589-RA AUR62039308-RA Bv4_086060_rwqm.t1 Bv5_099990_nsja.t1 Chenopodium_pallidicaule_12969 Chenopodium_pallidicaule_13614 Chenopodium_pallidicaule_21876 GOSA_00002982-RA GOSA_00009135-RA GOSA_00016255-RA GOSA_00016258-RA GOSA_00016278-RA Sg.4G0001153a Sg.4G0001154a Sg.6G0000592a Sg.6G0000592b Sg.6G0002759a Sg.6G0002759b Sg.6G0003036b Sg.6G0003081b Sg.6G0003083b Sg.6G0003087b Sg.6G0003110b Sg.7G0000327a Sg.7G0000327b Sg.7G0000359a Sg.7G0000359b Sg.7G0001057a Sg.7G0001057b Sg.7G0001058a Sg.7G0001058b Sg.8G0000052b Sg.8G0000052p2 Sg.8G0001518a Sg.8G0001518b Sg.9G0001408a Sg.9G0001408b Spo04273 Spo06574 Spo09603 Spo09703 Spo21454 Spo24596 Spo27264 Spo28110 Spo28111 Spo28290
OG0000238: AUR62013972-RA AUR62042537-RA GOSA_00001970-RA Sg.1G0000378a Sg.1G0000378b Sg.1G0002260a Sg.1G0002260b Sg.2G0002266a Sg.2G0002266b Sg.2G0002266p1 Sg.2G0002266p2 Sg.3G0000238a Sg.3G0000238b Sg.3G0000238p1 Sg.3G0000238p2 Sg.3G0000322a Sg.3G0000322b Sg.3G0000786a Sg.3G0000786b Sg.3G0002303b Sg.3G0002547a Sg.3G0002547b Sg.3G0002676a Sg.3G0002676b Sg.3G0002692a Sg.3G0002692b Sg.3G0002972a Sg.3G0002972b Sg.4G0001195a Sg.4G0001195b Sg.4G0001195p1 Sg.5G0000997a Sg.5G0000997b Sg.5G0001542a Sg.5G0001542b Sg.5G0001542p3 Sg.5G0001542p4 Sg.5G0001542p6 Sg.5G0002328a Sg.5G0002328b Sg.5G0002714a Sg.5G0002714b Sg.6G0000278a Sg.6G0000278b Sg.6G0001990a Sg.6G0001990b Sg.6G0002040a Sg.6G0002040b Sg.6G0002439a Sg.6G0002439b Sg.7G0001667b Sg.7G0002630a Sg.7G0002630b Sg.9G0000912a Sg.9G0000912b Sg.9G0001326a Sg.9G0001326b Spo07175
OG0000239: AH002605-RA AH006915-RA AH006916-RA AH013644-RA AH018140-RA AH020377-RA AH020657-RA AH022502-RA AT1G07660.1 AT1G07820.1 AT2G28740.1 AT3G45930.1 AT3G46320.1 AT3G53730.1 AT5G59690.1 AT5G59970.2 AUR62001820-RA AUR62007016-RA AUR62009606-RA AUR62015297-RA AUR62018208-RA AUR62018209-RA AUR62019878-RA AUR62019879-RA AUR62032034-RA AUR62036331-RA AUR62038692-RA AUR62038696-RA Bv1_011610_eyff.t1 Bv3_061320_gftj.t1 Bv3_068420_wksi.t1 Chenopodium_pallidicaule_11534 Chenopodium_pallidicaule_14804 Chenopodium_pallidicaule_6223 Chenopodium_pallidicaule_8511 GOSA_00003160-RA GOSA_00010685-RA GOSA_00010686-RA GOSA_00010687-RA GOSA_00012767-RA GOSA_00024331-RA Sg.1G0001994a Sg.1G0001994b Sg.6G0000867a Sg.6G0000867b Sg.6G0000867p1 Sg.6G0000867p2 Sg.8G0002409b Spo07711 Spo11592 Spo11593 Spo11594 Spo11595 Spo28152 Spo28175 Spo28289 pat_g7383.t1
OG0000240: AH000407-RA AH013637-RA AH016497-RA AH022506-RA AH022508-RA AH022511-RA AH022513-RA AT1G07790.1 AT2G28720.1 AT2G37470.1 AT3G09480.1 AT3G45980.1 AT3G46030.1 AT3G53650.1 AT5G02570.1 AT5G22880.1 AT5G59910.1 AUR62001825-RA AUR62001830-RA AUR62009612-RA AUR62009616-RA AUR62009617-RA AUR62011145-RA AUR62024033-RA AUR62026965-RA AUR62041312-RA Bv4_083040_yyiy.t1 Chenopodium_pallidicaule_10799 Chenopodium_pallidicaule_14053 Chenopodium_pallidicaule_17325 Chenopodium_pallidicaule_17505 Chenopodium_pallidicaule_6591 Chenopodium_pallidicaule_8654 GOSA_00003144-RA GOSA_00003145-RA GOSA_00003146-RA GOSA_00003152-RA GOSA_00005704-RA GOSA_00009536-RA Sg.8G0000356a Sg.8G0000356b Sg.8G0001403a Sg.8G0001403b Sg.8G0001406b Sg.8G0001413a Sg.8G0001413b Sg.9G0001383a Sg.9G0001383b Spo00071 Spo00073 Spo00076 Spo08809 Spo11020 Spo12458 Spo17395 pat_g1430.t1 pat_g3533.t1
OG0000241: AH002523-RA AH003534-RA AH007686-RA AH013182-RA AH016332-RA AH017941-RA AH022469-RA AT1G16530.1 AT1G31320.1 AT2G23660.2 AT2G30130.1 AT3G27650.1 AT4G00210.1 AT5G63090.1 AT5G66870.1 AUR62001885-RA AUR62001962-RA AUR62003844-RA AUR62009681-RA AUR62012306-RA AUR62022945-RA AUR62024930-RA AUR62028744-RA AUR62030617-RA Chenopodium_pallidicaule_15139 Chenopodium_pallidicaule_1533 Chenopodium_pallidicaule_17689 Chenopodium_pallidicaule_357 Chenopodium_pallidicaule_6969 GOSA_00003070-RA GOSA_00003071-RA GOSA_00008835-RA GOSA_00010264-RA GOSA_00014889-RA GOSA_00014890-RA GOSA_00018987-RA Sg.4G0001659b Sg.6G0002664a Sg.6G0002664b Sg.7G0000666a Sg.7G0000666b Sg.7G0001386a Sg.7G0001386b Sg.8G0001457a Sg.8G0001457b Spo00347 Spo03028 Spo06836 Spo19470 Spo22174 Spo23023 mar_g2401.t1 mar_g699.t1 pat_g2023.t1 pat_g2500.t1 pat_g2500.t2 pat_g4368.t1
OG0000242: AH000519-RA AH000521-RA AH001557-RA AH013170-RA AH016348-RA AH021868-RA AH023067-RA AT1G58430.1 AT1G73610.1 AT2G24560.1 AT2G30220.1 AT2G30310.1 AT2G31540.1 AT2G31550.1 AT2G40250.1 AT3G16370.1 AT3G53100.1 AT5G03810.1 AT5G03820.2 AT5G22810.1 AUR62001866-RA AUR62009663-RA AUR62009664-RA AUR62012279-RA AUR62022244-RA AUR62022921-RA AUR62023969-RA AUR62031768-RA AUR62031957-RA AUR62037923-RA AUR62040178-RA Bv2_045750_gijd.t1 Chenopodium_pallidicaule_18202 Chenopodium_pallidicaule_3039 Chenopodium_pallidicaule_6484 Chenopodium_pallidicaule_6880 Chenopodium_pallidicaule_808 GOSA_00003091-RA GOSA_00005396-RA GOSA_00005675-RA GOSA_00008860-RA GOSA_00009486-RA Sg.6G0003196b Sg.7G0000685a Sg.7G0000685b Sg.8G0000385a Sg.8G0000385b Sg.8G0001473a Sg.8G0001473b Sg.9G0001610b Spo09105 Spo09134 Spo10948 Spo14569 mar_g3157.t1 pat_g2479.t1 pat_g8066.t1
OG0000243: AH010705-RA AH013715-RA AH014306-RA AH021076-RA AH022087-RA AT1G73370.1 AT3G43190.1 AT4G02280.1 AT5G20830.1 AT5G37180.1 AT5G49190.1 AUR62001762-RA AUR62004763-RA AUR62008699-RA AUR62009549-RA AUR62025310-RA AUR62025532-RA AUR62028315-RA AUR62037490-RA Bv4_084720_myet.t1 Bv4_084720_myet.t2 Bv4_084720_myet.t3 Chenopodium_pallidicaule_11040 Chenopodium_pallidicaule_21193 Chenopodium_pallidicaule_21619 Chenopodium_pallidicaule_8973 GOSA_00003219-RA GOSA_00008059-RA GOSA_00022679-RA GOSA_00026805-RA Sg.3G0002651a Sg.3G0002651b Sg.3G0002651p1 Sg.3G0002651p3 Sg.3G0002651p4 Sg.3G0002651p7 Sg.3G0002651p9 Sg.5G0000812a Sg.5G0000812b Sg.5G0002920b Sg.6G0001443a Sg.6G0001443b Sg.8G0001358a Sg.8G0001358b Sg.8G0002154a Sg.8G0002154b Spo14634 Spo14635 Spo19957 Spo24521 Spo26221 pat_g200.t1 pat_g4066.t1 pat_g6131.t1 pat_g6131.t2 pat_g6131.t3 pat_g6131.t4
OG0000244: AH000810-RA AH002265-RA AH006463-RA AH016776-RA AH017306-RA AH020882-RA AH023665-RA AT1G20090.1 AT1G75840.1 AT2G17800.1 AT2G44690.1 AT3G48040.1 AT3G51300.1 AT4G28950.1 AT4G35020.2 AT4G35950.1 AT5G45970.1 AT5G62880.1 AUR62003337-RA AUR62008264-RA AUR62010045-RA AUR62010950-RA AUR62013037-RA AUR62014910-RA AUR62021460-RA AUR62031025-RA AUR62031115-RA AUR62040561-RA AUR62041473-RA Bv1_020700_ftdk.t1 Chenopodium_pallidicaule_10391 Chenopodium_pallidicaule_11838 Chenopodium_pallidicaule_14325 Chenopodium_pallidicaule_5750 Chenopodium_pallidicaule_815 GOSA_00007776-RA GOSA_00014066-RA GOSA_00014987-RA GOSA_00017121-RA GOSA_00017516-RA Sg.1G0000031a Sg.1G0000031b Sg.2G0001461a Sg.2G0001461b Sg.4G0001138a Sg.4G0001138b Sg.5G0000522a Sg.5G0002676a Sg.5G0002676b Spo03111 Spo06292 Spo13977 Spo15821 Spo24127 Spo25268 mar_g2621.t1 pat_g5698.t1
OG0000245: AH012591-RA AH013316-RA AH013321-RA AH016076-RA AT1G55120.1 AT2G36190.1 AT3G13784.4 AT3G13790.1 AT3G52600.1 AT5G11920.1 AUR62006205-RA AUR62008328-RA AUR62009130-RA AUR62009834-RA AUR62009835-RA AUR62009836-RA AUR62009838-RA AUR62038146-RA AUR62038149-RA AUR62039125-RA Bv2_034520_mthe.t1 Chenopodium_pallidicaule_18220 Chenopodium_pallidicaule_19872 Chenopodium_pallidicaule_2523 Chenopodium_pallidicaule_5118 Chenopodium_pallidicaule_5783 GOSA_00002898-RA GOSA_00002900-RA GOSA_00002901-RA GOSA_00003383-RA GOSA_00003384-RA GOSA_00006055-RA GOSA_00009363-RA Sg.4G0003118a Sg.4G0003118b Sg.4G0003118p5 Sg.8G0000015a Sg.8G0000015b Sg.8G0001230a Sg.8G0001230b Sg.8G0001537a Sg.8G0001537b Sg.8G0001540a Sg.8G0001540b Spo02511 Spo03320 Spo06089 Spo20425 Spo20426 Spo20427 Spo20428 Spo20429 mar_g1411.t1 mar_g1412.t1 pat_g3511.t1 pat_g3512.t1 pat_g3513.t1
OG0000246: AH001576-RA AH008721-RA AH008722-RA AH008723-RA AH008725-RA AT1G35140.1 AT4G08950.1 AT5G09440.1 AT5G64260.1 AUR62010155-RA AUR62013152-RA AUR62018943-RA AUR62018944-RA AUR62018945-RA AUR62018946-RA AUR62018948-RA AUR62018949-RA AUR62027790-RA AUR62027792-RA AUR62027793-RA AUR62027794-RA AUR62027795-RA AUR62027796-RA Bv1_008690_mmma.t1 Bv1_008700_ytge.t1 Bv1_008710_zecj.t1 Bv1_008720_jnpu.t1 Bv1_008740_sden.t1 Chenopodium_pallidicaule_10410 Chenopodium_pallidicaule_12385 Chenopodium_pallidicaule_13037 Chenopodium_pallidicaule_14335 Chenopodium_pallidicaule_15627 Chenopodium_pallidicaule_16277 GOSA_00000843-RA GOSA_00000844-RA GOSA_00000845-RA GOSA_00000846-RA GOSA_00000847-RA GOSA_00000848-RA GOSA_00000849-RA GOSA_00009633-RA Sg.2G0000468a Sg.2G0000468b Sg.2G0000468t1 Sg.2G0000468t2 Sg.9G0001697b Spo06643 Spo23776 Spo23778 Spo23779 Spo23780 Spo23781 Spo23836 Spo23842 Spo23843 pat_g2415.t1
OG0000247: AT1G21280.1 AUR62001396-RA AUR62003774-RA AUR62005061-RA AUR62008834-RA AUR62010305-RA AUR62010306-RA AUR62010764-RA AUR62013442-RA AUR62013689-RA AUR62014715-RA AUR62015352-RA AUR62019749-RA AUR62021009-RA AUR62025694-RA AUR62026338-RA AUR62026595-RA AUR62027908-RA AUR62027989-RA AUR62028232-RA AUR62029213-RA AUR62029584-RA AUR62038837-RA AUR62041823-RA AUR62041824-RA AUR62041906-RA Bv2_030990_qxsw.t1 Bv3_063040_udaq.t1 Chenopodium_pallidicaule_16140 Chenopodium_pallidicaule_16790 Chenopodium_pallidicaule_16803 Chenopodium_pallidicaule_4096 Chenopodium_pallidicaule_411 Chenopodium_pallidicaule_8835 GOSA_00001680-RA GOSA_00007072-RA GOSA_00011996-RA GOSA_00017037-RA GOSA_00027556-RA GOSA_00027904-RA Sg.1G0001123a Sg.1G0002603a Sg.1G0002603b Sg.2G0001983b Sg.3G0001693a Sg.3G0001693b Sg.5G0000304a Sg.5G0000304b Sg.5G0002272a Sg.5G0002272b Sg.7G0002728b Spo04144 Spo06722 Spo17327 Spo18934 Spo26309 Spo28424
OG0000248: AUR62043290-RA AUR62044717-RA Bv1_013850_ocyg.t1 Chenopodium_pallidicaule_20804 Chenopodium_pallidicaule_21465 GOSA_00009152-RA GOSA_00016738-RA GOSA_00017205-RA GOSA_00018625-RA GOSA_00020655-RA GOSA_00021707-RA GOSA_00021843-RA GOSA_00021960-RA GOSA_00021983-RA GOSA_00021993-RA GOSA_00022773-RA GOSA_00023020-RA GOSA_00023031-RA GOSA_00023235-RA GOSA_00023436-RA GOSA_00023437-RA GOSA_00023458-RA GOSA_00023460-RA GOSA_00024138-RA GOSA_00024259-RA GOSA_00024609-RA GOSA_00024994-RA GOSA_00025136-RA GOSA_00027400-RA GOSA_00028053-RA GOSA_00028054-RA GOSA_00028180-RA GOSA_00028306-RA GOSA_00028768-RA GOSA_00028855-RA GOSA_00028871-RA GOSA_00028921-RA GOSA_00028922-RA GOSA_00028927-RA GOSA_00029184-RA GOSA_00029186-RA GOSA_00029187-RA GOSA_00029188-RA GOSA_00029200-RA GOSA_00029235-RA GOSA_00029278-RA GOSA_00029309-RA GOSA_00029317-RA GOSA_00029323-RA GOSA_00029372-RA GOSA_00029379-RA GOSA_00029417-RA GOSA_00029453-RA Sg.1G0002752b Sg.2G0002670b Sg.2G0002670p1 Sg.2G0003108b
OG0000249: AUR62002601-RA AUR62015268-RA AUR62025926-RA AUR62025927-RA AUR62027596-RA AUR62036392-RA AUR62036393-RA AUR62037976-RA Chenopodium_pallidicaule_19511 Chenopodium_pallidicaule_20455 GOSA_00001475-RA GOSA_00001798-RA GOSA_00005646-RA GOSA_00009956-RA GOSA_00012206-RA GOSA_00013860-RA GOSA_00014453-RA GOSA_00015563-RA GOSA_00015731-RA GOSA_00015884-RA GOSA_00016956-RA GOSA_00019131-RA GOSA_00019426-RA GOSA_00020486-RA GOSA_00020487-RA GOSA_00020622-RA GOSA_00021052-RA GOSA_00021156-RA GOSA_00021320-RA GOSA_00021321-RA GOSA_00021794-RA GOSA_00021966-RA GOSA_00022162-RA GOSA_00022567-RA GOSA_00022942-RA GOSA_00023588-RA GOSA_00023621-RA GOSA_00023726-RA GOSA_00024108-RA GOSA_00024149-RA GOSA_00024164-RA GOSA_00024464-RA GOSA_00025634-RA GOSA_00026070-RA GOSA_00027288-RA GOSA_00027715-RA GOSA_00027716-RA GOSA_00028804-RA GOSA_00028805-RA GOSA_00029143-RA GOSA_00029208-RA GOSA_00029258-RA Sg.4G0001616a Sg.4G0001616b Sg.7G0001588a Sg.7G0001588b Sg.7G0001588p2
OG0000250: AH010659-RA AH010989-RA AH020874-RA AH021727-RA AUR62005089-RA AUR62008477-RA AUR62008478-RA AUR62008479-RA AUR62013485-RA AUR62013486-RA AUR62019296-RA AUR62026787-RA AUR62036037-RA AUR62044288-RA Bv4_072860_tkmu.t1 Chenopodium_pallidicaule_15053 Chenopodium_pallidicaule_9184 GOSA_00003940-RA GOSA_00005684-RA GOSA_00009047-RA GOSA_00014392-RA GOSA_00014393-RA GOSA_00014394-RA GOSA_00014396-RA GOSA_00014399-RA GOSA_00014400-RA GOSA_00014408-RA Sg.1G0000201a Sg.1G0000201b Sg.3G0001765b Sg.5G0001164a Sg.5G0001164b Sg.5G0001165a Sg.5G0001165b Sg.5G0001171a Sg.5G0001171b Sg.5G0001172a Sg.5G0001172b Sg.5G0001172p1 Sg.5G0001177a Sg.5G0001177b Sg.5G0001180a Sg.5G0001180b Sg.5G0001409a Sg.5G0001409b Sg.5G0001410a Sg.5G0001410b Sg.5G0001413a Sg.5G0001413b Spo07096 Spo15624 Spo15625 Spo15701 Spo17214 Spo18060 pat_g6268.t1
OG0000251: AH004025-RA AH004886-RA AH005525-RA AH006941-RA AH013047-RA AH019943-RA AH022198-RA AH022369-RA AT1G04680.1 AT1G67750.1 AT3G07010.1 AT3G24230.1 AT3G24670.1 AT3G27400.2 AT4G13210.2 AT4G13710.1 AT4G24780.1 AT5G48900.1 AT5G63180.1 AUR62001254-RA AUR62002071-RA AUR62005530-RA AUR62008884-RA AUR62024207-RA AUR62025754-RA AUR62028184-RA AUR62031824-RA AUR62032664-RA AUR62035304-RA Bv3_049770_iiws.t1 Bv3_056470_akqt.t1 Chenopodium_pallidicaule_10033 Chenopodium_pallidicaule_13295 Chenopodium_pallidicaule_16171 Chenopodium_pallidicaule_19672 Chenopodium_pallidicaule_20310 GOSA_00002540-RA GOSA_00011778-RA GOSA_00011947-RA GOSA_00017973-RA GOSA_00027368-RA Sg.1G0002041a Sg.1G0002041b Sg.4G0002444a Sg.4G0002444b Sg.8G0001865a Sg.8G0001865b Sg.8G0002093a Sg.8G0002093b Spo04512 Spo05630 Spo05938 Spo08782 Spo10302 mar_g3948.t1 pat_g8179.t1
OG0000252: AH015911-RA AH015912-RA AH015913-RA AH015915-RA AH015916-RA AT1G07920.1 AT1G07930.1 AT1G07940.3 AT1G35550.1 AT5G60390.1 AUR62020765-RA AUR62020767-RA AUR62020768-RA AUR62020770-RA AUR62020771-RA AUR62020772-RA AUR62027932-RA AUR62027933-RA AUR62027941-RA AUR62027942-RA AUR62027945-RA AUR62027947-RA AUR62044656-RA Bv2_036340_ccce.t1 Bv2_036360_cdnd.t1 Bv2_036370_puwu.t1 Bv2_036380_eaxo.t1 Bv2_036410_zafe.t1 Chenopodium_pallidicaule_1740 Chenopodium_pallidicaule_19975 Chenopodium_pallidicaule_20845 Chenopodium_pallidicaule_3030 Chenopodium_pallidicaule_4546 Chenopodium_pallidicaule_890 Sg.7G0000103a Sg.7G0000103b Sg.7G0000107a Sg.7G0000107b Sg.7G0000108a Sg.7G0000108b Sg.7G0000109a Sg.7G0000109b Sg.7G0000109p1 Sg.7G0000114a Sg.7G0000114b Spo02988 Spo02991 Spo02993 Spo03007 Spo03008 Spo24916 Spo24936 Spo24937 Spo24938 pat_g8109.t1 pat_g8110.t1
OG0000253: AH012177-RA AH012215-RA AH012216-RA AH012236-RA AH012237-RA AH012238-RA AH012241-RA AH012255-RA AH012299-RA AH012300-RA AH016640-RA AUR62002948-RA AUR62020425-RA AUR62020446-RA AUR62034239-RA AUR62034240-RA AUR62034241-RA Bv4_088480_rcya.t1 Bv4_088510_tdqw.t1 Bv5_110720_ipyw.t1 Chenopodium_pallidicaule_16179 Chenopodium_pallidicaule_17663 Chenopodium_pallidicaule_7468 GOSA_00001157-RA GOSA_00003489-RA GOSA_00006703-RA GOSA_00006704-RA GOSA_00018031-RA GOSA_00018032-RA Sg.1G0002008a Sg.1G0002008b Sg.1G0002048a Sg.1G0002048b Sg.3G0001412a Sg.3G0001412b Sg.3G0001412p1 Sg.3G0001412p2 Sg.3G0001416a Sg.3G0001416b Sg.3G0001484a Sg.3G0001484b Sg.6G0000737a Sg.6G0000737b Sg.6G0001770a Sg.6G0001770b Sg.8G0000535a Sg.8G0000535b Sg.8G0001006a Sg.8G0001006b Sg.8G0001007a Sg.8G0001007b Spo03030 Spo03672 Spo27340 mar_g1481.t1 pat_g812.t1
OG0000254: AH000042-RA AH002933-RA AH010279-RA AH017418-RA AT1G17170.1 AT1G17180.1 AT1G17190.1 AT1G53680.1 AT1G78340.1 AT1G78360.1 AT1G78370.1 AT1G78380.1 AUR62001701-RA AUR62020080-RA AUR62020081-RA AUR62025085-RA AUR62032704-RA AUR62037941-RA AUR62041792-RA AUR62041794-RA Bv4_095790_kscz.t1 Bv4_095800_rgfa.t1 Bv4_095830_aore.t1 Chenopodium_pallidicaule_13327 Chenopodium_pallidicaule_20452 Chenopodium_pallidicaule_9921 GOSA_00015192-RA GOSA_00015195-RA GOSA_00015201-RA Sg.3G0000790b Sg.3G0000807a Sg.3G0000807b Sg.3G0000807p2 Sg.3G0000807p3 Sg.3G0000807p4 Sg.3G0000839a Sg.3G0000839b Sg.3G0000840a Sg.3G0000840b Sg.3G0000840p2 Sg.3G0000840t1 Sg.3G0000845a Sg.3G0000845b Sg.3G0000845p1 Sg.3G0000845p2 Sg.3G0000847a Sg.3G0000847b Spo19917 Spo19918 Spo19919 Spo24472 mar_g3254.t1 mar_g3255.t1 pat_g5982.t1 pat_g5983.t1 pat_g5988.t1
OG0000255: AH005096-RA AH005097-RA AH009771-RA AH011682-RA AH014661-RA AT2G43570.1 AT2G43580.1 AT2G43590.1 AT2G43610.1 AT2G43620.1 AT3G54420.1 AUR62002378-RA AUR62002379-RA AUR62023809-RA AUR62027403-RA AUR62027406-RA AUR62027407-RA AUR62027408-RA AUR62031316-RA AUR62031317-RA AUR62031321-RA AUR62031322-RA AUR62031323-RA Bv3_058190_qtqx.t1 Bv3_058210_feuz.t1 Chenopodium_pallidicaule_277 Chenopodium_pallidicaule_3395 Chenopodium_pallidicaule_6015 Chenopodium_pallidicaule_7340 GOSA_00006382-RA GOSA_00006385-RA GOSA_00011231-RA GOSA_00011232-RA GOSA_00011233-RA GOSA_00014827-RA Sg.1G0001189a Sg.1G0001189b Sg.5G0001021a Sg.5G0001021b Sg.5G0001028a Spo11301 Spo13947 Spo13948 Spo13949 Spo13951 Spo20181 Spo22849 mar_g827.t1 mar_g830.t1 mar_g833.t1 mar_g834.t1 pat_g1202.t1 pat_g1203.t1 pat_g1205.t1 pat_g1206.t1 pat_g8450.t1
OG0000256: AH006671-RA AH006801-RA AH014260-RA AH020367-RA AH020492-RA AT1G23080.1 AT1G70940.1 AT1G73590.1 AT1G77110.1 AT2G01420.2 AT5G15100.1 AT5G57090.1 AUR62014812-RA AUR62017007-RA AUR62018361-RA AUR62018363-RA AUR62022334-RA AUR62024393-RA AUR62025991-RA AUR62027440-RA AUR62030300-RA AUR62030302-RA AUR62031260-RA AUR62034372-RA Bv3_061190_owyj.t1 Bv3_063090_cnrg.t1 Bv3_063100_srwc.t1 Bv5_111350_gqhy.t1 Chenopodium_pallidicaule_13076 Chenopodium_pallidicaule_14069 Chenopodium_pallidicaule_16873 Chenopodium_pallidicaule_18231 Chenopodium_pallidicaule_21290 Chenopodium_pallidicaule_690 GOSA_00011252-RA GOSA_00011730-RA GOSA_00012986-RA GOSA_00012991-RA GOSA_00018414-RA GOSA_00022180-RA Sg.1G0001527a Sg.1G0001527b Sg.1G0001815a Sg.1G0001815b Sg.5G0001094a Sg.6G0001840a Sg.6G0001840b Spo02882 Spo03432 Spo04645 Spo18654 Spo25469 mar_g1414.t1 mar_g1415.t1 pat_g3543.t1 pat_g3543.t2
OG0000257: AH003781-RA AH004099-RA AH005819-RA AH005833-RA AH014044-RA AH014120-RA AUR62007790-RA AUR62027161-RA AUR62027163-RA AUR62030057-RA AUR62038925-RA AUR62038929-RA AUR62039001-RA AUR62044398-RA Chenopodium_pallidicaule_10171 Chenopodium_pallidicaule_11483 Chenopodium_pallidicaule_13162 Chenopodium_pallidicaule_20287 Chenopodium_pallidicaule_20944 Chenopodium_pallidicaule_992 GOSA_00003912-RA GOSA_00012150-RA GOSA_00013550-RA GOSA_00025402-RA GOSA_00027295-RA GOSA_00027757-RA Sg.1G0000110a Sg.1G0000110b Sg.1G0000110p1 Sg.4G0000925b Sg.4G0000925p4 Sg.4G0000927b Sg.4G0002210b Sg.4G0003019a Sg.4G0003019b Sg.8G0000541a Sg.8G0000541b Sg.8G0000542a Sg.8G0000542b Sg.8G0000545a Sg.8G0000545b Sg.8G0000570a Sg.8G0000570b Sg.8G0000571a Sg.8G0000571b Spo03004 Spo03005 Spo08455 Spo13164 Spo26647 Spo28021 Spo28083 Spo28086 pat_g2170.t1 pat_g2171.t1 pat_g2319.t1
OG0000258: AH004807-RA AT1G12940.1 AUR62000316-RA AUR62000317-RA AUR62000318-RA AUR62003509-RA AUR62005426-RA AUR62005427-RA AUR62006661-RA AUR62006662-RA AUR62006663-RA AUR62014088-RA Chenopodium_pallidicaule_14180 Chenopodium_pallidicaule_14826 Chenopodium_pallidicaule_20065 Chenopodium_pallidicaule_20714 GOSA_00002456-RA GOSA_00002457-RA GOSA_00002458-RA GOSA_00002459-RA GOSA_00002461-RA GOSA_00007682-RA GOSA_00007683-RA GOSA_00011931-RA GOSA_00011932-RA Sg.1G0002686a Sg.1G0002686b Sg.1G0002717a Sg.1G0002717b Sg.4G0002524b Sg.4G0002526a Sg.4G0002526b Sg.4G0002529a Sg.4G0002529b Sg.4G0002533a Sg.4G0002533b Sg.5G0000607a Sg.5G0000607b Sg.5G0000607p2 Sg.5G0000607p3 Sg.5G0000607p4 Sg.8G0001986a Sg.8G0001986b Sg.8G0001986t1 Spo03988 Spo03989 Spo03990 Spo03991 Spo25105 Spo25106 pat_g1637.t1 pat_g1638.t1 pat_g1640.t1 pat_g1641.t1 pat_g1643.t1 pat_g1644.t1
OG0000259: AUR62005789-RA AUR62027367-RA AUR62030145-RA AUR62030337-RA AUR62031149-RA AUR62033504-RA AUR62034012-RA AUR62034499-RA AUR62035731-RA AUR62040783-RA AUR62043994-RA Bv2_037840_gint.t1 Bv2_046800_weqf.t1 Bv2_046900_exqn.t1 Chenopodium_pallidicaule_11251 Chenopodium_pallidicaule_11511 Chenopodium_pallidicaule_11946 Chenopodium_pallidicaule_12673 Chenopodium_pallidicaule_12930 Chenopodium_pallidicaule_13423 Chenopodium_pallidicaule_13683 Chenopodium_pallidicaule_1434 Chenopodium_pallidicaule_14536 Chenopodium_pallidicaule_15679 Chenopodium_pallidicaule_16021 Chenopodium_pallidicaule_18031 Chenopodium_pallidicaule_19191 Chenopodium_pallidicaule_20524 Chenopodium_pallidicaule_21160 Chenopodium_pallidicaule_2139 Chenopodium_pallidicaule_21423 Chenopodium_pallidicaule_2553 Chenopodium_pallidicaule_3429 Chenopodium_pallidicaule_4600 Chenopodium_pallidicaule_5272 Chenopodium_pallidicaule_5422 Chenopodium_pallidicaule_5769 Chenopodium_pallidicaule_6802 Sg.2G0002185a Sg.2G0002185b Sg.4G0003064a Sg.4G0003064b Sg.5G0001370a Sg.5G0001370b Sg.5G0001919a Sg.5G0001919b Sg.6G0001533a Sg.8G0002309p1 Sg.8G0002309p2 Spo08383 Spo16711 Spo19481 Spo20769 Spo22426 pat_g1162.t1 pat_g5724.t1
OG0000260: AUR62002875-RA AUR62013585-RA AUR62013950-RA AUR62016349-RA AUR62017452-RA AUR62019603-RA AUR62020405-RA AUR62026509-RA AUR62026964-RA AUR62027999-RA AUR62028470-RA AUR62033102-RA AUR62034140-RA AUR62034205-RA AUR62034385-RA AUR62035309-RA AUR62036620-RA AUR62037359-RA AUR62038951-RA AUR62039729-RA AUR62040023-RA AUR62040146-RA AUR62040865-RA AUR62041104-RA AUR62041185-RA AUR62041907-RA AUR62042068-RA AUR62042499-RA AUR62042914-RA AUR62043689-RA AUR62043798-RA AUR62043841-RA AUR62044135-RA AUR62044453-RA AUR62044701-RA Bv3_070670_uazi.t1 GOSA_00013724-RA GOSA_00014581-RA GOSA_00016668-RA GOSA_00017776-RA GOSA_00022128-RA GOSA_00024729-RA GOSA_00025477-RA GOSA_00027847-RA GOSA_00028354-RA GOSA_00028423-RA GOSA_00029150-RA Sg.2G0002312a Sg.2G0002312b Spo00597 Spo05443 Spo14603 Spo17746 Spo26343 Spo30010 pat_g3325.t1
OG0000261: AUR62006701-RA AUR62014121-RA AUR62014175-RA AUR62017727-RA AUR62032464-RA AUR62033056-RA AUR62033893-RA AUR62035023-RA AUR62037463-RA AUR62040099-RA AUR62041498-RA AUR62042242-RA AUR62042310-RA AUR62043365-RA AUR62043785-RA AUR62044769-RA Bv3_068570_imit.t1 Chenopodium_pallidicaule_16835 Sg.2G0002397b Sg.2G0002397p4 Sg.3G0000280a Sg.3G0000280b Sg.3G0000315a Sg.3G0000315b Sg.3G0000465a Sg.3G0000465b Sg.3G0000465p1 Sg.3G0000465p2 Sg.3G0000555p2 Sg.4G0000263a Sg.4G0000263b Sg.4G0000541a Sg.4G0000541b Sg.4G0000578a Sg.4G0000578b Sg.4G0000855a Sg.5G0001576a Sg.5G0001576b Sg.6G0001271p4 Sg.6G0001409a Sg.7G0001535a Sg.7G0001535b Sg.7G0001803a Sg.7G0001803b Sg.7G0002543a Sg.7G0002543p4 Sg.8G0001003a Sg.8G0001003b Sg.9G0000897b Sg.9G0000897p3 Sg.9G0000897p5 Sg.9G0000897p6 Sg.9G0000940a Sg.9G0000940b Sg.9G0000940p1 Sg.9G0000940p2
OG0000262: AUR62013845-RA AUR62013846-RA AUR62024306-RA AUR62026305-RA AUR62029183-RA AUR62029848-RA AUR62037955-RA AUR62037956-RA AUR62042149-RA AUR62044666-RA Chenopodium_pallidicaule_10309 Chenopodium_pallidicaule_16664 Chenopodium_pallidicaule_9907 GOSA_00001750-RA GOSA_00002034-RA GOSA_00004733-RA GOSA_00007513-RA GOSA_00009105-RA GOSA_00010039-RA GOSA_00019697-RA GOSA_00019896-RA GOSA_00020476-RA GOSA_00020684-RA GOSA_00020686-RA GOSA_00021469-RA GOSA_00022150-RA GOSA_00024028-RA GOSA_00026007-RA GOSA_00026754-RA GOSA_00026953-RA GOSA_00026954-RA GOSA_00028793-RA Sg.1G0001767a Sg.1G0001767b Sg.1G0002322a Sg.1G0002322b Sg.3G0001049a Sg.3G0001143a Sg.3G0001143b Sg.3G0001199a Sg.3G0001199b Sg.3G0003230b Sg.4G0001538b Sg.5G0001380a Sg.5G0001380b Sg.5G0002534b Sg.5G0002937b Sg.5G0003000b Sg.6G0003247b Sg.6G0003758b Sg.8G0001402b Sg.9G0000417a Sg.9G0001093a Sg.9G0001093b Spo28164 Spo28206
OG0000263: AH013259-RA AH016190-RA AH016659-RA AH020366-RA AH022403-RA AT1G08290.1 AT1G13290.1 AT1G34790.1 AT1G51220.1 AT3G20880.1 AT3G57670.1 AUR62000099-RA AUR62009378-RA AUR62009773-RA AUR62018937-RA AUR62019273-RA AUR62023059-RA AUR62024391-RA AUR62025988-RA AUR62027780-RA AUR62039219-RA Bv1_008860_ryjc.t1 Bv2_029460_xgxs.t1 Bv3_061160_amou.t1 Bv4_072350_apsk.t1 Chenopodium_pallidicaule_15465 Chenopodium_pallidicaule_16316 Chenopodium_pallidicaule_19114 Chenopodium_pallidicaule_7825 Chenopodium_pallidicaule_7983 GOSA_00000858-RA GOSA_00002965-RA GOSA_00007077-RA GOSA_00008586-RA GOSA_00018416-RA GOSA_00018913-RA Sg.1G0001813a Sg.1G0001813b Sg.2G0000463a Sg.2G0000463b Sg.3G0001800a Sg.3G0001800b Sg.4G0001969a Sg.4G0001969b Sg.7G0000764a Sg.7G0000764b Sg.8G0001599a Sg.8G0001599b Spo18649 Spo20875 Spo23846 mar_g316.t1 pat_g2789.t1 pat_g291.t1 pat_g3546.t1
OG0000264: AH003513-RA AH003514-RA AH003516-RA AH006202-RA AH006204-RA AH006205-RA AH012459-RA AH021716-RA AT1G49200.1 AT1G49210.1 AT1G49220.1 AT1G49230.1 AT3G10910.1 AT3G18773.1 AT3G19140.1 AT4G17245.1 AT4G35480.1 AT5G01880.1 AT5G05280.1 AT5G47610.1 AUR62003619-RA AUR62006389-RA AUR62017928-RA AUR62017929-RA AUR62029729-RA Chenopodium_pallidicaule_1631 Chenopodium_pallidicaule_1853 Chenopodium_pallidicaule_2282 Chenopodium_pallidicaule_2924 GOSA_00005911-RA GOSA_00013393-RA GOSA_00013394-RA Sg.4G0000890a Sg.4G0000890b Sg.4G0000891a Sg.4G0000891b Sg.4G0001044a Sg.4G0001044b Sg.8G0000171a Sg.8G0000171b Sg.9G0000373a Sg.9G0000373b Spo06430 Spo06434 Spo06753 Spo06754 Spo23114 Spo27135 mar_g2142.t1 mar_g2144.t1 mar_g2145.t1 mar_g2146.t1 mar_g2147.t1 mar_g2149.t1 pat_g427.t1
OG0000265: AH005767-RA AH014188-RA AH015563-RA AH022153-RA AUR62004082-RA AUR62021517-RA AUR62025312-RA AUR62025313-RA AUR62025315-RA AUR62025316-RA AUR62025317-RA AUR62025319-RA AUR62028317-RA AUR62028318-RA AUR62033972-RA AUR62034003-RA AUR62034004-RA Bv4_092290_pdek.t1 Chenopodium_pallidicaule_12340 Chenopodium_pallidicaule_13857 Chenopodium_pallidicaule_14511 Chenopodium_pallidicaule_18163 Chenopodium_pallidicaule_18829 GOSA_00007835-RA GOSA_00013310-RA GOSA_00022153-RA GOSA_00022154-RA GOSA_00022676-RA Sg.3G0001660p2 Sg.3G0001660p3 Sg.3G0002641a Sg.3G0002641b Sg.5G0000471a Sg.5G0000471b Sg.5G0002916b Sg.5G0002917b Sg.5G0002918b Spo02143 Spo03875 Spo08958 Spo08960 Spo13158 Spo13159 Spo14497 Spo14840 Spo17448 Spo18623 Spo18624 Spo19984 mar_g4471.t1 mar_g4473.t1 pat_g4063.t1 pat_g5989.t1 pat_g5990.t1 pat_g5991.t1
OG0000266: AH000290-RA AH001430-RA AH008029-RA AH014828-RA AH015279-RA AH021377-RA AH021679-RA AT1G06400.1 AT1G16920.1 AT1G28550.1 AT2G33870.1 AT3G15060.1 AT4G18430.1 AT4G18800.1 AT5G45750.1 AT5G60860.1 AUR62014901-RA AUR62019512-RA AUR62024045-RA AUR62031109-RA AUR62035385-RA AUR62036089-RA AUR62036126-RA AUR62038822-RA AUR62039476-RA AUR62040433-RA AUR62041825-RA Bv4_086220_aswf.t1 Chenopodium_pallidicaule_12786 Chenopodium_pallidicaule_16897 Chenopodium_pallidicaule_20765 Chenopodium_pallidicaule_2959 Chenopodium_pallidicaule_4168 GOSA_00006774-RA GOSA_00009551-RA GOSA_00011516-RA GOSA_00015903-RA GOSA_00017116-RA Sg.3G0001341a Sg.3G0001341b Sg.5G0002360a Sg.5G0002360b Sg.5G0002673a Sg.5G0002673b Sg.9G0001391a Sg.9G0001391b Spo09574 Spo11023 Spo12210 Spo12219 Spo17918 mar_g956.t1 pat_g2364.t1 pat_g6775.t1 pat_g8310.t1
OG0000267: AH002509-RA AH003314-RA AH004444-RA AH004841-RA AH007638-RA AH010598-RA AH017951-RA AT1G10750.1 AT1G23340.2 AT1G55360.1 AT1G70550.1 AT2G17750.1 AT2G19360.1 AT2G44210.2 AT2G44220.1 AT2G44240.1 AT2G44250.1 AT3G13510.1 AT3G48230.1 AT5G18460.1 AT5G19170.1 AT5G25950.1 AT5G50150.1 AT5G56530.2 AUR62000637-RA AUR62005433-RA AUR62006992-RA AUR62008178-RA AUR62019162-RA AUR62024304-RA AUR62028759-RA AUR62040901-RA AUR62042627-RA Bv2_033060_khcy.t1 Bv4_070910_qwod.t1 Bv4_077300_wyrm.t1 Chenopodium_pallidicaule_10537 Chenopodium_pallidicaule_16172 Chenopodium_pallidicaule_20663 Chenopodium_pallidicaule_8319 GOSA_00002463-RA GOSA_00014319-RA GOSA_00014916-RA GOSA_00015459-RA GOSA_00018143-RA Sg.3G0001713a Sg.3G0001713b Sg.3G0002193a Sg.3G0002193b Sg.6G0002674a Spo06454 Spo25319 Spo26263 mar_g4744.t1 pat_g3761.t1
OG0000268: AH007680-RA AH007681-RA AH010915-RA AH013659-RA AT1G47600.1 AT1G51470.1 AT2G25630.1 AT2G44450.1 AT2G44460.1 AT2G44470.3 AT2G44480.3 AT2G44490.1 AT3G09260.1 AT3G60120.1 AT3G60130.1 AT3G60140.1 AT5G24540.1 AT5G24550.1 AT5G25980.2 AT5G42260.1 AT5G44640.1 AUR62000065-RA AUR62000069-RA AUR62000070-RA AUR62019239-RA AUR62019243-RA AUR62019244-RA AUR62027503-RA AUR62033979-RA AUR62033980-RA Bv4_071980_uyqo.t1 Bv4_071990_eyis.t1 Bv4_072000_hjgf.t1 Bv4_072010_apwd.t1 Chenopodium_pallidicaule_10602 Chenopodium_pallidicaule_14607 Chenopodium_pallidicaule_16550 Chenopodium_pallidicaule_17210 GOSA_00007118-RA GOSA_00007119-RA Sg.2G0002351a Sg.2G0002351b Sg.2G0002351p1 Sg.2G0002351p4 Sg.2G0002351p5 Sg.4G0000075b Sg.4G0000076a Spo13188 Spo15737 Spo15739 Spo15740 pat_g2828.t1 pat_g2829.t1 pat_g2831.t1 pat_g2832.t1
OG0000269: AH000422-RA AH002733-RA AH005300-RA AH009230-RA AH014806-RA AT1G06390.1 AT1G09840.3 AT1G57870.3 AT2G30980.1 AT3G05840.1 AT3G61160.2 AT4G00720.1 AT4G18710.1 AT5G14640.1 AT5G26751.1 AUR62000449-RA AUR62004303-RA AUR62006797-RA AUR62011743-RA AUR62022753-RA AUR62024576-RA AUR62027702-RA AUR62028454-RA AUR62039456-RA AUR62040442-RA Bv1_005700_swxz.t1 Bv4_079770_ttkx.t1 Chenopodium_pallidicaule_11897 Chenopodium_pallidicaule_1611 Chenopodium_pallidicaule_2270 Chenopodium_pallidicaule_2647 Chenopodium_pallidicaule_8690 GOSA_00000376-RA GOSA_00006083-RA GOSA_00007393-RA GOSA_00009562-RA GOSA_00011537-RA Sg.2G0000888a Sg.2G0000888b Sg.2G0001498b Sg.3G0001981a Sg.3G0001981b Sg.5G0002330a Sg.5G0002330b Sg.9G0001405a Sg.9G0001405b Spo01540 Spo07352 Spo11027 Spo17579 Spo18615 Spo19635 pat_g7605.t1 pat_g7605.t2 pat_g8292.t1
OG0000270: AH004073-RA AH005419-RA AH007046-RA AH008677-RA AT1G02720.1 AT1G13250.1 AT1G19300.1 AT1G24170.1 AT3G06260.1 AT3G28340.1 AT3G50760.1 AT3G62660.1 AT4G02130.1 AUR62003204-RA AUR62008738-RA AUR62011402-RA AUR62016655-RA AUR62025499-RA AUR62035281-RA AUR62043018-RA Bv1_004950_xgfh.t1 Chenopodium_pallidicaule_12726 Chenopodium_pallidicaule_15341 Chenopodium_pallidicaule_16322 Chenopodium_pallidicaule_16399 Chenopodium_pallidicaule_20795 GOSA_00000286-RA GOSA_00018920-RA GOSA_00024759-RA GOSA_00024914-RA Sg.2G0000973a Sg.2G0000973b Sg.2G0002081a Sg.2G0002081b Sg.4G0001961a Sg.4G0001961b Sg.4G0002114a Sg.4G0002114b Sg.7G0002133a Sg.7G0002133b Sg.7G0002147a Sg.7G0002147b Sg.8G0002116a Sg.8G0002116b Spo06801 Spo09240 Spo12104 Spo16341 Spo21001 Spo21542 Spo21820 mar_g2218.t1 mar_g3048.t1 pat_g5550.t1 pat_g9029.t1
OG0000271: AH014364-RA AH014365-RA AH014578-RA AH014579-RA AH014580-RA AH014581-RA AH014582-RA AH014583-RA AT1G72610.1 AT5G20630.1 AUR62011860-RA AUR62025206-RA AUR62025207-RA AUR62025208-RA AUR62025209-RA AUR62025210-RA AUR62025212-RA AUR62025217-RA AUR62028961-RA AUR62028964-RA AUR62028966-RA Chenopodium_pallidicaule_10808 Chenopodium_pallidicaule_14510 Chenopodium_pallidicaule_15578 Chenopodium_pallidicaule_16230 Chenopodium_pallidicaule_16882 Chenopodium_pallidicaule_5163 Chenopodium_pallidicaule_5573 Chenopodium_pallidicaule_7279 GOSA_00022754-RA GOSA_00022756-RA GOSA_00022758-RA GOSA_00022763-RA GOSA_00022764-RA GOSA_00022765-RA Sg.6G0002278a Sg.6G0002278b Spo09646 Spo09647 Spo10204 Spo10205 Spo10206 Spo10207 Spo10208 Spo10209 Spo12435 Spo14425 Spo14427 Spo25134 Spo25135 Spo26749 Spo26750 Spo26751 Spo28039 pat_g2095.t1
OG0000272: AH000522-RA AUR62006237-RA AUR62009278-RA AUR62009280-RA AUR62009282-RA AUR62009340-RA AUR62009343-RA AUR62009344-RA AUR62009359-RA AUR62009360-RA AUR62009361-RA AUR62022139-RA AUR62023024-RA AUR62023025-RA AUR62023042-RA AUR62039702-RA AUR62039703-RA AUR62043354-RA AUR62043355-RA AUR62043882-RA Bv1_014960_wioe.t1 Bv1_014960_wioe.t2 Bv2_031570_ceyo.t1 Bv2_031590_kmar.t1 Bv2_031600_cpdm.t1 Bv2_031640_opnf.t1 Chenopodium_pallidicaule_10233 Chenopodium_pallidicaule_18366 Chenopodium_pallidicaule_3684 Sg.3G0000765a Sg.3G0000765b Sg.5G0001242a Sg.5G0001242b Sg.6G0002635a Sg.7G0000316a Sg.7G0000316b Sg.7G0000316p1 Sg.7G0000316p6 Sg.7G0000316t1 Sg.7G0000316t3 Sg.7G0000316t4 Sg.7G0000316t5 Spo13140 Spo14220 Spo18588 Spo20634 Spo20635 Spo25618 mar_g2757.t1 pat_g5459.t1 pat_g6150.t1 pat_g6151.t1 pat_g6152.t1 pat_g8495.t1 pat_g937.t1
OG0000273: AUR62013503-RA AUR62018651-RA AUR62026507-RA AUR62041309-RA Bv1_019440_nzmu.t1 Bv2_033230_pjyu.t1 Bv4_094810_upof.t1 Chenopodium_pallidicaule_19310 GOSA_00018923-RA GOSA_00023574-RA GOSA_00027623-RA GOSA_00027628-RA Sg.1G0000440b Sg.1G0000857p1 Sg.2G0001905a Sg.2G0001905b Sg.2G0002943b Sg.3G0000702a Sg.3G0000702b Sg.3G0000749a Sg.3G0000749b Sg.3G0001702a Sg.3G0001702b Sg.3G0002777b Sg.4G0001731b Sg.4G0002853a Sg.5G0001033a Sg.5G0001033b Sg.5G0001239a Sg.5G0001239b Sg.5G0002748a Sg.5G0002748b Sg.5G0002748p1 Sg.5G0002820a Sg.5G0002887b Sg.6G0000389a Sg.6G0000806p2 Sg.6G0000806p3 Sg.6G0000806p4 Sg.7G0002198a Sg.7G0002198b Sg.7G0002198p2 Sg.7G0002198p4 Sg.7G0002241a Sg.7G0002272a Sg.7G0002272b Sg.8G0002233b Sg.8G0002251a Sg.9G0001675b Spo19499 Spo28115 Spo28440 pat_g2811.t1 pat_g5219.t1 pat_g9278.t1
OG0000274: AH003068-RA AH004233-RA AH004234-RA AH004235-RA AH005267-RA AH013353-RA AH014554-RA AH018799-RA AT1G14510.1 AT2G02470.1 AT3G11200.1 AT3G42790.1 AT5G05610.1 AT5G20510.1 AT5G26210.1 AUR62001503-RA AUR62009867-RA AUR62010451-RA AUR62018825-RA AUR62025171-RA AUR62029006-RA AUR62030462-RA AUR62042253-RA AUR62044434-RA Bv5_102730_momm.t1 Chenopodium_pallidicaule_174 Chenopodium_pallidicaule_21567 Chenopodium_pallidicaule_2703 Chenopodium_pallidicaule_3377 GOSA_00001411-RA GOSA_00002178-RA GOSA_00002861-RA GOSA_00014708-RA Sg.3G0000844a Sg.3G0000844b Sg.4G0000379a Sg.4G0000379b Sg.4G0000380a Sg.4G0000380b Sg.5G0000913a Sg.5G0000913b Sg.5G0000913p1 Sg.6G0000487a Sg.6G0000487b Sg.8G0001720a Sg.8G0001720b Spo00761 Spo10038 Spo12365 Spo17380 Spo19960 pat_g4565.t1 pat_g5571.t1 pat_g6863.t1
OG0000275: AH003210-RA AH011626-RA AH011627-RA AH018569-RA AH021154-RA AT1G23130.1 AT1G35260.1 AT1G35310.1 AT1G70830.1 AT1G70840.1 AT1G70850.3 AT1G70860.2 AT1G70880.1 AT1G70890.1 AT5G28000.1 AT5G28010.1 AUR62002312-RA AUR62002313-RA AUR62002314-RA AUR62007481-RA AUR62023869-RA AUR62023871-RA AUR62024308-RA AUR62027472-RA AUR62034009-RA AUR62039937-RA Bv3_057170_chfj.t1 Bv4_091970_dzzw.t1 Bv5_097870_caww.t1 Chenopodium_pallidicaule_15577 Chenopodium_pallidicaule_16109 Chenopodium_pallidicaule_16759 Chenopodium_pallidicaule_2236 GOSA_00001535-RA GOSA_00006323-RA GOSA_00011159-RA GOSA_00011160-RA GOSA_00011161-RA Sg.1G0001144a Sg.1G0001144b Sg.5G0000949a Sg.5G0000949b Sg.6G0003741b Spo03090 Spo08690 Spo11381 Spo18951 Spo20291 Spo26676 mar_g1952.t1 mar_g606.t1 pat_g104.t1 pat_g5195.t1 pat_g8121.t1
OG0000276: AH003145-RA AH006879-RA AH011835-RA AH018708-RA AH020150-RA AT1G06700.2 AT1G48210.1 AT1G48220.1 AT2G30730.2 AT2G30740.3 AT2G41970.1 AT2G43230.2 AT2G47060.4 AT3G17410.2 AT3G59350.6 AT3G62220.1 AUR62002562-RA AUR62002620-RA AUR62010570-RA AUR62010571-RA AUR62012003-RA AUR62015336-RA AUR62017317-RA AUR62017318-RA AUR62029981-RA AUR62030036-RA Bv3_059830_ctrc.t1 Bv3_059910_csuc.t1 Bv5_101260_mcuq.t1 Chenopodium_pallidicaule_15886 Chenopodium_pallidicaule_18753 Chenopodium_pallidicaule_19396 Chenopodium_pallidicaule_4142 Chenopodium_pallidicaule_9589 GOSA_00001295-RA GOSA_00003618-RA GOSA_00003673-RA GOSA_00012764-RA Sg.1G0001091a Sg.1G0001091b Sg.1G0001734a Sg.1G0001734b Sg.6G0000602a Sg.6G0000602b Sg.7G0001669p1 Spo12654 Spo23439 Spo25398 Spo26878 mar_g1679.t1 pat_g2920.t1 pat_g2959.t1 pat_g887.t1 pat_g887.t2
OG0000277: AH001200-RA AH001203-RA AH002741-RA AH009990-RA AH013179-RA AH013582-RA AH013582-RB AH017283-RA AH022474-RA AT1G29910.1 AT1G29920.1 AT1G29930.1 AT2G05070.1 AT2G05100.2 AT2G34420.1 AT2G34430.1 AT3G27690.2 AT5G54270.1 AUR62001880-RA AUR62009677-RA AUR62015046-RA AUR62015598-RA AUR62017505-RA AUR62022122-RA AUR62027587-RA AUR62029310-RA AUR62030254-RA Bv4_093140_qsnk.t1 Chenopodium_pallidicaule_11241 Chenopodium_pallidicaule_19257 Chenopodium_pallidicaule_307 Chenopodium_pallidicaule_405 GOSA_00003077-RA GOSA_00006966-RA GOSA_00012744-RA GOSA_00022981-RA GOSA_00022984-RA Sg.5G0002220a Sg.5G0002220b Sg.5G0002221a Sg.5G0002221b Sg.8G0001463a Sg.8G0001463b Sg.9G0000263a Sg.9G0000263b Spo03024 Spo03025 Spo05009 Spo10529 Spo10537 Spo10927 mar_g4670.t1 mar_g66.t1 pat_g2492.t1
OG0000278: AH000879-RA AH002201-RA AH002202-RA AH008336-RA AH011693-RA AH015980-RA AH023642-RA AT1G22690.1 AT1G75750.1 AT2G18420.1 AT4G09600.1 AT4G09610.1 AUR62010108-RA AUR62032096-RA AUR62033914-RA AUR62033916-RA AUR62041881-RA AUR62041917-RA Bv1_000980_ohtg.t1 Bv1_016100_memx.t1 Bv1_016120_hzsp.t1 Bv1_016120_hzsp.t2 Bv1_016120_hzsp.t3 Chenopodium_pallidicaule_11097 Chenopodium_pallidicaule_15402 Chenopodium_pallidicaule_16471 Chenopodium_pallidicaule_17124 Chenopodium_pallidicaule_18677 Chenopodium_pallidicaule_19299 Chenopodium_pallidicaule_20586 GOSA_00000769-RA GOSA_00014021-RA GOSA_00020366-RA GOSA_00020367-RA GOSA_00028799-RA GOSA_00029061-RA Sg.2G0000527a Sg.2G0000527b Sg.2G0001503a Sg.2G0001503b Sg.7G0001236a Sg.7G0001236b Sg.9G0001552b Sg.9G0001553b Sg.9G0001570b Sg.9G0001571b Spo08473 Spo15428 Spo15459 Spo18312 Spo23631 mar_g824.t1 pat_g643.t1 pat_g6710.t1
OG0000279: AH003522-RA AH015428-RA AUR62011687-RA AUR62014273-RA AUR62015616-RA AUR62020782-RA AUR62020795-RA AUR62026134-RA AUR62026975-RA AUR62029242-RA AUR62029526-RA AUR62030190-RA AUR62030655-RA AUR62031856-RA AUR62031864-RA AUR62032511-RA AUR62032759-RA AUR62033141-RA AUR62033503-RA AUR62033658-RA AUR62034011-RA AUR62034983-RA AUR62035483-RA AUR62035941-RA AUR62036521-RA AUR62036566-RA AUR62038424-RA AUR62040124-RA AUR62040143-RA AUR62040424-RA AUR62040771-RA AUR62041516-RA AUR62041916-RA AUR62042260-RA AUR62042361-RA AUR62042552-RA AUR62043459-RA AUR62043465-RA AUR62044732-RA Bv2_046910_qxpd.t1 Bv2_046910_qxpd.t2 GOSA_00014061-RA GOSA_00014725-RA GOSA_00019083-RA GOSA_00021264-RA GOSA_00021632-RA GOSA_00021824-RA Sg.1G0000183b Sg.1G0000183p3 Sg.9G0000573a Sg.9G0000573p1 Sg.9G0000573p2 Spo20465 Spo20466
OG0000280: AH004608-RA AH009799-RA AH009801-RA AH009807-RA AH009812-RA AH009813-RA AH009814-RA AH009815-RA AH010503-RA AH010504-RA AH010506-RA AH010507-RA AH010508-RA AH010510-RA AH010512-RA AH010513-RA AH010515-RA AH010516-RA AH014933-RA AH015317-RA AH023774-RA AT1G47885.1 AUR62017072-RA AUR62017088-RA AUR62017089-RA AUR62017090-RA AUR62017092-RA AUR62036409-RA AUR62036424-RA AUR62036430-RA AUR62036445-RA AUR62036446-RA AUR62036447-RA Bv4_092510_oiop.t1 Chenopodium_pallidicaule_17448 Chenopodium_pallidicaule_18744 Chenopodium_pallidicaule_19387 Chenopodium_pallidicaule_8551 GOSA_00023844-RA GOSA_00023847-RA Sg.3G0001588a Sg.3G0001588b Sg.5G0000067a Sg.5G0000067b Sg.5G0000067t1 Sg.5G0000087a Sg.5G0000087b Sg.5G0000087p1 Sg.5G0000087p2 Sg.5G0000087t1 Sg.5G0000089a Sg.5G0000089b mar_g988.t1 pat_g9119.t1
OG0000281: AH008543-RA AT1G71695.1 AUR62026662-RA AUR62026663-RA AUR62026664-RA AUR62026665-RA AUR62026666-RA AUR62026667-RA AUR62040569-RA AUR62040570-RA AUR62040571-RA AUR62040572-RA AUR62040574-RA AUR62044431-RA Bv1_012060_khss.t1 Bv1_012070_wnij.t1 Bv1_012080_wkrw.t1 Bv1_012090_ffjk.t1 Bv1_012110_hurs.t1 Chenopodium_pallidicaule_10 Chenopodium_pallidicaule_1294 Chenopodium_pallidicaule_18232 Chenopodium_pallidicaule_1933 Chenopodium_pallidicaule_21251 Chenopodium_pallidicaule_2583 Chenopodium_pallidicaule_649 GOSA_00025008-RA GOSA_00025015-RA GOSA_00025017-RA GOSA_00025019-RA GOSA_00025021-RA Sg.2G0002729a Sg.2G0002729b Sg.2G0002741a Sg.2G0002741b Sg.2G0002751a Sg.2G0002751b Sg.2G0002754a Sg.2G0002754b Sg.2G0002757a Sg.2G0002757b Sg.2G0002762a Sg.2G0002762b Sg.2G0002764a Sg.2G0002764b Spo07367 Spo07368 Spo07369 Spo07373 Spo14492 Spo19786 Spo23177 Spo30033 pat_g8162.t1
OG0000282: AUR62005006-RA AUR62007795-RA AUR62010603-RA AUR62013588-RA AUR62014610-RA AUR62017627-RA AUR62018650-RA AUR62020937-RA AUR62024266-RA AUR62026508-RA AUR62031169-RA AUR62031382-RA AUR62033666-RA AUR62034918-RA AUR62034919-RA AUR62035763-RA AUR62036575-RA Bv3_060040_amhr.t1 Chenopodium_pallidicaule_14356 Chenopodium_pallidicaule_14421 Chenopodium_pallidicaule_18499 Chenopodium_pallidicaule_19485 Chenopodium_pallidicaule_20652 Chenopodium_pallidicaule_3399 GOSA_00014019-RA GOSA_00021419-RA Sg.1G0002770p1 Sg.2G0001401a Sg.2G0001401b Sg.2G0002024a Sg.2G0002727b Sg.2G0003023b Sg.2G0003041b Sg.4G0002682b Sg.4G0003211b Sg.5G0000742a Sg.5G0000742b Sg.5G0000781p2 Sg.5G0001272a Sg.5G0001273a Sg.5G0002073a Sg.5G0002073b Sg.5G0002074a Sg.5G0002074b Sg.5G0002171a Sg.5G0002171b Sg.6G0000504a Sg.6G0000504b Sg.7G0001043p1 Sg.7G0002819b Sg.9G0001226a Sg.9G0001226b Spo09372 Spo12562
OG0000283: AH004085-RA AH004689-RA AH005444-RA AH010261-RA AH013338-RA AH017446-RA AH022212-RA AT1G13210.1 AT1G17500.1 AT1G26130.3 AT1G54280.1 AT1G59820.1 AT1G68710.3 AT1G72700.1 AT3G13900.1 AT3G25610.1 AT3G27870.1 AUR62001515-RA AUR62002959-RA AUR62007764-RA AUR62009854-RA AUR62019717-RA AUR62026302-RA AUR62026497-RA AUR62029779-RA AUR62032168-RA AUR62035487-RA AUR62036927-RA Chenopodium_pallidicaule_11237 Chenopodium_pallidicaule_13750 Chenopodium_pallidicaule_2055 Chenopodium_pallidicaule_2250 Chenopodium_pallidicaule_7943 GOSA_00001975-RA GOSA_00002879-RA GOSA_00004821-RA GOSA_00022589-RA GOSA_00026928-RA Sg.3G0000341a Sg.3G0000341b Sg.4G0001924a Sg.4G0001924b Sg.4G0002894a Sg.4G0002894b Sg.6G0003607b Sg.8G0001613a Sg.8G0001613b Spo01299 Spo03768 Spo10595 Spo18206 Spo19315 pat_g8165.t1
OG0000284: AH004504-RA AH004919-RA AH008914-RA AH013681-RA AH016471-RA AH022950-RA AH023567-RA AT1G49240.1 AT2G37620.1 AT2G42090.1 AT2G42100.1 AT2G42170.3 AT3G12110.1 AT3G18780.2 AT3G46520.1 AT3G53750.2 AT5G09810.1 AT5G59370.1 AUR62001795-RA AUR62005573-RA AUR62009583-RA AUR62014374-RA AUR62014375-RA AUR62014579-RA AUR62019116-RA AUR62019117-RA AUR62024157-RA AUR62039382-RA Bv1_005380_uwpa.t1 Bv1_005390_xmee.t1 Bv2_024660_pyjn.t1 Chenopodium_pallidicaule_12632 Chenopodium_pallidicaule_13190 Chenopodium_pallidicaule_1938 Chenopodium_pallidicaule_2587 Chenopodium_pallidicaule_8799 GOSA_00000940-RA GOSA_00000941-RA GOSA_00002594-RA GOSA_00003186-RA GOSA_00016301-RA Sg.4G0002399a Sg.4G0002399b Sg.4G0002399p1 Sg.4G0002399p2 Spo01815 Spo05970 Spo18993 Spo23599 mar_g1536.t1 mar_g765.t1 pat_g236.t1 pat_g7220.t1
OG0000285: AH015035-RA AH015036-RA AH020117-RA AH021520-RA AH021522-RA AT3G18670.2 AT5G35810.1 AUR62012645-RA AUR62012648-RA AUR62012650-RA AUR62022004-RA AUR62022007-RA AUR62022009-RA AUR62022010-RA AUR62036274-RA AUR62038062-RA AUR62038188-RA AUR62040402-RA Bv3_070620_ptpo.t1 Chenopodium_pallidicaule_13943 Chenopodium_pallidicaule_1455 Chenopodium_pallidicaule_20112 Chenopodium_pallidicaule_812 GOSA_00003823-RA GOSA_00017189-RA GOSA_00017191-RA GOSA_00017851-RA GOSA_00017852-RA Sg.1G0000288a Sg.1G0000288b Sg.1G0000807a Sg.1G0002964b Sg.5G0002052a Sg.5G0002052b Sg.5G0003030b Sg.7G0001327a Sg.7G0001327b Sg.7G0001327t1 Sg.9G0000575b Spo03583 Spo04796 Spo04797 Spo14916 Spo14918 Spo22367 Spo22368 pat_g1357.t1 pat_g1358.t1 pat_g1358.t2 pat_g2606.t1 pat_g2607.t1 pat_g4924.t1 pat_g7045.t1
OG0000286: AH010833-RA AH011271-RA AH020126-RA AT1G03220.1 AT1G03230.1 AT5G19110.2 AUR62010724-RA AUR62010727-RA AUR62011002-RA AUR62019730-RA AUR62021514-RA AUR62021515-RA AUR62030101-RA AUR62030104-RA AUR62030105-RA AUR62030106-RA AUR62038203-RA AUR62038206-RA AUR62038209-RA Bv5_100060_uwnw.t1 Bv5_108660_zayc.t1 Chenopodium_pallidicaule_1124 Chenopodium_pallidicaule_17103 Chenopodium_pallidicaule_17760 Chenopodium_pallidicaule_8776 GOSA_00001151-RA GOSA_00007382-RA GOSA_00011102-RA GOSA_00011507-RA GOSA_00016016-RA GOSA_00020326-RA Sg.1G0001024a Sg.1G0001024b Sg.1G0001025a Sg.1G0001025b Sg.4G0000958a Sg.4G0000958b Sg.4G0000961a Sg.4G0000961b Sg.4G0000977a Sg.4G0000977b Sg.4G0001917a Sg.4G0001917b Sg.6G0000746a Sg.6G0000746b Spo03577 Spo03579 Spo03580 Spo03581 Spo14697 Spo14698 Spo14699 pat_g4099.t1
OG0000287: AH008528-RA AH008529-RA AH008530-RA AUR62014500-RA AUR62014501-RA AUR62026684-RA AUR62026685-RA AUR62026686-RA AUR62035549-RA AUR62038034-RA AUR62038035-RA AUR62038037-RA AUR62038038-RA AUR62040595-RA AUR62040599-RA Bv1_007150_oxfa.t1 Bv1_007160_dean.t1 Bv1_011790_qnzs.t1 Bv1_011800_wchw.t1 Bv1_011840_xsqo.t1 Bv1_011850_gqya.t1 Chenopodium_pallidicaule_15204 Chenopodium_pallidicaule_15846 Chenopodium_pallidicaule_17585 Chenopodium_pallidicaule_17799 Chenopodium_pallidicaule_18238 GOSA_00000055-RA GOSA_00000056-RA GOSA_00022671-RA GOSA_00022672-RA Sg.2G0001160a Sg.2G0001160b Sg.2G0001160t1 Sg.2G0002874a Sg.2G0002874b Sg.2G0002877a Sg.2G0002877b Sg.2G0002890a Sg.2G0002890b Sg.2G0002891a Sg.2G0002891b Sg.2G0002893a Sg.2G0002893b Sg.2G0002894a Sg.2G0002894b Sg.2G0002896a Sg.2G0002898a Spo20052 Spo20053 Spo20054 Spo25974 pat_g4718.t1 pat_g4719.t1
OG0000288: AT1G05080.1 AT1G32375.1 AT1G50980.1 AT1G51055.1 AT1G55030.2 AT1G55660.1 AT2G04230.1 AT2G26860.1 AT3G26920.1 AT3G26922.2 AT3G26930.2 AT3G49020.1 AT3G49030.1 AT3G49040.1 AT3G50710.1 AT3G51530.1 AT3G52680.1 AT3G52690.1 AT3G54910.1 AT4G00160.1 AT4G00315.1 AT4G09920.1 AT4G10400.1 AT4G10410.1 AT4G10420.1 AT4G13965.1 AT4G15060.1 AT4G26340.1 AT4G26350.1 AT5G38565.1 AT5G38570.1 AT5G38580.1 AT5G38590.2 AT5G50270.1 AT5G56325.1 AT5G56370.1 AT5G56380.2 AT5G56390.1 AT5G56400.1 AT5G56410.1 AT5G56420.1 AT5G56430.1 AT5G56440.1 AT5G56452.1 AT5G56560.1 AT5G56570.1 AT5G56690.1 AT5G56700.2 AT5G56800.1 AT5G56810.1 AT5G56820.1 AT5G60610.1 AT5G62970.1
OG0000289: AUR62025844-RA Chenopodium_pallidicaule_13850 GOSA_00022121-RA Sg.1G0000386a Sg.1G0000386b Sg.1G0002065a Sg.1G0002065b Sg.1G0002065p1 Sg.1G0002487a Sg.1G0002487b Sg.2G0002240a Sg.2G0002240b Sg.2G0002240p1 Sg.2G0002411a Sg.2G0002411b Sg.2G0002411p2 Sg.2G0002411p3 Sg.2G0002833a Sg.2G0002833b Sg.3G0000827a Sg.3G0000827b Sg.3G0002958a Sg.3G0002958b Sg.4G0000128a Sg.4G0000128b Sg.4G0000755a Sg.4G0000755b Sg.4G0001546a Sg.4G0001546b Sg.4G0002061a Sg.4G0002061b Sg.4G0002279a Sg.4G0002279b Sg.5G0001263a Sg.5G0001263b Sg.6G0000917a Sg.6G0000917b Sg.6G0001216a Sg.6G0001216b Sg.6G0001593a Sg.6G0001593b Sg.7G0002247a Sg.7G0002247b Sg.7G0002247p1 Sg.8G0002160a Sg.8G0002160b Sg.8G0002160p3 Sg.9G0000584a Sg.9G0000584b Sg.9G0001151p2 Sg.9G0001151p3 Spo03534 Spo13134
OG0000290: AH004970-RA AH013015-RA AH016216-RA AH019216-RA AH020853-RA AH021910-RA AT1G04180.1 AT1G21430.1 AT2G33230.1 AT4G13260.1 AT4G28720.1 AT4G32540.2 AT5G11320.1 AT5G25620.2 AT5G43890.1 AUR62008842-RA AUR62009350-RA AUR62021506-RA AUR62023030-RA AUR62024856-RA AUR62025403-RA AUR62032364-RA AUR62034131-RA AUR62043360-RA Bv2_031740_mpzw.t1 Bv2_043460_wajo.t1 Chenopodium_pallidicaule_16303 Chenopodium_pallidicaule_18673 Chenopodium_pallidicaule_2328 Chenopodium_pallidicaule_5149 Chenopodium_pallidicaule_9049 GOSA_00007822-RA GOSA_00018242-RA GOSA_00025544-RA GOSA_00027396-RA Sg.5G0000480a Sg.5G0000480b Sg.7G0000259a Sg.7G0000259b Sg.7G0002218a Sg.7G0002218b Sg.7G0002218p1 Sg.8G0001039a Sg.8G0001039b Spo09121 Spo16673 Spo16958 Spo24134 Spo25604 mar_g4456.t1 mar_g4457.t1 pat_g8487.t1
OG0000291: AH004404-RA AH004764-RA AH005251-RA AH016298-RA AH018033-RA AH023192-RA AH023435-RA AT1G70300.1 AT2G40540.3 AT3G02050.1 AT4G23640.1 AT5G14880.1 AUR62005353-RA AUR62010772-RA AUR62012363-RA AUR62014006-RA AUR62017474-RA AUR62019774-RA AUR62025122-RA AUR62031491-RA AUR62035954-RA AUR62037170-RA AUR62042411-RA AUR62042858-RA Bv2_030090_hets.t1 Bv5_099680_qewf.t1 Chenopodium_pallidicaule_11106 Chenopodium_pallidicaule_16894 Chenopodium_pallidicaule_20041 Chenopodium_pallidicaule_21154 Chenopodium_pallidicaule_3560 Chenopodium_pallidicaule_6321 GOSA_00002213-RA GOSA_00002388-RA GOSA_00008763-RA GOSA_00021426-RA Sg.4G0002591a Sg.4G0002591b Sg.6G0000778a Sg.6G0000778b Sg.7G0000599a Sg.7G0000599b Sg.7G0001282a Sg.7G0001282b Spo02043 Spo02444 Spo08465 Spo09023 Spo10731 Spo18760 Spo18761 pat_g4179.t1
OG0000292: AH011697-RA AH012283-RA AH019421-RA AH019476-RA AH019481-RA AH022076-RA AUR62008721-RA AUR62008723-RA AUR62008724-RA AUR62008726-RA AUR62008727-RA AUR62016100-RA AUR62025509-RA AUR62025510-RA AUR62025512-RA AUR62025513-RA AUR62025514-RA AUR62035048-RA AUR62038360-RA AUR62040969-RA AUR62043456-RA AUR62044552-RA Bv2_037680_wwwf.t1 Bv2_037730_cfjg.t1 Bv3_055560_sqwf.t1 Chenopodium_pallidicaule_12095 Chenopodium_pallidicaule_12745 Chenopodium_pallidicaule_13397 Chenopodium_pallidicaule_14692 Chenopodium_pallidicaule_19584 Chenopodium_pallidicaule_20364 Chenopodium_pallidicaule_6926 GOSA_00020289-RA GOSA_00024888-RA GOSA_00024889-RA GOSA_00028848-RA GOSA_00028850-RA Sg.3G0000935a Sg.3G0000935b Sg.3G0000935t1 Sg.3G0000935t2 Sg.8G0002136a Sg.8G0002136t1 Sg.8G0002137a Sg.8G0002137b Spo03753 Spo03755 Spo11439 Spo12912 Spo12913 Spo24534 pat_g2247.t1
OG0000293: AH005452-RA AH022927-RA AT1G13470.1 AT1G13480.1 AT1G13490.2 AT1G13500.1 AT1G13510.1 AT1G13520.1 AT1G13530.1 AT1G13540.1 AT1G13550.1 AT1G61600.1 AUR62002967-RA AUR62002968-RA AUR62002969-RA AUR62002970-RA AUR62002971-RA AUR62002973-RA AUR62002975-RA AUR62007775-RA AUR62007776-RA AUR62007778-RA AUR62007780-RA AUR62008940-RA AUR62040357-RA Bv2_025860_yapd.t1 Chenopodium_pallidicaule_11207 Chenopodium_pallidicaule_12503 Chenopodium_pallidicaule_8589 GOSA_00008537-RA GOSA_00026301-RA GOSA_00026302-RA GOSA_00027849-RA GOSA_00027850-RA Sg.4G0001910a Sg.4G0001910b Sg.4G0001912a Sg.4G0001912b Sg.4G0001912p2 Sg.4G0002060a Sg.4G0002060b Sg.7G0000924a Sg.7G0000924b Sg.7G0001232a Sg.7G0001232b Spo13802 Spo13803 Spo13805 Spo13806 mar_g459.t1 pat_g2446.t1 pat_g2449.t1
OG0000294: AH007222-RA AH010754-RA AH011283-RA AH013750-RA AH016450-RA AH022999-RA AT1G64040.1 AT2G29400.1 AT2G39840.1 AT3G46820.1 AT4G11240.1 AT5G43380.1 AT5G59160.1 AUR62001725-RA AUR62002122-RA AUR62004856-RA AUR62010760-RA AUR62012150-RA AUR62019761-RA AUR62020051-RA AUR62028241-RA AUR62040686-RA AUR62040939-RA Bv2_025590_xtkd.t1 Bv3_049180_mxxi.t1 Bv4_083490_gwie.t1 Bv5_099770_qkow.t1 Chenopodium_pallidicaule_11588 Chenopodium_pallidicaule_1984 Chenopodium_pallidicaule_257 Chenopodium_pallidicaule_6894 Chenopodium_pallidicaule_7260 GOSA_00001129-RA GOSA_00003306-RA GOSA_00006093-RA GOSA_00008132-RA GOSA_00016366-RA Sg.1G0000654a Sg.1G0000654b Sg.6G0000769a Sg.6G0000769b Sg.7G0000427a Sg.7G0000427b Spo05307 Spo09340 Spo11353 Spo14016 Spo15182 Spo19048 mar_g3577.t1 pat_g4458.t1 pat_g8025.t1
OG0000295: AH015061-RA AH015063-RA AH021552-RA AH021563-RA AUR62012593-RA AUR62012594-RA AUR62012596-RA AUR62012597-RA AUR62012598-RA AUR62012599-RA AUR62012601-RA AUR62014582-RA AUR62014583-RA AUR62014586-RA AUR62014587-RA AUR62014592-RA AUR62014594-RA AUR62014595-RA AUR62014599-RA AUR62014600-RA AUR62039357-RA AUR62042391-RA AUR62042392-RA Chenopodium_pallidicaule_16004 Chenopodium_pallidicaule_16652 Chenopodium_pallidicaule_17310 Chenopodium_pallidicaule_17957 Chenopodium_pallidicaule_18605 GOSA_00011442-RA GOSA_00011443-RA GOSA_00017163-RA GOSA_00017164-RA Sg.5G0000069a Sg.5G0002688a Sg.5G0002688b Sg.5G0002688p3 Sg.5G0002723a Sg.5G0002723b Sg.5G0002723p1 Sg.5G0002723p2 Sg.5G0002724a Sg.5G0002724b Spo06631 Spo06633 Spo07864 Spo07865 Spo07866 Spo07867 Spo07868 Spo07869 Spo23454 Spo28403
[truncated: 4,144,314 more chars]
