# Supplementary material for: Chromosome-scale genome sequence of Suaeda glauca sheds light on salt stress tolerance in halophytes
Source: Hortic Res. 2023 Aug 10;10(9):uhad161. doi: 10.1093/hr/uhad161 (PMC10506132; doi:10.1093/hr/uhad161)
Supplement: Web_Material_uhad161 [file web_material_uhad161.zip › supplementary file 2_shared.expansion]

# Sg Mar Pat Bv Spo Chen Aur P-Value
OG0013145	4	0	0	0	0	0	0	0.00988190152337072
OG0013841	4	0	0	0	0	0	0	0.00988190152337072
OG0000000	166	2	8	7	4	22	24	2.35021087008083e-35
OG0001676	14	1	1	1	0	0	0	2.29979543027128e-05
OG0002829	8	0	0	1	0	0	0	0.000632664828675371
OG0007717	5	0	0	0	0	0	2	0.0356930257727035
OG0000064	23	2	2	2	2	0	20	0.0289934203016394
OG0014329	3	0	0	0	0	0	0	0.0313416781375607
OG0000048	59	0	1	5	18	1	1	8.91289037006943e-13
OG0001046	18	0	0	0	0	0	0	9.49437628591381e-10
OG0000035	39	1	1	1	3	1	23	1.56410097566842e-05
OG0000500	19	0	1	1	0	4	6	0.000609544653280624
OG0000019	51	2	5	4	23	3	21	0.000618217601097107
OG0000345	8	0	0	1	0	0	0	0.000632664828675371
OG0012004	5	0	0	0	0	0	0	0.00311576164442722
OG0000208	30	0	0	0	4	2	1	7.42844999102056e-10
OG0002746	4	0	0	0	1	0	0	0.0369464610392433
OG0000764	6	0	0	0	0	0	1	0.00501830821006369
OG0012002	7	0	0	0	0	0	0	0.00030976184733632
OG0000061	63	2	1	0	7	2	6	1.52978818651265e-17
OG0000069	27	0	1	1	4	1	13	0.000214407832295145
OG0000568	24	0	0	0	0	0	3	9.26857485632393e-10
OG0001806	8	0	0	1	0	0	4	0.0247667186418899
OG0000008	77	0	1	1	11	6	51	1.30154098993008e-07
OG0002218	6	0	0	0	1	1	0	0.0146900502954817
OG0008431	5	0	0	0	0	1	0	0.0137825132279852
OG0000015	52	0	1	2	0	12	29	3.68001141363322e-06
OG0000322	13	0	0	0	1	0	0	3.01448168587681e-06
OG0000084	48	0	0	0	0	2	14	1.17178575245621e-12
OG0004376	9	0	0	1	0	0	0	0.000220574447008562
OG0000635	15	0	0	0	0	1	6	0.000451127445687676
OG0000595	13	0	0	0	3	0	4	0.00212999368910625
OG0005619	6	0	0	1	1	0	0	0.0146900502954817
OG0000098	60	0	1	1	0	2	3	5.52091064417619e-23
OG0000190	29	0	0	0	3	0	0	4.85844819097239e-12
OG0004387	8	0	0	0	0	0	0	9.76715138733292e-05
OG0014767	3	0	0	0	0	0	0	0.0313416781375607
OG0000569	28	0	0	0	1	0	0	1.86376515110104e-13
OG0001316	15	2	0	0	0	1	0	8.651667734134e-06
OG0000429	13	0	0	0	0	2	3	0.000465701257078429
OG0000444	7	0	1	0	0	0	3	0.0285088030483121
OG0014736	3	0	0	0	0	0	0	0.0313416781375607
OG0001241	18	0	1	0	0	0	1	8.87516784716296e-08
OG0005638	6	0	0	0	0	0	0	0.000982411327724029
OG0000629	6	0	0	0	0	0	0	0.000982411327724029
OG0010050	3	0	0	0	0	0	0	0.0313416781375607
OG0000920	26	0	0	0	0	0	0	9.29000766954438e-14
OG0000502	27	0	0	0	0	1	3	2.16501819805797e-10
OG0000509	16	1	0	0	2	0	0	3.22305648373239e-06
OG0000010	117	1	0	4	6	10	17	3.60072991208902e-29
OG0000566	13	1	0	0	0	1	4	0.00104794635590679
OG0001852	15	0	0	0	0	0	1	3.41207145141907e-07
OG0014332	4	0	0	0	0	0	0	0.00988190152337072
OG0002744	12	0	0	0	0	0	1	8.89868383130133e-06
OG0010053	6	0	0	0	0	0	0	0.000982411327724029
OG0002023	15	0	0	0	0	0	0	3.02760967684254e-08
OG0003572	6	0	0	0	1	0	2	0.0323492570529421
OG0000027	62	2	2	2	4	2	15	1.82747112701733e-13
OG0000921	20	0	0	0	0	0	0	9.44215842996852e-11
OG0000128	22	0	1	0	0	1	5	1.19656049229978e-06
OG0001363	3	0	0	0	0	0	0	0.0313416781375607
OG0004386	10	0	0	0	0	0	0	9.71100535831545e-06
OG0000262	22	0	0	0	2	3	10	0.000420666303487471
OG0000005	69	1	2	8	4	27	66	0.0214267476095899
OG0002747	12	0	0	0	0	0	0	9.65566487789866e-07
OG0001362	14	0	0	0	0	0	2	5.74197092241093e-06
OG0013831	3	0	0	0	0	0	0	0.0313416781375607
OG0013147	6	0	0	0	0	0	0	0.000982411327724029
OG0000567	16	0	0	0	1	0	7	0.000427833707208622
OG0013140	6	0	0	0	0	0	0	0.000982411327724029
OG0000219	45	0	0	0	0	0	0	2.79874493107739e-23
OG0013838	3	0	0	0	0	0	0	0.0313416781375607
OG0000975	10	0	0	0	1	1	2	0.00253817428322542
OG0005600	5	0	0	0	0	0	0	0.00311576164442722
OG0007723	7	0	0	0	0	0	0	0.00030976184733632
OG0012000	6	0	0	0	0	0	0	0.000982411327724029
OG0001185	3	0	0	0	0	0	0	0.0313416781375607
OG0013839	4	0	0	0	0	0	0	0.00988190152337072
OG0014328	4	0	0	0	0	0	0	0.00988190152337072
OG0000193	31	0	0	3	10	0	5	4.88846106452421e-06
OG0005636	8	0	0	0	1	0	0	0.000632664828675371
OG0003736	6	0	0	0	1	0	0	0.00501830821006369
OG0000327	11	0	0	1	1	2	1	0.0024591086414055
OG0000597	5	0	0	0	0	0	1	0.0137825132279852
OG0001682	7	0	0	0	0	1	1	0.00586044691674607
OG0004388	10	0	0	0	0	0	0	9.71100535831545e-06
OG0000632	14	0	2	1	0	4	4	0.00971338392114568
OG0000087	51	1	4	1	4	0	11	9.12043234065106e-12
OG0010046	7	0	0	0	0	0	0	0.00030976184733632
OG0000028	66	0	0	0	0	2	14	9.16906708016279e-20
OG0001528	7	0	0	0	0	0	0	0.00030976184733632
OG0013842	5	0	0	0	0	0	0	0.00311576164442722
OG0000220	24	0	0	0	0	0	0	9.33998331795047e-13
OG0005637	10	0	0	0	0	0	0	9.71100535831545e-06
OG0000059	41	0	1	2	1	19	5	1.66970383726977e-06
OG0000065	33	4	2	5	1	1	2	1.33816431623489e-07
OG0000308	38	0	0	0	0	1	0	2.4326119080156e-18
OG0001239	12	0	1	0	2	0	2	0.00108120748188267
OG0000392	28	0	0	0	0	0	0	9.24076129940422e-15
OG0000375	35	0	0	0	0	1	0	7.16222817676716e-17
OG0000498	12	0	0	0	0	0	3	0.000157008900992519
OG0010054	8	0	0	0	0	0	0	9.76715138733292e-05
OG0000040	51	0	0	1	7	2	1	2.3994313861703e-16
OG0000072	55	0	2	1	1	4	17	9.55405454687298e-12
OG0000808	3	0	0	0	0	0	0	0.0313416781375607
OG0000919	23	0	0	0	0	0	1	4.95952687973809e-11
OG0000114	40	0	1	2	3	0	14	2.46159501587331e-08
OG0000014	79	0	2	0	0	6	44	1.18560733312494e-11
OG0007725	3	0	0	0	0	0	0	0.0313416781375607
OG0000765	27	0	0	0	1	0	0	5.70883536605451e-13
OG0000173	50	0	0	0	7	1	0	8.70290779983954e-18
OG0000033	53	0	0	0	8	6	12	9.57304196172418e-11
OG0000435	9	0	0	0	0	0	0	3.07973495232601e-05
OG0001150	22	0	0	0	0	0	0	9.39069719978138e-12
OG0014326	3	0	0	0	0	0	0	0.0313416781375607
OG0000077	54	0	0	0	4	0	2	4.69522799326288e-21
OG0000006	99	1	1	0	2	37	30	6.84413605570845e-13
OG0000205	30	0	1	1	0	0	6	2.45528154542099e-09
OG0000105	7	0	1	1	2	0	0	0.0285088030483121
OG0013138	4	0	0	0	1	0	0	0.0369464610392433
OG0014743	3	0	0	0	0	0	0	0.0313416781375607
OG0000119	35	1	0	5	0	0	0	1.43671126740296e-12
OG0000078	29	0	3	1	13	1	22	0.0426279012102305
OG0000473	7	0	0	0	0	0	0	0.00030976184733632
OG0000082	40	0	3	5	0	2	21	1.35947423652437e-05
OG0000447	26	0	0	0	0	1	0	1.74651684278582e-12
OG0000499	11	0	1	0	0	0	0	2.61240621320024e-05
OG0013628	4	0	0	0	0	0	0	0.00988190152337072
OG0000067	57	0	1	0	1	0	1	3.05812330274528e-25
OG0000474	12	0	0	0	2	4	4	0.0210763690246727
OG0007706	5	0	0	0	0	1	1	0.0356930257727035
OG0014321	3	0	0	0	0	0	0	0.0313416781375607
OG0000523	18	0	0	0	3	0	1	1.68463559586944e-06
OG0000545	4	0	0	0	1	0	0	0.0369464610392433
