# Supplementary material for: Chromosome-scale genome sequence of Suaeda glauca sheds light on salt stress tolerance in halophytes
Source: Hortic Res. 2023 Aug 10;10(9):uhad161. doi: 10.1093/hr/uhad161 (PMC10506132; doi:10.1093/hr/uhad161)
Supplement: Web_Material_uhad161 [file web_material_uhad161.zip › supplementary file 3_shared.expansion_sg.ann.xlsx]

## Sheet: Sheet1
SG	ath	KO	GO	short_description	Curator_summary	annotation
Sg.4G0002096p3	AT4G38180	NA	GO:0008270,GO:0005515,GO:0005634,GO:0005515,GO:0006355,GO:0006355,GO:0005515,GO:0005515,GO:0006355,GO:0006355	FAR1-related sequence 5		FAR1 DNA-binding domain
Sg.7G0001340a	AT2G34320	NA	GO:0004523,GO:0003676,GO:0005575,GO:0004523,GO:0008150	Polynucleotidyl transferase, ribonuclease H-like superfamily protein		Inherit from KOG: Retrotransposon protein
Sg.7G0001676a	AT3G30200	NA	GO:0005524,GO:0005524,GO:0006003,GO:0005634,GO:0003873,GO:0003873,GO:0005829,GO:0004331,GO:0006003	Plant transposase (Ptta/En/Spm family)		NA
Sg.1G0000137a	AT2G28460	NA	GO:0005575,GO:0003674,GO:0008150	Cysteine/Histidine-rich C1 domain family protein		NA
Sg.4G0000854a	ATMG00860	NA	GO:0008150,GO:0005739,GO:0003674	DNA/RNA polymerases superfamily protein		Retrotransposon protein
Sg.8G0001411p2	AT1G52603	NA	GO:0008270,GO:0009507			NA
Sg.1G0002553a
Sg.1G0002554a	AT3G30200	NA	GO:0005524,GO:0005524,GO:0006003,GO:0005634,GO:0003873,GO:0003873,GO:0005829,GO:0004331,GO:0006003	Plant transposase (Ptta/En/Spm family)		Plant transposase (Ptta/En/Spm family)
Sg.4G0000359a	AT1G21280	NA	GO:0003674,GO:0008150,GO:0005634			Retrotransposon protein
Sg.7G0001495a	AT1G40087	NA	GO:0005634,GO:0008150,GO:0003674	Plant transposase (Ptta/En/Spm family)		Plant transposase (Ptta/En/Spm family)
Sg.4G0000765p3	AT1G16270	NA	GO:0006468,GO:0004712,GO:0005524,GO:0005634,GO:0007165,GO:0005737,GO:0004712,GO:0004672,GO:0005634,GO:0005829,GO:0005524,GO:0005634,GO:0006468,GO:0005634,GO:0006468,GO:0004672,GO:0004672,GO:0004712	Protein kinase superfamily protein with octicosapeptide/Phox/Bem1p domain		NA
Sg.8G0000731a	AT5G55400	NA	GO:0005737,GO:0051639,GO:0005737,GO:0051017,GO:0051017,GO:0051639,GO:0005773,GO:0051017,GO:0005737,GO:0005884,GO:0051639,GO:0005737,GO:0051015,GO:0032432,GO:0051015,GO:0051639,GO:0051017	Actin binding Calponin homology (CH) domain-containing protein	Encodes a member of the fimbrin family. Different members of the fimbrin/plastin family have diverged biochemically during evolution to generate either tight actin bundles or loose networks with distinct biochemical and biophysical properties. FIM4 generates both actin bundles and branched actin filaments whereas FIM5 only generates actin bundles.	NA
Sg.8G0000732a	AT4G15090	NA	GO:0045893,GO:0010017,GO:0010017,GO:0009639,GO:0042753,GO:0010017,GO:0010017,GO:0005515,GO:0010018,GO:0005634,GO:0010017,GO:0010017,GO:0005634,GO:0045893,GO:0010017,GO:0005634,GO:0005634,GO:1900056,GO:0045893,GO:0005634,GO:0045893,GO:0008270,GO:0010218,GO:0003700,GO:0010018,GO:0010218,GO:0010017,GO:0010018,GO:0005634,GO:0005634,GO:1900056,GO:0010018	FRS (FAR1 Related Sequences) transcription factor family	Encodes a nuclear localized protein involved in far red light response signaling. Loss of function mutants are defective in far red light responses. Interacts with homologous gene FHY3.	FAR1 DNA-binding domain
Sg.8G0000796p2	AT1G43760	NA	GO:0003674,GO:0005575,GO:0008150	DNAse I-like superfamily protein		Reverse transcriptase (RNA-dependent DNA polymerase)
Sg.2G0001810p1	AT1G17850	NA	GO:0009507,GO:0008150,GO:0003674,GO:0009507	Rhodanese/Cell cycle control phosphatase superfamily protein		NA
Sg.2G0002490a	AT3G15470	K20241	GO:0005737,GO:0017137	Transducin/WD40 repeat-like superfamily protein		NA
Sg.2G0002503a	AT1G43760	NA	GO:0003674,GO:0005575,GO:0008150	DNAse I-like superfamily protein		Endonuclease/Exonuclease/phosphatase family
Sg.2G0002504a	AT3G03780	K00549	GO:0009086,GO:0005886,GO:0003729,GO:0009941,GO:0009941,GO:0005829,GO:0003871,GO:0009086,GO:0009086,GO:0009941,GO:0005737,GO:0005737,GO:0005829,GO:0008705,GO:0005829,GO:0009086,GO:0005886,GO:0005737,GO:0048046,GO:0009086,GO:0008705,GO:0009941,GO:0009941,GO:0005829,GO:0009086,GO:0046686,GO:0009507,GO:0005829,GO:0046686,GO:0009941,GO:0005886,GO:0009506,GO:0009507,GO:0005829,GO:0005576,GO:0009507,GO:…	methionine synthase 2	Encodes a cytosolic methionine synthase, involved in methionine regeneration via the activated methyl cycle (or SAM cycle)	Inherit from euNOG: CACTA, En Spm sub-class
Sg.6G0001487a	AT3G05860	NA	GO:0003700,GO:0005634,GO:0006355,GO:0000976,GO:0045944,GO:0000987,GO:0000977,GO:0000976,GO:0006355,GO:0045944,GO:0000987,GO:0005634,GO:0046983,GO:0000976,GO:0000981,GO:0000977,GO:0005634,GO:0045944,GO:0043565,GO:0008134,GO:0003700,GO:0006355,GO:0000976,GO:0000981,GO:0006355,GO:0005634,GO:0045944	MADS-box transcription factor family protein		SRF-type transcription factor (DNA-binding and dimerisation domain)
Sg.6G0001479a	AT2G04865	NA	GO:0005634,GO:0005634,GO:0008150,GO:0005634	Aminotransferase-like, plant mobile domain family protein	Encodes a nuclear localized aminotransferase-like protein containing a plant mobile domain. The mRNA is cell-to-cell mobile.	serine threonineprotein phosphatase
Sg.6G0001488a	AT4G36050	K10772	GO:0005634,GO:0008311,GO:0003906,GO:0004528,GO:0004528,GO:0046403,GO:0005634,GO:0006284,GO:0080111,GO:0008311,GO:0006281,GO:0006281,GO:0005634,GO:0006281,GO:0006281,GO:0006281,GO:0005634,GO:0006284,GO:0006284,GO:0006281,GO:0004527,GO:0008270,GO:0080111,GO:0005576	endonuclease/exonuclease/phosphatase family protein	Encodes a base excision repair protein with 3'-phosphatase activity and strong 3'-5' exonuclease activity. Together with ZDP, it plays overlapping roles in the maintenance of epigenome and genome stability in plants.	NA
Sg.6G0001468a	AT1G43760	NA	GO:0003674,GO:0005575,GO:0008150	DNAse I-like superfamily protein		Reverse transcriptase (RNA-dependent DNA polymerase)
Sg.6G0001489a	AT3G05850	NA	GO:0008270,GO:0005634		Encodes a member of a domesticated transposable element gene family MUSTANG. Members of this family are derived from transposable elements genes but gained function in plant fitness and flower development. Known members include: AT3G04605 (MUG1), AT2G30640 (MUG2), AT1G06740 (MUG3), AT5G16505 (MUG4), AT3G06940 (MUG5), AT5G48965 (MUG6), AT3G05850 (MUG7) and AT5G34853 (MUG8).	transposon protein
Sg.6G0001485a	AT1G13160	K14856	GO:0005634	ARM repeat superfamily protein		Inherit from strNOG: CACTA, En Spm sub-class
Sg.6G0001486a	AT1G40087	NA	GO:0005634,GO:0008150,GO:0003674	Plant transposase (Ptta/En/Spm family)		CACTA, En Spm sub-class
Sg.6G0001487p1	AT3G05860	NA	GO:0003700,GO:0005634,GO:0006355,GO:0000976,GO:0045944,GO:0000987,GO:0000977,GO:0000976,GO:0006355,GO:0045944,GO:0000987,GO:0005634,GO:0046983,GO:0000976,GO:0000981,GO:0000977,GO:0005634,GO:0045944,GO:0043565,GO:0008134,GO:0003700,GO:0006355,GO:0000976,GO:0000981,GO:0006355,GO:0005634,GO:0045944	MADS-box transcription factor family protein		SRF-type transcription factor (DNA-binding and dimerisation domain)
Sg.3G0000442a
Sg.7G0000516a	AT4G38180	NA	GO:0008270,GO:0005515,GO:0005634,GO:0005515,GO:0006355,GO:0006355,GO:0005515,GO:0005515,GO:0006355,GO:0006355	FAR1-related sequence 5		NA
Sg.7G0001941p2	AT2G06983	NA	GO:0005576,GO:0005576,GO:0007165	SCR-like 16	Encodes a member of a family of small, secreted, cysteine rich proteins with sequence similarity to SCR (S locus cysteine-rich protein).	NA
Sg.2G0002326a	AT1G37020	NA	GO:0008234,GO:0005634,GO:0006508,GO:0008234	Cysteine proteinases superfamily protein		NA
Sg.2G0002322a	AT3G55180	K18368	GO:0047372,GO:0005829,GO:0016298,GO:0016020,GO:0005737	alpha/beta-Hydrolases superfamily protein		NA
Sg.6G0001468p1	AT1G43760	NA	GO:0003674,GO:0005575,GO:0008150	DNAse I-like superfamily protein		Reverse transcriptase (RNA-dependent DNA polymerase)
Sg.2G0002327a
Sg.2G0002322p1	AT3G55180	K18368	GO:0047372,GO:0005829,GO:0016298,GO:0016020,GO:0005737	alpha/beta-Hydrolases superfamily protein		NA
Sg.2G0001694a	AT2G01050	NA	GO:0005634,GO:0008150	zinc ion binding;nucleic acid binding		Inherit from KOG: Retrotransposon protein
Sg.8G0000941a	AT1G47210	K06627	GO:0000079,GO:0044772,GO:0042025,GO:0044772,GO:0005737,GO:0005634,GO:0000307,GO:0000079,GO:0005737,GO:0005634,GO:0016538,GO:0000079,GO:0000079,GO:0000079,GO:0000079	cyclin-dependent protein kinase 3;2		NA
Sg.1G0002256a
Sg.1G0002236a	AT4G29090	NA	GO:0004523,GO:0004523,GO:0009507,GO:0003676	Ribonuclease H-like superfamily protein		Retrotransposon protein
Sg.1G0002248a	AT4G38180	NA	GO:0008270,GO:0005515,GO:0005634,GO:0005515,GO:0006355,GO:0006355,GO:0005515,GO:0005515,GO:0006355,GO:0006355	FAR1-related sequence 5		FAR1 DNA-binding domain
Sg.1G0002233a	AT1G06740	NA	GO:0005634,GO:0008270		Encodes a member of a domesticated transposable element gene family MUSTANG. Members of this family are derived from transposable elements genes but gained function in plant fitness and flower development. Known members include: AT3G04605 (MUG1), AT2G30640 (MUG2), AT1G06740 (MUG3), AT5G16505 (MUG4), AT3G06940 (MUG5), AT5G48965 (MUG6), AT3G05850 (MUG7) and AT5G34853 (MUG8).	transposon protein
Sg.1G0002234a	AT5G18650	K10144	GO:0006511,GO:0061630,GO:0016567,GO:1900425,GO:0005737,GO:1901485,GO:1900425,GO:0061630,GO:0008270,GO:1901485,GO:0006511,GO:0008134,GO:0016567,GO:0005634,GO:1900425,GO:0004842,GO:0006511,GO:0005634,GO:1901485,GO:0016567,GO:0006511,GO:1901485,GO:0005634,GO:0004842	CHY-type/CTCHY-type/RING-type Zinc finger protein	Encodes a RING-type E3 ubiquitin ligase that interacts with and ubiquitinates MYB30, leads to MYB30 proteasomal degradation and downregulation of its transcriptional activity. Since MYB30 is a positive regulator of Arabidopsis HR and defence responses, MIEL1 is involved in the negative regulation of these processes. The mRNA is cell-to-cell mobile.	NA
Sg.1G0002243a	AT5G57450	K10880	GO:0033065,GO:0000722,GO:0005737,GO:0005737,GO:0045003,GO:0005515,GO:0045003,GO:0005515,GO:0051321,GO:0051321,GO:0008821,GO:0000400,GO:0008094,GO:0045003,GO:0005657,GO:0045003,GO:0000722,GO:0006302,GO:0045003,GO:0090656,GO:0003697,GO:0008821,GO:0090656,GO:0071140,GO:0045003,GO:0006302,GO:0006302,GO:0090656	homolog of X-ray repair cross complementing 3 (XRCC3)	Involved in homologous recombination and recombinational repair, mutants are sterile, hypersensitive to DNA crosslinking agents, show aberrant meiosis with extensive chromosome fragmentation	KaiC
Sg.1G0002266a	AT3G24255	NA	GO:0005576,GO:0008150,GO:0005634,GO:0005634,GO:0005634,GO:0005576,GO:0005634	RNA-directed DNA polymerase (reverse transcriptase)-related family protein		Retrotransposon protein
Sg.6G0001182p2	AT1G06740	NA	GO:0005634,GO:0008270		Encodes a member of a domesticated transposable element gene family MUSTANG. Members of this family are derived from transposable elements genes but gained function in plant fitness and flower development. Known members include: AT3G04605 (MUG1), AT2G30640 (MUG2), AT1G06740 (MUG3), AT5G16505 (MUG4), AT3G06940 (MUG5), AT5G48965 (MUG6), AT3G05850 (MUG7) and AT5G34853 (MUG8).	SWIM zinc finger
Sg.1G0000277a	AT5G47370	K09338	GO:0003677,GO:0043565,GO:0009734,GO:0005515,GO:0045892,GO:0009826,GO:0005515,GO:0000981,GO:0005515,GO:0009734,GO:0009641,GO:0045892,GO:0009734,GO:0009826,GO:0009734,GO:0005515,GO:0045892,GO:0045892,GO:0003700,GO:0005515,GO:0005515,GO:0009826,GO:0005515,GO:0005634,GO:0009733,GO:0009733	Homeobox-leucine zipper protein 4 (HB-4) / HD-ZIP protein	homeobox-leucine zipper genes induced by auxin, but not by other phytohormones. Plays opposite roles in the shoot and root tissues in regulating auxin-mediated morphogenesis.	NA
Sg.1G0000278a	AT3G05850	NA	GO:0008270,GO:0005634		Encodes a member of a domesticated transposable element gene family MUSTANG. Members of this family are derived from transposable elements genes but gained function in plant fitness and flower development. Known members include: AT3G04605 (MUG1), AT2G30640 (MUG2), AT1G06740 (MUG3), AT5G16505 (MUG4), AT3G06940 (MUG5), AT5G48965 (MUG6), AT3G05850 (MUG7) and AT5G34853 (MUG8).	transposon protein
Sg.3G0000616p1	AT5G06040	NA	GO:0008150,GO:0003674	self-incompatibility protein-related		CACTA, En Spm sub-class
Sg.6G0001580p1	AT2G47000	K05658	GO:0009733,GO:0009630,GO:0055085,GO:0010315,GO:0048767,GO:0048767,GO:0010315,GO:0010315,GO:0010315,GO:0005886,GO:0008559,GO:0016020,GO:0010315,GO:0009506,GO:0010315,GO:0005886,GO:0016020,GO:0005634,GO:0010315,GO:0060919,GO:0048767,GO:0010329,GO:0016020,GO:0048767,GO:0005634,GO:0042626,GO:0016021,GO:0055085,GO:0009926,GO:0009735,GO:0005886,GO:0016887,GO:0010328,GO:0005829,GO:0010315,GO:0010315,GO:…	ATP binding cassette subfamily B4	Encodes an auxin efflux transmembrane transporter that is a member of the multidrug resistance P-glycoprotein (MDR/PGP) subfamily of ABC transporters. Functions in the basipetal redirection of auxin from the root tip. Exhibits apolar plasma membrane localization in the root cap and polar localization in tissues above and is involved in root hair elongation.	NA
Sg.2G0002677a	AT4G36050	K10772	GO:0005634,GO:0008311,GO:0003906,GO:0004528,GO:0004528,GO:0046403,GO:0005634,GO:0006284,GO:0080111,GO:0008311,GO:0006281,GO:0006281,GO:0005634,GO:0006281,GO:0006281,GO:0006281,GO:0005634,GO:0006284,GO:0006284,GO:0006281,GO:0004527,GO:0008270,GO:0080111,GO:0005576	endonuclease/exonuclease/phosphatase family protein	Encodes a base excision repair protein with 3'-phosphatase activity and strong 3'-5' exonuclease activity. Together with ZDP, it plays overlapping roles in the maintenance of epigenome and genome stability in plants.	NA
Sg.2G0002678a	AT3G05850	NA	GO:0008270,GO:0005634		Encodes a member of a domesticated transposable element gene family MUSTANG. Members of this family are derived from transposable elements genes but gained function in plant fitness and flower development. Known members include: AT3G04605 (MUG1), AT2G30640 (MUG2), AT1G06740 (MUG3), AT5G16505 (MUG4), AT3G06940 (MUG5), AT5G48965 (MUG6), AT3G05850 (MUG7) and AT5G34853 (MUG8).	Transposon protein
Sg.2G0002674a	ATMG00860	NA	GO:0008150,GO:0005739,GO:0003674	DNA/RNA polymerases superfamily protein		Retrotransposon protein
Sg.2G0002295a	AT4G36050	K10772	GO:0005634,GO:0008311,GO:0003906,GO:0004528,GO:0004528,GO:0046403,GO:0005634,GO:0006284,GO:0080111,GO:0008311,GO:0006281,GO:0006281,GO:0005634,GO:0006281,GO:0006281,GO:0006281,GO:0005634,GO:0006284,GO:0006284,GO:0006281,GO:0004527,GO:0008270,GO:0080111,GO:0005576	endonuclease/exonuclease/phosphatase family protein	Encodes a base excision repair protein with 3'-phosphatase activity and strong 3'-5' exonuclease activity. Together with ZDP, it plays overlapping roles in the maintenance of epigenome and genome stability in plants.	NA
Sg.3G0002970p1	AT3G06250	NA	GO:0005634,GO:0005634,GO:0005515,GO:0006355,GO:0006355,GO:0005634,GO:0006355,GO:0006355,GO:0008270	FAR1-related sequence 7		NA
Sg.4G0000581p1
Sg.5G0000302a	AT1G67020	NA	GO:0009506,GO:0005634,GO:0003674,GO:0008150			Retrotransposon protein
Sg.4G0002096a	AT4G38180	NA	GO:0008270,GO:0005515,GO:0005634,GO:0005515,GO:0006355,GO:0006355,GO:0005515,GO:0005515,GO:0006355,GO:0006355	FAR1-related sequence 5		FAR1 DNA-binding domain
Sg.4G0002097a	AT4G29370	NA	GO:0008150,GO:0003674	Galactose oxidase/kelch repeat superfamily protein		Plant mobile domain
Sg.9G0000990a	AT3G04960	NA	GO:0005794,GO:0005634,GO:0008150,GO:0005737,GO:0003674	Domain of unknown function (DUF3444)		NA
Sg.9G0000905a	AT2G34320	NA	GO:0004523,GO:0003676,GO:0005575,GO:0004523,GO:0008150	Polynucleotidyl transferase, ribonuclease H-like superfamily protein		Pfam:RnaseH
Sg.9G0000793a	AT4G15090	NA	GO:0045893,GO:0010017,GO:0010017,GO:0009639,GO:0042753,GO:0010017,GO:0010017,GO:0005515,GO:0010018,GO:0005634,GO:0010017,GO:0010017,GO:0005634,GO:0045893,GO:0010017,GO:0005634,GO:0005634,GO:1900056,GO:0045893,GO:0005634,GO:0045893,GO:0008270,GO:0010218,GO:0003700,GO:0010018,GO:0010218,GO:0010017,GO:0010018,GO:0005634,GO:0005634,GO:1900056,GO:0010018	FRS (FAR1 Related Sequences) transcription factor family	Encodes a nuclear localized protein involved in far red light response signaling. Loss of function mutants are defective in far red light responses. Interacts with homologous gene FHY3.	FAR1 DNA-binding domain
Sg.6G0002003a	AT2G27110	NA	GO:0005515,GO:0005634,GO:0005515,GO:0005515,GO:0008270,GO:0009506,GO:0005515,GO:0005515,GO:0006355,GO:0005515,GO:0005634,GO:0005515,GO:0005515,GO:0005515,GO:0006355,GO:0005515,GO:0005515,GO:0006355,GO:0005634,GO:0005515,GO:0006355,GO:0005515	FAR1-related sequence 3		FAR1 DNA-binding domain
Sg.6G0001989a	AT1G06740	NA	GO:0005634,GO:0008270		Encodes a member of a domesticated transposable element gene family MUSTANG. Members of this family are derived from transposable elements genes but gained function in plant fitness and flower development. Known members include: AT3G04605 (MUG1), AT2G30640 (MUG2), AT1G06740 (MUG3), AT5G16505 (MUG4), AT3G06940 (MUG5), AT5G48965 (MUG6), AT3G05850 (MUG7) and AT5G34853 (MUG8).	Helix-loop-helix DNA-binding domain
Sg.6G0001966a	AT4G29090	NA	GO:0004523,GO:0004523,GO:0009507,GO:0003676	Ribonuclease H-like superfamily protein		Retrotransposon protein
Sg.6G0001967a	AT2G01050	NA	GO:0005634,GO:0008150	zinc ion binding;nucleic acid binding		Retrotransposon protein
Sg.5G0001253p1	AT5G47430	K10624	GO:0003676,GO:0005634,GO:0016567,GO:0006397,GO:0005634,GO:0005634,GO:0061630,GO:0005634,GO:0006397,GO:0005634,GO:0005634,GO:0061630,GO:0008270	DWNN domain, a CCHC-type zinc finger		29760.VIT_05s0136g00210.t01
Sg.3G0003056a
Sg.5G0002747p1	AT1G43760	NA	GO:0003674,GO:0005575,GO:0008150	DNAse I-like superfamily protein		3694.POPTR_0001s36990.1
Sg.8G0000896a
Sg.8G0000894a	AT4G15090	NA	GO:0045893,GO:0010017,GO:0010017,GO:0009639,GO:0042753,GO:0010017,GO:0010017,GO:0005515,GO:0010018,GO:0005634,GO:0010017,GO:0010017,GO:0005634,GO:0045893,GO:0010017,GO:0005634,GO:0005634,GO:1900056,GO:0045893,GO:0005634,GO:0045893,GO:0008270,GO:0010218,GO:0003700,GO:0010018,GO:0010218,GO:0010017,GO:0010018,GO:0005634,GO:0005634,GO:1900056,GO:0010018	FRS (FAR1 Related Sequences) transcription factor family	Encodes a nuclear localized protein involved in far red light response signaling. Loss of function mutants are defective in far red light responses. Interacts with homologous gene FHY3.	39947.LOC_Os11g45530.1
Sg.5G0000077a	AT3G01410	NA	GO:0005737,GO:0005634,GO:0004523,GO:0005737,GO:0004523,GO:0003676	Polynucleotidyl transferase, ribonuclease H-like superfamily protein		39947.LOC_Os11g44770.1
Sg.3G0000603a	AT4G38180	NA	GO:0008270,GO:0005515,GO:0005634,GO:0005515,GO:0006355,GO:0006355,GO:0005515,GO:0005515,GO:0006355,GO:0006355	FAR1-related sequence 5		39947.LOC_Os11g45530.1
Sg.2G0001762a	AT1G21280	NA	GO:0003674,GO:0008150,GO:0005634			3847.GLYMA11G18255.1
Sg.2G0001763a	AT5G61000	K07466	GO:0003684,GO:0006289,GO:0006268,GO:0006268,GO:0043565,GO:0006261,GO:0006281,GO:0043047,GO:0000724,GO:0000724,GO:0051321,GO:0006289,GO:0005662,GO:0006261,GO:0006268,GO:0007004,GO:0051321,GO:0000723,GO:0006268,GO:0006281,GO:0005634,GO:0000723,GO:0003697,GO:0006289,GO:0006281,GO:0000724,GO:0007004,GO:0007004,GO:0006261,GO:0007004,GO:0007004,GO:0007004,GO:0005662	Replication factor-A protein 1-related		59689.fgenesh1_pm.C_scaffold_6000625
Sg.4G0000242a	AT1G43760	NA	GO:0003674,GO:0005575,GO:0008150	DNAse I-like superfamily protein		4081.Solyc04g054680.1.1
Sg.4G0000243a	AT2G06265	NA	GO:0008270,GO:0005634			NA
Sg.6G0000861a	AT4G29090	NA	GO:0004523,GO:0004523,GO:0009507,GO:0003676	Ribonuclease H-like superfamily protein		39947.LOC_Os10g37170.1
Sg.7G0002794b	AT4G29090	NA	GO:0004523,GO:0004523,GO:0009507,GO:0003676	Ribonuclease H-like superfamily protein		4577.GRMZM2G433127_P01
Sg.5G0001913a	AT1G40087	NA	GO:0005634,GO:0008150,GO:0003674	Plant transposase (Ptta/En/Spm family)		4081.Solyc04g005730.2.1
Sg.3G0000053p1	AT3G19050	K10400	GO:0000911,GO:0080175,GO:0032153,GO:0005515,GO:0016887,GO:0005874,GO:0000281,GO:0000911,GO:0009524,GO:0000910,GO:0007018,GO:0000911,GO:0000281,GO:0003777,GO:0005871,GO:0000910,GO:0080175,GO:0005737,GO:0008017,GO:0000911	phragmoplast orienting kinesin 2	PHRAGMOPLAST ORIENTING KINESIN 2 is one of the two Arabidopsis homologs isolated in yeast two-hybrid screen for interaction partners of maize gene TANGLED1 (TAN1). Based on sequence homology in their motor domains, POK1 and POK2 belong to the kinesin-12 class which also includes the well-characterized group of phragmoplast-associated kinesins AtPAKRPs. Both kinesins are composed of an N-terminal …	NA
Sg.6G0001805a	AT3G20898	NA	GO:0032875,GO:0045786,GO:0045839,GO:0045839,GO:0045786,GO:0032875,GO:0032875,GO:0045839,GO:0005634,GO:0032875,GO:0005634			NA
Sg.2G0000694p1	AT2G06265	NA	GO:0008270,GO:0005634			NA
Sg.7G0001531a	AT3G22170	NA	GO:0010017,GO:0010218,GO:0045893,GO:0010017,GO:0010017,GO:1900056,GO:0001228,GO:0042753,GO:1900056,GO:1900056,GO:0005634,GO:0005634,GO:0009585,GO:0005515,GO:0007623,GO:0010017,GO:0005515,GO:0009585,GO:0045893,GO:0009585,GO:0005634,GO:0005634,GO:0045893,GO:0010218,GO:0003700,GO:0008270,GO:1900056,GO:0045893,GO:0005515,GO:0042753,GO:0009585,GO:0009585,GO:0005634	far-red elongated hypocotyls 3	A component of the PHYA signaling network, mediates the FR-HIR response to far-red light in concert with FAR1.	Glucosidase, alpha
Sg.7G0001532a	AT1G52603	NA	GO:0008270,GO:0009507			NA
Sg.7G0001534a	AT3G43590	NA	GO:0008270,GO:0003676,GO:0005634	zinc knuckle (CCHC-type) family protein		Retrotransposon protein
Sg.7G0001530a	AT2G04865	NA	GO:0005634,GO:0005634,GO:0008150,GO:0005634	Aminotransferase-like, plant mobile domain family protein	Encodes a nuclear localized aminotransferase-like protein containing a plant mobile domain. The mRNA is cell-to-cell mobile.	Serine threonine-protein phosphatase 7 long form
Sg.4G0003022p2	AT1G43760	NA	GO:0003674,GO:0005575,GO:0008150	DNAse I-like superfamily protein		Retrotransposon protein
Sg.5G0002009a	AT3G60920	NA	GO:0009507,GO:0005634,GO:0009506			NA
Sg.6G0001485p3	AT1G13160	K14856	GO:0005634	ARM repeat superfamily protein		39947.LOC_Os10g21980.1
Sg.3G0000388p1	AT4G03100	NA	GO:0005737,GO:0007165	Rho GTPase activating protein with PAK-box/P21-Rho-binding domain		39947.LOC_Os05g33490.1
Sg.7G0001470p1	AT2G06265	NA	GO:0008270,GO:0005634			NA
Sg.9G0000749a	AT1G17930	NA	GO:0048507,GO:0005634	Aminotransferase-like, plant mobile domain family protein		3711.Bra025937.1-P
Sg.9G0001221a
Sg.9G0001219a	AT3G22170	NA	GO:0010017,GO:0010218,GO:0045893,GO:0010017,GO:0010017,GO:1900056,GO:0001228,GO:0042753,GO:1900056,GO:1900056,GO:0005634,GO:0005634,GO:0009585,GO:0005515,GO:0007623,GO:0010017,GO:0005515,GO:0009585,GO:0045893,GO:0009585,GO:0005634,GO:0005634,GO:0045893,GO:0010218,GO:0003700,GO:0008270,GO:1900056,GO:0045893,GO:0005515,GO:0042753,GO:0009585,GO:0009585,GO:0005634	far-red elongated hypocotyls 3	A component of the PHYA signaling network, mediates the FR-HIR response to far-red light in concert with FAR1.	3847.GLYMA05G03960.1
Sg.8G0000800a	AT3G24255	NA	GO:0005576,GO:0008150,GO:0005634,GO:0005634,GO:0005634,GO:0005576,GO:0005634	RNA-directed DNA polymerase (reverse transcriptase)-related family protein		3694.POPTR_0019s06550.1
Sg.2G0001349a	AT3G17570	NA	GO:0008150,GO:0003674	F-box and associated interaction domains-containing protein		4081.Solyc07g044920.1.1
Sg.2G0001351a	AT3G23880	NA	GO:0008150,GO:0003674,GO:0005634	F-box and associated interaction domains-containing protein		3847.GLYMA09G01330.3
Sg.2G0001350a	AT4G12560	NA	GO:0005515,GO:0005515,GO:0005515,GO:0005634,GO:0042177,GO:0005515,GO:0005515,GO:0042177,GO:0005515,GO:0005737,GO:0005515,GO:0005515,GO:0005515,GO:0031348,GO:0005515,GO:0005515,GO:0005515,GO:0005515,GO:0005515,GO:0005515,GO:0005737,GO:0005634,GO:0042177,GO:0005515,GO:0005515,GO:0005515,GO:0005515,GO:0016567	F-box and associated interaction domains-containing protein	Encodes CPR1 (Constitutive Expresser of PR Genes 1, also known as CPR30), a F-Box protein that functions as a negative regulator of defense response and targets resistance proteins.	3847.GLYMA09G01330.3
Sg.2G0001346a	AT2G02030	NA	GO:0005634,GO:0003700,GO:0005634,GO:0006355,GO:0006355,GO:0006355,GO:0006355,GO:0043565	F-box family protein		59689.fgenesh2_kg.6__3191__AT4G12560.2
Sg.2G0001344a	AT3G06240	NA	GO:0005515,GO:0005634,GO:0008150,GO:0005515,GO:0005515	F-box family protein		3711.Bra014991.1-P
Sg.2G0001348a	AT4G12560	NA	GO:0005515,GO:0005515,GO:0005515,GO:0005634,GO:0042177,GO:0005515,GO:0005515,GO:0042177,GO:0005515,GO:0005737,GO:0005515,GO:0005515,GO:0005515,GO:0031348,GO:0005515,GO:0005515,GO:0005515,GO:0005515,GO:0005515,GO:0005515,GO:0005737,GO:0005634,GO:0042177,GO:0005515,GO:0005515,GO:0005515,GO:0005515,GO:0016567	F-box and associated interaction domains-containing protein	Encodes CPR1 (Constitutive Expresser of PR Genes 1, also known as CPR30), a F-Box protein that functions as a negative regulator of defense response and targets resistance proteins.	3847.GLYMA09G01330.3
Sg.2G0001347a	AT4G22390	NA	GO:0003674,GO:0008150,GO:0005575	F-box associated ubiquitination effector family protein		3847.GLYMA18G51020.2
Sg.2G0001342a	AT3G23880	NA	GO:0008150,GO:0003674,GO:0005634	F-box and associated interaction domains-containing protein		3847.GLYMA18G51020.2
Sg.2G0001343a	AT3G16210	NA	GO:0003674,GO:0008150	F-box family protein		3847.GLYMA01G44300.2
Sg.1G0002221a	AT1G73960	K03128	GO:0005669,GO:0008270,GO:0005669,GO:0016251,GO:0000976,GO:0005634,GO:0009506,GO:0005634,GO:0008237,GO:0005669,GO:0006367,GO:0006367,GO:0000976,GO:0005669,GO:0006367,GO:0005669,GO:0005669,GO:0008237,GO:0005634,GO:0006367,GO:0003682	TBP-associated factor 2		29760.VIT_17s0000g04200.t01
Sg.5G0002965b	AT2G06105	NA	GO:0005739			39947.LOC_Os08g22910.1
Sg.3G0000515a	AT4G00140	NA	GO:0010197,GO:0005634,GO:0010197,GO:0010197	Calcium-binding EF-hand family protein		3694.POPTR_0004s23230.1
Sg.3G0000506a	AT3G22170	NA	GO:0010017,GO:0010218,GO:0045893,GO:0010017,GO:0010017,GO:1900056,GO:0001228,GO:0042753,GO:1900056,GO:1900056,GO:0005634,GO:0005634,GO:0009585,GO:0005515,GO:0007623,GO:0010017,GO:0005515,GO:0009585,GO:0045893,GO:0009585,GO:0005634,GO:0005634,GO:0045893,GO:0010218,GO:0003700,GO:0008270,GO:1900056,GO:0045893,GO:0005515,GO:0042753,GO:0009585,GO:0009585,GO:0005634	far-red elongated hypocotyls 3	A component of the PHYA signaling network, mediates the FR-HIR response to far-red light in concert with FAR1.	39947.LOC_Os11g45530.1
Sg.3G0000523a	AT3G30200	NA	GO:0005524,GO:0005524,GO:0006003,GO:0005634,GO:0003873,GO:0003873,GO:0005829,GO:0004331,GO:0006003	Plant transposase (Ptta/En/Spm family)		39947.LOC_Os12g35950.1
Sg.3G0000000a	AT3G06910	K08592	GO:0005634,GO:0005737,GO:0016929,GO:0005634,GO:0070140,GO:0016929,GO:0016926,GO:0070140,GO:0016926,GO:0009506,GO:0016926,GO:0016926	UB-like protease 1A	Encodes a deSUMOylating enzyme. In vitro it has both peptidase activity and isopeptidase activity: it can cleave the C-terminal residues from SUMO to activate it for attachment to a target protein and it can also act on the isopeptide bond between SUMO and another protein. In vitro assays suggest that this enzyme is active against SUMO1 and SUMO2. It has weak activity with SUMO3 and cannot act on…	NA
Sg.4G0000099a	AT1G06740	NA	GO:0005634,GO:0008270		Encodes a member of a domesticated transposable element gene family MUSTANG. Members of this family are derived from transposable elements genes but gained function in plant fitness and flower development. Known members include: AT3G04605 (MUG1), AT2G30640 (MUG2), AT1G06740 (MUG3), AT5G16505 (MUG4), AT3G06940 (MUG5), AT5G48965 (MUG6), AT3G05850 (MUG7) and AT5G34853 (MUG8).	4558.Sb10g010620.1
Sg.4G0000098a	AT2G37125	NA	GO:0005634			NA
Sg.1G0002785p1	AT1G06740	NA	GO:0005634,GO:0008270		Encodes a member of a domesticated transposable element gene family MUSTANG. Members of this family are derived from transposable elements genes but gained function in plant fitness and flower development. Known members include: AT3G04605 (MUG1), AT2G30640 (MUG2), AT1G06740 (MUG3), AT5G16505 (MUG4), AT3G06940 (MUG5), AT5G48965 (MUG6), AT3G05850 (MUG7) and AT5G34853 (MUG8).	39947.LOC_Os03g41570.1
Sg.8G0000828p1	AT2G06265	NA	GO:0008270,GO:0005634			NA
Sg.4G0000143a	AT4G31900	NA	GO:0005524,GO:0005634,GO:0005634,GO:0005634,GO:0005524	chromatin remodeling factor, putative		NA
Sg.5G0002605a	AT2G06265	NA	GO:0008270,GO:0005634			NA
Sg.4G0000792a	AT1G29290	NA	GO:0005179,GO:0006995,GO:1902025,GO:0010037,GO:2000280,GO:0006995,GO:0005179,GO:0048046,GO:0006970,GO:0006970,GO:0006995,GO:2000280,GO:0006995			3694.POPTR_0005s27380.1
Sg.2G0000913p1	AT5G06350	K14827	GO:0097344,GO:0071339,GO:0009506,GO:0005634,GO:0008150,GO:0071339,GO:0005634	ARM repeat superfamily protein		4577.GRMZM5G871666_P01
Sg.9G0000892a
Sg.7G0001823a	AT3G59680	NA	GO:0005739			29760.VIT_05s0094g00520.t01
Sg.5G0001603a
Sg.5G0002937b	AT1G43760	NA	GO:0003674,GO:0005575,GO:0008150	DNAse I-like superfamily protein		3694.POPTR_0001s36990.1
Sg.4G0000316p1	AT3G20898	NA	GO:0032875,GO:0045786,GO:0045839,GO:0045839,GO:0045786,GO:0032875,GO:0032875,GO:0045839,GO:0005634,GO:0032875,GO:0005634			NA
Sg.1G0002233p1	AT3G05850	NA	GO:0008270,GO:0005634		Encodes a member of a domesticated transposable element gene family MUSTANG. Members of this family are derived from transposable elements genes but gained function in plant fitness and flower development. Known members include: AT3G04605 (MUG1), AT2G30640 (MUG2), AT1G06740 (MUG3), AT5G16505 (MUG4), AT3G06940 (MUG5), AT5G48965 (MUG6), AT3G05850 (MUG7) and AT5G34853 (MUG8).	39947.LOC_Os03g44590.1
Sg.1G0002234p4	AT3G10690	K02469	GO:0006265,GO:0009330,GO:0003918,GO:0006265,GO:0034335,GO:0042644,GO:0042644,GO:0005737,GO:0003677,GO:0034335,GO:0003918,GO:0005739,GO:0009507,GO:0005524,GO:0042644,GO:0016592,GO:0009507,GO:0003916,GO:0005694,GO:0005524	DNA GYRASE A	Encodes a protein that when expressed together with GYRB2 generates an active supercoiling DNA gyrase enzyme that shares similar properties to its bacterial counterpart, including sensitivity to gyrase-specific antibiotics.	NA
Sg.6G0001371a	AT2G01050	NA	GO:0005634,GO:0008150	zinc ion binding;nucleic acid binding		3694.POPTR_0005s01170.1
Sg.3G0000197p1
Sg.3G0002985a	AT3G24255	NA	GO:0005576,GO:0008150,GO:0005634,GO:0005634,GO:0005634,GO:0005576,GO:0005634	RNA-directed DNA polymerase (reverse transcriptase)-related family protein		3694.POPTR_0019s06550.1
Sg.3G0002995a	AT3G24255	NA	GO:0005576,GO:0008150,GO:0005634,GO:0005634,GO:0005634,GO:0005576,GO:0005634	RNA-directed DNA polymerase (reverse transcriptase)-related family protein		3694.POPTR_0001s36990.1
Sg.2G0002645p1	AT1G53420	NA	GO:0005886,GO:0004674,GO:0046777,GO:0005886,GO:0046777,GO:0004674,GO:0016301,GO:0046777,GO:0009506,GO:0004674	Leucine-rich repeat transmembrane protein kinase		29760.VIT_14s0006g01840.t01
Sg.5G0001253p2
Sg.7G0001531p2	AT5G04250	NA	GO:0016579,GO:0005737,GO:0016579,GO:0006508,GO:0005737,GO:0004843,GO:0004843	Cysteine proteinases superfamily protein		3847.GLYMA02G00300.1
Sg.4G0000053a	AT1G07520	NA	GO:0006355,GO:0043565,GO:0005634,GO:0005634,GO:0005634,GO:0006355,GO:0006355,GO:0010200,GO:0010200,GO:0005634,GO:0006355,GO:0003700,GO:0005634	GRAS family transcription factor		39947.LOC_Os01g20150.1
Sg.4G0000064a	AT2G01330	NA	GO:0030864,GO:0080008,GO:0005737,GO:0090406,GO:0080008,GO:0030042,GO:0030836,GO:0030042,GO:0030836,GO:0051015,GO:0030042,GO:0005515,GO:0030042,GO:0051015,GO:0051015,GO:0005737,GO:0051015,GO:0030864	nucleotide binding		4081.Solyc03g119090.2.1
Sg.4G0000050a	AT2G06105	NA	GO:0005739			39947.LOC_Os04g16630.1
Sg.4G0000068a	AT1G64430	NA	GO:0009507,GO:0009507,GO:0003674,GO:0008150,GO:0009507	Pentatricopeptide repeat (PPR) superfamily protein		NA
Sg.8G0000212p1
Sg.8G0000835a	AT5G25300	NA	GO:0003674,GO:0008150,GO:0005575			NA
Sg.8G0000836a	AT3G42170	NA	GO:0009791,GO:0046983,GO:0003677,GO:0005829,GO:0003677,GO:0005515,GO:0005829,GO:0005634,GO:0005634,GO:0005829	BED zinc finger ;hAT family dimerisation domain	transposase-like gene with conserved domains from the family of hAT transposases that includes hobo from Drosophila melanogaster, Activator (Ac) from maize, and Tam3 from snapdragon but lacks several amino acids known to be essential for Ac transposition5. The DAYSLEEPER gene lacks 8 bp duplications and TIRs (a common feature of transcriptionally silent hAT transposases), however, DAYSLEEPER expr…	3702.AT3G42170.1
Sg.8G0000857a	AT1G40087	NA	GO:0005634,GO:0008150,GO:0003674	Plant transposase (Ptta/En/Spm family)		4081.Solyc04g005730.2.1
Sg.8G0000868a	AT4G15560	K01662	GO:0009507,GO:0019288,GO:0015995,GO:0016114,GO:0009507,GO:0052865,GO:0042802,GO:0015995,GO:0016114,GO:0016744,GO:0015995,GO:0015995,GO:0016114,GO:0008661,GO:0019288,GO:0019288,GO:0052865,GO:0015995,GO:0019288,GO:0016114,GO:0052865,GO:0015995,GO:0009507,GO:0005515	Deoxyxylulose-5-phosphate synthase	Encodes a protein with 1-deoxyxylulose 5-phosphate synthase activity involved in the MEP pathway. It is essential for chloroplast development in Arabidopsis	3711.Bra033495.1-P
Sg.8G0000842a	AT5G48900	K01728	GO:0045490,GO:0045490,GO:0045490,GO:0016829,GO:0005576,GO:0030570	Pectin lyase-like superfamily protein		4081.Solyc04g076160.1.1
Sg.8G0000837a	AT1G43760	NA	GO:0003674,GO:0005575,GO:0008150	DNAse I-like superfamily protein		3694.POPTR_0014s19750.1
Sg.3G0000005p1	AT1G32120	NA	GO:0003674,GO:0008150,GO:0005634			4113.PGSC0003DMT400090754
Sg.9G0000421p1	AT3G48000	K00128	GO:0005829,GO:0005739,GO:0005739,GO:0004029,GO:0005524,GO:0005524,GO:0046686,GO:0005739,GO:0043878,GO:0005739,GO:0005739,GO:0005739,GO:0004029,GO:0009507	aldehyde dehydrogenase 2B4	Encodes a putative (NAD+) aldehyde dehydrogenase.	29760.VIT_14s0006g01840.t01
Sg.7G0002325p1	AT4G04650	NA	GO:0009409,GO:0009409,GO:0010319,GO:0010319	RNA-directed DNA polymerase (reverse transcriptase)-related family protein		4113.PGSC0003DMT400080201
Sg.8G0001048a
Sg.1G0002745a	AT1G04960	NA	GO:0008150,GO:0005576,GO:0003674	Protein of unknown function (DUF1664)		4081.Solyc08g082730.2.1
Sg.1G0002749a	AT4G00140	NA	GO:0010197,GO:0005634,GO:0010197,GO:0010197	Calcium-binding EF-hand family protein		NA
Sg.4G0002253a	AT4G29090	NA	GO:0004523,GO:0004523,GO:0009507,GO:0003676	Ribonuclease H-like superfamily protein		39947.LOC_Os10g37170.1
Sg.4G0002245a	AT1G52603	NA	GO:0008270,GO:0009507			NA
Sg.3G0002621a	AT4G36050	K10772	GO:0005634,GO:0008311,GO:0003906,GO:0004528,GO:0004528,GO:0046403,GO:0005634,GO:0006284,GO:0080111,GO:0008311,GO:0006281,GO:0006281,GO:0005634,GO:0006281,GO:0006281,GO:0006281,GO:0005634,GO:0006284,GO:0006284,GO:0006281,GO:0004527,GO:0008270,GO:0080111,GO:0005576	endonuclease/exonuclease/phosphatase family protein	Encodes a base excision repair protein with 3'-phosphatase activity and strong 3'-5' exonuclease activity. Together with ZDP, it plays overlapping roles in the maintenance of epigenome and genome stability in plants.	NA
Sg.3G0002924a	AT4G38180	NA	GO:0008270,GO:0005515,GO:0005634,GO:0005515,GO:0006355,GO:0006355,GO:0005515,GO:0005515,GO:0006355,GO:0006355	FAR1-related sequence 5		4558.Sb06g016820.1
Sg.3G0002923a	AT3G06910	K08592	GO:0005634,GO:0005737,GO:0016929,GO:0005634,GO:0070140,GO:0016929,GO:0016926,GO:0070140,GO:0016926,GO:0009506,GO:0016926,GO:0016926	UB-like protease 1A	Encodes a deSUMOylating enzyme. In vitro it has both peptidase activity and isopeptidase activity: it can cleave the C-terminal residues from SUMO to activate it for attachment to a target protein and it can also act on the isopeptide bond between SUMO and another protein. In vitro assays suggest that this enzyme is active against SUMO1 and SUMO2. It has weak activity with SUMO3 and cannot act on…	NA
Sg.6G0001805p2	AT5G13530	K16279	GO:0005802,GO:0004842,GO:0005515,GO:0009738,GO:0009738,GO:0009738,GO:0009788,GO:0009788,GO:0045324,GO:0009737,GO:0009738,GO:0009738,GO:0009788,GO:0009738,GO:0005622,GO:0048589,GO:0009788,GO:0009788,GO:0005802,GO:0006468,GO:0009737,GO:0009738,GO:0004672,GO:0045324,GO:0016197,GO:0004842,GO:0005515,GO:0016567,GO:0004842,GO:0004842,GO:0009788,GO:0005737,GO:0005802,GO:0005524,GO:0009788,GO:0005515,GO:…	protein kinases;ubiquitin-protein ligases	Encodes KEEP ON GOING (KEG), a RING E3 ligase involved in abscisic acid signaling. KEG is essential for Arabidopsis growth and development. ABA promotes KEG degradation via the ubiquitin dependent 26S proteasome pathway.	NA
Sg.3G0002691p1	AT2G26650	K21867	GO:0005515,GO:0006813,GO:0048767,GO:0009414,GO:0009414,GO:0005515,GO:0090333,GO:0005515,GO:0048767,GO:0005515,GO:0005216,GO:0048767,GO:0048767,GO:0005515,GO:0005515,GO:0009651,GO:0042802,GO:0042802,GO:0005242,GO:0009414,GO:0005886,GO:0005515,GO:0048767,GO:0005515,GO:0048767,GO:0009651,GO:0005242,GO:0005515,GO:0005515,GO:0006813,GO:0005242	K+ transporter 1	Encodes AKT1, a member of the Shaker family inward rectifying potassium channel predominantly expressed in predominantly in root hairs and root endodermis. This family includes five groups based on phylogenetic analysis (FEBS Letters (2007) 581: 2357): I (inward rectifying channel): AKT1 (AT2G26650), AKT5 (AT4G32500) and SPIK (also known as AKT6, AT2G25600); II (inward rectifying channel): KAT1 (…	NA
Sg.2G0001982p1	AT3G09510	NA	GO:0008150,GO:0003676,GO:0004523,GO:0004523	Ribonuclease H-like superfamily protein		39947.LOC_Os06g28660.1
Sg.4G0001010a	AT1G60240	NA	GO:0006355,GO:0003700,GO:0005739,GO:0006355,GO:0006355,GO:0006355	NAC (No Apical Meristem) domain transcriptional regulator superfamily protein		3847.GLYMA11G03020.1
Sg.4G0000997a	AT4G38180	NA	GO:0008270,GO:0005515,GO:0005634,GO:0005515,GO:0006355,GO:0006355,GO:0005515,GO:0005515,GO:0006355,GO:0006355	FAR1-related sequence 5		39947.LOC_Os11g45530.1
Sg.4G0001008a	AT5G35400	NA	GO:0005634,GO:0031119,GO:0031119,GO:0003723,GO:0001522,GO:0009982,GO:0001522,GO:0106029,GO:0009982	Pseudouridine synthase family protein		NA
Sg.4G0001019a	AT4G29090	NA	GO:0004523,GO:0004523,GO:0009507,GO:0003676	Ribonuclease H-like superfamily protein		39947.LOC_Os12g29700.1
Sg.5G0001080a	ATMG00860	NA	GO:0008150,GO:0005739,GO:0003674	DNA/RNA polymerases superfamily protein		39947.LOC_Os02g51240.1
Sg.5G0001101a	AT2G07806	NA	GO:0009507,GO:0003674,GO:0008150,GO:0005739			3694.POPTR_0019s08360.1
Sg.2G0002928p1	AT1G06720	K14569	GO:0005634,GO:0005525,GO:0000462,GO:0005525,GO:0005634,GO:0000479,GO:0042254,GO:0000479,GO:0000462,GO:0005525,GO:0030686,GO:0000462,GO:0003924,GO:0000479,GO:0005634,GO:0005634,GO:0034511,GO:0005525	P-loop containing nucleoside triphosphate hydrolases superfamily protein		NA
Sg.3G0002621p2	AT4G36050	K10772	GO:0005634,GO:0008311,GO:0003906,GO:0004528,GO:0004528,GO:0046403,GO:0005634,GO:0006284,GO:0080111,GO:0008311,GO:0006281,GO:0006281,GO:0005634,GO:0006281,GO:0006281,GO:0006281,GO:0005634,GO:0006284,GO:0006284,GO:0006281,GO:0004527,GO:0008270,GO:0080111,GO:0005576	endonuclease/exonuclease/phosphatase family protein	Encodes a base excision repair protein with 3'-phosphatase activity and strong 3'-5' exonuclease activity. Together with ZDP, it plays overlapping roles in the maintenance of epigenome and genome stability in plants.	NA
Sg.2G0000913p2
Sg.1G0002334a	AT5G57450	K10880	GO:0033065,GO:0000722,GO:0005737,GO:0005737,GO:0045003,GO:0005515,GO:0045003,GO:0005515,GO:0051321,GO:0051321,GO:0008821,GO:0000400,GO:0008094,GO:0045003,GO:0005657,GO:0045003,GO:0000722,GO:0006302,GO:0045003,GO:0090656,GO:0003697,GO:0008821,GO:0090656,GO:0071140,GO:0045003,GO:0006302,GO:0006302,GO:0090656	homolog of X-ray repair cross complementing 3 (XRCC3)	Involved in homologous recombination and recombinational repair, mutants are sterile, hypersensitive to DNA crosslinking agents, show aberrant meiosis with extensive chromosome fragmentation	3711.Bra006820.1-P
Sg.1G0002330a	AT4G15090	NA	GO:0045893,GO:0010017,GO:0010017,GO:0009639,GO:0042753,GO:0010017,GO:0010017,GO:0005515,GO:0010018,GO:0005634,GO:0010017,GO:0010017,GO:0005634,GO:0045893,GO:0010017,GO:0005634,GO:0005634,GO:1900056,GO:0045893,GO:0005634,GO:0045893,GO:0008270,GO:0010218,GO:0003700,GO:0010018,GO:0010218,GO:0010017,GO:0010018,GO:0005634,GO:0005634,GO:1900056,GO:0010018	FRS (FAR1 Related Sequences) transcription factor family	Encodes a nuclear localized protein involved in far red light response signaling. Loss of function mutants are defective in far red light responses. Interacts with homologous gene FHY3.	15368.BRADI3G51320.1
Sg.1G0002322a	AT1G43760	NA	GO:0003674,GO:0005575,GO:0008150	DNAse I-like superfamily protein		3694.POPTR_0007s05820.1
Sg.3G0003230b	AT1G40390	NA	GO:0003674,GO:0005634,GO:0008150	DNAse I-like superfamily protein		3694.POPTR_0007s05820.1
Sg.1G0002735a	AT3G10460	NA	GO:0008150,GO:0005576,GO:0003674	Plant self-incompatibility protein S1 family		39947.LOC_Os05g11280.1
Sg.8G0000884a	AT1G13160	K14856	GO:0005634	ARM repeat superfamily protein		39947.LOC_Os10g21980.1
Sg.1G0003079b	AT3G30770	NA	GO:0008150,GO:0005575,GO:0003674	Eukaryotic aspartyl protease family protein		3711.Bra033016.1-P
Sg.1G0000146a	AT1G43760	NA	GO:0003674,GO:0005575,GO:0008150	DNAse I-like superfamily protein		3694.POPTR_0014s19560.1
Sg.1G0000149a	AT4G38180	NA	GO:0008270,GO:0005515,GO:0005634,GO:0005515,GO:0006355,GO:0006355,GO:0005515,GO:0005515,GO:0006355,GO:0006355	FAR1-related sequence 5		39947.LOC_Os01g06852.1
Sg.3G0002754p2
Sg.8G0000072a	AT1G06740	NA	GO:0005634,GO:0008270		Encodes a member of a domesticated transposable element gene family MUSTANG. Members of this family are derived from transposable elements genes but gained function in plant fitness and flower development. Known members include: AT3G04605 (MUG1), AT2G30640 (MUG2), AT1G06740 (MUG3), AT5G16505 (MUG4), AT3G06940 (MUG5), AT5G48965 (MUG6), AT3G05850 (MUG7) and AT5G34853 (MUG8).	39946.BGIOSGA017511-PA
Sg.8G0000071a	AT4G36050	K10772	GO:0005634,GO:0008311,GO:0003906,GO:0004528,GO:0004528,GO:0046403,GO:0005634,GO:0006284,GO:0080111,GO:0008311,GO:0006281,GO:0006281,GO:0005634,GO:0006281,GO:0006281,GO:0006281,GO:0005634,GO:0006284,GO:0006284,GO:0006281,GO:0004527,GO:0008270,GO:0080111,GO:0005576	endonuclease/exonuclease/phosphatase family protein	Encodes a base excision repair protein with 3'-phosphatase activity and strong 3'-5' exonuclease activity. Together with ZDP, it plays overlapping roles in the maintenance of epigenome and genome stability in plants.	NA
Sg.4G0003123a	AT5G42905	NA	GO:0003676,GO:0004523,GO:0005575,GO:0004523	Polynucleotidyl transferase, ribonuclease H-like superfamily protein		Pfam:RnaseH
Sg.4G0003125a	AT1G11160	K18643	GO:0051510,GO:0007019,GO:0051510,GO:0051013,GO:0008352,GO:0008352,GO:0051510,GO:0051013,GO:0051013,GO:0080008,GO:0051510,GO:0051013,GO:0043622,GO:0005634,GO:0008352,GO:0080008,GO:0051510,GO:0007019,GO:0005515,GO:0015630,GO:0005515,GO:0043622,GO:0005515	Transducin/WD40 repeat-like superfamily protein	One of four katanin p80 subunits. Involved in targeting of katanin complex to crossover and branch points to properly sever microtubules.	NA
Sg.5G0001564p1	AT4G38170	NA	GO:0006355,GO:0006355,GO:0006355,GO:0006355,GO:0008270	FAR1-related sequence 9		FAR1 DNA-binding domain
Sg.3G0000254a	AT5G35840	NA	GO:0006355,GO:0009507,GO:0009585,GO:0006355,GO:0009585,GO:0009584,GO:0017006,GO:0009584,GO:0009585,GO:0005634,GO:0006355,GO:0006355,GO:0009585,GO:0004673,GO:0005515,GO:0042803,GO:0005515,GO:0004673,GO:0005515,GO:0004673,GO:0009585,GO:0009584	phytochrome C	Encodes the apoprotein of phytochrome;one of a family of photoreceptors that modulate plant growth and development. The mRNA is cell-to-cell mobile.	CACTA, En Spm sub-class
Sg.2G0002960b	AT5G62730	K14638	GO:0022857,GO:0005576,GO:0055085,GO:0005576,GO:0055085	Major facilitator superfamily protein		NA
Sg.2G0002949b	AT3G02340	NA	GO:0006511,GO:0005634,GO:0006511,GO:0005634,GO:0061630,GO:0061630,GO:0006511,GO:0006511	RING/U-box superfamily protein		E3 ubiquitin-protein ligase RING1-like
Sg.6G0001296a	AT5G23420	NA	GO:0010197,GO:0005634,GO:0003677,GO:0003677,GO:0000741,GO:0010197,GO:0010197,GO:0010197,GO:0010197,GO:0005634,GO:0010197,GO:0005634,GO:0003700	high-mobility group box 6	Encodes HMGB6, a protein belonging to the subgroup of HMGB (high mobility group B) proteins. Localized in the nucleus. Binds to supercoiled DNA in vitro. HMGB6 is phosphorylated by protein kinase CK2alpha within its acidic C-terminal domain.	Plant mobile domain
Sg.3G0000014a	AT3G22170	NA	GO:0010017,GO:0010218,GO:0045893,GO:0010017,GO:0010017,GO:1900056,GO:0001228,GO:0042753,GO:1900056,GO:1900056,GO:0005634,GO:0005634,GO:0009585,GO:0005515,GO:0007623,GO:0010017,GO:0005515,GO:0009585,GO:0045893,GO:0009585,GO:0005634,GO:0005634,GO:0045893,GO:0010218,GO:0003700,GO:0008270,GO:1900056,GO:0045893,GO:0005515,GO:0042753,GO:0009585,GO:0009585,GO:0005634	far-red elongated hypocotyls 3	A component of the PHYA signaling network, mediates the FR-HIR response to far-red light in concert with FAR1.	Transposase, Mutator family
Sg.3G0000018a	AT4G02550	NA	GO:0031347,GO:0005634,GO:0005634,GO:0005634,GO:0005634,GO:0005634			NA
Sg.3G0000013a	AT2G04865	NA	GO:0005634,GO:0005634,GO:0008150,GO:0005634	Aminotransferase-like, plant mobile domain family protein	Encodes a nuclear localized aminotransferase-like protein containing a plant mobile domain. The mRNA is cell-to-cell mobile.	Serine threonine-protein phosphatase 7 long form
Sg.3G0000205a	AT2G45650	K09264	GO:0000977,GO:0048437,GO:0048437,GO:0003700,GO:0005634,GO:0010228,GO:0009911,GO:0000976,GO:0003700,GO:0046983,GO:0009911,GO:0048437,GO:0003700,GO:0005634,GO:0010228,GO:0005515,GO:0000976,GO:0000977,GO:0000976,GO:0045944,GO:0010228,GO:0000976,GO:0045944,GO:0043565,GO:0045944,GO:0008134,GO:0009911,GO:0010228,GO:0009911,GO:0048437,GO:0005515,GO:0045944,GO:0000981,GO:0009911	AGAMOUS-like 6	Sequence suggests this encodes a MADS-box transcription factor. Negatively regulates the FLC/MAF clade genes and positively regulates FT in Arabidopsis.	NA
Sg.3G0000204a
Sg.3G0000197a	AT5G25580	NA	GO:0003674,GO:0005634,GO:0008150			3847.GLYMA01G42340.2
Sg.5G0001053a	AT3G05850	NA	GO:0008270,GO:0005634		Encodes a member of a domesticated transposable element gene family MUSTANG. Members of this family are derived from transposable elements genes but gained function in plant fitness and flower development. Known members include: AT3G04605 (MUG1), AT2G30640 (MUG2), AT1G06740 (MUG3), AT5G16505 (MUG4), AT3G06940 (MUG5), AT5G48965 (MUG6), AT3G05850 (MUG7) and AT5G34853 (MUG8).	NA
Sg.5G0001054a	AT2G06265	NA	GO:0008270,GO:0005634			NA
Sg.5G0001060a	AT5G57450	K10880	GO:0033065,GO:0000722,GO:0005737,GO:0005737,GO:0045003,GO:0005515,GO:0045003,GO:0005515,GO:0051321,GO:0051321,GO:0008821,GO:0000400,GO:0008094,GO:0045003,GO:0005657,GO:0045003,GO:0000722,GO:0006302,GO:0045003,GO:0090656,GO:0003697,GO:0008821,GO:0090656,GO:0071140,GO:0045003,GO:0006302,GO:0006302,GO:0090656	homolog of X-ray repair cross complementing 3 (XRCC3)	Involved in homologous recombination and recombinational repair, mutants are sterile, hypersensitive to DNA crosslinking agents, show aberrant meiosis with extensive chromosome fragmentation	3711.Bra006820.1-P
Sg.3G0000069p2	AT4G29090	NA	GO:0004523,GO:0004523,GO:0009507,GO:0003676	Ribonuclease H-like superfamily protein		39947.LOC_Os12g29700.1
Sg.8G0000636a	AT1G58060	K18995	GO:0003724,GO:0005634,GO:0005622,GO:0003723,GO:0003724	RNA helicase family protein		NA
Sg.8G0000591a	AT5G53420	NA	GO:0005634,GO:0005634,GO:0005634,GO:0005634,GO:0090548,GO:0003674,GO:0005634,GO:0090548	CCT motif family protein		NA
Sg.3G0002877a	AT3G05850	NA	GO:0008270,GO:0005634		Encodes a member of a domesticated transposable element gene family MUSTANG. Members of this family are derived from transposable elements genes but gained function in plant fitness and flower development. Known members include: AT3G04605 (MUG1), AT2G30640 (MUG2), AT1G06740 (MUG3), AT5G16505 (MUG4), AT3G06940 (MUG5), AT5G48965 (MUG6), AT3G05850 (MUG7) and AT5G34853 (MUG8).	39947.LOC_Os05g31510.1
Sg.3G0002891a	AT1G15240	K17925	GO:0005737,GO:0035091,GO:0005634,GO:0035091,GO:0005737,GO:0005634,GO:0007165,GO:0005634,GO:0035091,GO:0035091	Phox-associated domain;Phox-like;Sorting nexin, C-terminal		4558.Sb06g010506.1
Sg.9G0000909a
Sg.8G0002470b	AT4G29090	NA	GO:0004523,GO:0004523,GO:0009507,GO:0003676	Ribonuclease H-like superfamily protein		3711.Bra033926.1-P
Sg.8G0002181p1
Sg.4G0001387a	AT3G05850	NA	GO:0008270,GO:0005634		Encodes a member of a domesticated transposable element gene family MUSTANG. Members of this family are derived from transposable elements genes but gained function in plant fitness and flower development. Known members include: AT3G04605 (MUG1), AT2G30640 (MUG2), AT1G06740 (MUG3), AT5G16505 (MUG4), AT3G06940 (MUG5), AT5G48965 (MUG6), AT3G05850 (MUG7) and AT5G34853 (MUG8).	NA
Sg.4G0001413a	AT5G65460	NA	GO:0031022,GO:0009904,GO:0031022,GO:0007018,GO:0005515,GO:0009903,GO:0003777,GO:0009904,GO:0005829,GO:0008017,GO:0005634,GO:0009904,GO:0009904,GO:0005634,GO:0009507,GO:0005634,GO:0005515,GO:0009904,GO:0009903,GO:0009903,GO:0005886,GO:0005634,GO:0005515,GO:0005886,GO:0009904,GO:0005622,GO:0008017,GO:0005634,GO:0009903	kinesin like protein for actin based chloroplast movement 2	Kinesin that binds cyclin-dependent kinase CDKA;1 as homodimer or as heterodimer with KCA1	geminivirus Rep-interacting motor
Sg.4G0001439a	AT2G01050	NA	GO:0005634,GO:0008150	zinc ion binding;nucleic acid binding		Inherit from KOG: Retrotransposon protein
Sg.4G0001386a	AT1G52603	NA	GO:0008270,GO:0009507			GRF zinc finger
Sg.7G0000969a	AT1G60220	K16287	GO:0070140,GO:0016926,GO:0070139,GO:0010228,GO:0070139,GO:0016926,GO:0016926,GO:0006508,GO:0005634,GO:0016926,GO:0010228,GO:0005634,GO:0070140,GO:0070140,GO:0009651,GO:0010228,GO:0009651,GO:0010228,GO:0070140	UB-like protease 1D	Encodes a deSUMOylating enzyme. In vitro it has both peptidase activity and isopeptidase activity: it can cleave C-terminal residues from SUMO to activate it for attachment to a target protein and it can also act on the isopeptide bond between SUMO and another protein. sGFP:OTS1 protein accumulates in the nucleus. Double mutant analysis with ULP1C/OTS2 indicates that these genes are involved in s…	NA
Sg.7G0000970a	AT4G15090	NA	GO:0045893,GO:0010017,GO:0010017,GO:0009639,GO:0042753,GO:0010017,GO:0010017,GO:0005515,GO:0010018,GO:0005634,GO:0010017,GO:0010017,GO:0005634,GO:0045893,GO:0010017,GO:0005634,GO:0005634,GO:1900056,GO:0045893,GO:0005634,GO:0045893,GO:0008270,GO:0010218,GO:0003700,GO:0010018,GO:0010218,GO:0010017,GO:0010018,GO:0005634,GO:0005634,GO:1900056,GO:0010018	FRS (FAR1 Related Sequences) transcription factor family	Encodes a nuclear localized protein involved in far red light response signaling. Loss of function mutants are defective in far red light responses. Interacts with homologous gene FHY3.	FAR1 DNA-binding domain
Sg.3G0000363a	AT3G42723	NA	GO:0009506	aminoacyl-tRNA ligases;ATP binding;nucleotide binding		Retrotransposon protein
Sg.5G0001467p1	AT1G80770	K06943	GO:0005525,GO:0005634,GO:0005525,GO:0005634,GO:0005634,GO:0005634,GO:0005634,GO:0005634	P-loop containing nucleoside triphosphate hydrolases superfamily protein		CACTA, En Spm sub-class
Sg.4G0000317a	AT1G51538	NA	GO:0009506,GO:0005634,GO:0008150	Aminotransferase-like, plant mobile domain family protein		Conserved gene of
Sg.4G0000316a	AT2G25760	NA	GO:0004672,GO:0018105,GO:0006468,GO:0016055,GO:0005515,GO:0001932,GO:0005634,GO:0005524,GO:0009788,GO:0004672,GO:0018105,GO:0009788,GO:0004672,GO:0006468,GO:0006468,GO:0001932,GO:0001932,GO:0001932,GO:0006468,GO:0009788,GO:0004672,GO:0006468,GO:0009788,GO:0006468,GO:0004674,GO:0005634,GO:0006897,GO:0004674,GO:0005634,GO:0006468,GO:0004674,GO:0005524,GO:0006897,GO:0006468,GO:0004672,GO:0009788,GO:…	Protein kinase family protein	Casein kinase involved in phosphorylation and ubiquination of RYR/PYLs, resulting in negative regulation of ABA response.	NA
Sg.5G0000077p3	AT3G01410	NA	GO:0005737,GO:0005634,GO:0004523,GO:0005737,GO:0004523,GO:0003676	Polynucleotidyl transferase, ribonuclease H-like superfamily protein		Retrotransposon protein
Sg.9G0001123a	AT5G13940	NA	GO:0009507,GO:0009507			Protein of unknown function (DUF3754)
Sg.4G0000821a	AT4G17330	NA	GO:0005634,GO:0005634,GO:0005634,GO:0009506	G2484-1 protein	gene of unknown function expressed in seedlings, flower buds and stems	NA
Sg.4G0000825a	AT1G04960	NA	GO:0008150,GO:0005576,GO:0003674	Protein of unknown function (DUF1664)		Protein of unknown function (DUF1664)
Sg.8G0000800p1	AT3G24255	NA	GO:0005576,GO:0008150,GO:0005634,GO:0005634,GO:0005634,GO:0005576,GO:0005634	RNA-directed DNA polymerase (reverse transcriptase)-related family protein		CONTAINS InterPro DOMAIN s RNA-directed DNA polymerase (reverse transcriptase), related (InterPro IPR015706)
Sg.7G0002318a
Sg.5G0001311a	AT1G40390	NA	GO:0003674,GO:0005634,GO:0008150	DNAse I-like superfamily protein		zinc knuckle (CCHC-type) family protein
Sg.5G0001306a	AT3G22170	NA	GO:0010017,GO:0010218,GO:0045893,GO:0010017,GO:0010017,GO:1900056,GO:0001228,GO:0042753,GO:1900056,GO:1900056,GO:0005634,GO:0005634,GO:0009585,GO:0005515,GO:0007623,GO:0010017,GO:0005515,GO:0009585,GO:0045893,GO:0009585,GO:0005634,GO:0005634,GO:0045893,GO:0010218,GO:0003700,GO:0008270,GO:1900056,GO:0045893,GO:0005515,GO:0042753,GO:0009585,GO:0009585,GO:0005634	far-red elongated hypocotyls 3	A component of the PHYA signaling network, mediates the FR-HIR response to far-red light in concert with FAR1.	FAR1 DNA-binding domain
Sg.5G0001313a	ATMG01410	NA	GO:0005739,GO:0008150,GO:0003674	open reading frame 204		Mitovirus RNA-dependent RNA polymerase
Sg.6G0001074a	AT1G21280	NA	GO:0003674,GO:0008150,GO:0005634			Inherit from KOG: Retrotransposon protein
Sg.2G0001996a	AT2G06265	NA	GO:0008270,GO:0005634			NA
Sg.2G0001989a	AT3G05620	K01051	GO:0042545,GO:0030599,GO:0042545,GO:0045490,GO:0045490,GO:0045490,GO:0046910	Plant invertase/pectin methylesterase inhibitor superfamily		Inherit from strNOG: CACTA, En Spm sub-class
Sg.2G0001995a	AT1G06740	NA	GO:0005634,GO:0008270		Encodes a member of a domesticated transposable element gene family MUSTANG. Members of this family are derived from transposable elements genes but gained function in plant fitness and flower development. Known members include: AT3G04605 (MUG1), AT2G30640 (MUG2), AT1G06740 (MUG3), AT5G16505 (MUG4), AT3G06940 (MUG5), AT5G48965 (MUG6), AT3G05850 (MUG7) and AT5G34853 (MUG8).	Pfam:MuDR
Sg.2G0001982a	AT2G13980	NA	GO:0005634,GO:0003676,GO:0004523,GO:0004523,GO:0008150	Polynucleotidyl transferase, ribonuclease H-like superfamily protein		Retrotransposon protein
Sg.2G0001992a
Sg.2G0001990a	AT1G43760	NA	GO:0003674,GO:0005575,GO:0008150	DNAse I-like superfamily protein		3694.POPTR_0014s19690.1
Sg.8G0001756a	AT4G29090	NA	GO:0004523,GO:0004523,GO:0009507,GO:0003676	Ribonuclease H-like superfamily protein		39947.LOC_Os12g29700.1
Sg.4G0002922a	AT2G06105	NA	GO:0005739			Retro-transposon
Sg.4G0002927a	AT2G34320	NA	GO:0004523,GO:0003676,GO:0005575,GO:0004523,GO:0008150	Polynucleotidyl transferase, ribonuclease H-like superfamily protein		NA
Sg.4G0002933a	AT3G20898	NA	GO:0032875,GO:0045786,GO:0045839,GO:0045839,GO:0045786,GO:0032875,GO:0032875,GO:0045839,GO:0005634,GO:0032875,GO:0005634			NA
Sg.2G0002295p1	AT4G36050	K10772	GO:0005634,GO:0008311,GO:0003906,GO:0004528,GO:0004528,GO:0046403,GO:0005634,GO:0006284,GO:0080111,GO:0008311,GO:0006281,GO:0006281,GO:0005634,GO:0006281,GO:0006281,GO:0006281,GO:0005634,GO:0006284,GO:0006284,GO:0006281,GO:0004527,GO:0008270,GO:0080111,GO:0005576	endonuclease/exonuclease/phosphatase family protein	Encodes a base excision repair protein with 3'-phosphatase activity and strong 3'-5' exonuclease activity. Together with ZDP, it plays overlapping roles in the maintenance of epigenome and genome stability in plants.	NA
Sg.7G0001243a	AT3G52700	NA	GO:0008150,GO:0003674			NA
Sg.7G0001240a	AT5G42905	NA	GO:0003676,GO:0004523,GO:0005575,GO:0004523	Polynucleotidyl transferase, ribonuclease H-like superfamily protein		RNase H family protein
Sg.2G0001900p1	AT4G36050	K10772	GO:0005634,GO:0008311,GO:0003906,GO:0004528,GO:0004528,GO:0046403,GO:0005634,GO:0006284,GO:0080111,GO:0008311,GO:0006281,GO:0006281,GO:0005634,GO:0006281,GO:0006281,GO:0006281,GO:0005634,GO:0006284,GO:0006284,GO:0006281,GO:0004527,GO:0008270,GO:0080111,GO:0005576	endonuclease/exonuclease/phosphatase family protein	Encodes a base excision repair protein with 3'-phosphatase activity and strong 3'-5' exonuclease activity. Together with ZDP, it plays overlapping roles in the maintenance of epigenome and genome stability in plants.	NA
Sg.1G0002166p1	AT3G22170	NA	GO:0010017,GO:0010218,GO:0045893,GO:0010017,GO:0010017,GO:1900056,GO:0001228,GO:0042753,GO:1900056,GO:1900056,GO:0005634,GO:0005634,GO:0009585,GO:0005515,GO:0007623,GO:0010017,GO:0005515,GO:0009585,GO:0045893,GO:0009585,GO:0005634,GO:0005634,GO:0045893,GO:0010218,GO:0003700,GO:0008270,GO:1900056,GO:0045893,GO:0005515,GO:0042753,GO:0009585,GO:0009585,GO:0005634	far-red elongated hypocotyls 3	A component of the PHYA signaling network, mediates the FR-HIR response to far-red light in concert with FAR1.	FAR1 DNA-binding domain
Sg.1G0002168p1	AT4G26750	K12199	GO:0009814,GO:0009814,GO:0005515,GO:1903335,GO:0005515,GO:0005515,GO:0005515,GO:0032511,GO:0080001,GO:0005515,GO:0080001,GO:0005771,GO:0042803,GO:0005634,GO:0080001,GO:0005634,GO:0005515,GO:0016192,GO:0005515,GO:1900426,GO:0005771,GO:0005515,GO:0005515,GO:0009814,GO:0005515,GO:1900426,GO:0080001,GO:0005515,GO:0005768,GO:1900426,GO:0016192,GO:0042803,GO:0005737,GO:0032511,GO:0005515,GO:1903335	hydroxyproline-rich glycoprotein family protein	Encodes a protein involved in mediating plant responses to pathogenesis. Loss of function mutations have increased susceptibility to bacterial pathogens and are defective in pathogen induced endocytosis and vesicle trafficking. LIP5 physically interacts with SKD1 and that interaction is required for its resistance phenotype. LIP5 is phosphorylated by MPK3 and MPK6, both of which are components of…	NA
Sg.5G0001196a
Sg.5G0001189a	AT5G61050	NA	GO:0003674,GO:0008150	histone deacetylase-related / HD-related		Plant mobile domain
Sg.4G0003059a	AT2G35800	NA	GO:0009941,GO:0009941,GO:0009941,GO:0009941,GO:0009507,GO:0009536,GO:0005743,GO:0009941,GO:0009941,GO:0005739,GO:0005743,GO:0005347,GO:0000095,GO:0005783,GO:0009507,GO:0005509,GO:0005743	mitochondrial substrate carrier family protein	Encodes a predicted calcium-dependent S-adenosyl methionine carrier.	NA
Sg.2G0002451a
Sg.7G0000315a	AT3G05850	NA	GO:0008270,GO:0005634		Encodes a member of a domesticated transposable element gene family MUSTANG. Members of this family are derived from transposable elements genes but gained function in plant fitness and flower development. Known members include: AT3G04605 (MUG1), AT2G30640 (MUG2), AT1G06740 (MUG3), AT5G16505 (MUG4), AT3G06940 (MUG5), AT5G48965 (MUG6), AT3G05850 (MUG7) and AT5G34853 (MUG8).	Pfam:MuDR
Sg.9G0000818a	AT5G27270	NA	GO:0003729,GO:0009507,GO:0009507,GO:0009507	Tetratricopeptide repeat (TPR)-like superfamily protein		Plant transposase (Ptta/En/Spm family)
Sg.3G0001419a	AT3G05850	NA	GO:0008270,GO:0005634		Encodes a member of a domesticated transposable element gene family MUSTANG. Members of this family are derived from transposable elements genes but gained function in plant fitness and flower development. Known members include: AT3G04605 (MUG1), AT2G30640 (MUG2), AT1G06740 (MUG3), AT5G16505 (MUG4), AT3G06940 (MUG5), AT5G48965 (MUG6), AT3G05850 (MUG7) and AT5G34853 (MUG8).	Pfam:MuDR
Sg.2G0002677p2	AT4G36050	K10772	GO:0005634,GO:0008311,GO:0003906,GO:0004528,GO:0004528,GO:0046403,GO:0005634,GO:0006284,GO:0080111,GO:0008311,GO:0006281,GO:0006281,GO:0005634,GO:0006281,GO:0006281,GO:0006281,GO:0005634,GO:0006284,GO:0006284,GO:0006281,GO:0004527,GO:0008270,GO:0080111,GO:0005576	endonuclease/exonuclease/phosphatase family protein	Encodes a base excision repair protein with 3'-phosphatase activity and strong 3'-5' exonuclease activity. Together with ZDP, it plays overlapping roles in the maintenance of epigenome and genome stability in plants.	NA
Sg.3G0001372a	AT1G06740	NA	GO:0005634,GO:0008270		Encodes a member of a domesticated transposable element gene family MUSTANG. Members of this family are derived from transposable elements genes but gained function in plant fitness and flower development. Known members include: AT3G04605 (MUG1), AT2G30640 (MUG2), AT1G06740 (MUG3), AT5G16505 (MUG4), AT3G06940 (MUG5), AT5G48965 (MUG6), AT3G05850 (MUG7) and AT5G34853 (MUG8).	transposon protein
Sg.3G0001439a	AT4G36050	K10772	GO:0005634,GO:0008311,GO:0003906,GO:0004528,GO:0004528,GO:0046403,GO:0005634,GO:0006284,GO:0080111,GO:0008311,GO:0006281,GO:0006281,GO:0005634,GO:0006281,GO:0006281,GO:0006281,GO:0005634,GO:0006284,GO:0006284,GO:0006281,GO:0004527,GO:0008270,GO:0080111,GO:0005576	endonuclease/exonuclease/phosphatase family protein	Encodes a base excision repair protein with 3'-phosphatase activity and strong 3'-5' exonuclease activity. Together with ZDP, it plays overlapping roles in the maintenance of epigenome and genome stability in plants.	NA
Sg.2G0002674p1	AT3G01410	NA	GO:0005737,GO:0005634,GO:0004523,GO:0005737,GO:0004523,GO:0003676	Polynucleotidyl transferase, ribonuclease H-like superfamily protein		Retrotransposon protein
Sg.5G0000077p4	AT5G39775	NA	GO:0005575,GO:0003674,GO:0008150			Retrotransposon protein
Sg.7G0002544a	AT2G16485	NA	GO:0032776,GO:0005829,GO:0016593,GO:0010964,GO:0005737,GO:0005634,GO:0010964,GO:0003677,GO:0010964,GO:1990269,GO:0032776,GO:0005515,GO:0010964,GO:0016593,GO:0032776,GO:0042393,GO:0005634,GO:0010964,GO:0016593	nucleic acid binding;zinc ion binding;DNA binding	Encodes NERD (Needed for RDR2-independent DNA methylation), a plant-specific GW repeat- and PHD finger-containing protein involved in siRNA-dependent DNA methylation.	NA
Sg.6G0000639p1	AT2G02930	K00799	GO:0004364,GO:0009407,GO:0005737,GO:0009407,GO:0002239,GO:0002239,GO:0009407,GO:0005829,GO:0005739,GO:0005737,GO:0005886,GO:0009407,GO:0009407,GO:0009507,GO:0043295	glutathione S-transferase F3	Encodes glutathione transferase belonging to the phi class of GSTs. Naming convention according to Wagner et al. (2002).	glutathione s-transferase
Sg.9G0000421p2	AT3G48000	K00128	GO:0005829,GO:0005739,GO:0005739,GO:0004029,GO:0005524,GO:0005524,GO:0046686,GO:0005739,GO:0043878,GO:0005739,GO:0005739,GO:0005739,GO:0004029,GO:0009507	aldehyde dehydrogenase 2B4	Encodes a putative (NAD+) aldehyde dehydrogenase.	Plant mobile domain
Sg.5G0000860a	AT5G53640	NA	GO:0003674,GO:0008150,GO:0005739			F-box domain containing protein, expressed
Sg.5G0000859a	AT1G78760	NA	GO:0005634,GO:0008150,GO:0005515,GO:0005515,GO:0005515	F-box/RNI-like superfamily protein		Leucine Rich Repeat
Sg.5G0001110p2	AT1G34460	K21777	GO:0044772,GO:0005813,GO:0000079,GO:0000079,GO:0016538,GO:0044772,GO:0000079,GO:0005634,GO:0000079,GO:0000079,GO:0005737,GO:0000079,GO:0000307	CYCLIN B1;5	B1 type cyclin	NA
Sg.2G0002178p2	AT4G14850	NA	GO:0019287,GO:0019287,GO:0016125,GO:0005739,GO:0005739,GO:0019287,GO:0003729,GO:0009451,GO:0019288,GO:0019288,GO:0034046,GO:0019288,GO:0016125,GO:0008270,GO:0048364,GO:0019288,GO:0005739,GO:0009451,GO:0019287,GO:0048364,GO:0050790,GO:0043231,GO:0019287	Pentatricopeptide repeat (PPR) superfamily protein	Encodes a pentatricopeptide (PPR) protein that binds single-stranded RNA. The N-terminal portion of the protein can localize to the mitochondria. Mutations in this gene make plants less sensitive to inhibitors of the MEP and MVA pathways of isoprenoid biosynthesis and increase the activity of HMG CoA reductase.	NA
Sg.2G0002821a	AT1G52603	NA	GO:0008270,GO:0009507			GRF zinc finger
Sg.2G0002823a	AT3G14580	NA	GO:0003674,GO:0008150,GO:0009507,GO:0005739	Pentatricopeptide repeat (PPR) superfamily protein		NA
Sg.2G0002803a	AT1G52520	NA	GO:0006355,GO:0006355,GO:0005634,GO:0006355,GO:0008270,GO:0006355	FAR1-related sequence 6		FAR1 DNA-binding domain
Sg.2G0002822a	AT1G06740	NA	GO:0005634,GO:0008270		Encodes a member of a domesticated transposable element gene family MUSTANG. Members of this family are derived from transposable elements genes but gained function in plant fitness and flower development. Known members include: AT3G04605 (MUG1), AT2G30640 (MUG2), AT1G06740 (MUG3), AT5G16505 (MUG4), AT3G06940 (MUG5), AT5G48965 (MUG6), AT3G05850 (MUG7) and AT5G34853 (MUG8).	Pfam:MuDR
Sg.3G0002864a	AT5G47680	K15445	GO:0009019,GO:0080179,GO:0080179,GO:0090646,GO:0090646,GO:0006400,GO:0005634,GO:0000049,GO:0005634,GO:0006400,GO:0009019,GO:0080179		Encodes a protein involved in modification of nucleosides in tRNA. Mutants have 50% less 1-methylguanosine than wt counterparts.	NA
Sg.1G0002435p3	AT1G43760	NA	GO:0003674,GO:0005575,GO:0008150	DNAse I-like superfamily protein		Inherit from KOG: Retrotransposon protein
Sg.1G0002483a	AT1G76320	NA	GO:0006355,GO:0006355,GO:0005634,GO:0005634,GO:0006355,GO:0008270,GO:0005634,GO:0006355,GO:0005634	FAR1-related sequence 4		FAR1 DNA-binding domain
Sg.2G0000913p3
Sg.4G0001008p1	AT3G23190	NA	GO:0003674,GO:0008150,GO:0005783,GO:0005739,GO:0005783	HR-like lesion-inducing protein-related		NA
Sg.4G0002274p2	AT5G06350	K14827	GO:0097344,GO:0071339,GO:0009506,GO:0005634,GO:0008150,GO:0071339,GO:0005634	ARM repeat superfamily protein		NA
Sg.3G0000597p1	AT4G15090	NA	GO:0045893,GO:0010017,GO:0010017,GO:0009639,GO:0042753,GO:0010017,GO:0010017,GO:0005515,GO:0010018,GO:0005634,GO:0010017,GO:0010017,GO:0005634,GO:0045893,GO:0010017,GO:0005634,GO:0005634,GO:1900056,GO:0045893,GO:0005634,GO:0045893,GO:0008270,GO:0010218,GO:0003700,GO:0010018,GO:0010218,GO:0010017,GO:0010018,GO:0005634,GO:0005634,GO:1900056,GO:0010018	FRS (FAR1 Related Sequences) transcription factor family	Encodes a nuclear localized protein involved in far red light response signaling. Loss of function mutants are defective in far red light responses. Interacts with homologous gene FHY3.	FAR1 DNA-binding domain
Sg.3G0000402p1	AT4G04650	NA	GO:0009409,GO:0009409,GO:0010319,GO:0010319	RNA-directed DNA polymerase (reverse transcriptase)-related family protein		CONTAINS InterPro DOMAIN s RNA-directed DNA polymerase (reverse transcriptase), related (InterPro IPR015706)
Sg.4G0001548a	AT2G11778	NA	NA			Plant mobile domain
Sg.9G0000577a	AT3G06240	NA	GO:0005515,GO:0005634,GO:0008150,GO:0005515,GO:0005515	F-box family protein		F-box associated
Sg.5G0001461a	AT1G13640	NA	GO:0004430,GO:0004430,GO:0005575	Phosphatidylinositol 3- and 4-kinase family protein		CACTA, En Spm sub-class
Sg.5G0001472a	AT2G06265	NA	GO:0008270,GO:0005634			GRF zinc finger
Sg.5G0001470a	AT4G15090	NA	GO:0045893,GO:0010017,GO:0010017,GO:0009639,GO:0042753,GO:0010017,GO:0010017,GO:0005515,GO:0010018,GO:0005634,GO:0010017,GO:0010017,GO:0005634,GO:0045893,GO:0010017,GO:0005634,GO:0005634,GO:1900056,GO:0045893,GO:0005634,GO:0045893,GO:0008270,GO:0010218,GO:0003700,GO:0010018,GO:0010218,GO:0010017,GO:0010018,GO:0005634,GO:0005634,GO:1900056,GO:0010018	FRS (FAR1 Related Sequences) transcription factor family	Encodes a nuclear localized protein involved in far red light response signaling. Loss of function mutants are defective in far red light responses. Interacts with homologous gene FHY3.	FAR1 DNA-binding domain
Sg.5G0001467a	AT1G60240	NA	GO:0006355,GO:0003700,GO:0005739,GO:0006355,GO:0006355,GO:0006355	NAC (No Apical Meristem) domain transcriptional regulator superfamily protein		Inherit from euNOG: CACTA, En Spm sub-class
Sg.2G0002597p2	AT5G44010	NA	GO:0005634,GO:0036297,GO:0005739,GO:0006974,GO:0036297,GO:0006974,GO:0003674,GO:0043240,GO:0036297,GO:0043240,GO:0005634,GO:0005634			Transposase family tnp2
Sg.3G0002665a	AT3G05850	NA	GO:0008270,GO:0005634		Encodes a member of a domesticated transposable element gene family MUSTANG. Members of this family are derived from transposable elements genes but gained function in plant fitness and flower development. Known members include: AT3G04605 (MUG1), AT2G30640 (MUG2), AT1G06740 (MUG3), AT5G16505 (MUG4), AT3G06940 (MUG5), AT5G48965 (MUG6), AT3G05850 (MUG7) and AT5G34853 (MUG8).	MULE transposase domain
Sg.3G0002639a	AT5G59680	NA	GO:0005515,GO:0016301,GO:0006468,GO:0016310,GO:0006468,GO:0006468,GO:0005515,GO:0005515,GO:0016310	Leucine-rich repeat protein kinase family protein		NA
Sg.7G0001656p1	AT3G30200	NA	GO:0005524,GO:0005524,GO:0006003,GO:0005634,GO:0003873,GO:0003873,GO:0005829,GO:0004331,GO:0006003	Plant transposase (Ptta/En/Spm family)		Inherit from strNOG: CACTA, En Spm sub-class
Sg.3G0000104a	AT1G03440	NA	GO:0007165,GO:0006952,GO:0005739	Leucine-rich repeat (LRR) family protein		Inherit from NOG: Retro-transposon
Sg.8G0002436b	AT3G09510	NA	GO:0008150,GO:0003676,GO:0004523,GO:0004523	Ribonuclease H-like superfamily protein		NA
Sg.1G0002488a	AT4G15090	NA	GO:0045893,GO:0010017,GO:0010017,GO:0009639,GO:0042753,GO:0010017,GO:0010017,GO:0005515,GO:0010018,GO:0005634,GO:0010017,GO:0010017,GO:0005634,GO:0045893,GO:0010017,GO:0005634,GO:0005634,GO:1900056,GO:0045893,GO:0005634,GO:0045893,GO:0008270,GO:0010218,GO:0003700,GO:0010018,GO:0010218,GO:0010017,GO:0010018,GO:0005634,GO:0005634,GO:1900056,GO:0010018	FRS (FAR1 Related Sequences) transcription factor family	Encodes a nuclear localized protein involved in far red light response signaling. Loss of function mutants are defective in far red light responses. Interacts with homologous gene FHY3.	FAR1 DNA-binding domain
Sg.1G0002907p2	AT3G44830	K00679	GO:0046027,GO:0008374,GO:0009507	Lecithin:cholesterol acyltransferase family protein		NA
Sg.9G0000402a	AT5G02310	NA	GO:0005737,GO:0008270,GO:0010029,GO:0005634,GO:0005634,GO:0006511,GO:0004842,GO:0006511,GO:0050832,GO:0042742,GO:0000151,GO:0050832,GO:0016567,GO:0042742,GO:0009737,GO:0005634,GO:0016567,GO:0050994,GO:0006511,GO:0071596,GO:0009737,GO:0004842,GO:0061630,GO:0071596,GO:0050994,GO:0071596,GO:0071596,GO:0050994,GO:0042742,GO:0061630,GO:0006511,GO:0050832,GO:0010029	proteolysis 6	Encodes PROTEOLYSIS6 (PRT6), a component of the N-end rule pathway that targets protein degradation through the identity of the amino-terminal residue of specific protein substrates. Another component of the N-end rule pathway is arginyl-tRNA:protein arginyltransferase (ATE). Arabidopsis contains two ATE genes: At5g05700/ATE1, At3g11240/ATE2. PRT6 and ATE were shown to regulate seed after-ripenin…	NA
Sg.6G0003682b	AT1G24510	K09497	GO:0005829,GO:0005832,GO:0005886,GO:0005737,GO:0005515,GO:0005829,GO:0005634,GO:0051082,GO:0005737,GO:0005737,GO:0009506,GO:0005886,GO:0006457	TCP-1/cpn60 chaperonin family protein		NA
Sg.6G0001109a	AT2G01050	NA	GO:0005634,GO:0008150	zinc ion binding;nucleic acid binding		Inherit from KOG: Retrotransposon protein
Sg.7G0001890a	AT3G20898	NA	GO:0032875,GO:0045786,GO:0045839,GO:0045839,GO:0045786,GO:0032875,GO:0032875,GO:0045839,GO:0005634,GO:0032875,GO:0005634			NA
Sg.6G0001910a	AT2G01050	NA	GO:0005634,GO:0008150	zinc ion binding;nucleic acid binding		Inherit from KOG: Retrotransposon protein
Sg.6G0001903a	AT3G42170	NA	GO:0009791,GO:0046983,GO:0003677,GO:0005829,GO:0003677,GO:0005515,GO:0005829,GO:0005634,GO:0005634,GO:0005829	BED zinc finger ;hAT family dimerisation domain	transposase-like gene with conserved domains from the family of hAT transposases that includes hobo from Drosophila melanogaster, Activator (Ac) from maize, and Tam3 from snapdragon but lacks several amino acids known to be essential for Ac transposition5. The DAYSLEEPER gene lacks 8 bp duplications and TIRs (a common feature of transcriptionally silent hAT transposases), however, DAYSLEEPER expr…	transposon protein
Sg.6G0001905a	AT3G42170	NA	GO:0009791,GO:0046983,GO:0003677,GO:0005829,GO:0003677,GO:0005515,GO:0005829,GO:0005634,GO:0005634,GO:0005829	BED zinc finger ;hAT family dimerisation domain	transposase-like gene with conserved domains from the family of hAT transposases that includes hobo from Drosophila melanogaster, Activator (Ac) from maize, and Tam3 from snapdragon but lacks several amino acids known to be essential for Ac transposition5. The DAYSLEEPER gene lacks 8 bp duplications and TIRs (a common feature of transcriptionally silent hAT transposases), however, DAYSLEEPER expr…	Pfam:hATC
Sg.6G0001879a	AT5G64550	NA	GO:0005576,GO:0003674	loricrin-related		NA
Sg.6G0001881a	AT3G05620	K01051	GO:0042545,GO:0030599,GO:0042545,GO:0045490,GO:0045490,GO:0045490,GO:0046910	Plant invertase/pectin methylesterase inhibitor superfamily		Inherit from strNOG: CACTA, En Spm sub-class
Sg.2G0002645p4	AT1G03360	K03679	GO:0071035,GO:0003723,GO:0000467,GO:0071038,GO:0000467,GO:0034427,GO:0000176,GO:0043928,GO:0071049,GO:0071034,GO:0000177,GO:0071034,GO:0071038,GO:0060149,GO:0043928,GO:0005654,GO:0071049,GO:0071038,GO:0071035,GO:0034427,GO:0000176,GO:0043928,GO:0071034,GO:0005737,GO:0071034,GO:0000460,GO:0071051,GO:0071035,GO:0043928,GO:0034427,GO:0071038,GO:0000467,GO:0034427,GO:0000178,GO:0000177,GO:0060149,GO:…	ribosomal RNA processing 4	Encodes a core subunit of the RNA exosome required for the processing of rRNA, several snoRNA and the degradation of aberrant transcripts.	4577.GRMZM2G438354_P01
Sg.5G0003048b	AT5G04720	NA	GO:0042742,GO:0042742,GO:0043531,GO:0043531,GO:0042742	ADR1-like 2	Encodes a member of the ADR1 family nucleotide-binding leucine-rich repeat (NB-LRR) immune receptors. The mRNA is cell-to-cell mobile.	NA
Sg.6G0001729p1	AT2G01050	NA	GO:0005634,GO:0008150	zinc ion binding;nucleic acid binding		3694.POPTR_0005s01170.1
Sg.8G0002252a	AT1G43760	NA	GO:0003674,GO:0005575,GO:0008150	DNAse I-like superfamily protein		3694.POPTR_0007s05820.1
Sg.2G0000128a	AT5G25610	NA	GO:0005802,GO:0009737,GO:0005802,GO:0003729,GO:0005794,GO:0009269,GO:0009651,GO:0009737,GO:0009269,GO:0005576,GO:0005768,GO:0009651,GO:0009269,GO:0045735	BURP domain-containing protein	responsive to dehydration 22 (RD22) mediated by ABA	29760.VIT_04s0008g04160.t01
Sg.2G0001740a	AT4G36050	K10772	GO:0005634,GO:0008311,GO:0003906,GO:0004528,GO:0004528,GO:0046403,GO:0005634,GO:0006284,GO:0080111,GO:0008311,GO:0006281,GO:0006281,GO:0005634,GO:0006281,GO:0006281,GO:0006281,GO:0005634,GO:0006284,GO:0006284,GO:0006281,GO:0004527,GO:0008270,GO:0080111,GO:0005576	endonuclease/exonuclease/phosphatase family protein	Encodes a base excision repair protein with 3'-phosphatase activity and strong 3'-5' exonuclease activity. Together with ZDP, it plays overlapping roles in the maintenance of epigenome and genome stability in plants.	NA
Sg.7G0002753b	AT1G67020	NA	GO:0009506,GO:0005634,GO:0003674,GO:0008150			3711.Bra033016.1-P
Sg.2G0002600a	AT4G38180	NA	GO:0008270,GO:0005515,GO:0005634,GO:0005515,GO:0006355,GO:0006355,GO:0005515,GO:0005515,GO:0006355,GO:0006355	FAR1-related sequence 5		39946.BGIOSGA022378-PA
Sg.2G0002597a	AT4G37110	K23408	GO:0005634,GO:0005634,GO:0005634,GO:0006355,GO:0006355,GO:0005634,GO:0005634,GO:0006355,GO:0006355	Zinc-finger domain of monoamine-oxidase A repressor R1		39947.LOC_Os08g30250.1
Sg.2G0002594a	AT5G07940	NA	GO:0005634,GO:0003674,GO:0005634,GO:0005634,GO:0005634,GO:0005634,GO:0008150			4577.GRMZM2G371259_P01
Sg.2G0002616a	AT5G22480	K06874	GO:0008270,GO:0005737,GO:0008150,GO:0005829,GO:0005634,GO:0005634	ZPR1 zinc-finger domain protein		3847.GLYMA02G00300.1
Sg.2G0000466p2	AT4G36710	NA	GO:0006355,GO:0006355,GO:0006355,GO:0006355,GO:0006355,GO:0043565,GO:0005515,GO:0005634,GO:0006355,GO:0003700,GO:0030154,GO:0048831,GO:0005634,GO:0006355,GO:0048831,GO:0006355,GO:0003700	GRAS family transcription factor		NA
Sg.2G0001740p1	AT4G36050	K10772	GO:0005634,GO:0008311,GO:0003906,GO:0004528,GO:0004528,GO:0046403,GO:0005634,GO:0006284,GO:0080111,GO:0008311,GO:0006281,GO:0006281,GO:0005634,GO:0006281,GO:0006281,GO:0006281,GO:0005634,GO:0006284,GO:0006284,GO:0006281,GO:0004527,GO:0008270,GO:0080111,GO:0005576	endonuclease/exonuclease/phosphatase family protein	Encodes a base excision repair protein with 3'-phosphatase activity and strong 3'-5' exonuclease activity. Together with ZDP, it plays overlapping roles in the maintenance of epigenome and genome stability in plants.	NA
Sg.1G0002119a	AT1G05920	NA	GO:0005634	Domain of unknown function (DUF313)		NA
Sg.1G0002120a	AT1G05920	NA	GO:0005634	Domain of unknown function (DUF313)		NA
Sg.4G0001707a	AT4G15090	NA	GO:0045893,GO:0010017,GO:0010017,GO:0009639,GO:0042753,GO:0010017,GO:0010017,GO:0005515,GO:0010018,GO:0005634,GO:0010017,GO:0010017,GO:0005634,GO:0045893,GO:0010017,GO:0005634,GO:0005634,GO:1900056,GO:0045893,GO:0005634,GO:0045893,GO:0008270,GO:0010218,GO:0003700,GO:0010018,GO:0010218,GO:0010017,GO:0010018,GO:0005634,GO:0005634,GO:1900056,GO:0010018	FRS (FAR1 Related Sequences) transcription factor family	Encodes a nuclear localized protein involved in far red light response signaling. Loss of function mutants are defective in far red light responses. Interacts with homologous gene FHY3.	15368.BRADI3G51320.1
Sg.3G0002771a	AT1G40087	NA	GO:0005634,GO:0008150,GO:0003674	Plant transposase (Ptta/En/Spm family)		4081.Solyc04g005730.2.1
Sg.3G0002768a	AT1G40087	NA	GO:0005634,GO:0008150,GO:0003674	Plant transposase (Ptta/En/Spm family)		4081.Solyc04g005730.2.1
Sg.3G0002772a	AT4G15090	NA	GO:0045893,GO:0010017,GO:0010017,GO:0009639,GO:0042753,GO:0010017,GO:0010017,GO:0005515,GO:0010018,GO:0005634,GO:0010017,GO:0010017,GO:0005634,GO:0045893,GO:0010017,GO:0005634,GO:0005634,GO:1900056,GO:0045893,GO:0005634,GO:0045893,GO:0008270,GO:0010218,GO:0003700,GO:0010018,GO:0010218,GO:0010017,GO:0010018,GO:0005634,GO:0005634,GO:1900056,GO:0010018	FRS (FAR1 Related Sequences) transcription factor family	Encodes a nuclear localized protein involved in far red light response signaling. Loss of function mutants are defective in far red light responses. Interacts with homologous gene FHY3.	15368.BRADI3G51320.1
Sg.3G0002774a	AT2G15740	NA	GO:0006355,GO:0003700,GO:0006355,GO:0005634,GO:0006355,GO:0006355	C2H2-like zinc finger protein	Member of a small family of zinc finger containing putative transcription factors.Similar to GAZ.	4558.Sb03g022135.1
Sg.3G0002754a
Sg.4G0002933p1	AT3G20898	NA	GO:0032875,GO:0045786,GO:0045839,GO:0045839,GO:0045786,GO:0032875,GO:0032875,GO:0045839,GO:0005634,GO:0032875,GO:0005634			NA
Sg.8G0002159a	AT4G15090	NA	GO:0045893,GO:0010017,GO:0010017,GO:0009639,GO:0042753,GO:0010017,GO:0010017,GO:0005515,GO:0010018,GO:0005634,GO:0010017,GO:0010017,GO:0005634,GO:0045893,GO:0010017,GO:0005634,GO:0005634,GO:1900056,GO:0045893,GO:0005634,GO:0045893,GO:0008270,GO:0010218,GO:0003700,GO:0010018,GO:0010218,GO:0010017,GO:0010018,GO:0005634,GO:0005634,GO:1900056,GO:0010018	FRS (FAR1 Related Sequences) transcription factor family	Encodes a nuclear localized protein involved in far red light response signaling. Loss of function mutants are defective in far red light responses. Interacts with homologous gene FHY3.	39947.LOC_Os11g45530.1
Sg.8G0002134a	AT3G24255	NA	GO:0005576,GO:0008150,GO:0005634,GO:0005634,GO:0005634,GO:0005576,GO:0005634	RNA-directed DNA polymerase (reverse transcriptase)-related family protein		3694.POPTR_0001s36990.1
Sg.4G0000073p1	AT2G30800	K14442	GO:0003678,GO:0005634,GO:0005622,GO:0003723,GO:0003724,GO:0003678,GO:0004386,GO:0005634,GO:0005634,GO:0003724,GO:0005634	helicase in vascular tissue and tapetum	Has RNA or DNA helicase activity and expressed specifically in tapetum and vascular tissue. First identified member of a new group of the mle helicase group of the DEAH family.	NA
Sg.2G0002101a	AT3G48860	NA	GO:0005886,GO:0009507,GO:0005886,GO:0005886,GO:0030136,GO:0009825,GO:0000911,GO:0009507,GO:0000911,GO:0005634,GO:0030136,GO:0000911,GO:0000911			3847.GLYMA05G23600.1
Sg.4G0002713a	AT1G06740	NA	GO:0005634,GO:0008270		Encodes a member of a domesticated transposable element gene family MUSTANG. Members of this family are derived from transposable elements genes but gained function in plant fitness and flower development. Known members include: AT3G04605 (MUG1), AT2G30640 (MUG2), AT1G06740 (MUG3), AT5G16505 (MUG4), AT3G06940 (MUG5), AT5G48965 (MUG6), AT3G05850 (MUG7) and AT5G34853 (MUG8).	3847.GLYMA20G36922.1
Sg.5G0000697a	AT1G40087	NA	GO:0005634,GO:0008150,GO:0003674	Plant transposase (Ptta/En/Spm family)		3847.GLYMA15G21480.1
Sg.5G0000696a	AT5G01260	NA	GO:0005576,GO:0005576,GO:2001070,GO:0005576	Carbohydrate-binding-like fold		4577.GRMZM2G371259_P01
Sg.5G0000698a	AT3G06910	K08592	GO:0005634,GO:0005737,GO:0016929,GO:0005634,GO:0070140,GO:0016929,GO:0016926,GO:0070140,GO:0016926,GO:0009506,GO:0016926,GO:0016926	UB-like protease 1A	Encodes a deSUMOylating enzyme. In vitro it has both peptidase activity and isopeptidase activity: it can cleave the C-terminal residues from SUMO to activate it for attachment to a target protein and it can also act on the isopeptide bond between SUMO and another protein. In vitro assays suggest that this enzyme is active against SUMO1 and SUMO2. It has weak activity with SUMO3 and cannot act on…	3847.GLYMA05G23600.1
Sg.4G0000012a	AT3G20898	NA	GO:0032875,GO:0045786,GO:0045839,GO:0045839,GO:0045786,GO:0032875,GO:0032875,GO:0045839,GO:0005634,GO:0032875,GO:0005634			NA
Sg.4G0000016a	AT2G02520	NA	GO:0005739,GO:0008150	RNA-directed DNA polymerase (reverse transcriptase)-related family protein		4113.PGSC0003DMT400056491
Sg.3G0000858a	AT2G01050	NA	GO:0005634,GO:0008150	zinc ion binding;nucleic acid binding		3694.POPTR_0005s01170.1
Sg.3G0000870a	AT1G06740	NA	GO:0005634,GO:0008270		Encodes a member of a domesticated transposable element gene family MUSTANG. Members of this family are derived from transposable elements genes but gained function in plant fitness and flower development. Known members include: AT3G04605 (MUG1), AT2G30640 (MUG2), AT1G06740 (MUG3), AT5G16505 (MUG4), AT3G06940 (MUG5), AT5G48965 (MUG6), AT3G05850 (MUG7) and AT5G34853 (MUG8).	39947.LOC_Os11g03280.1
Sg.4G0000158a	AT4G14290	NA	GO:0005634,GO:0005886,GO:0005737,GO:0005737,GO:0005634,GO:0005576	alpha/beta-Hydrolases superfamily protein		NA
Sg.4G0000160a	AT1G40087	NA	GO:0005634,GO:0008150,GO:0003674	Plant transposase (Ptta/En/Spm family)		4538.ORGLA06G0143600.1
Sg.7G0002243a	AT4G29090	NA	GO:0004523,GO:0004523,GO:0009507,GO:0003676	Ribonuclease H-like superfamily protein		3711.Bra032513.1-P
Sg.7G0002246a
Sg.5G0002382a	AT2G07505	NA	GO:0005575,GO:0008150	zinc ion binding		NA
Sg.5G0002346a	AT4G29090	NA	GO:0004523,GO:0004523,GO:0009507,GO:0003676	Ribonuclease H-like superfamily protein		39947.LOC_Os02g18740.1
Sg.5G0002355a	AT3G06240	NA	GO:0005515,GO:0005634,GO:0008150,GO:0005515,GO:0005515	F-box family protein		3847.GLYMA06G13220.1
Sg.5G0002352a	AT3G23880	NA	GO:0008150,GO:0003674,GO:0005634	F-box and associated interaction domains-containing protein		29760.VIT_05s0062g01390.t01
Sg.5G0002415a	AT3G06910	K08592	GO:0005634,GO:0005737,GO:0016929,GO:0005634,GO:0070140,GO:0016929,GO:0016926,GO:0070140,GO:0016926,GO:0009506,GO:0016926,GO:0016926	UB-like protease 1A	Encodes a deSUMOylating enzyme. In vitro it has both peptidase activity and isopeptidase activity: it can cleave the C-terminal residues from SUMO to activate it for attachment to a target protein and it can also act on the isopeptide bond between SUMO and another protein. In vitro assays suggest that this enzyme is active against SUMO1 and SUMO2. It has weak activity with SUMO3 and cannot act on…	3847.GLYMA15G21480.1
Sg.2G0002298a	AT3G06910	K08592	GO:0005634,GO:0005737,GO:0016929,GO:0005634,GO:0070140,GO:0016929,GO:0016926,GO:0070140,GO:0016926,GO:0009506,GO:0016926,GO:0016926	UB-like protease 1A	Encodes a deSUMOylating enzyme. In vitro it has both peptidase activity and isopeptidase activity: it can cleave the C-terminal residues from SUMO to activate it for attachment to a target protein and it can also act on the isopeptide bond between SUMO and another protein. In vitro assays suggest that this enzyme is active against SUMO1 and SUMO2. It has weak activity with SUMO3 and cannot act on…	4577.GRMZM2G371259_P01
Sg.7G0001544a	AT1G43760	NA	GO:0003674,GO:0005575,GO:0008150	DNAse I-like superfamily protein		3694.POPTR_0019s06550.1
Sg.2G0001922p7	AT5G42905	NA	GO:0003676,GO:0004523,GO:0005575,GO:0004523	Polynucleotidyl transferase, ribonuclease H-like superfamily protein		3694.POPTR_0001s36990.1
Sg.9G0000113a	AT4G29090	NA	GO:0004523,GO:0004523,GO:0009507,GO:0003676	Ribonuclease H-like superfamily protein		39947.LOC_Os02g18740.1
Sg.1G0002221p1	AT1G73960	K03128	GO:0005669,GO:0008270,GO:0005669,GO:0016251,GO:0000976,GO:0005634,GO:0009506,GO:0005634,GO:0008237,GO:0005669,GO:0006367,GO:0006367,GO:0000976,GO:0005669,GO:0006367,GO:0005669,GO:0005669,GO:0008237,GO:0005634,GO:0006367,GO:0003682	TBP-associated factor 2		29760.VIT_17s0000g04200.t01
Sg.8G0001402p2	AT5G42905	NA	GO:0003676,GO:0004523,GO:0005575,GO:0004523	Polynucleotidyl transferase, ribonuclease H-like superfamily protein		3694.POPTR_0001s36990.1
Sg.2G0002022a	AT4G09430	NA	GO:0009507,GO:0007165,GO:0009507,GO:0043531,GO:0043531	Disease resistance protein (TIR-NBS-LRR class) family		29760.VIT_01s0026g02570.t01
Sg.6G0001064a
Sg.5G0001080t1	AT3G01410	NA	GO:0005737,GO:0005634,GO:0004523,GO:0005737,GO:0004523,GO:0003676	Polynucleotidyl transferase, ribonuclease H-like superfamily protein		39947.LOC_Os11g44770.1
Sg.5G0001375a	AT4G04650	NA	GO:0009409,GO:0009409,GO:0010319,GO:0010319	RNA-directed DNA polymerase (reverse transcriptase)-related family protein		4113.PGSC0003DMT400056491
Sg.5G0001373a	AT2G44490	K01188	GO:0009941,GO:0009682,GO:0009941,GO:0009617,GO:0052544,GO:0008422,GO:0005975,GO:0009682,GO:0009941,GO:0019762,GO:0009817,GO:0009651,GO:0042344,GO:0019137,GO:0009617,GO:0052544,GO:0019760,GO:0042742,GO:0019760,GO:0019762,GO:0042344,GO:0005777,GO:0005739,GO:0009817,GO:0009682,GO:0102483,GO:0019762,GO:0042742,GO:0016020,GO:0019762,GO:0042344,GO:0052544,GO:0009651,GO:0042742,GO:0019760,GO:0009817,GO:…	Glycosyl hydrolase superfamily protein	Encodes a glycosyl hydrolase that localizes to peroxisomes and acts as a component of an inducible preinvasion resistance mechanism. Required for mlo resistance. The mRNA is cell-to-cell mobile.	4538.ORGLA07G0107500.1
Sg.5G0001380a	AT1G40390	NA	GO:0003674,GO:0005634,GO:0008150	DNAse I-like superfamily protein		3694.POPTR_0007s05820.1
Sg.2G0001018a	AT4G29305	NA	GO:0005576	low-molecular-weight cysteine-rich 25	Encodes a member of a family of small,secreted, cysteine rich protein with sequence similarity to the PCP (pollen coat protein) gene family.	4558.Sb06g010506.1
Sg.1G0002221p2	AT1G73960	K03128	GO:0005669,GO:0008270,GO:0005669,GO:0016251,GO:0000976,GO:0005634,GO:0009506,GO:0005634,GO:0008237,GO:0005669,GO:0006367,GO:0006367,GO:0000976,GO:0005669,GO:0006367,GO:0005669,GO:0005669,GO:0008237,GO:0005634,GO:0006367,GO:0003682	TBP-associated factor 2		29760.VIT_17s0000g04200.t01
Sg.8G0000984a	AT2G04865	NA	GO:0005634,GO:0005634,GO:0008150,GO:0005634	Aminotransferase-like, plant mobile domain family protein	Encodes a nuclear localized aminotransferase-like protein containing a plant mobile domain. The mRNA is cell-to-cell mobile.	29760.VIT_09s0002g04770.t01
Sg.8G0000985a	AT4G38180	NA	GO:0008270,GO:0005515,GO:0005634,GO:0005515,GO:0006355,GO:0006355,GO:0005515,GO:0005515,GO:0006355,GO:0006355	FAR1-related sequence 5		3847.GLYMA02G00300.1
Sg.3G0000879p1	AT1G80010	K17604	GO:0008270,GO:0006355,GO:0005634,GO:0006355,GO:0006355,GO:0006355	FAR1-related sequence 8		NA
Sg.4G0003148a	AT2G14910	NA	GO:0009507,GO:0009507			3847.GLYMA05G23600.1
Sg.4G0003137a	AT3G32160	NA	GO:0008150,GO:0005634,GO:0003674			NA
Sg.4G0003150a	AT1G10820	NA	GO:0005634,GO:0008150,GO:0005634	Protein of unknown function (DUF3755)		3847.GLYMA15G21480.1
Sg.3G0002495a	AT1G17930	NA	GO:0048507,GO:0005634	Aminotransferase-like, plant mobile domain family protein		29760.VIT_09s0002g04770.t01
Sg.2G0002433a	AT1G40087	NA	GO:0005634,GO:0008150,GO:0003674	Plant transposase (Ptta/En/Spm family)		3847.GLYMA15G21480.1
Sg.2G0002317a
Sg.2G0002315a	AT1G21650	K03070	GO:0005634,GO:0009793,GO:0005524,GO:0015462,GO:0009941,GO:0016020,GO:0015450,GO:0009941,GO:0006605,GO:0009507,GO:0006605,GO:0009507,GO:0009536,GO:0009941,GO:0009941,GO:0016464,GO:0009941,GO:0009793,GO:0005524,GO:0009941,GO:0009793,GO:0009793,GO:0017038,GO:0009793	Preprotein translocase SecA family protein	Encodes a component of the thylakoid-localized Sec system involved in the translocation of cytoplasmic proteins into plastid. Loss-of-function mutations result in arrest at the globular stage and embryo lethality.	29760.VIT_18s0001g01860.t01
Sg.1G0002442a	AT2G47730	K00799	GO:0009570,GO:0005737,GO:0009407,GO:0071456,GO:0005829,GO:0009407,GO:0009941,GO:0009579,GO:0043295,GO:0005774,GO:0004364,GO:0010319,GO:0071456,GO:0071456,GO:0042742,GO:0009507,GO:0080167,GO:0009570,GO:0071456,GO:0009407,GO:0004364,GO:0042742,GO:0009570,GO:0009507,GO:0004364,GO:0010319,GO:0006952,GO:0009507,GO:0042742,GO:0009941,GO:0009941,GO:0009507,GO:0009409,GO:0009570,GO:0009407,GO:0009407,GO:…	glutathione S-transferase phi 8	Encodes glutathione transferase belonging to the phi class of GSTs. Naming convention according to Wagner et al. (2002).	39947.LOC_Os01g28310.1
Sg.1G0002443a	AT5G10650	NA	GO:0061630,GO:0005515,GO:0005634,GO:0051865,GO:0061630,GO:0061630,GO:0097427,GO:0005634,GO:0008017,GO:0005634,GO:0008017,GO:0061630,GO:0061630,GO:0005515,GO:0005634,GO:0061630	RING/U-box superfamily protein	JUL1 encode a RING-type E3 ubiquitin ligase that is involved in JA responses. It ubiquitinates the JAV1 jasmonic acid response repressor which is then degraded by the proteosome.	NA
Sg.1G0002505a
Sg.1G0002507a	AT3G05850	NA	GO:0008270,GO:0005634		Encodes a member of a domesticated transposable element gene family MUSTANG. Members of this family are derived from transposable elements genes but gained function in plant fitness and flower development. Known members include: AT3G04605 (MUG1), AT2G30640 (MUG2), AT1G06740 (MUG3), AT5G16505 (MUG4), AT3G06940 (MUG5), AT5G48965 (MUG6), AT3G05850 (MUG7) and AT5G34853 (MUG8).	NA
Sg.1G0002512a	AT4G38180	NA	GO:0008270,GO:0005515,GO:0005634,GO:0005515,GO:0006355,GO:0006355,GO:0005515,GO:0005515,GO:0006355,GO:0006355	FAR1-related sequence 5		15368.BRADI2G36810.1
Sg.2G0001189p1	AT4G29090	NA	GO:0004523,GO:0004523,GO:0009507,GO:0003676	Ribonuclease H-like superfamily protein		3694.POPTR_0010s09990.1
Sg.2G0002928p2	AT1G06720	K14569	GO:0005634,GO:0005525,GO:0000462,GO:0005525,GO:0005634,GO:0000479,GO:0042254,GO:0000479,GO:0000462,GO:0005525,GO:0030686,GO:0000462,GO:0003924,GO:0000479,GO:0005634,GO:0005634,GO:0034511,GO:0005525	P-loop containing nucleoside triphosphate hydrolases superfamily protein		NA
Sg.3G0002621p4	AT4G36050	K10772	GO:0005634,GO:0008311,GO:0003906,GO:0004528,GO:0004528,GO:0046403,GO:0005634,GO:0006284,GO:0080111,GO:0008311,GO:0006281,GO:0006281,GO:0005634,GO:0006281,GO:0006281,GO:0006281,GO:0005634,GO:0006284,GO:0006284,GO:0006281,GO:0004527,GO:0008270,GO:0080111,GO:0005576	endonuclease/exonuclease/phosphatase family protein	Encodes a base excision repair protein with 3'-phosphatase activity and strong 3'-5' exonuclease activity. Together with ZDP, it plays overlapping roles in the maintenance of epigenome and genome stability in plants.	NA
Sg.1G0002068a	AT2G04530	K00784	GO:0042781,GO:0034414,GO:0034414,GO:0008033,GO:0042780,GO:0005634,GO:0042780,GO:0042781,GO:0009507,GO:0042781,GO:0042781,GO:0008033	Metallo-hydrolase/oxidoreductase superfamily protein	Encodes a protein with RNAse Z activity suggesting a role in tRNA processing. Protein contains a signal sequence for import into the chloroplast.	NA
Sg.7G0001339p1	AT4G29090	NA	GO:0004523,GO:0004523,GO:0009507,GO:0003676	Ribonuclease H-like superfamily protein		Pfam:RnaseH
Sg.1G0002067a	AT4G38180	NA	GO:0008270,GO:0005515,GO:0005634,GO:0005515,GO:0006355,GO:0006355,GO:0005515,GO:0005515,GO:0006355,GO:0006355	FAR1-related sequence 5		FAR1 DNA-binding domain
Sg.3G0002768p1	AT1G40087	NA	GO:0005634,GO:0008150,GO:0003674	Plant transposase (Ptta/En/Spm family)		NA
Sg.7G0001465a	AT3G22170	NA	GO:0010017,GO:0010218,GO:0045893,GO:0010017,GO:0010017,GO:1900056,GO:0001228,GO:0042753,GO:1900056,GO:1900056,GO:0005634,GO:0005634,GO:0009585,GO:0005515,GO:0007623,GO:0010017,GO:0005515,GO:0009585,GO:0045893,GO:0009585,GO:0005634,GO:0005634,GO:0045893,GO:0010218,GO:0003700,GO:0008270,GO:1900056,GO:0045893,GO:0005515,GO:0042753,GO:0009585,GO:0009585,GO:0005634	far-red elongated hypocotyls 3	A component of the PHYA signaling network, mediates the FR-HIR response to far-red light in concert with FAR1.	FAR1 DNA-binding domain
Sg.7G0001438a
Sg.7G0001442a	AT4G38180	NA	GO:0008270,GO:0005515,GO:0005634,GO:0005515,GO:0006355,GO:0006355,GO:0005515,GO:0005515,GO:0006355,GO:0006355	FAR1-related sequence 5		FAR1 DNA-binding domain
Sg.7G0001425a	AT4G39590	NA	GO:0003674,GO:0008150,GO:0005737	Galactose oxidase/kelch repeat superfamily protein		NA
Sg.7G0001432a	AT4G38180	NA	GO:0008270,GO:0005515,GO:0005634,GO:0005515,GO:0006355,GO:0006355,GO:0005515,GO:0005515,GO:0006355,GO:0006355	FAR1-related sequence 5		FAR1 DNA-binding domain
Sg.6G0001424a	AT3G05850	NA	GO:0008270,GO:0005634		Encodes a member of a domesticated transposable element gene family MUSTANG. Members of this family are derived from transposable elements genes but gained function in plant fitness and flower development. Known members include: AT3G04605 (MUG1), AT2G30640 (MUG2), AT1G06740 (MUG3), AT5G16505 (MUG4), AT3G06940 (MUG5), AT5G48965 (MUG6), AT3G05850 (MUG7) and AT5G34853 (MUG8).	Retrotransposon protein
Sg.6G0001423a	AT4G10613	NA	GO:0005739	RNA-directed DNA polymerase (reverse transcriptase)-related family protein		Retrotransposon protein
Sg.9G0000458a	AT3G23880	NA	GO:0008150,GO:0003674,GO:0005634	F-box and associated interaction domains-containing protein		Clathrin interactor 1
Sg.9G0000457a	AT3G23880	NA	GO:0008150,GO:0003674,GO:0005634	F-box and associated interaction domains-containing protein		NA
Sg.9G0000469a	AT1G52603	NA	GO:0008270,GO:0009507			GRF zinc finger
Sg.9G0000470a	AT3G42170	NA	GO:0009791,GO:0046983,GO:0003677,GO:0005829,GO:0003677,GO:0005515,GO:0005829,GO:0005634,GO:0005634,GO:0005829	BED zinc finger ;hAT family dimerisation domain	transposase-like gene with conserved domains from the family of hAT transposases that includes hobo from Drosophila melanogaster, Activator (Ac) from maize, and Tam3 from snapdragon but lacks several amino acids known to be essential for Ac transposition5. The DAYSLEEPER gene lacks 8 bp duplications and TIRs (a common feature of transcriptionally silent hAT transposases), however, DAYSLEEPER expr…	Pfam:hATC
Sg.9G0000445a	AT3G09510	NA	GO:0008150,GO:0003676,GO:0004523,GO:0004523	Ribonuclease H-like superfamily protein		PPR repeat
Sg.7G0001616a	AT3G43590	NA	GO:0008270,GO:0003676,GO:0005634	zinc knuckle (CCHC-type) family protein		NA
Sg.8G0001111a	AT3G06910	K08592	GO:0005634,GO:0005737,GO:0016929,GO:0005634,GO:0070140,GO:0016929,GO:0016926,GO:0070140,GO:0016926,GO:0009506,GO:0016926,GO:0016926	UB-like protease 1A	Encodes a deSUMOylating enzyme. In vitro it has both peptidase activity and isopeptidase activity: it can cleave the C-terminal residues from SUMO to activate it for attachment to a target protein and it can also act on the isopeptide bond between SUMO and another protein. In vitro assays suggest that this enzyme is active against SUMO1 and SUMO2. It has weak activity with SUMO3 and cannot act on…	Retrotransposon protein
Sg.8G0001112a	AT1G10657	NA	GO:0008150,GO:0005739,GO:0005739,GO:0005739,GO:0005739,GO:0003674	Plant protein 1589 of unknown function		Inherit from strNOG: CACTA, En Spm sub-class
Sg.3G0000673p1	AT4G36050	K10772	GO:0005634,GO:0008311,GO:0003906,GO:0004528,GO:0004528,GO:0046403,GO:0005634,GO:0006284,GO:0080111,GO:0008311,GO:0006281,GO:0006281,GO:0005634,GO:0006281,GO:0006281,GO:0006281,GO:0005634,GO:0006284,GO:0006284,GO:0006281,GO:0004527,GO:0008270,GO:0080111,GO:0005576	endonuclease/exonuclease/phosphatase family protein	Encodes a base excision repair protein with 3'-phosphatase activity and strong 3'-5' exonuclease activity. Together with ZDP, it plays overlapping roles in the maintenance of epigenome and genome stability in plants.	NA
Sg.1G0002912a	AT1G43760	NA	GO:0003674,GO:0005575,GO:0008150	DNAse I-like superfamily protein		Endonuclease/Exonuclease/phosphatase family
Sg.1G0000081a	AT3G17640	NA	GO:0007165	Leucine-rich repeat (LRR) family protein		NA
Sg.1G0000097a	AT4G36050	K10772	GO:0005634,GO:0008311,GO:0003906,GO:0004528,GO:0004528,GO:0046403,GO:0005634,GO:0006284,GO:0080111,GO:0008311,GO:0006281,GO:0006281,GO:0005634,GO:0006281,GO:0006281,GO:0006281,GO:0005634,GO:0006284,GO:0006284,GO:0006281,GO:0004527,GO:0008270,GO:0080111,GO:0005576	endonuclease/exonuclease/phosphatase family protein	Encodes a base excision repair protein with 3'-phosphatase activity and strong 3'-5' exonuclease activity. Together with ZDP, it plays overlapping roles in the maintenance of epigenome and genome stability in plants.	NA
Sg.6G0001468p2	AT3G24255	NA	GO:0005576,GO:0008150,GO:0005634,GO:0005634,GO:0005634,GO:0005576,GO:0005634	RNA-directed DNA polymerase (reverse transcriptase)-related family protein		3694.POPTR_0016s09030.1
Sg.1G0000078a	AT1G40087	NA	GO:0005634,GO:0008150,GO:0003674	Plant transposase (Ptta/En/Spm family)		39947.LOC_Os01g56260.1
Sg.5G0001942a	AT2G06265	NA	GO:0008270,GO:0005634			3711.Bra013987.1-P
Sg.5G0001943a	AT3G22170	NA	GO:0010017,GO:0010218,GO:0045893,GO:0010017,GO:0010017,GO:1900056,GO:0001228,GO:0042753,GO:1900056,GO:1900056,GO:0005634,GO:0005634,GO:0009585,GO:0005515,GO:0007623,GO:0010017,GO:0005515,GO:0009585,GO:0045893,GO:0009585,GO:0005634,GO:0005634,GO:0045893,GO:0010218,GO:0003700,GO:0008270,GO:1900056,GO:0045893,GO:0005515,GO:0042753,GO:0009585,GO:0009585,GO:0005634	far-red elongated hypocotyls 3	A component of the PHYA signaling network, mediates the FR-HIR response to far-red light in concert with FAR1.	39947.LOC_Os11g45530.1
Sg.6G0000403p2	AT4G38180	NA	GO:0008270,GO:0005515,GO:0005634,GO:0005515,GO:0006355,GO:0006355,GO:0005515,GO:0005515,GO:0006355,GO:0006355	FAR1-related sequence 5		4577.GRMZM2G048987_P02
Sg.1G0002248p1	AT4G38180	NA	GO:0008270,GO:0005515,GO:0005634,GO:0005515,GO:0006355,GO:0006355,GO:0005515,GO:0005515,GO:0006355,GO:0006355	FAR1-related sequence 5		15368.BRADI1G06907.1
Sg.4G0000836p6	AT4G33030	K06118	GO:0016036,GO:0009247,GO:0016036,GO:0009247,GO:0009247,GO:0009507,GO:0009247,GO:0009247,GO:0046506,GO:0009247,GO:0016036,GO:0005886,GO:0016036,GO:0008146,GO:0046506,GO:0016036,GO:0046506,GO:0016036,GO:0046506,GO:0046506,GO:0016036,GO:0016036,GO:0008270,GO:0009247,GO:0009507,GO:0009247,GO:0046506,GO:0046507,GO:0046506,GO:0046507,GO:0046506,GO:0009507	sulfoquinovosyldiacylglycerol 1	involved in sulfolipid biosynthesis The mRNA is cell-to-cell mobile.	4533.OB10G12270.1
Sg.4G0000926a	AT3G23270	NA	GO:0005737,GO:0035091,GO:0035091,GO:0005737,GO:0007165	Regulator of chromosome condensation (RCC1) family with FYVE zinc finger domain		NA
Sg.3G0000053a	AT3G19050	K10400	GO:0000911,GO:0080175,GO:0032153,GO:0005515,GO:0016887,GO:0005874,GO:0000281,GO:0000911,GO:0009524,GO:0000910,GO:0007018,GO:0000911,GO:0000281,GO:0003777,GO:0005871,GO:0000910,GO:0080175,GO:0005737,GO:0008017,GO:0000911	phragmoplast orienting kinesin 2	PHRAGMOPLAST ORIENTING KINESIN 2 is one of the two Arabidopsis homologs isolated in yeast two-hybrid screen for interaction partners of maize gene TANGLED1 (TAN1). Based on sequence homology in their motor domains, POK1 and POK2 belong to the kinesin-12 class which also includes the well-characterized group of phragmoplast-associated kinesins AtPAKRPs. Both kinesins are composed of an N-terminal …	NA
Sg.3G0000045a	AT5G42905	NA	GO:0003676,GO:0004523,GO:0005575,GO:0004523	Polynucleotidyl transferase, ribonuclease H-like superfamily protein		3694.POPTR_1595s00220.1
Sg.3G0000050a	AT1G06740	NA	GO:0005634,GO:0008270		Encodes a member of a domesticated transposable element gene family MUSTANG. Members of this family are derived from transposable elements genes but gained function in plant fitness and flower development. Known members include: AT3G04605 (MUG1), AT2G30640 (MUG2), AT1G06740 (MUG3), AT5G16505 (MUG4), AT3G06940 (MUG5), AT5G48965 (MUG6), AT3G05850 (MUG7) and AT5G34853 (MUG8).	4558.Sb01g017470.1
Sg.3G0000058a	AT1G43760	NA	GO:0003674,GO:0005575,GO:0008150	DNAse I-like superfamily protein		3694.POPTR_0009s00480.1
Sg.5G0001566a	AT1G72230	NA	GO:0031225,GO:0009055,GO:0046658,GO:0031225,GO:0046658	Cupredoxin superfamily protein		NA
Sg.6G0001212a	AT4G15090	NA	GO:0045893,GO:0010017,GO:0010017,GO:0009639,GO:0042753,GO:0010017,GO:0010017,GO:0005515,GO:0010018,GO:0005634,GO:0010017,GO:0010017,GO:0005634,GO:0045893,GO:0010017,GO:0005634,GO:0005634,GO:1900056,GO:0045893,GO:0005634,GO:0045893,GO:0008270,GO:0010218,GO:0003700,GO:0010018,GO:0010218,GO:0010017,GO:0010018,GO:0005634,GO:0005634,GO:1900056,GO:0010018	FRS (FAR1 Related Sequences) transcription factor family	Encodes a nuclear localized protein involved in far red light response signaling. Loss of function mutants are defective in far red light responses. Interacts with homologous gene FHY3.	15368.BRADI4G34550.1
Sg.6G0001215a	AT3G18730	NA	GO:0051301,GO:0009933,GO:0000086,GO:0005737,GO:0005515,GO:0000086,GO:0005634,GO:0005634,GO:0009933,GO:0009934	tetratricopeptide repeat (TPR)-containing protein	Encodes a protein with an important role in cell division control and plant morphogenesis and may also play a role in genome maintenance. May be involved in mitosis through interaction with TSA1. In cells synchronized for cell division, TSA1 and TSK relocalize to ends of spindle microtubules that are ahead of separating chromatids during metaphase and anaphase of mitosis.	NA
Sg.9G0001102p1	AT3G22170	NA	GO:0010017,GO:0010218,GO:0045893,GO:0010017,GO:0010017,GO:1900056,GO:0001228,GO:0042753,GO:1900056,GO:1900056,GO:0005634,GO:0005634,GO:0009585,GO:0005515,GO:0007623,GO:0010017,GO:0005515,GO:0009585,GO:0045893,GO:0009585,GO:0005634,GO:0005634,GO:0045893,GO:0010218,GO:0003700,GO:0008270,GO:1900056,GO:0045893,GO:0005515,GO:0042753,GO:0009585,GO:0009585,GO:0005634	far-red elongated hypocotyls 3	A component of the PHYA signaling network, mediates the FR-HIR response to far-red light in concert with FAR1.	39947.LOC_Os11g45530.1
Sg.3G0001439p1	AT4G36050	K10772	GO:0005634,GO:0008311,GO:0003906,GO:0004528,GO:0004528,GO:0046403,GO:0005634,GO:0006284,GO:0080111,GO:0008311,GO:0006281,GO:0006281,GO:0005634,GO:0006281,GO:0006281,GO:0006281,GO:0005634,GO:0006284,GO:0006284,GO:0006281,GO:0004527,GO:0008270,GO:0080111,GO:0005576	endonuclease/exonuclease/phosphatase family protein	Encodes a base excision repair protein with 3'-phosphatase activity and strong 3'-5' exonuclease activity. Together with ZDP, it plays overlapping roles in the maintenance of epigenome and genome stability in plants.	NA
Sg.3G0000336a	AT1G60240	NA	GO:0006355,GO:0003700,GO:0005739,GO:0006355,GO:0006355,GO:0006355	NAC (No Apical Meristem) domain transcriptional regulator superfamily protein		NA
Sg.5G0001886a	AT5G65683	NA	GO:0005634,GO:0048364,GO:0009630,GO:0048364,GO:0009630	Zinc finger (C3HC4-type RING finger) family protein		NA
Sg.3G0002850a	AT4G19990	NA	GO:0005634,GO:0005634,GO:0005634,GO:0005634,GO:0005634,GO:0005634,GO:0005634	FAR1-related sequence 1		NA
Sg.3G0002848a	AT5G57450	K10880	GO:0033065,GO:0000722,GO:0005737,GO:0005737,GO:0045003,GO:0005515,GO:0045003,GO:0005515,GO:0051321,GO:0051321,GO:0008821,GO:0000400,GO:0008094,GO:0045003,GO:0005657,GO:0045003,GO:0000722,GO:0006302,GO:0045003,GO:0090656,GO:0003697,GO:0008821,GO:0090656,GO:0071140,GO:0045003,GO:0006302,GO:0006302,GO:0090656	homolog of X-ray repair cross complementing 3 (XRCC3)	Involved in homologous recombination and recombinational repair, mutants are sterile, hypersensitive to DNA crosslinking agents, show aberrant meiosis with extensive chromosome fragmentation	KaiC
Sg.5G0001357p1	AT1G40087	NA	GO:0005634,GO:0008150,GO:0003674	Plant transposase (Ptta/En/Spm family)		NA
Sg.6G0001956a	AT1G04930	NA	GO:0017053,GO:0005794,GO:0005794	hydroxyproline-rich glycoprotein family protein		transposon protein
Sg.6G0001662a	AT1G40087	NA	GO:0005634,GO:0008150,GO:0003674	Plant transposase (Ptta/En/Spm family)		NA
Sg.9G0000272p1	AT1G06740	NA	GO:0005634,GO:0008270		Encodes a member of a domesticated transposable element gene family MUSTANG. Members of this family are derived from transposable elements genes but gained function in plant fitness and flower development. Known members include: AT3G04605 (MUG1), AT2G30640 (MUG2), AT1G06740 (MUG3), AT5G16505 (MUG4), AT3G06940 (MUG5), AT5G48965 (MUG6), AT3G05850 (MUG7) and AT5G34853 (MUG8).	transposon protein
Sg.6G0001308p1	AT2G45460	NA	GO:0005737,GO:0005737,GO:0005737,GO:0005737	SMAD/FHA domain-containing protein		NA
Sg.1G0001613a	AT1G79740	NA	GO:0005634,GO:0008150,GO:0005634,GO:0005634,GO:0005634,GO:0005829,GO:0046983,GO:0003677	hAT transposon superfamily		transposon protein
Sg.4G0001008p3	AT2G40940	K14509	GO:0004673,GO:0051740,GO:0004673,GO:0004673,GO:0004673,GO:0010105,GO:0000155,GO:0005515,GO:0010105,GO:0005783,GO:0000155,GO:0005515,GO:0004673,GO:0005783,GO:0010105,GO:0005634,GO:0010105,GO:0038199,GO:0000155,GO:0051740,GO:0010105,GO:0004673	ethylene response sensor 1	Ethylene receptor, subfamily 1. Has histidine kinase activity.	NA
Sg.3G0002913a	AT4G38180	NA	GO:0008270,GO:0005515,GO:0005634,GO:0005515,GO:0006355,GO:0006355,GO:0005515,GO:0005515,GO:0006355,GO:0006355	FAR1-related sequence 5		FAR1 DNA-binding domain
Sg.7G0000903a	AT3G14470	NA	GO:0005515,GO:0005576,GO:0043531,GO:0043531,GO:0005576	NB-ARC domain-containing disease resistance protein		resistance protein
Sg.7G0000907a	AT3G14470	NA	GO:0005515,GO:0005576,GO:0043531,GO:0043531,GO:0005576	NB-ARC domain-containing disease resistance protein		resistance protein
Sg.7G0000906a	AT2G06265	NA	GO:0008270,GO:0005634			NA
Sg.3G0000240a	AT1G03000	K13339	GO:0016558,GO:0007031,GO:0006625,GO:0005778,GO:0005515,GO:0005778,GO:0006635,GO:0006625,GO:0005778,GO:0016558,GO:0016558,GO:0016558,GO:0005778,GO:0006625,GO:0006635,GO:0006635,GO:0016558,GO:0016558,GO:0016558,GO:0006635,GO:0016558,GO:0016887,GO:0016558,GO:0005829,GO:0009507	peroxin 6	Encodes an apparent ATPase similar to yeast and human protein required for peroxisomal biogenesis. May facilitate recycling of PEX5, the peroxisomal matrix protein receptor, and thereby promote peroxisomal matrix protein import.	NA
Sg.3G0000241a	AT1G06740	NA	GO:0005634,GO:0008270		Encodes a member of a domesticated transposable element gene family MUSTANG. Members of this family are derived from transposable elements genes but gained function in plant fitness and flower development. Known members include: AT3G04605 (MUG1), AT2G30640 (MUG2), AT1G06740 (MUG3), AT5G16505 (MUG4), AT3G06940 (MUG5), AT5G48965 (MUG6), AT3G05850 (MUG7) and AT5G34853 (MUG8).	transposon protein
Sg.3G0000321a	AT3G53500	K12896	GO:0005634,GO:0000398,GO:0000381,GO:0008270,GO:0003729,GO:0005634,GO:0045292,GO:0008380,GO:0000381,GO:0045292,GO:0000398,GO:0016607,GO:0008380,GO:0000381,GO:0003723,GO:0003729	RNA-binding (RRM/RBD/RNP motifs) family protein with retrovirus zinc finger-like domain	Barta et al (2010) have proposed a nomenclature for Serine/Arginine-Rich Protein Splicing Factors (SR proteins): Plant Cell. 2010, 22:2926.	NA
Sg.4G0001035p2	AT1G60000	NA	GO:1901259,GO:0003729,GO:0009507,GO:0003729,GO:0009507,GO:0009535,GO:0009535,GO:0009507,GO:1901259,GO:0009535,GO:0009535,GO:0003729,GO:0005739,GO:1901259,GO:0009535	RNA-binding (RRM/RBD/RNP motifs) family protein		NA
Sg.1G0001287p1	AT3G09510	NA	GO:0008150,GO:0003676,GO:0004523,GO:0004523	Ribonuclease H-like superfamily protein		3702.AT3G09510.1
Sg.3G0000422a	AT3G50050	NA	GO:0005576	Eukaryotic aspartyl protease family protein		4577.GRMZM2G315394_P01
Sg.2G0000466p1	AT5G21100	K00423	GO:0019854,GO:1901001,GO:0005507,GO:0006979,GO:0016491,GO:0050687,GO:0008447,GO:0042542,GO:1901001,GO:0042542,GO:0050687,GO:0005576,GO:0019854,GO:0008447,GO:0019854,GO:0009651,GO:0019854,GO:0009506,GO:0050687,GO:0009536,GO:0009651,GO:0009615,GO:0009615	Plant L-ascorbate oxidase		4577.GRMZM2G367626_P01
Sg.7G0002310a	AT3G24255	NA	GO:0005576,GO:0008150,GO:0005634,GO:0005634,GO:0005634,GO:0005576,GO:0005634	RNA-directed DNA polymerase (reverse transcriptase)-related family protein		3694.POPTR_0003s18460.1
Sg.9G0001037a	AT3G45490	NA	GO:0004523,GO:0005634,GO:0004523,GO:0004842,GO:0004842,GO:0003676,GO:0016567			NA
Sg.3G0000131a	AT2G28460	NA	GO:0005575,GO:0003674,GO:0008150	Cysteine/Histidine-rich C1 domain family protein		4113.PGSC0003DMT400094178
Sg.7G0001503a
Sg.8G0002181p2
Sg.4G0002096p4	AT1G52520	NA	GO:0006355,GO:0006355,GO:0005634,GO:0006355,GO:0008270,GO:0006355	FAR1-related sequence 6		15368.BRADI2G36810.1
Sg.6G0001209p3	AT3G09660	K10737	GO:0005634,GO:0006270,GO:0007143,GO:0006270,GO:0006270,GO:0007143,GO:0009555,GO:0005634,GO:0003678,GO:0007140,GO:0006270,GO:0007140,GO:0003678,GO:0005634,GO:0005634,GO:0000724,GO:0007140,GO:0007140,GO:0007143,GO:0003688,GO:0000724,GO:0007143,GO:0003697,GO:0042555,GO:0000724	minichromosome maintenance 8	Encodes a minichromosome maintenance protein that is involved with RAD51 in a backup pathway that repairs meiotic double strand breaks without giving meiotic crossovers when the major pathway, which relies on DMC1, fails.	29760.VIT_14s0006g01840.t01
Sg.1G0000487a	AT3G25270	NA	GO:0003676,GO:0008150,GO:0005634,GO:0004523,GO:0004523	Ribonuclease H-like superfamily protein		3711.Bra021633.1-P
Sg.1G0000627a
Sg.1G0000594a	AT4G38180	NA	GO:0008270,GO:0005515,GO:0005634,GO:0005515,GO:0006355,GO:0006355,GO:0005515,GO:0005515,GO:0006355,GO:0006355	FAR1-related sequence 5		4558.Sb02g034560.1
Sg.4G0000581a	AT4G38180	NA	GO:0008270,GO:0005515,GO:0005634,GO:0005515,GO:0006355,GO:0006355,GO:0005515,GO:0005515,GO:0006355,GO:0006355	FAR1-related sequence 5		39947.LOC_Os06g07010.1
Sg.4G0002200a	AT2G01050	NA	GO:0005634,GO:0008150	zinc ion binding;nucleic acid binding		3694.POPTR_0005s01170.1
Sg.2G0002398a	AT5G63920	K03165	GO:0000712,GO:0000712,GO:0006281,GO:0000712,GO:0007059,GO:0000712,GO:0005634,GO:0006281,GO:0000712,GO:0005694,GO:0005634,GO:0000278,GO:0051321,GO:0003916,GO:0008270,GO:0003917,GO:0006265,GO:0006281,GO:0051321,GO:0006265	topoisomerase 3alpha	Encodes topoisomerase 3alpha. Suppresses somatic crossovers. Essential for resolution of meiotic recombination intermediates.	39947.LOC_Os10g21350.1
Sg.2G0002410a	AT1G65440	K11292	GO:0009793,GO:0009793,GO:0006333,GO:0070827,GO:0050684,GO:0005515,GO:0005634,GO:0005515,GO:0042789,GO:0031491,GO:0050684,GO:0009793,GO:0009506,GO:0005829,GO:0005634,GO:0006368,GO:0006368,GO:0009793,GO:0035327,GO:0032968,GO:0006352,GO:0034728,GO:0005634,GO:0009793,GO:0006368,GO:0031491,GO:0006352,GO:0042789,GO:0042789,GO:0050684,GO:0042789,GO:0006368,GO:0006352,GO:0032968,GO:0042393,GO:0003676,GO:…	global transcription factor group B1	Related to yeast Spt6 protein, which functions as part of a protein complex in transcription initiation and also plays a role in chromatin structure / assembly. It encodes a putative WG/GW-repeat protein involved in the regulation of apical-basal polarity of embryo	15368.BRADI4G34550.1
Sg.5G0001631a	AT1G57780	NA	GO:0030001,GO:0005634	heavy-metal-associated domain-containing protein		39947.LOC_Os07g36030.1
Sg.2G0002295p2	AT4G36050	K10772	GO:0005634,GO:0008311,GO:0003906,GO:0004528,GO:0004528,GO:0046403,GO:0005634,GO:0006284,GO:0080111,GO:0008311,GO:0006281,GO:0006281,GO:0005634,GO:0006281,GO:0006281,GO:0006281,GO:0005634,GO:0006284,GO:0006284,GO:0006281,GO:0004527,GO:0008270,GO:0080111,GO:0005576	endonuclease/exonuclease/phosphatase family protein	Encodes a base excision repair protein with 3'-phosphatase activity and strong 3'-5' exonuclease activity. Together with ZDP, it plays overlapping roles in the maintenance of epigenome and genome stability in plants.	NA
Sg.9G0001695b	AT1G40087	NA	GO:0005634,GO:0008150,GO:0003674	Plant transposase (Ptta/En/Spm family)		39946.BGIOSGA037519-PA
Sg.2G0002348a	AT2G12880	NA	GO:0003676,GO:0008270,GO:0005634,GO:0008150	Zinc knuckle (CCHC-type) family protein		29760.VIT_05s0136g00210.t01
Sg.2G0002342a	AT1G40087	NA	GO:0005634,GO:0008150,GO:0003674	Plant transposase (Ptta/En/Spm family)		4577.GRMZM5G893169_P01
Sg.2G0002336a	AT3G05850	NA	GO:0008270,GO:0005634		Encodes a member of a domesticated transposable element gene family MUSTANG. Members of this family are derived from transposable elements genes but gained function in plant fitness and flower development. Known members include: AT3G04605 (MUG1), AT2G30640 (MUG2), AT1G06740 (MUG3), AT5G16505 (MUG4), AT3G06940 (MUG5), AT5G48965 (MUG6), AT3G05850 (MUG7) and AT5G34853 (MUG8).	39946.BGIOSGA009500-PA
Sg.4G0000325a	AT3G05850	NA	GO:0008270,GO:0005634		Encodes a member of a domesticated transposable element gene family MUSTANG. Members of this family are derived from transposable elements genes but gained function in plant fitness and flower development. Known members include: AT3G04605 (MUG1), AT2G30640 (MUG2), AT1G06740 (MUG3), AT5G16505 (MUG4), AT3G06940 (MUG5), AT5G48965 (MUG6), AT3G05850 (MUG7) and AT5G34853 (MUG8).	NA
Sg.1G0002172a	AT4G15090	NA	GO:0045893,GO:0010017,GO:0010017,GO:0009639,GO:0042753,GO:0010017,GO:0010017,GO:0005515,GO:0010018,GO:0005634,GO:0010017,GO:0010017,GO:0005634,GO:0045893,GO:0010017,GO:0005634,GO:0005634,GO:1900056,GO:0045893,GO:0005634,GO:0045893,GO:0008270,GO:0010218,GO:0003700,GO:0010018,GO:0010218,GO:0010017,GO:0010018,GO:0005634,GO:0005634,GO:1900056,GO:0010018	FRS (FAR1 Related Sequences) transcription factor family	Encodes a nuclear localized protein involved in far red light response signaling. Loss of function mutants are defective in far red light responses. Interacts with homologous gene FHY3.	15368.BRADI3G51320.1
Sg.1G0002167a	AT1G52603	NA	GO:0008270,GO:0009507			3711.Bra013989.1-P
Sg.1G0002166a	AT4G15090	NA	GO:0045893,GO:0010017,GO:0010017,GO:0009639,GO:0042753,GO:0010017,GO:0010017,GO:0005515,GO:0010018,GO:0005634,GO:0010017,GO:0010017,GO:0005634,GO:0045893,GO:0010017,GO:0005634,GO:0005634,GO:1900056,GO:0045893,GO:0005634,GO:0045893,GO:0008270,GO:0010218,GO:0003700,GO:0010018,GO:0010218,GO:0010017,GO:0010018,GO:0005634,GO:0005634,GO:1900056,GO:0010018	FRS (FAR1 Related Sequences) transcription factor family	Encodes a nuclear localized protein involved in far red light response signaling. Loss of function mutants are defective in far red light responses. Interacts with homologous gene FHY3.	15368.BRADI3G51320.1
Sg.1G0002192a	AT5G04420	NA	GO:0005829,GO:0008150,GO:0005634,GO:0005737,GO:0005829,GO:0005737,GO:0005737	Galactose oxidase/kelch repeat superfamily protein		4081.Solyc03g043600.1.1
Sg.1G0002168a	AT5G06350	K14827	GO:0097344,GO:0071339,GO:0009506,GO:0005634,GO:0008150,GO:0071339,GO:0005634	ARM repeat superfamily protein		4558.Sb09g023295.1
Sg.3G0000545a	AT4G29090	NA	GO:0004523,GO:0004523,GO:0009507,GO:0003676	Ribonuclease H-like superfamily protein		4577.GRMZM2G324345_P01
Sg.4G0001233a	AT1G53900	K03239	GO:0006446,GO:0003743,GO:0009507,GO:0005085,GO:0009507,GO:0006413,GO:0006446,GO:0006413,GO:0006413,GO:0006446,GO:0005851,GO:0006446,GO:0006446	Eukaryotic translation initiation factor 2B (eIF-2B) family protein		4555.Si002488m
Sg.4G0001008p6
Sg.7G0002184a	AT4G36050	K10772	GO:0005634,GO:0008311,GO:0003906,GO:0004528,GO:0004528,GO:0046403,GO:0005634,GO:0006284,GO:0080111,GO:0008311,GO:0006281,GO:0006281,GO:0005634,GO:0006281,GO:0006281,GO:0006281,GO:0005634,GO:0006284,GO:0006284,GO:0006281,GO:0004527,GO:0008270,GO:0080111,GO:0005576	endonuclease/exonuclease/phosphatase family protein	Encodes a base excision repair protein with 3'-phosphatase activity and strong 3'-5' exonuclease activity. Together with ZDP, it plays overlapping roles in the maintenance of epigenome and genome stability in plants.	NA
Sg.7G0001432t1	AT4G38180	NA	GO:0008270,GO:0005515,GO:0005634,GO:0005515,GO:0006355,GO:0006355,GO:0005515,GO:0005515,GO:0006355,GO:0006355	FAR1-related sequence 5		NA
Sg.3G0000110a	AT1G65425	NA	GO:0005739			3847.GLYMA07G18561.1
Sg.3G0000120a	AT2G34350	NA	GO:0055085,GO:0055085,GO:0016020,GO:0022857	Nodulin-like / Major Facilitator Superfamily protein		NA
Sg.3G0000126a	AT1G26750	K17402	GO:0003674,GO:0005575,GO:0008150			29760.VIT_01s0011g00510.t01
Sg.3G0000112a	AT2G39140	NA	GO:0032544,GO:0000488,GO:0009507,GO:0000489,GO:0000489,GO:0000488,GO:0000489,GO:0000488,GO:0009982,GO:0001522,GO:0000488,GO:0009536,GO:0009507,GO:0009507,GO:0032544,GO:0032544,GO:0009982,GO:0000489,GO:0000489,GO:0009501,GO:0001522,GO:0000488,GO:0032544,GO:0003729,GO:0009507,GO:0000488,GO:0000489	pseudouridine synthase family protein	Suppressor of var2 variegation phenotype. Chloroplast localized. Loss of function mutant has defects in chloroplast protein translation and rRNA processing. Similar in sequence to pseudouridine synthase proteins.	4558.Sb07g005516.1
Sg.3G0000113a	AT4G15090	NA	GO:0045893,GO:0010017,GO:0010017,GO:0009639,GO:0042753,GO:0010017,GO:0010017,GO:0005515,GO:0010018,GO:0005634,GO:0010017,GO:0010017,GO:0005634,GO:0045893,GO:0010017,GO:0005634,GO:0005634,GO:1900056,GO:0045893,GO:0005634,GO:0045893,GO:0008270,GO:0010218,GO:0003700,GO:0010018,GO:0010218,GO:0010017,GO:0010018,GO:0005634,GO:0005634,GO:1900056,GO:0010018	FRS (FAR1 Related Sequences) transcription factor family	Encodes a nuclear localized protein involved in far red light response signaling. Loss of function mutants are defective in far red light responses. Interacts with homologous gene FHY3.	39947.LOC_Os11g45530.1
Sg.4G0001572a	AT4G38180	NA	GO:0008270,GO:0005515,GO:0005634,GO:0005515,GO:0006355,GO:0006355,GO:0005515,GO:0005515,GO:0006355,GO:0006355	FAR1-related sequence 5		NA
Sg.2G0001413a
Sg.3G0000681p2	AT1G06740	NA	GO:0005634,GO:0008270		Encodes a member of a domesticated transposable element gene family MUSTANG. Members of this family are derived from transposable elements genes but gained function in plant fitness and flower development. Known members include: AT3G04605 (MUG1), AT2G30640 (MUG2), AT1G06740 (MUG3), AT5G16505 (MUG4), AT3G06940 (MUG5), AT5G48965 (MUG6), AT3G05850 (MUG7) and AT5G34853 (MUG8).	Pfam:MuDR
Sg.2G0002165p1	AT1G11420	NA	GO:0005634	DOMAIN OF UNKNOWN FUNCTION 724 2	Member of the plant-specific DUF724 protein family. Arabidopsis has 10 DUF724 proteins.	NA
Sg.3G0000682p1	AT2G06265	NA	GO:0008270,GO:0005634			NA
Sg.8G0000800p3	AT1G43760	NA	GO:0003674,GO:0005575,GO:0008150	DNAse I-like superfamily protein		Reverse transcriptase (RNA-dependent DNA polymerase)
Sg.4G0001008p4	AT2G40940	K14509	GO:0004673,GO:0051740,GO:0004673,GO:0004673,GO:0004673,GO:0010105,GO:0000155,GO:0005515,GO:0010105,GO:0005783,GO:0000155,GO:0005515,GO:0004673,GO:0005783,GO:0010105,GO:0005634,GO:0010105,GO:0038199,GO:0000155,GO:0051740,GO:0010105,GO:0004673	ethylene response sensor 1	Ethylene receptor, subfamily 1. Has histidine kinase activity.	NA
Sg.3G0002970a	AT3G06250	NA	GO:0005634,GO:0005634,GO:0005515,GO:0006355,GO:0006355,GO:0005634,GO:0006355,GO:0006355,GO:0008270	FAR1-related sequence 7		NA
Sg.5G0000077p5	AT3G01410	NA	GO:0005737,GO:0005634,GO:0004523,GO:0005737,GO:0004523,GO:0003676	Polynucleotidyl transferase, ribonuclease H-like superfamily protein		Retrotransposon protein
Sg.6G0000350a	AT4G34670	K02984	GO:0022627,GO:0005737,GO:0022627,GO:0022626,GO:0022626,GO:0009506,GO:0005829,GO:0005886,GO:0005618,GO:0003729,GO:0005829,GO:0022626,GO:0022626,GO:0005886,GO:0022626,GO:0005730,GO:0022626,GO:0003729	Ribosomal protein S3Ae		CACTA, En Spm sub-class
Sg.6G0000355a	AT5G24970	K08869	GO:0006468,GO:0004672,GO:0005524,GO:0004672,GO:0004672,GO:0005524,GO:0004672,GO:0005739,GO:0006468,GO:0004672,GO:0005739,GO:0005739,GO:0006468,GO:0004672	Protein kinase superfamily protein		NA
Sg.3G0000377a	AT1G80010	K17604	GO:0008270,GO:0006355,GO:0005634,GO:0006355,GO:0006355,GO:0006355	FAR1-related sequence 8		NA
Sg.3G0001589a	AT3G09510	NA	GO:0008150,GO:0003676,GO:0004523,GO:0004523	Ribonuclease H-like superfamily protein		NA
Sg.6G0001209a	AT2G37195	NA	GO:0003674,GO:0008150,GO:0005739			NA
Sg.2G0002193a	AT1G40087	NA	GO:0005634,GO:0008150,GO:0003674	Plant transposase (Ptta/En/Spm family)		Transposase family tnp2
Sg.9G0000939p1	AT2G01050	NA	GO:0005634,GO:0008150	zinc ion binding;nucleic acid binding		zinc knuckle (CCHC-type) family protein
Sg.2G0002928a	AT3G05850	NA	GO:0008270,GO:0005634		Encodes a member of a domesticated transposable element gene family MUSTANG. Members of this family are derived from transposable elements genes but gained function in plant fitness and flower development. Known members include: AT3G04605 (MUG1), AT2G30640 (MUG2), AT1G06740 (MUG3), AT5G16505 (MUG4), AT3G06940 (MUG5), AT5G48965 (MUG6), AT3G05850 (MUG7) and AT5G34853 (MUG8).	NA
Sg.2G0002927a	AT1G43760	NA	GO:0003674,GO:0005575,GO:0008150	DNAse I-like superfamily protein		Retrotransposon protein
Sg.3G0000053p2	AT1G80410	K20792	GO:0009793,GO:0017196,GO:0009793,GO:0009793,GO:0009793,GO:0005829,GO:0017196,GO:0009793,GO:0005829,GO:0017196,GO:0009414,GO:0009793,GO:0005739,GO:0009793,GO:0009414,GO:0009506,GO:0005634,GO:0031415,GO:0004596,GO:0009793,GO:0005737,GO:0009793,GO:0009793,GO:0009414,GO:0031415	tetratricopeptide repeat (TPR)-containing protein	Encodes the catalytic subunit of a N-terminal acetyltransferase.	NA
Sg.4G0003201b	AT4G29090	NA	GO:0004523,GO:0004523,GO:0009507,GO:0003676	Ribonuclease H-like superfamily protein		Retrotransposon protein
Sg.3G0002867a	AT5G57450	K10880	GO:0033065,GO:0000722,GO:0005737,GO:0005737,GO:0045003,GO:0005515,GO:0045003,GO:0005515,GO:0051321,GO:0051321,GO:0008821,GO:0000400,GO:0008094,GO:0045003,GO:0005657,GO:0045003,GO:0000722,GO:0006302,GO:0045003,GO:0090656,GO:0003697,GO:0008821,GO:0090656,GO:0071140,GO:0045003,GO:0006302,GO:0006302,GO:0090656	homolog of X-ray repair cross complementing 3 (XRCC3)	Involved in homologous recombination and recombinational repair, mutants are sterile, hypersensitive to DNA crosslinking agents, show aberrant meiosis with extensive chromosome fragmentation	Rad51
Sg.6G0002064p1	AT1G59660	K14297	GO:0006913,GO:0048573,GO:0005643,GO:0006405,GO:0048573,GO:0048573,GO:0071456,GO:0071456,GO:0005634,GO:0044614,GO:0048573,GO:0017056,GO:0071456,GO:0006913,GO:0071456,GO:0005634,GO:0006606,GO:0017056,GO:0005635,GO:0000973,GO:0005515,GO:0006405,GO:0006606,GO:0005634,GO:0048573	Nucleoporin autopeptidase	Encodes a protein with similarity to mammalian nucleoporin Nup98.Its expression is upregulated in mutants that are NUP deficient.	NA
Sg.3G0000080a	AT3G05850	NA	GO:0008270,GO:0005634		Encodes a member of a domesticated transposable element gene family MUSTANG. Members of this family are derived from transposable elements genes but gained function in plant fitness and flower development. Known members include: AT3G04605 (MUG1), AT2G30640 (MUG2), AT1G06740 (MUG3), AT5G16505 (MUG4), AT3G06940 (MUG5), AT5G48965 (MUG6), AT3G05850 (MUG7) and AT5G34853 (MUG8).	Pfam:MuDR
Sg.8G0001411p3	AT1G52603	NA	GO:0008270,GO:0009507			NA
Sg.3G0000433a	AT5G18510	NA	GO:0005634,GO:0008150	Aminotransferase-like, plant mobile domain family protein		Conserved gene of
Sg.3G0000437a	AT2G33435	NA	GO:0008187,GO:0000243,GO:0030628,GO:0005634,GO:0016607,GO:0071004,GO:0089701,GO:0008150	RNA-binding (RRM/RBD/RNP motifs) family protein		NA
Sg.7G0001031a	AT3G06240	NA	GO:0005515,GO:0005634,GO:0008150,GO:0005515,GO:0005515	F-box family protein		F-box associated
Sg.1G0002218a	AT3G15120	NA	GO:0045944,GO:0009506,GO:0045944,GO:0080111,GO:0005886,GO:0031936,GO:0003682,GO:0031936,GO:0080111,GO:0031936,GO:0031936,GO:0031936,GO:0042393,GO:0016887,GO:0005634,GO:0045944,GO:0031936,GO:0005515,GO:0005886,GO:0031936,GO:0031936,GO:0031936,GO:0031936,GO:0045944,GO:0031936,GO:0005524,GO:0031936,GO:0005524	P-loop containing nucleoside triphosphate hydrolases superfamily protein	Encodes BRP1, an ATPase domain-containing protein that interacts with BRAT1 to negatively regulate transcriptional silencing at methylated genomic regions.	NA
Sg.1G0002217a	AT3G42170	NA	GO:0009791,GO:0046983,GO:0003677,GO:0005829,GO:0003677,GO:0005515,GO:0005829,GO:0005634,GO:0005634,GO:0005829	BED zinc finger ;hAT family dimerisation domain	transposase-like gene with conserved domains from the family of hAT transposases that includes hobo from Drosophila melanogaster, Activator (Ac) from maize, and Tam3 from snapdragon but lacks several amino acids known to be essential for Ac transposition5. The DAYSLEEPER gene lacks 8 bp duplications and TIRs (a common feature of transcriptionally silent hAT transposases), however, DAYSLEEPER expr…	Pfam:hATC
Sg.8G0000995a	AT1G40087	NA	GO:0005634,GO:0008150,GO:0003674	Plant transposase (Ptta/En/Spm family)		Retrotransposon gag protein
Sg.1G0002166p6	AT4G15090	NA	GO:0045893,GO:0010017,GO:0010017,GO:0009639,GO:0042753,GO:0010017,GO:0010017,GO:0005515,GO:0010018,GO:0005634,GO:0010017,GO:0010017,GO:0005634,GO:0045893,GO:0010017,GO:0005634,GO:0005634,GO:1900056,GO:0045893,GO:0005634,GO:0045893,GO:0008270,GO:0010218,GO:0003700,GO:0010018,GO:0010218,GO:0010017,GO:0010018,GO:0005634,GO:0005634,GO:1900056,GO:0010018	FRS (FAR1 Related Sequences) transcription factor family	Encodes a nuclear localized protein involved in far red light response signaling. Loss of function mutants are defective in far red light responses. Interacts with homologous gene FHY3.	FAR1 DNA-binding domain
Sg.8G0000992a	AT5G39775	NA	GO:0005575,GO:0003674,GO:0008150			Retrotransposon protein
Sg.2G0001706p1	AT4G29090	NA	GO:0004523,GO:0004523,GO:0009507,GO:0003676	Ribonuclease H-like superfamily protein		Retrotransposon protein
Sg.8G0000968a
Sg.5G0001885a	AT1G29730	NA	GO:0004672,GO:0005524,GO:0046777,GO:0005886,GO:0016310,GO:0004672,GO:0005515,GO:0006468,GO:0004672,GO:0006468,GO:0009507,GO:0006468,GO:0004672,GO:0016310,GO:0005515,GO:0005886,GO:0005886,GO:0005515,GO:0006468,GO:0005886,GO:0005524,GO:0004674,GO:0006468,GO:0046777,GO:0004674,GO:0004674,GO:0004672,GO:0004672,GO:0006468,GO:0046777	Leucine-rich repeat transmembrane protein kinase		CACTA, En Spm sub-class
Sg.3G0000096a	AT3G26420	K12885	GO:0009631,GO:0009409,GO:0005737,GO:0005829,GO:0003729,GO:0005634,GO:0008270,GO:0009631,GO:0009409,GO:0000166,GO:0003729,GO:0005829	RNA-binding (RRM/RBD/RNP motifs) family protein with retrovirus zinc finger-like domain	Zinc finger-containing glycine-rich RNA-binding protein. Cold-inducible. Contributes to the enhancement of freezing tolerance. Members of this protein family include AT3G26420 (ATRZ-1A), AT1G60650 (AtRZ-1b) and AT5G04280 (AtRZ-1c).	Retrotransposon protein
Sg.5G0002316a	AT4G04650	NA	GO:0009409,GO:0009409,GO:0010319,GO:0010319	RNA-directed DNA polymerase (reverse transcriptase)-related family protein		Retrotransposon protein
Sg.5G0002306a	AT4G29090	NA	GO:0004523,GO:0004523,GO:0009507,GO:0003676	Ribonuclease H-like superfamily protein		Reverse transcriptase (RNA-dependent DNA polymerase)
Sg.4G0003022p4	AT1G43760	NA	GO:0003674,GO:0005575,GO:0008150	DNAse I-like superfamily protein		Endonuclease/Exonuclease/phosphatase family
Sg.3G0000353a	AT1G78170	NA	GO:0008150,GO:0005634			Retrotransposon protein
Sg.3G0000350a	AT2G42280	NA	GO:0048573,GO:0048573,GO:0005634,GO:0005634,GO:0003700,GO:0001228,GO:0048573,GO:0005634,GO:0006355,GO:0048573,GO:0006355,GO:0003700,GO:0046983,GO:0006355,GO:0005634,GO:0048573,GO:0006355	basic helix-loop-helix (bHLH) DNA-binding superfamily protein		Inherit from euNOG: CACTA, En Spm sub-class
Sg.3G0002929p3	AT1G48410	K11593	GO:0005515,GO:0060145,GO:0060145,GO:0016441,GO:0004521,GO:0009616,GO:0005737,GO:0051607,GO:0005634,GO:0035195,GO:0035195,GO:0035195,GO:0009793,GO:0005515,GO:0009850,GO:0005515,GO:0005634,GO:0030154,GO:0005515,GO:0005737,GO:0048830,GO:0009733,GO:0009733,GO:0016441,GO:0005737,GO:0045087,GO:0009965,GO:0035195,GO:0009616,GO:0005515,GO:0051607,GO:0010305,GO:0045087,GO:0035195,GO:0009793,GO:0009955,GO:…	Stabilizer of iron transporter SufD / Polynucleotidyl transferase	Encodes an RNA Slicer that selectively recruits microRNAs and siRNAs. There is currently no evidence that AGO1 Slicer is in a high molecular weight RNA-induced silencing complex (RISC). Mutants are defective in post-transcriptional gene silencing and have pleiotropic developmental and morphological defects. Through its action on the regulation of ARF17 expression, the protein regulates genes invo…	Inherit from euNOG: CACTA, En Spm sub-class
Sg.9G0001225p8	AT2G06105	NA	GO:0005739			Retro-transposon
Sg.5G0001110a	AT4G08730	NA	GO:0005575,GO:0008150,GO:0003674	RNA-binding protein		Plant transposase (Ptta/En/Spm family)
Sg.5G0001133a	AT5G18510	NA	GO:0005634,GO:0008150	Aminotransferase-like, plant mobile domain family protein		Conserved gene of
Sg.4G0000792p1	AT4G02550	NA	GO:0031347,GO:0005634,GO:0005634,GO:0005634,GO:0005634,GO:0005634			NA
Sg.8G0000468a	AT3G42170	NA	GO:0009791,GO:0046983,GO:0003677,GO:0005829,GO:0003677,GO:0005515,GO:0005829,GO:0005634,GO:0005634,GO:0005829	BED zinc finger ;hAT family dimerisation domain	transposase-like gene with conserved domains from the family of hAT transposases that includes hobo from Drosophila melanogaster, Activator (Ac) from maize, and Tam3 from snapdragon but lacks several amino acids known to be essential for Ac transposition5. The DAYSLEEPER gene lacks 8 bp duplications and TIRs (a common feature of transcriptionally silent hAT transposases), however, DAYSLEEPER expr…	NA
Sg.6G0001254a	AT4G34670	K02984	GO:0022627,GO:0005737,GO:0022627,GO:0022626,GO:0022626,GO:0009506,GO:0005829,GO:0005886,GO:0005618,GO:0003729,GO:0005829,GO:0022626,GO:0022626,GO:0005886,GO:0022626,GO:0005730,GO:0022626,GO:0003729	Ribosomal protein S3Ae		CACTA, En Spm sub-class
Sg.8G0000796p3	AT1G43760	NA	GO:0003674,GO:0005575,GO:0008150	DNAse I-like superfamily protein		Reverse transcriptase (RNA-dependent DNA polymerase)
Sg.3G0000148p1	AT3G44713	NA	GO:0003674,GO:0005634,GO:0008150			Retrotransposon protein
Sg.3G0003053p1	AT1G18070	K03267	GO:0003924,GO:0003924,GO:0003747,GO:0005829,GO:0005525,GO:0006412,GO:0018444,GO:0005737,GO:0006415,GO:0003747,GO:0000288,GO:0005773,GO:0005634,GO:0005737,GO:0005525,GO:0000288,GO:0005525,GO:0005829,GO:0000288,GO:0000288,GO:0005773,GO:0005525,GO:0006415,GO:0002184,GO:0005737,GO:0002184	Translation elongation factor EF1A/initiation factor IF2gamma family protein		NA
Sg.5G0002730a	AT3G15605	NA	GO:0031936,GO:0031936,GO:0031936,GO:0051570,GO:0005739,GO:0005739,GO:0051570,GO:0005739,GO:1905642,GO:0005739,GO:1905642,GO:0031936,GO:1905642,GO:1905642,GO:0051570,GO:0051570,GO:0003723,GO:0031936,GO:0031936,GO:0051570	nucleic acid binding		NA
Sg.5G0002747a	AT1G43760	NA	GO:0003674,GO:0005575,GO:0008150	DNAse I-like superfamily protein		Retrotransposon protein
Sg.3G0000215a	AT1G40087	NA	GO:0005634,GO:0008150,GO:0003674	Plant transposase (Ptta/En/Spm family)		CACTA, En Spm sub-class
Sg.3G0000216a
Sg.1G0002422a	AT1G43760	NA	GO:0003674,GO:0005575,GO:0008150	DNAse I-like superfamily protein		Retrotransposon protein
Sg.2G0000913a	AT1G55130	K17086	GO:0000138,GO:0005576,GO:0005794,GO:0005802,GO:0005802,GO:0005794,GO:0005794,GO:0005794,GO:0005768,GO:0016020,GO:0072657,GO:0000138	Endomembrane protein 70 protein family	Encodes an Arabidopsis Transmembrane nine (TMN) protein. Transmembrane nine (TM9) proteins are localized in the secretory pathway of eukaryotic cells and are involved in cell adhesion and phagocytosis.	4513.MLOC_82016.1
Sg.3G0000682a	AT2G06265	NA	GO:0008270,GO:0005634			NA
Sg.3G0000673a	AT4G36050	K10772	GO:0005634,GO:0008311,GO:0003906,GO:0004528,GO:0004528,GO:0046403,GO:0005634,GO:0006284,GO:0080111,GO:0008311,GO:0006281,GO:0006281,GO:0005634,GO:0006281,GO:0006281,GO:0006281,GO:0005634,GO:0006284,GO:0006284,GO:0006281,GO:0004527,GO:0008270,GO:0080111,GO:0005576	endonuclease/exonuclease/phosphatase family protein	Encodes a base excision repair protein with 3'-phosphatase activity and strong 3'-5' exonuclease activity. Together with ZDP, it plays overlapping roles in the maintenance of epigenome and genome stability in plants.	NA
Sg.2G0001900a	AT4G36050	K10772	GO:0005634,GO:0008311,GO:0003906,GO:0004528,GO:0004528,GO:0046403,GO:0005634,GO:0006284,GO:0080111,GO:0008311,GO:0006281,GO:0006281,GO:0005634,GO:0006281,GO:0006281,GO:0006281,GO:0005634,GO:0006284,GO:0006284,GO:0006281,GO:0004527,GO:0008270,GO:0080111,GO:0005576	endonuclease/exonuclease/phosphatase family protein	Encodes a base excision repair protein with 3'-phosphatase activity and strong 3'-5' exonuclease activity. Together with ZDP, it plays overlapping roles in the maintenance of epigenome and genome stability in plants.	NA
Sg.6G0003247b	AT1G43760	NA	GO:0003674,GO:0005575,GO:0008150	DNAse I-like superfamily protein		Retrotransposon protein
Sg.5G0002148a	AT5G16270	K06670	GO:0006302,GO:0007062,GO:0006302,GO:0007062,GO:0007062,GO:0007062,GO:0005634,GO:0070601,GO:0000798,GO:0006302,GO:0006302,GO:0007062,GO:0000798,GO:0007062,GO:0003682,GO:0006302,GO:0070601,GO:0070601,GO:0006302	sister chromatid cohesion 1 protein 4	Encodes a SCC1/REC8 ortholog that may be involved in mitosis and may represent a mitotic cohesin. Plays a role in somatic DNA double strand break damage repair. The mRNA is cell-to-cell mobile.	Inherit from strNOG: CACTA, En Spm sub-class
Sg.1G0002211p1	AT4G00980	NA	GO:0003676,GO:0008270,GO:0005634	zinc knuckle (CCHC-type) family protein		(ABC) transporter
Sg.7G0001490a	AT5G27270	NA	GO:0003729,GO:0009507,GO:0009507,GO:0009507	Tetratricopeptide repeat (TPR)-like superfamily protein		NA
Sg.6G0000161a	AT2G04865	NA	GO:0005634,GO:0005634,GO:0008150,GO:0005634	Aminotransferase-like, plant mobile domain family protein	Encodes a nuclear localized aminotransferase-like protein containing a plant mobile domain. The mRNA is cell-to-cell mobile.	Serine threonine-protein phosphatase 7 long form
Sg.1G0000194a	AT4G29090	NA	GO:0004523,GO:0004523,GO:0009507,GO:0003676	Ribonuclease H-like superfamily protein		Retrotransposon protein
Sg.3G0000603p3	AT4G38180	NA	GO:0008270,GO:0005515,GO:0005634,GO:0005515,GO:0006355,GO:0006355,GO:0005515,GO:0005515,GO:0006355,GO:0006355	FAR1-related sequence 5		FAR1 DNA-binding domain
Sg.3G0000157a
Sg.3G0000154a	AT1G40087	NA	GO:0005634,GO:0008150,GO:0003674	Plant transposase (Ptta/En/Spm family)		CACTA, En Spm sub-class
Sg.3G0000161a	AT5G12370	K19984	GO:0005737,GO:0060321,GO:0005515,GO:0006887,GO:0060321,GO:0000145,GO:0005829,GO:0005886,GO:0006887,GO:0006887,GO:0005737,GO:0005886,GO:0070062,GO:0006887,GO:0000145,GO:0000145,GO:0009506,GO:0060321,GO:0006893,GO:0060321,GO:0006893,GO:0009536,GO:0005737,GO:0005886	exocyst complex component sec10		exocyst complex component
Sg.3G0000159a	AT4G29090	NA	GO:0004523,GO:0004523,GO:0009507,GO:0003676	Ribonuclease H-like superfamily protein		NA
Sg.3G0000216p1	AT1G53570	K04421	GO:0002221,GO:0004672,GO:1900150,GO:1900150,GO:0006468,GO:0005524,GO:0005524,GO:0005634,GO:1900150,GO:0006468,GO:0004709,GO:1900424,GO:1900424,GO:1900424,GO:0005634,GO:0004709,GO:0004709,GO:0005634,GO:0005515,GO:0004672,GO:0006468,GO:0005634,GO:0005634,GO:0005634,GO:0004672,GO:0005634	mitogen-activated protein kinase kinase kinase 3	Encodes a member of the MEKK subfamily that functions redundantly with MAPKKK3 to activate MPK3/6 downstream of multiple pattern recognition receptors and confer resistance to both bacterial and fungal pathogens.	CACTA, En Spm sub-class
Sg.5G0002415p1	AT1G69290	NA	GO:0009507,GO:0003674,GO:0008150	Pentatricopeptide repeat (PPR) superfamily protein		CACTA, En Spm sub-class
Sg.2G0002010a	AT2G45460	NA	GO:0005737,GO:0005737,GO:0005737,GO:0005737	SMAD/FHA domain-containing protein		NA
Sg.4G0003132p1	AT2G06105	NA	GO:0005739			Retro-transposon
Sg.1G0002967b	ATMG00860	NA	GO:0008150,GO:0005739,GO:0003674	DNA/RNA polymerases superfamily protein		3711.Bra017917.1-P
Sg.4G0002294a	AT4G38180	NA	GO:0008270,GO:0005515,GO:0005634,GO:0005515,GO:0006355,GO:0006355,GO:0005515,GO:0005515,GO:0006355,GO:0006355	FAR1-related sequence 5		15368.BRADI3G51320.1
Sg.4G0002295a	AT2G43760	K03635	GO:0005634,GO:0030366,GO:0005634,GO:0005829,GO:0005634	molybdopterin biosynthesis MoaE family protein		4558.Sb06g030272.1
Sg.4G0002305a
Sg.4G0002304a	AT5G28920	NA	GO:0003674,GO:0005739,GO:0008150			3847.GLYMA07G18561.1
Sg.5G0000077p2	AT3G01410	NA	GO:0005737,GO:0005634,GO:0004523,GO:0005737,GO:0004523,GO:0003676	Polynucleotidyl transferase, ribonuclease H-like superfamily protein		39947.LOC_Os11g44770.1
Sg.3G0000304p1	AT2G31380	NA	GO:0003700,GO:0006355,GO:0006355,GO:0006355,GO:0006355,GO:0005515,GO:0009640,GO:0005634,GO:0008270,GO:0006355,GO:0006355,GO:0009640,GO:0005634,GO:0005515,GO:0010100,GO:0006355,GO:0010100,GO:0019904,GO:0005515,GO:0006355,GO:0005515,GO:0010100	salt tolerance homologue	a B-box zinc finger protein that interacts with COP1. contains a novel 11 amino acid motif at the C-terminus (also found at the N-terminus of HY5) that is involved in the COP1 interaction.	NA
Sg.2G0002854p1	AT4G23940	NA	GO:0005515,GO:0009941,GO:0009941,GO:0009706,GO:0009793,GO:0062091,GO:0009507,GO:0006508,GO:0016464,GO:0009941,GO:0009706,GO:0009793,GO:0009706,GO:0005829,GO:0004176,GO:0005515,GO:0009793,GO:0005515,GO:0009941,GO:0005515,GO:0009658,GO:0005739,GO:0005515,GO:0005886,GO:0009941,GO:0009941,GO:0010020,GO:0009941,GO:0004176,GO:0045037,GO:0045037,GO:0005515,GO:0009941,GO:0004222,GO:0009793,GO:0010020,GO:…	FtsH extracellular protease family	Encodes FtsHi1. Localizes to the chloroplast envelope membrane. Functions in chloroplast biogenesis and division.Strong interaction with TIC inner envelope protein translocon which consists of Tic20/Tic56/Tic100/Tic214(Ycf1)(DOI:10.1105/tpc.18.00357).	39947.LOC_Os03g29085.1
Sg.7G0002628a	AT4G36050	K10772	GO:0005634,GO:0008311,GO:0003906,GO:0004528,GO:0004528,GO:0046403,GO:0005634,GO:0006284,GO:0080111,GO:0008311,GO:0006281,GO:0006281,GO:0005634,GO:0006281,GO:0006281,GO:0006281,GO:0005634,GO:0006284,GO:0006284,GO:0006281,GO:0004527,GO:0008270,GO:0080111,GO:0005576	endonuclease/exonuclease/phosphatase family protein	Encodes a base excision repair protein with 3'-phosphatase activity and strong 3'-5' exonuclease activity. Together with ZDP, it plays overlapping roles in the maintenance of epigenome and genome stability in plants.	NA
Sg.7G0002622a	AT5G42905	NA	GO:0003676,GO:0004523,GO:0005575,GO:0004523	Polynucleotidyl transferase, ribonuclease H-like superfamily protein		NA
Sg.4G0002817a	AT3G19340	NA	GO:0005886,GO:0005783,GO:0005886,GO:0005829	Protein of unknown function (DUF3754)		29760.VIT_14s0068g01000.t01
Sg.2G0002385a	AT4G12130	K22073	GO:0005829,GO:0005759,GO:0005739,GO:0016226,GO:0005759,GO:0016226,GO:0005759,GO:0016226,GO:0016226,GO:0005759,GO:0016226,GO:0016226	Glycine cleavage T-protein family	Encodes a mitochondrial COG0354 protein that requires folate for its function in Fe/S cluster biogenesis.	3847.GLYMA11G03250.1
Sg.2G0002394a	AT3G47680	NA	GO:0006559,GO:0006749,GO:0006559,GO:0016034,GO:0006749,GO:0009507,GO:0006559,GO:0004364	DNA binding		NA
Sg.3G0002348p1	AT1G43760	NA	GO:0003674,GO:0005575,GO:0008150	DNAse I-like superfamily protein		3694.POPTR_0001s36990.1
Sg.9G0000272a	AT1G06740	NA	GO:0005634,GO:0008270		Encodes a member of a domesticated transposable element gene family MUSTANG. Members of this family are derived from transposable elements genes but gained function in plant fitness and flower development. Known members include: AT3G04605 (MUG1), AT2G30640 (MUG2), AT1G06740 (MUG3), AT5G16505 (MUG4), AT3G06940 (MUG5), AT5G48965 (MUG6), AT3G05850 (MUG7) and AT5G34853 (MUG8).	4558.Sb07g027820.1
Sg.9G0000274a	AT2G45460	NA	GO:0005737,GO:0005737,GO:0005737,GO:0005737	SMAD/FHA domain-containing protein		NA
Sg.2G0002327p3	AT3G03776	NA	GO:0046872,GO:0030001	hydroxyproline-rich glycoprotein family protein		39947.LOC_Os11g09750.1
Sg.5G0001110p3	AT4G08730	NA	GO:0005575,GO:0008150,GO:0003674	RNA-binding protein		NA
Sg.6G0003686b	AT4G12540	NA	GO:0003674,GO:0008150,GO:0005634,GO:0005634,GO:0005634,GO:0005634			NA
Sg.5G0001535a	AT1G06740	NA	GO:0005634,GO:0008270		Encodes a member of a domesticated transposable element gene family MUSTANG. Members of this family are derived from transposable elements genes but gained function in plant fitness and flower development. Known members include: AT3G04605 (MUG1), AT2G30640 (MUG2), AT1G06740 (MUG3), AT5G16505 (MUG4), AT3G06940 (MUG5), AT5G48965 (MUG6), AT3G05850 (MUG7) and AT5G34853 (MUG8).	4558.Sb07g023090.1
Sg.5G0001534a	AT3G05850	NA	GO:0008270,GO:0005634		Encodes a member of a domesticated transposable element gene family MUSTANG. Members of this family are derived from transposable elements genes but gained function in plant fitness and flower development. Known members include: AT3G04605 (MUG1), AT2G30640 (MUG2), AT1G06740 (MUG3), AT5G16505 (MUG4), AT3G06940 (MUG5), AT5G48965 (MUG6), AT3G05850 (MUG7) and AT5G34853 (MUG8).	29760.VIT_05s0020g00850.t01
Sg.5G0001548a	AT5G61190	NA	GO:0009507,GO:0005634,GO:0005634,GO:0005777,GO:0005634,GO:0005634,GO:0005634,GO:0005634,GO:0003676,GO:0005634,GO:0008270,GO:0005634,GO:0005634,GO:0005634,GO:0010468,GO:0005634	putative endonuclease or glycosyl hydrolase with C2H2-type zinc finger domain		NA
Sg.2G0001834a	AT2G01050	NA	GO:0005634,GO:0008150	zinc ion binding;nucleic acid binding		3694.POPTR_0005s01170.1
Sg.2G0001835a	AT4G36050	K10772	GO:0005634,GO:0008311,GO:0003906,GO:0004528,GO:0004528,GO:0046403,GO:0005634,GO:0006284,GO:0080111,GO:0008311,GO:0006281,GO:0006281,GO:0005634,GO:0006281,GO:0006281,GO:0006281,GO:0005634,GO:0006284,GO:0006284,GO:0006281,GO:0004527,GO:0008270,GO:0080111,GO:0005576	endonuclease/exonuclease/phosphatase family protein	Encodes a base excision repair protein with 3'-phosphatase activity and strong 3'-5' exonuclease activity. Together with ZDP, it plays overlapping roles in the maintenance of epigenome and genome stability in plants.	NA
Sg.5G0000545a	AT3G22170	NA	GO:0010017,GO:0010218,GO:0045893,GO:0010017,GO:0010017,GO:1900056,GO:0001228,GO:0042753,GO:1900056,GO:1900056,GO:0005634,GO:0005634,GO:0009585,GO:0005515,GO:0007623,GO:0010017,GO:0005515,GO:0009585,GO:0045893,GO:0009585,GO:0005634,GO:0005634,GO:0045893,GO:0010218,GO:0003700,GO:0008270,GO:1900056,GO:0045893,GO:0005515,GO:0042753,GO:0009585,GO:0009585,GO:0005634	far-red elongated hypocotyls 3	A component of the PHYA signaling network, mediates the FR-HIR response to far-red light in concert with FAR1.	39947.LOC_Os11g45530.1
Sg.5G0001241a	AT3G19615	NA	GO:0005739,GO:0008150,GO:0003674			NA
Sg.6G0000639p3	AT5G39790	NA	GO:0030247,GO:0009570,GO:0019252,GO:0010581,GO:0005515,GO:0009570,GO:0005515,GO:0005515,GO:0010581,GO:0019252,GO:0005515,GO:0009570,GO:0005739,GO:0005515,GO:0010581,GO:2001070,GO:0019252,GO:0009570,GO:0019252,GO:0010581,GO:0030247,GO:0009507,GO:0009569,GO:0005515,GO:0009569	5'-AMP-activated protein kinase-related	Encodes a chloroplast localized protein that is involved in protein translocation and starch metabolism. PTST helps localize GBSS to the starch granules where GBSS functions in amylose biosynthesis.	4558.Sb06g030272.1
Sg.3G0002754p4	AT1G20400	NA	GO:0005634,GO:0008150,GO:0003674	Protein of unknown function (DUF1204)		NA
Sg.2G0001769a	AT5G19990	K03066	GO:0030163,GO:0005634,GO:0006511,GO:0005886,GO:0005737,GO:0005829,GO:0006511,GO:0008540,GO:0030163,GO:0006511,GO:0016887,GO:0006511,GO:0030163,GO:0005634,GO:0000502,GO:0009536,GO:0016787,GO:0005634	regulatory particle triple-A ATPase 6A	26S proteasome AAA-ATPase subunit The mRNA is cell-to-cell mobile.	NA
Sg.2G0001772a	AT3G24255	NA	GO:0005576,GO:0008150,GO:0005634,GO:0005634,GO:0005634,GO:0005576,GO:0005634	RNA-directed DNA polymerase (reverse transcriptase)-related family protein		3694.POPTR_0019s06550.1
Sg.8G0000212a	AT1G40087	NA	GO:0005634,GO:0008150,GO:0003674	Plant transposase (Ptta/En/Spm family)		3847.GLYMA01G42340.2
Sg.3G0000069p3	AT4G29090	NA	GO:0004523,GO:0004523,GO:0009507,GO:0003676	Ribonuclease H-like superfamily protein		39947.LOC_Os12g29700.1
Sg.4G0002304p2	AT2G31970	K10866	GO:0007004,GO:0070192,GO:0090305,GO:0003691,GO:0000723,GO:0008408,GO:0000790,GO:0030870,GO:0000722,GO:0007004,GO:0007004,GO:0005634,GO:0005737,GO:0000784,GO:0006312,GO:0000784,GO:0004017,GO:0032508,GO:0000794,GO:0016233,GO:0030870,GO:0070192,GO:0000790,GO:0070192,GO:0006302,GO:0035861,GO:0000794,GO:0003678,GO:0000014,GO:0090305,GO:0000722,GO:0016233,GO:0004017,GO:0007004,GO:0005515,GO:0016233,GO:…	DNA repair-recombination protein (RAD50)	Encodes the Arabidopsis RAD50 homologue. It is involved in double strand break repair. Component of the meiotic recombination complex that processes meiotic double-strand-breaks to produce single-stranded DNA ends, which act in the homology search and recombination. Accumulates in the nucleus during meiotic prophase, a process regulated by PHS1.	3847.GLYMA08G43861.1
Sg.9G0000705a	AT1G43760	NA	GO:0003674,GO:0005575,GO:0008150	DNAse I-like superfamily protein		3694.POPTR_0016s09030.1
Sg.9G0001102a	AT4G15090	NA	GO:0045893,GO:0010017,GO:0010017,GO:0009639,GO:0042753,GO:0010017,GO:0010017,GO:0005515,GO:0010018,GO:0005634,GO:0010017,GO:0010017,GO:0005634,GO:0045893,GO:0010017,GO:0005634,GO:0005634,GO:1900056,GO:0045893,GO:0005634,GO:0045893,GO:0008270,GO:0010218,GO:0003700,GO:0010018,GO:0010218,GO:0010017,GO:0010018,GO:0005634,GO:0005634,GO:1900056,GO:0010018	FRS (FAR1 Related Sequences) transcription factor family	Encodes a nuclear localized protein involved in far red light response signaling. Loss of function mutants are defective in far red light responses. Interacts with homologous gene FHY3.	39947.LOC_Os11g45530.1
Sg.9G0001103a
Sg.2G0002089a	AT1G43760	NA	GO:0003674,GO:0005575,GO:0008150	DNAse I-like superfamily protein		3694.POPTR_0019s06550.1
Sg.1G0002233p2	AT1G06740	NA	GO:0005634,GO:0008270		Encodes a member of a domesticated transposable element gene family MUSTANG. Members of this family are derived from transposable elements genes but gained function in plant fitness and flower development. Known members include: AT3G04605 (MUG1), AT2G30640 (MUG2), AT1G06740 (MUG3), AT5G16505 (MUG4), AT3G06940 (MUG5), AT5G48965 (MUG6), AT3G05850 (MUG7) and AT5G34853 (MUG8).	39946.BGIOSGA017511-PA
Sg.6G0001726a	AT2G40940	K14509	GO:0004673,GO:0051740,GO:0004673,GO:0004673,GO:0004673,GO:0010105,GO:0000155,GO:0005515,GO:0010105,GO:0005783,GO:0000155,GO:0005515,GO:0004673,GO:0005783,GO:0010105,GO:0005634,GO:0010105,GO:0038199,GO:0000155,GO:0051740,GO:0010105,GO:0004673	ethylene response sensor 1	Ethylene receptor, subfamily 1. Has histidine kinase activity.	NA
Sg.8G0000768a	AT4G29090	NA	GO:0004523,GO:0004523,GO:0009507,GO:0003676	Ribonuclease H-like superfamily protein		3694.POPTR_0007s05820.1
Sg.9G0000721a	AT3G05850	NA	GO:0008270,GO:0005634		Encodes a member of a domesticated transposable element gene family MUSTANG. Members of this family are derived from transposable elements genes but gained function in plant fitness and flower development. Known members include: AT3G04605 (MUG1), AT2G30640 (MUG2), AT1G06740 (MUG3), AT5G16505 (MUG4), AT3G06940 (MUG5), AT5G48965 (MUG6), AT3G05850 (MUG7) and AT5G34853 (MUG8).	39946.BGIOSGA031555-PA
Sg.9G0000722a	AT1G06740	NA	GO:0005634,GO:0008270		Encodes a member of a domesticated transposable element gene family MUSTANG. Members of this family are derived from transposable elements genes but gained function in plant fitness and flower development. Known members include: AT3G04605 (MUG1), AT2G30640 (MUG2), AT1G06740 (MUG3), AT5G16505 (MUG4), AT3G06940 (MUG5), AT5G48965 (MUG6), AT3G05850 (MUG7) and AT5G34853 (MUG8).	4558.Sb01g016800.1
Sg.9G0000723a
Sg.1G0002822a	AT5G28530	NA	GO:0006355,GO:0006355,GO:0008270,GO:0006355,GO:0006355	FAR1-related sequence 10		transposon protein
Sg.1G0002826a
Sg.1G0002824a	AT3G01410	NA	GO:0005737,GO:0005634,GO:0004523,GO:0005737,GO:0004523,GO:0003676	Polynucleotidyl transferase, ribonuclease H-like superfamily protein		Retrotransposon protein
Sg.1G0002837a	AT1G07520	NA	GO:0006355,GO:0043565,GO:0005634,GO:0005634,GO:0005634,GO:0006355,GO:0006355,GO:0010200,GO:0010200,GO:0005634,GO:0006355,GO:0003700,GO:0005634	GRAS family transcription factor		NA
Sg.4G0003151p4	AT5G10650	NA	GO:0061630,GO:0005515,GO:0005634,GO:0051865,GO:0061630,GO:0061630,GO:0097427,GO:0005634,GO:0008017,GO:0005634,GO:0008017,GO:0061630,GO:0061630,GO:0005515,GO:0005634,GO:0061630	RING/U-box superfamily protein	JUL1 encode a RING-type E3 ubiquitin ligase that is involved in JA responses. It ubiquitinates the JAV1 jasmonic acid response repressor which is then degraded by the proteosome.	NA
Sg.2G0002165a	AT5G39775	NA	GO:0005575,GO:0003674,GO:0008150			Retrotransposon protein
Sg.2G0002164a	AT4G15236	NA	GO:0016887,GO:0005634	ABC-2 and Plant PDR ABC-type transporter family protein		Retrotransposon gag protein
Sg.3G0002929p4	AT1G48410	K11593	GO:0005515,GO:0060145,GO:0060145,GO:0016441,GO:0004521,GO:0009616,GO:0005737,GO:0051607,GO:0005634,GO:0035195,GO:0035195,GO:0035195,GO:0009793,GO:0005515,GO:0009850,GO:0005515,GO:0005634,GO:0030154,GO:0005515,GO:0005737,GO:0048830,GO:0009733,GO:0009733,GO:0016441,GO:0005737,GO:0045087,GO:0009965,GO:0035195,GO:0009616,GO:0005515,GO:0051607,GO:0010305,GO:0045087,GO:0035195,GO:0009793,GO:0009955,GO:…	Stabilizer of iron transporter SufD / Polynucleotidyl transferase	Encodes an RNA Slicer that selectively recruits microRNAs and siRNAs. There is currently no evidence that AGO1 Slicer is in a high molecular weight RNA-induced silencing complex (RISC). Mutants are defective in post-transcriptional gene silencing and have pleiotropic developmental and morphological defects. Through its action on the regulation of ARF17 expression, the protein regulates genes invo…	Inherit from euNOG: CACTA, En Spm sub-class
Sg.3G0002346a	AT5G42965	NA	GO:0004523,GO:0004523,GO:0003676,GO:0005739	Polynucleotidyl transferase, ribonuclease H-like superfamily protein		NA
Sg.3G0002329a	AT2G06265	NA	GO:0008270,GO:0005634			GRF zinc finger
Sg.3G0002330a	AT4G15090	NA	GO:0045893,GO:0010017,GO:0010017,GO:0009639,GO:0042753,GO:0010017,GO:0010017,GO:0005515,GO:0010018,GO:0005634,GO:0010017,GO:0010017,GO:0005634,GO:0045893,GO:0010017,GO:0005634,GO:0005634,GO:1900056,GO:0045893,GO:0005634,GO:0045893,GO:0008270,GO:0010218,GO:0003700,GO:0010018,GO:0010218,GO:0010017,GO:0010018,GO:0005634,GO:0005634,GO:1900056,GO:0010018	FRS (FAR1 Related Sequences) transcription factor family	Encodes a nuclear localized protein involved in far red light response signaling. Loss of function mutants are defective in far red light responses. Interacts with homologous gene FHY3.	FAR1 DNA-binding domain
Sg.3G0002328a	AT3G13100	NA	GO:0055085,GO:0016020,GO:0042626,GO:0005774,GO:0008559,GO:0055085,GO:0000325,GO:0042626,GO:0005774,GO:0055085,GO:0051707,GO:0042626,GO:0005774,GO:0051707,GO:0016887,GO:0055085,GO:0005774,GO:0005634	multidrug resistance-associated protein 7	member of MRP subfamily	NA
Sg.2G0000140a	AT5G25610	NA	GO:0005802,GO:0009737,GO:0005802,GO:0003729,GO:0005794,GO:0009269,GO:0009651,GO:0009737,GO:0009269,GO:0005576,GO:0005768,GO:0009651,GO:0009269,GO:0045735	BURP domain-containing protein	responsive to dehydration 22 (RD22) mediated by ABA	BURP domain
Sg.2G0000132a	AT5G25610	NA	GO:0005802,GO:0009737,GO:0005802,GO:0003729,GO:0005794,GO:0009269,GO:0009651,GO:0009737,GO:0009269,GO:0005576,GO:0005768,GO:0009651,GO:0009269,GO:0045735	BURP domain-containing protein	responsive to dehydration 22 (RD22) mediated by ABA	Polygalacturonase non-catalytic subunit
Sg.2G0000146a	AT1G06740	NA	GO:0005634,GO:0008270		Encodes a member of a domesticated transposable element gene family MUSTANG. Members of this family are derived from transposable elements genes but gained function in plant fitness and flower development. Known members include: AT3G04605 (MUG1), AT2G30640 (MUG2), AT1G06740 (MUG3), AT5G16505 (MUG4), AT3G06940 (MUG5), AT5G48965 (MUG6), AT3G05850 (MUG7) and AT5G34853 (MUG8).	Pfam:MuDR
Sg.2G0000148a	AT4G29090	NA	GO:0004523,GO:0004523,GO:0009507,GO:0003676	Ribonuclease H-like superfamily protein		Pfam:RnaseH
Sg.2G0000142a	AT5G25610	NA	GO:0005802,GO:0009737,GO:0005802,GO:0003729,GO:0005794,GO:0009269,GO:0009651,GO:0009737,GO:0009269,GO:0005576,GO:0005768,GO:0009651,GO:0009269,GO:0045735	BURP domain-containing protein	responsive to dehydration 22 (RD22) mediated by ABA	Polygalacturonase non-catalytic subunit
Sg.3G0000675p1	AT4G38180	NA	GO:0008270,GO:0005515,GO:0005634,GO:0005515,GO:0006355,GO:0006355,GO:0005515,GO:0005515,GO:0006355,GO:0006355	FAR1-related sequence 5		Inherit from NOG: MULE transposase domain
Sg.5G0001080p2	AT3G01410	NA	GO:0005737,GO:0005634,GO:0004523,GO:0005737,GO:0004523,GO:0003676	Polynucleotidyl transferase, ribonuclease H-like superfamily protein		Retrotransposon protein
Sg.4G0003223b	AT1G21280	NA	GO:0003674,GO:0008150,GO:0005634			Retrotransposon protein
Sg.5G0001564a	AT4G38180	NA	GO:0008270,GO:0005515,GO:0005634,GO:0005515,GO:0006355,GO:0006355,GO:0005515,GO:0005515,GO:0006355,GO:0006355	FAR1-related sequence 5		FAR1 DNA-binding domain
Sg.4G0001707p3	AT4G15090	NA	GO:0045893,GO:0010017,GO:0010017,GO:0009639,GO:0042753,GO:0010017,GO:0010017,GO:0005515,GO:0010018,GO:0005634,GO:0010017,GO:0010017,GO:0005634,GO:0045893,GO:0010017,GO:0005634,GO:0005634,GO:1900056,GO:0045893,GO:0005634,GO:0045893,GO:0008270,GO:0010218,GO:0003700,GO:0010018,GO:0010218,GO:0010017,GO:0010018,GO:0005634,GO:0005634,GO:1900056,GO:0010018	FRS (FAR1 Related Sequences) transcription factor family	Encodes a nuclear localized protein involved in far red light response signaling. Loss of function mutants are defective in far red light responses. Interacts with homologous gene FHY3.	FAR1 DNA-binding domain
Sg.4G0002274a	AT3G41762	NA	GO:0005739			NA
Sg.3G0002629a	AT4G36050	K10772	GO:0005634,GO:0008311,GO:0003906,GO:0004528,GO:0004528,GO:0046403,GO:0005634,GO:0006284,GO:0080111,GO:0008311,GO:0006281,GO:0006281,GO:0005634,GO:0006281,GO:0006281,GO:0006281,GO:0005634,GO:0006284,GO:0006284,GO:0006281,GO:0004527,GO:0008270,GO:0080111,GO:0005576	endonuclease/exonuclease/phosphatase family protein	Encodes a base excision repair protein with 3'-phosphatase activity and strong 3'-5' exonuclease activity. Together with ZDP, it plays overlapping roles in the maintenance of epigenome and genome stability in plants.	NA
Sg.3G0001199a	AT1G43760	NA	GO:0003674,GO:0005575,GO:0008150	DNAse I-like superfamily protein		Retrotransposon protein
Sg.1G0002654a	AT1G50480	K01938	GO:0048046,GO:0009507,GO:0005829,GO:0035999,GO:0035999,GO:0046686,GO:0005507,GO:0005737,GO:0004329,GO:0005829,GO:0005886,GO:0005634	10-formyltetrahydrofolate synthetase	10-formyltetrahydrofolate synthetase (THFS) mRNA, complete The mRNA is cell-to-cell mobile.	Formate--tetrahydrofolate ligase
Sg.1G0002166p8	AT4G15090	NA	GO:0045893,GO:0010017,GO:0010017,GO:0009639,GO:0042753,GO:0010017,GO:0010017,GO:0005515,GO:0010018,GO:0005634,GO:0010017,GO:0010017,GO:0005634,GO:0045893,GO:0010017,GO:0005634,GO:0005634,GO:1900056,GO:0045893,GO:0005634,GO:0045893,GO:0008270,GO:0010218,GO:0003700,GO:0010018,GO:0010218,GO:0010017,GO:0010018,GO:0005634,GO:0005634,GO:1900056,GO:0010018	FRS (FAR1 Related Sequences) transcription factor family	Encodes a nuclear localized protein involved in far red light response signaling. Loss of function mutants are defective in far red light responses. Interacts with homologous gene FHY3.	FAR1 DNA-binding domain
Sg.5G0003000b	AT3G24255	NA	GO:0005576,GO:0008150,GO:0005634,GO:0005634,GO:0005634,GO:0005576,GO:0005634	RNA-directed DNA polymerase (reverse transcriptase)-related family protein		Retrotransposon protein
Sg.4G0000050p3	AT5G52910	K03155	GO:0043111,GO:0006281,GO:0048478,GO:0031298,GO:0005634,GO:0006281,GO:0005634,GO:0006281,GO:0048478,GO:0042752,GO:0031298,GO:0000076,GO:0000076,GO:0043111,GO:0000228,GO:0043111,GO:0048478,GO:0005634,GO:0048478,GO:0000790,GO:0000790,GO:0005634,GO:0003677,GO:0000228,GO:0043111	timeless family protein	homolog of Drosophila timeless	Retrotransposon protein
Sg.3G0000662a	AT1G43760	NA	GO:0003674,GO:0005575,GO:0008150	DNAse I-like superfamily protein		Endonuclease/Exonuclease/phosphatase family
Sg.3G0000661a	AT3G24255	NA	GO:0005576,GO:0008150,GO:0005634,GO:0005634,GO:0005634,GO:0005576,GO:0005634	RNA-directed DNA polymerase (reverse transcriptase)-related family protein		Reverse transcriptase (RNA-dependent DNA polymerase)
Sg.9G0000683a
Sg.3G0000300a	AT3G30200	NA	GO:0005524,GO:0005524,GO:0006003,GO:0005634,GO:0003873,GO:0003873,GO:0005829,GO:0004331,GO:0006003	Plant transposase (Ptta/En/Spm family)		NA
Sg.6G0001360a	AT1G11220	NA	GO:0009507,GO:0005634,GO:0003674,GO:0008150	Protein of unknown function (DUF761)		NA
Sg.4G0003008a	AT4G38170	NA	GO:0006355,GO:0006355,GO:0006355,GO:0006355,GO:0008270	FAR1-related sequence 9		FAR1 DNA-binding domain
Sg.6G0001485p1	AT2G14510	NA	GO:0005515,GO:0005515,GO:0005515,GO:0016301,GO:0006468,GO:0016310,GO:0006468,GO:0005515,GO:0006468,GO:0005524,GO:0005515,GO:0004672,GO:0005515,GO:0016310,GO:0004672,GO:0005515,GO:0005524,GO:0004672,GO:0005515	Leucine-rich repeat protein kinase family protein		Inherit from strNOG: CACTA, En Spm sub-class
Sg.2G0002503p2	AT1G43760	NA	GO:0003674,GO:0005575,GO:0008150	DNAse I-like superfamily protein		Endonuclease/Exonuclease/phosphatase family
Sg.8G0001355p1	AT2G01050	NA	GO:0005634,GO:0008150	zinc ion binding;nucleic acid binding		Inherit from KOG: Retrotransposon protein
Sg.3G0002510a	AT3G13730	K12638	GO:0007275,GO:0048443,GO:0016132,GO:0016125,GO:0048441,GO:0016125,GO:0016491,GO:0016132,GO:0102097,GO:0016709,GO:0020037,GO:0048441,GO:0016132,GO:0048443,GO:0048441,GO:0055114,GO:0016709,GO:0005506,GO:0010268,GO:0016132,GO:0016132,GO:0016132,GO:0004497,GO:0016132,GO:0048441,GO:0016132,GO:0048443,GO:0009507,GO:0048366,GO:0048443,GO:0016132,GO:0048366	cytochrome P450, family 90, subfamily D, polypeptide 1	Encodes a cytochrome P-450 gene that is involved in brassinosteroid biosynthesis, most likely in the conversion step of teasterone (TE) to 3-dehydroteasterone (3DT), and/or 6-deoxoteasterone (6-deoxoTE) to 6-deoxo-3-dehydroteasterone (6-deoxo3DT); or the conversion of cathasterone (CT) to TE, and/or 6-deoxocathasterone (6-deoxoCT) to 6-deoxoTE. Recently, CYP90D1 was shown to catalyse the C-23 hyd…	29760.VIT_14s0006g01840.t01
Sg.1G0003093b	AT1G76320	NA	GO:0006355,GO:0006355,GO:0005634,GO:0005634,GO:0006355,GO:0008270,GO:0005634,GO:0006355,GO:0005634	FAR1-related sequence 4		15368.BRADI3G51320.1
Sg.7G0002008a	AT4G15090	NA	GO:0045893,GO:0010017,GO:0010017,GO:0009639,GO:0042753,GO:0010017,GO:0010017,GO:0005515,GO:0010018,GO:0005634,GO:0010017,GO:0010017,GO:0005634,GO:0045893,GO:0010017,GO:0005634,GO:0005634,GO:1900056,GO:0045893,GO:0005634,GO:0045893,GO:0008270,GO:0010218,GO:0003700,GO:0010018,GO:0010218,GO:0010017,GO:0010018,GO:0005634,GO:0005634,GO:1900056,GO:0010018	FRS (FAR1 Related Sequences) transcription factor family	Encodes a nuclear localized protein involved in far red light response signaling. Loss of function mutants are defective in far red light responses. Interacts with homologous gene FHY3.	39947.LOC_Os11g45530.1
Sg.7G0002007a	AT1G52520	NA	GO:0006355,GO:0006355,GO:0005634,GO:0006355,GO:0008270,GO:0006355	FAR1-related sequence 6		39947.LOC_Os11g45530.1
Sg.4G0000852a
Sg.3G0001655a	AT1G61340	NA	GO:0071456,GO:0003674,GO:0071456,GO:0006970,GO:0005739,GO:0005739,GO:0009651,GO:0009961,GO:0071456,GO:0009751,GO:0071456,GO:0009737,GO:0009753,GO:0009753,GO:0006970,GO:0009617,GO:0009737,GO:0009651,GO:0009617,GO:0009611	F-box family protein	Encodes a F-box protein induced by various biotic or abiotic stress.	NA
Sg.3G0001661a	AT2G01050	NA	GO:0005634,GO:0008150	zinc ion binding;nucleic acid binding		3694.POPTR_0005s01170.1
Sg.4G0003397b	AT4G29090	NA	GO:0004523,GO:0004523,GO:0009507,GO:0003676	Ribonuclease H-like superfamily protein		4577.GRMZM2G433127_P01
Sg.5G0002046a	AT4G15870	NA	GO:0051762,GO:0046246,GO:0016114,GO:0009975,GO:0000287,GO:0051762,GO:0046246,GO:0016114,GO:0016114,GO:0051762,GO:0051762,GO:0010333,GO:0046246,GO:0016114,GO:0046246,GO:0009507	terpene synthase 1	encodes a putative terpene synthase	3847.GLYMA15G21480.1
Sg.5G0002038a
Sg.5G0002044a	AT3G58930	NA	GO:0005515,GO:0008150,GO:0005515	F-box/RNI-like superfamily protein		39947.LOC_Os11g09750.1
Sg.5G0002040a	AT3G06240	NA	GO:0005515,GO:0005634,GO:0008150,GO:0005515,GO:0005515	F-box family protein		4113.PGSC0003DMT400012000
Sg.2G0000391a	AT2G43500	NA	GO:0005634,GO:0005634,GO:0006355,GO:0003700,GO:0005634,GO:0005634,GO:0005634,GO:0005634,GO:0005634,GO:0006355,GO:0006355,GO:0006355,GO:0005634,GO:0005634,GO:0005634,GO:0005634	Plant regulator RWP-RK family protein		Inherit from euNOG: CACTA, En Spm sub-class
Sg.7G0002848b	AT5G08020	K07466	GO:0000723,GO:0006268,GO:0006281,GO:0006268,GO:0006261,GO:0043565,GO:0000724,GO:0006268,GO:0003697,GO:0005662,GO:0005634,GO:0006289,GO:0006281,GO:0010224,GO:0051321,GO:0006289,GO:0006281,GO:0007004,GO:0007004,GO:0006268,GO:0005662,GO:0006261,GO:0006261,GO:0007004,GO:0043047,GO:0007004,GO:0006289,GO:0051321,GO:0006281,GO:0007004,GO:0000724,GO:0007004,GO:0006281,GO:0006281,GO:0000724,GO:0000723,GO:…	RPA70-kDa subunit B	Encodes a homolog of Replication Protein A. rpa70b mutants are hypersensitive to UV-B radiation and MMS treatments suggesting a role for this protein in DNA damage repair. The mRNA is cell-to-cell mobile.	NA
Sg.7G0001256a	AT3G10160	K01930	GO:0005737,GO:0046901,GO:0046901,GO:0004326,GO:0046901,GO:0009853,GO:0004326,GO:0005739,GO:0046901,GO:0090351,GO:0006730,GO:0005759,GO:0004326,GO:0009853,GO:0005829,GO:0005759,GO:0046901,GO:0009396,GO:0046901,GO:0009396,GO:0009396,GO:0006730	DHFS-FPGS homolog C	Encodes a protein with tetrahydrofolylpolyglutamate synthase activity that is located in the mitochondrial matrix. One of the three folylpolyglutamate synthetase isoforms (FPGSs): FPGS1 (At5g05980, plastidic), FPGS2 (At3g10160, mitochondrial) and FPGS3 (At3g55630, cytosolic).	NA
Sg.7G0001261a	AT3G42723	NA	GO:0009506	aminoacyl-tRNA ligases;ATP binding;nucleotide binding		golgin candidate
Sg.1G0000208a	AT2G01050	NA	GO:0005634,GO:0008150	zinc ion binding;nucleic acid binding		Inherit from KOG: Retrotransposon protein
Sg.6G0001485p2	AT2G14510	NA	GO:0005515,GO:0005515,GO:0005515,GO:0016301,GO:0006468,GO:0016310,GO:0006468,GO:0005515,GO:0006468,GO:0005524,GO:0005515,GO:0004672,GO:0005515,GO:0016310,GO:0004672,GO:0005515,GO:0005524,GO:0004672,GO:0005515	Leucine-rich repeat protein kinase family protein		Inherit from strNOG: CACTA, En Spm sub-class
Sg.1G0001613p1	AT1G79740	NA	GO:0005634,GO:0008150,GO:0005634,GO:0005634,GO:0005634,GO:0005829,GO:0046983,GO:0003677	hAT transposon superfamily		NA
Sg.7G0002334a	AT3G05620	K01051	GO:0042545,GO:0030599,GO:0042545,GO:0045490,GO:0045490,GO:0045490,GO:0046910	Plant invertase/pectin methylesterase inhibitor superfamily		Inherit from strNOG: CACTA, En Spm sub-class
Sg.1G0001983a	AT3G42723	NA	GO:0009506	aminoacyl-tRNA ligases;ATP binding;nucleotide binding		golgin candidate
Sg.5G0001945a	AT3G13330	K06699	GO:0005634,GO:0070628,GO:0005829,GO:0070577,GO:0010499,GO:0005634,GO:0010499,GO:0010499,GO:0016504,GO:0010499	proteasome activating protein 200	Encodes a protein that interacts with the 26S proteasome. Mutants are phenotypically indistinguishable from wild type plants under a variety of growth conditions. Protein levels increase upon exposure of seedlings to MG132, a specific, potent, reversible, and cell-permeable proteasome inhibitor.	Plant transposase (Ptta/En/Spm family)
Sg.4G0000547a	AT4G38180	NA	GO:0008270,GO:0005515,GO:0005634,GO:0005515,GO:0006355,GO:0006355,GO:0005515,GO:0005515,GO:0006355,GO:0006355	FAR1-related sequence 5		GATA zinc finger
Sg.2G0002446a	AT3G13235	K11885	GO:0005737,GO:0005829,GO:0005737,GO:0006508,GO:0005829,GO:0005829,GO:0004190,GO:0031593,GO:0005634,GO:0005737,GO:0004190,GO:0005829,GO:0046686	ubiquitin family protein		NA
Sg.3G0002820p1	AT5G28530	NA	GO:0006355,GO:0006355,GO:0008270,GO:0006355,GO:0006355	FAR1-related sequence 10		NA
Sg.5G0001826a	AT1G10340	NA	GO:0005737,GO:0016020,GO:0005737,GO:0008150	Ankyrin repeat family protein		NA
Sg.6G0001662p1	AT2G28460	NA	GO:0005575,GO:0003674,GO:0008150	Cysteine/Histidine-rich C1 domain family protein		NA
Sg.4G0002933p3	AT5G40460	NA	GO:0045839,GO:0005515,GO:0005515,GO:0005515,GO:0045839,GO:0032875,GO:0005515,GO:0005515,GO:0045786,GO:0045839,GO:0005515,GO:0032875,GO:0045786,GO:0005634,GO:0005515,GO:0032875,GO:0005515,GO:0005515,GO:0032875			NA
Sg.6G0002377a	AT2G29840	NA	GO:0061630,GO:0005737,GO:0005634,GO:0016567,GO:0061630	RING/U-box superfamily protein		zinc finger
Sg.6G0000717a	AT1G43760	NA	GO:0003674,GO:0005575,GO:0008150	DNAse I-like superfamily protein		Retrotransposon protein
Sg.5G0001101p1	AT1G40390	NA	GO:0003674,GO:0005634,GO:0008150	DNAse I-like superfamily protein		zinc knuckle (CCHC-type) family protein
Sg.1G0002221p3	AT1G73960	K03128	GO:0005669,GO:0008270,GO:0005669,GO:0016251,GO:0000976,GO:0005634,GO:0009506,GO:0005634,GO:0008237,GO:0005669,GO:0006367,GO:0006367,GO:0000976,GO:0005669,GO:0006367,GO:0005669,GO:0005669,GO:0008237,GO:0005634,GO:0006367,GO:0003682	TBP-associated factor 2		transcription initiation factor TFIID subunit 2-like
Sg.6G0001511a	AT1G67020	NA	GO:0009506,GO:0005634,GO:0003674,GO:0008150			Retrotransposon protein
Sg.5G0001604a	AT3G30200	NA	GO:0005524,GO:0005524,GO:0006003,GO:0005634,GO:0003873,GO:0003873,GO:0005829,GO:0004331,GO:0006003	Plant transposase (Ptta/En/Spm family)		containing Pfam profile PF03004, Transposase_24
Sg.9G0000660a	AT2G06265	NA	GO:0008270,GO:0005634			NA
Sg.1G0000423a	AT5G42965	NA	GO:0004523,GO:0004523,GO:0003676,GO:0005739	Polynucleotidyl transferase, ribonuclease H-like superfamily protein		NA
Sg.1G0000438a	AT3G24255	NA	GO:0005576,GO:0008150,GO:0005634,GO:0005634,GO:0005634,GO:0005576,GO:0005634	RNA-directed DNA polymerase (reverse transcriptase)-related family protein		Retrotransposon protein
Sg.1G0000454a	AT3G22170	NA	GO:0010017,GO:0010218,GO:0045893,GO:0010017,GO:0010017,GO:1900056,GO:0001228,GO:0042753,GO:1900056,GO:1900056,GO:0005634,GO:0005634,GO:0009585,GO:0005515,GO:0007623,GO:0010017,GO:0005515,GO:0009585,GO:0045893,GO:0009585,GO:0005634,GO:0005634,GO:0045893,GO:0010218,GO:0003700,GO:0008270,GO:1900056,GO:0045893,GO:0005515,GO:0042753,GO:0009585,GO:0009585,GO:0005634	far-red elongated hypocotyls 3	A component of the PHYA signaling network, mediates the FR-HIR response to far-red light in concert with FAR1.	Transposase, Mutator family
Sg.1G0000385a	AT4G15090	NA	GO:0045893,GO:0010017,GO:0010017,GO:0009639,GO:0042753,GO:0010017,GO:0010017,GO:0005515,GO:0010018,GO:0005634,GO:0010017,GO:0010017,GO:0005634,GO:0045893,GO:0010017,GO:0005634,GO:0005634,GO:1900056,GO:0045893,GO:0005634,GO:0045893,GO:0008270,GO:0010218,GO:0003700,GO:0010018,GO:0010218,GO:0010017,GO:0010018,GO:0005634,GO:0005634,GO:1900056,GO:0010018	FRS (FAR1 Related Sequences) transcription factor family	Encodes a nuclear localized protein involved in far red light response signaling. Loss of function mutants are defective in far red light responses. Interacts with homologous gene FHY3.	FAR1 DNA-binding domain
Sg.1G0000444a	AT3G06910	K08592	GO:0005634,GO:0005737,GO:0016929,GO:0005634,GO:0070140,GO:0016929,GO:0016926,GO:0070140,GO:0016926,GO:0009506,GO:0016926,GO:0016926	UB-like protease 1A	Encodes a deSUMOylating enzyme. In vitro it has both peptidase activity and isopeptidase activity: it can cleave the C-terminal residues from SUMO to activate it for attachment to a target protein and it can also act on the isopeptide bond between SUMO and another protein. In vitro assays suggest that this enzyme is active against SUMO1 and SUMO2. It has weak activity with SUMO3 and cannot act on…	Plant mobile domain
Sg.1G0000377a	AT1G06740	NA	GO:0005634,GO:0008270		Encodes a member of a domesticated transposable element gene family MUSTANG. Members of this family are derived from transposable elements genes but gained function in plant fitness and flower development. Known members include: AT3G04605 (MUG1), AT2G30640 (MUG2), AT1G06740 (MUG3), AT5G16505 (MUG4), AT3G06940 (MUG5), AT5G48965 (MUG6), AT3G05850 (MUG7) and AT5G34853 (MUG8).	Pfam:MuDR
Sg.1G0000390a	AT3G09510	NA	GO:0008150,GO:0003676,GO:0004523,GO:0004523	Ribonuclease H-like superfamily protein		NA
Sg.1G0000445a	AT4G38180	NA	GO:0008270,GO:0005515,GO:0005634,GO:0005515,GO:0006355,GO:0006355,GO:0005515,GO:0005515,GO:0006355,GO:0006355	FAR1-related sequence 5		FAR1 DNA-binding domain
Sg.3G0003307b	AT4G09490	NA	GO:0003676,GO:0004523,GO:0004523	Polynucleotidyl transferase, ribonuclease H-like superfamily protein		NA
Sg.7G0002325a	AT3G24255	NA	GO:0005576,GO:0008150,GO:0005634,GO:0005634,GO:0005634,GO:0005576,GO:0005634	RNA-directed DNA polymerase (reverse transcriptase)-related family protein		Retrotransposon protein
Sg.1G0002119p1	AT1G05920	NA	GO:0005634	Domain of unknown function (DUF313)		NA
Sg.1G0002119p2	AT1G05920	NA	GO:0005634	Domain of unknown function (DUF313)		NA
Sg.1G0002120p1	AT2G31420	NA	NA	Domain of unknown function (DUF313)		NA
Sg.5G0001313p1	ATMG01410	NA	GO:0005739,GO:0008150,GO:0003674	open reading frame 204		Mitovirus RNA-dependent RNA polymerase
Sg.4G0000835a	AT5G65930	NA	GO:0008569,GO:0010091,GO:0016887,GO:0005871,GO:0001578,GO:0008017,GO:0009846,GO:0010091,GO:0005886,GO:0007018,GO:0005856,GO:0008017,GO:0048629,GO:0010091,GO:0010091,GO:0016887,GO:0019901,GO:0010091,GO:0005516,GO:0005515,GO:0007018,GO:0043622,GO:0048629,GO:0055114,GO:0010091,GO:0005515,GO:0008017,GO:0008017,GO:0001578,GO:0003777,GO:0005515,GO:0003777,GO:0001578,GO:0005516,GO:0005516,GO:0019901,GO:…	kinesin-like calmodulin-binding protein (ZWICHEL)	encodes a novel member of the kinesin superfamily of motor proteins. recessive mutations have reduced number of trichome branches.	Plant transposase (Ptta/En/Spm family)
Sg.4G0000840a	AT1G32320	NA	GO:0000165,GO:0000165,GO:0004708,GO:0004708,GO:0000187,GO:0000187,GO:0000187,GO:0004708,GO:0000165,GO:0000187,GO:0000165,GO:0000187,GO:0000187,GO:0000187	MAP kinase kinase 10	member of MAP Kinase Kinase	NA
Sg.4G0000832a
Sg.3G0000751a	AT4G29090	NA	GO:0004523,GO:0004523,GO:0009507,GO:0003676	Ribonuclease H-like superfamily protein		Retrotransposon protein
Sg.3G0003010a	AT2G34320	NA	GO:0004523,GO:0003676,GO:0005575,GO:0004523,GO:0008150	Polynucleotidyl transferase, ribonuclease H-like superfamily protein		Pfam:RnaseH
Sg.3G0003014a	AT2G01050	NA	GO:0005634,GO:0008150	zinc ion binding;nucleic acid binding		Inherit from KOG: Retrotransposon protein
Sg.3G0003009a	AT3G30200	NA	GO:0005524,GO:0005524,GO:0006003,GO:0005634,GO:0003873,GO:0003873,GO:0005829,GO:0004331,GO:0006003	Plant transposase (Ptta/En/Spm family)		NA
Sg.3G0002957a	AT4G15090	NA	GO:0045893,GO:0010017,GO:0010017,GO:0009639,GO:0042753,GO:0010017,GO:0010017,GO:0005515,GO:0010018,GO:0005634,GO:0010017,GO:0010017,GO:0005634,GO:0045893,GO:0010017,GO:0005634,GO:0005634,GO:1900056,GO:0045893,GO:0005634,GO:0045893,GO:0008270,GO:0010218,GO:0003700,GO:0010018,GO:0010218,GO:0010017,GO:0010018,GO:0005634,GO:0005634,GO:1900056,GO:0010018	FRS (FAR1 Related Sequences) transcription factor family	Encodes a nuclear localized protein involved in far red light response signaling. Loss of function mutants are defective in far red light responses. Interacts with homologous gene FHY3.	39947.LOC_Os11g45530.1
Sg.3G0002938a	AT3G09510	NA	GO:0008150,GO:0003676,GO:0004523,GO:0004523	Ribonuclease H-like superfamily protein		3711.Bra030904.1-P
Sg.3G0002945a	AT3G22170	NA	GO:0010017,GO:0010218,GO:0045893,GO:0010017,GO:0010017,GO:1900056,GO:0001228,GO:0042753,GO:1900056,GO:1900056,GO:0005634,GO:0005634,GO:0009585,GO:0005515,GO:0007623,GO:0010017,GO:0005515,GO:0009585,GO:0045893,GO:0009585,GO:0005634,GO:0005634,GO:0045893,GO:0010218,GO:0003700,GO:0008270,GO:1900056,GO:0045893,GO:0005515,GO:0042753,GO:0009585,GO:0009585,GO:0005634	far-red elongated hypocotyls 3	A component of the PHYA signaling network, mediates the FR-HIR response to far-red light in concert with FAR1.	653948.CCA28031
Sg.3G0002939a	AT5G10020	NA	GO:0005886,GO:0006468,GO:0006468,GO:0004672,GO:0004672,GO:0005886,GO:0006468,GO:0005515,GO:0005829,GO:0005515,GO:0005886,GO:0005886,GO:0005886,GO:0005515,GO:0005886,GO:0004672,GO:0005886	Leucine-rich receptor-like protein kinase family protein		NA
Sg.3G0002929a	AT1G48410	K11593	GO:0005515,GO:0060145,GO:0060145,GO:0016441,GO:0004521,GO:0009616,GO:0005737,GO:0051607,GO:0005634,GO:0035195,GO:0035195,GO:0035195,GO:0009793,GO:0005515,GO:0009850,GO:0005515,GO:0005634,GO:0030154,GO:0005515,GO:0005737,GO:0048830,GO:0009733,GO:0009733,GO:0016441,GO:0005737,GO:0045087,GO:0009965,GO:0035195,GO:0009616,GO:0005515,GO:0051607,GO:0010305,GO:0045087,GO:0035195,GO:0009793,GO:0009955,GO:…	Stabilizer of iron transporter SufD / Polynucleotidyl transferase	Encodes an RNA Slicer that selectively recruits microRNAs and siRNAs. There is currently no evidence that AGO1 Slicer is in a high molecular weight RNA-induced silencing complex (RISC). Mutants are defective in post-transcriptional gene silencing and have pleiotropic developmental and morphological defects. Through its action on the regulation of ARF17 expression, the protein regulates genes invo…	3847.GLYMA01G42340.2
Sg.3G0002948a	AT2G16485	NA	GO:0032776,GO:0005829,GO:0016593,GO:0010964,GO:0005737,GO:0005634,GO:0010964,GO:0003677,GO:0010964,GO:1990269,GO:0032776,GO:0005515,GO:0010964,GO:0016593,GO:0032776,GO:0042393,GO:0005634,GO:0010964,GO:0016593	nucleic acid binding;zinc ion binding;DNA binding	Encodes NERD (Needed for RDR2-independent DNA methylation), a plant-specific GW repeat- and PHD finger-containing protein involved in siRNA-dependent DNA methylation.	29760.VIT_05s0136g00210.t01
Sg.3G0002944a	AT2G04865	NA	GO:0005634,GO:0005634,GO:0008150,GO:0005634	Aminotransferase-like, plant mobile domain family protein	Encodes a nuclear localized aminotransferase-like protein containing a plant mobile domain. The mRNA is cell-to-cell mobile.	3694.POPTR_0014s16180.1
Sg.3G0002942a	AT1G06740	NA	GO:0005634,GO:0008270		Encodes a member of a domesticated transposable element gene family MUSTANG. Members of this family are derived from transposable elements genes but gained function in plant fitness and flower development. Known members include: AT3G04605 (MUG1), AT2G30640 (MUG2), AT1G06740 (MUG3), AT5G16505 (MUG4), AT3G06940 (MUG5), AT5G48965 (MUG6), AT3G05850 (MUG7) and AT5G34853 (MUG8).	4577.GRMZM2G132874_P01
Sg.2G0001510a	AT2G17080	NA	GO:0005634,GO:0003674,GO:0008150	Arabidopsis protein of unknown function (DUF241)		3694.POPTR_0973s00200.1
Sg.2G0001509a	AT2G17080	NA	GO:0005634,GO:0003674,GO:0008150	Arabidopsis protein of unknown function (DUF241)		3702.AT2G17080.1
Sg.4G0002200p1	AT2G01050	NA	GO:0005634,GO:0008150	zinc ion binding;nucleic acid binding		3694.POPTR_0005s01170.1
Sg.3G0000112p1	AT2G39140	NA	GO:0032544,GO:0000488,GO:0009507,GO:0000489,GO:0000489,GO:0000488,GO:0000489,GO:0000488,GO:0009982,GO:0001522,GO:0000488,GO:0009536,GO:0009507,GO:0009507,GO:0032544,GO:0032544,GO:0009982,GO:0000489,GO:0000489,GO:0009501,GO:0001522,GO:0000488,GO:0032544,GO:0003729,GO:0009507,GO:0000488,GO:0000489	pseudouridine synthase family protein	Suppressor of var2 variegation phenotype. Chloroplast localized. Loss of function mutant has defects in chloroplast protein translation and rRNA processing. Similar in sequence to pseudouridine synthase proteins.	29760.VIT_14s0006g01840.t01
Sg.7G0001353a	AT4G38180	NA	GO:0008270,GO:0005515,GO:0005634,GO:0005515,GO:0006355,GO:0006355,GO:0005515,GO:0005515,GO:0006355,GO:0006355	FAR1-related sequence 5		39947.LOC_Os03g06860.1
Sg.1G0002638a	AT1G28490	K08500	GO:0006886,GO:0000149,GO:0048278,GO:0005515,GO:0005802,GO:0005515,GO:0006886,GO:0005794,GO:0048193,GO:0006886,GO:0005794,GO:0006886,GO:0005802,GO:0005484,GO:0006906,GO:0016021,GO:0031201,GO:0006886,GO:0006906,GO:0048193,GO:0005484,GO:0031201,GO:0005515,GO:0006906,GO:0048278,GO:0012505,GO:0006886,GO:0005484,GO:0005794	syntaxin of plants 61	Encodes SYP61, one of 24 Arabidopsis syntaxins. Its mRNA has been shown to be expressed. SYP61 and SYP121 coordinate the trafficking of plasma membrane aquaporin PIP2;7 to modulate the cell membrane water permeability.	NA
Sg.1G0002633a	AT1G65425	NA	GO:0005739			3847.GLYMA07G18561.1
Sg.1G0002636a
Sg.1G0002635a	AT1G65425	NA	GO:0005739			39946.BGIOSGA016018-PA
Sg.8G0000636p1	AT4G08320	K16365	GO:0030433,GO:0005829,GO:0030433,GO:1903646,GO:0030433,GO:0060090,GO:0030433,GO:0016020,GO:0072380,GO:0006620,GO:0006620,GO:0030433,GO:0030433	Tetratricopeptide repeat (TPR)-like superfamily protein	Encodes one of the 36 carboxylate clamp (CC)-tetratricopeptide repeat (TPR) proteins (Prasad 2010, Pubmed ID: 20856808) with potential to interact with Hsp90/Hsp70 as co-chaperones.	NA
Sg.3G0002754p5
Sg.1G0002234p1	AT3G10690	K02469	GO:0006265,GO:0009330,GO:0003918,GO:0006265,GO:0034335,GO:0042644,GO:0042644,GO:0005737,GO:0003677,GO:0034335,GO:0003918,GO:0005739,GO:0009507,GO:0005524,GO:0042644,GO:0016592,GO:0009507,GO:0003916,GO:0005694,GO:0005524	DNA GYRASE A	Encodes a protein that when expressed together with GYRB2 generates an active supercoiling DNA gyrase enzyme that shares similar properties to its bacterial counterpart, including sensitivity to gyrase-specific antibiotics.	NA
Sg.1G0002233p3	AT1G06740	NA	GO:0005634,GO:0008270		Encodes a member of a domesticated transposable element gene family MUSTANG. Members of this family are derived from transposable elements genes but gained function in plant fitness and flower development. Known members include: AT3G04605 (MUG1), AT2G30640 (MUG2), AT1G06740 (MUG3), AT5G16505 (MUG4), AT3G06940 (MUG5), AT5G48965 (MUG6), AT3G05850 (MUG7) and AT5G34853 (MUG8).	39946.BGIOSGA017511-PA
Sg.6G0001256a	AT1G33710	NA	GO:0005634,GO:0008150	RNA-directed DNA polymerase (reverse transcriptase)-related family protein		4113.PGSC0003DMT400080201
Sg.7G0002367a	AT5G05270	K01859	GO:0009507,GO:0080167,GO:0045430,GO:0009507,GO:0009813,GO:0009813	Chalcone-flavanone isomerase family protein		isomerase
Sg.7G0002387a	AT3G50240	NA	GO:0007052,GO:0005634,GO:0007052,GO:0005634,GO:0008017,GO:0007052,GO:0005634,GO:0005634,GO:0007018,GO:0003777	ATP binding microtubule motor family protein	Encodes a kinesin-related protein.	Plant transposase (Ptta/En/Spm family)
Sg.2G0002370a	AT3G20710	NA	GO:0008150,GO:0003674	F-box family protein		CACTA, En Spm sub-class
Sg.2G0002368a	AT4G08730	NA	GO:0005575,GO:0008150,GO:0003674	RNA-binding protein		Plant transposase (Ptta/En/Spm family)
Sg.7G0001548a	AT4G34670	K02984	GO:0022627,GO:0005737,GO:0022627,GO:0022626,GO:0022626,GO:0009506,GO:0005829,GO:0005886,GO:0005618,GO:0003729,GO:0005829,GO:0022626,GO:0022626,GO:0005886,GO:0022626,GO:0005730,GO:0022626,GO:0003729	Ribosomal protein S3Ae		CACTA, En Spm sub-class
Sg.7G0001545a	AT1G40087	NA	GO:0005634,GO:0008150,GO:0003674	Plant transposase (Ptta/En/Spm family)		NA
Sg.4G0000160t1	AT1G40087	NA	GO:0005634,GO:0008150,GO:0003674	Plant transposase (Ptta/En/Spm family)		Plant transposase (Ptta/En/Spm family)
Sg.2G0002210a	AT1G40087	NA	GO:0005634,GO:0008150,GO:0003674	Plant transposase (Ptta/En/Spm family)		CACTA, En Spm sub-class
Sg.7G0001813p1	AT1G16280	K14778	GO:0009561,GO:0006364,GO:0006364,GO:0005515,GO:0006364,GO:0003724,GO:0005634,GO:0003676,GO:0006364,GO:0009791,GO:0090406,GO:0005634,GO:0009553,GO:0006364,GO:0005634,GO:0003724,GO:0006364	RNA helicase 36	Encodes a putative DEAD-box RNA helicase. Essential for female gametogenesis.	NA
Sg.5G0001618a	AT2G26650	K21867	GO:0005515,GO:0006813,GO:0048767,GO:0009414,GO:0009414,GO:0005515,GO:0090333,GO:0005515,GO:0048767,GO:0005515,GO:0005216,GO:0048767,GO:0048767,GO:0005515,GO:0005515,GO:0009651,GO:0042802,GO:0042802,GO:0005242,GO:0009414,GO:0005886,GO:0005515,GO:0048767,GO:0005515,GO:0048767,GO:0009651,GO:0005242,GO:0005515,GO:0005515,GO:0006813,GO:0005242	K+ transporter 1	Encodes AKT1, a member of the Shaker family inward rectifying potassium channel predominantly expressed in predominantly in root hairs and root endodermis. This family includes five groups based on phylogenetic analysis (FEBS Letters (2007) 581: 2357): I (inward rectifying channel): AKT1 (AT2G26650), AKT5 (AT4G32500) and SPIK (also known as AKT6, AT2G25600); II (inward rectifying channel): KAT1 (…	Potassium channel
Sg.5G0001612a	AT3G45850	K10398	GO:0005737,GO:0007018,GO:0005886,GO:0008017,GO:0005737,GO:0008574,GO:0008574	P-loop containing nucleoside triphosphate hydrolases superfamily protein		125 kDa kinesin-related
Sg.2G0002033a
Sg.3G0000345a	AT3G05850	NA	GO:0008270,GO:0005634		Encodes a member of a domesticated transposable element gene family MUSTANG. Members of this family are derived from transposable elements genes but gained function in plant fitness and flower development. Known members include: AT3G04605 (MUG1), AT2G30640 (MUG2), AT1G06740 (MUG3), AT5G16505 (MUG4), AT3G06940 (MUG5), AT5G48965 (MUG6), AT3G05850 (MUG7) and AT5G34853 (MUG8).	NA
Sg.8G0000896p2
Sg.5G0001670a	AT1G40087	NA	GO:0005634,GO:0008150,GO:0003674	Plant transposase (Ptta/En/Spm family)		NA
Sg.4G0002922p5	AT2G06105	NA	GO:0005739			retrotransposon
Sg.4G0002922p1	AT1G47210	K06627	GO:0000079,GO:0044772,GO:0042025,GO:0044772,GO:0005737,GO:0005634,GO:0000307,GO:0000079,GO:0005737,GO:0005634,GO:0016538,GO:0000079,GO:0000079,GO:0000079,GO:0000079	cyclin-dependent protein kinase 3;2		Retrotransposon protein
Sg.3G0002848p1	AT5G57450	K10880	GO:0033065,GO:0000722,GO:0005737,GO:0005737,GO:0045003,GO:0005515,GO:0045003,GO:0005515,GO:0051321,GO:0051321,GO:0008821,GO:0000400,GO:0008094,GO:0045003,GO:0005657,GO:0045003,GO:0000722,GO:0006302,GO:0045003,GO:0090656,GO:0003697,GO:0008821,GO:0090656,GO:0071140,GO:0045003,GO:0006302,GO:0006302,GO:0090656	homolog of X-ray repair cross complementing 3 (XRCC3)	Involved in homologous recombination and recombinational repair, mutants are sterile, hypersensitive to DNA crosslinking agents, show aberrant meiosis with extensive chromosome fragmentation	KaiC
Sg.2G0001782a	AT3G06910	K08592	GO:0005634,GO:0005737,GO:0016929,GO:0005634,GO:0070140,GO:0016929,GO:0016926,GO:0070140,GO:0016926,GO:0009506,GO:0016926,GO:0016926	UB-like protease 1A	Encodes a deSUMOylating enzyme. In vitro it has both peptidase activity and isopeptidase activity: it can cleave the C-terminal residues from SUMO to activate it for attachment to a target protein and it can also act on the isopeptide bond between SUMO and another protein. In vitro assays suggest that this enzyme is active against SUMO1 and SUMO2. It has weak activity with SUMO3 and cannot act on…	CACTA, En Spm sub-class
Sg.2G0001783a	AT5G52640	K04079	GO:0051082,GO:0005886,GO:0009986,GO:0034605,GO:0032991,GO:0050821,GO:0046685,GO:0006457,GO:0034605,GO:0005829,GO:0009816,GO:0005737,GO:0048471,GO:0005515,GO:0042742,GO:0005737,GO:0005886,GO:0061077,GO:0034605,GO:0005829,GO:0009408,GO:0009816,GO:0042742,GO:0005829,GO:0005618,GO:0009408,GO:0042742,GO:0009816,GO:0005515,GO:0005515,GO:0005829,GO:0005515	heat shock protein 90.1	Encodes a cytosolic heat shock protein AtHSP90.1. AtHSP90.1 interacts with disease resistance signaling components SGT1b and RAR1 and is required for RPS2-mediated resistance. The mRNA is cell-to-cell mobile.	CACTA, En Spm sub-class
Sg.2G0001907a	AT1G43760	NA	GO:0003674,GO:0005575,GO:0008150	DNAse I-like superfamily protein		Retrotransposon protein
Sg.2G0002183a	AT1G40087	NA	GO:0005634,GO:0008150,GO:0003674	Plant transposase (Ptta/En/Spm family)		Plant transposase (Ptta/En/Spm family)
Sg.8G0000788a	AT1G60420	K17609	GO:0009860,GO:0045454,GO:0046686,GO:0047134,GO:0010183,GO:0080092,GO:0009860,GO:0080092,GO:0080092,GO:0045454,GO:0005829,GO:0080092,GO:0080092,GO:0080092,GO:0080092,GO:0009860,GO:0009860,GO:0010183,GO:0009860,GO:0005634,GO:0010183,GO:0009860,GO:0010183,GO:0010183,GO:0080092,GO:0005829,GO:0009860	DC1 domain-containing protein	Reduce transmission through pollen. The mRNA is cell-to-cell mobile.	NA
Sg.2G0001763p3	AT5G65030	NA	GO:0008150,GO:0005634,GO:0003674			NA
Sg.6G0001527p4	AT3G48208	NA	GO:0005576	Plant thionin family protein	Encodes a Plant thionin family protein	CACTA, En Spm sub-class
Sg.2G0000119p1	AT2G34320	NA	GO:0004523,GO:0003676,GO:0005575,GO:0004523,GO:0008150	Polynucleotidyl transferase, ribonuclease H-like superfamily protein		NA
Sg.7G0001847p1	AT2G01050	NA	GO:0005634,GO:0008150	zinc ion binding;nucleic acid binding		Inherit from KOG: Retrotransposon protein
Sg.2G0000694p2	AT2G06265	NA	GO:0008270,GO:0005634			NA
Sg.3G0000515p1	AT4G00140	NA	GO:0010197,GO:0005634,GO:0010197,GO:0010197	Calcium-binding EF-hand family protein		NA
Sg.9G0001232p1	AT4G00980	NA	GO:0003676,GO:0008270,GO:0005634	zinc knuckle (CCHC-type) family protein		Transposase family tnp2
Sg.4G0002922p6	AT2G06105	NA	GO:0005739			Retro-transposon
Sg.5G0001629a	AT5G62550	NA	GO:0009507,GO:0008150,GO:0003674,GO:0005886			NA
Sg.7G0000907p1	AT3G14470	NA	GO:0005515,GO:0005576,GO:0043531,GO:0043531,GO:0005576	NB-ARC domain-containing disease resistance protein		resistance protein
Sg.7G0000907p2	AT3G14470	NA	GO:0005515,GO:0005576,GO:0043531,GO:0043531,GO:0005576	NB-ARC domain-containing disease resistance protein		disease resistance protein At3g14460-like
Sg.8G0000757a	AT3G30200	NA	GO:0005524,GO:0005524,GO:0006003,GO:0005634,GO:0003873,GO:0003873,GO:0005829,GO:0004331,GO:0006003	Plant transposase (Ptta/En/Spm family)		Plant transposase (Ptta/En/Spm family)
Sg.6G0002064a	AT1G10390	K14297	GO:0017056,GO:0006406,GO:0006606,GO:0005515,GO:0048573,GO:0048573,GO:0031965,GO:0006406,GO:0031965,GO:0005634,GO:0006405,GO:0005634,GO:0044614,GO:1902446,GO:0006606,GO:0048573,GO:0048573,GO:0006405,GO:0005635,GO:0006406,GO:0005634,GO:0005634,GO:0005737,GO:0000973,GO:0048573	Nucleoporin autopeptidase	DRA2 is a homolog of mammalian nucleoporin 98 and a likely component of the nuclear pore complex in Arabidopsis. It positively participates in the control of the hypocotyl elongation response to plant proximity and control of shade induced gene expression.	Nucleoporin autopeptidase
Sg.6G0003758b	AT1G43760	NA	GO:0003674,GO:0005575,GO:0008150	DNAse I-like superfamily protein		Retrotransposon protein
Sg.7G0001530p2	AT1G17930	NA	GO:0048507,GO:0005634	Aminotransferase-like, plant mobile domain family protein		15368.BRADI1G07755.1
Sg.3G0002330p2	AT4G15090	NA	GO:0045893,GO:0010017,GO:0010017,GO:0009639,GO:0042753,GO:0010017,GO:0010017,GO:0005515,GO:0010018,GO:0005634,GO:0010017,GO:0010017,GO:0005634,GO:0045893,GO:0010017,GO:0005634,GO:0005634,GO:1900056,GO:0045893,GO:0005634,GO:0045893,GO:0008270,GO:0010218,GO:0003700,GO:0010018,GO:0010218,GO:0010017,GO:0010018,GO:0005634,GO:0005634,GO:1900056,GO:0010018	FRS (FAR1 Related Sequences) transcription factor family	Encodes a nuclear localized protein involved in far red light response signaling. Loss of function mutants are defective in far red light responses. Interacts with homologous gene FHY3.	15368.BRADI3G51320.1
Sg.8G0000800p6	AT1G43760	NA	GO:0003674,GO:0005575,GO:0008150	DNAse I-like superfamily protein		3694.POPTR_0014s19690.1
Sg.5G0001054p1	AT1G52603	NA	GO:0008270,GO:0009507			NA
Sg.9G0000660p1	AT2G06265	NA	GO:0008270,GO:0005634			NA
Sg.4G0001051a	AT1G06740	NA	GO:0005634,GO:0008270		Encodes a member of a domesticated transposable element gene family MUSTANG. Members of this family are derived from transposable elements genes but gained function in plant fitness and flower development. Known members include: AT3G04605 (MUG1), AT2G30640 (MUG2), AT1G06740 (MUG3), AT5G16505 (MUG4), AT3G06940 (MUG5), AT5G48965 (MUG6), AT3G05850 (MUG7) and AT5G34853 (MUG8).	4558.Sb10g010620.1
Sg.9G0001015a	AT3G52700	NA	GO:0008150,GO:0003674			NA
Sg.4G0001731a	AT3G24255	NA	GO:0005576,GO:0008150,GO:0005634,GO:0005634,GO:0005634,GO:0005576,GO:0005634	RNA-directed DNA polymerase (reverse transcriptase)-related family protein		3694.POPTR_0003s18460.1
Sg.5G0001189p4	AT4G19850	NA	GO:0030246,GO:0008150,GO:0005634,GO:0005634	lectin-related	encodes a protein similar to phloem protein 2 in cucumber. a member of a large gene family.	NA
Sg.7G0001277a	AT4G37170	NA	GO:0043231,GO:0009451,GO:0009451,GO:0005739,GO:0008270	Pentatricopeptide repeat (PPR) superfamily protein		NA
Sg.1G0002233p5	AT1G06740	NA	GO:0005634,GO:0008270		Encodes a member of a domesticated transposable element gene family MUSTANG. Members of this family are derived from transposable elements genes but gained function in plant fitness and flower development. Known members include: AT3G04605 (MUG1), AT2G30640 (MUG2), AT1G06740 (MUG3), AT5G16505 (MUG4), AT3G06940 (MUG5), AT5G48965 (MUG6), AT3G05850 (MUG7) and AT5G34853 (MUG8).	39946.BGIOSGA017511-PA
Sg.1G0002234p2	AT3G10690	K02469	GO:0006265,GO:0009330,GO:0003918,GO:0006265,GO:0034335,GO:0042644,GO:0042644,GO:0005737,GO:0003677,GO:0034335,GO:0003918,GO:0005739,GO:0009507,GO:0005524,GO:0042644,GO:0016592,GO:0009507,GO:0003916,GO:0005694,GO:0005524	DNA GYRASE A	Encodes a protein that when expressed together with GYRB2 generates an active supercoiling DNA gyrase enzyme that shares similar properties to its bacterial counterpart, including sensitivity to gyrase-specific antibiotics.	NA
Sg.1G0001287p2	AT3G09510	NA	GO:0008150,GO:0003676,GO:0004523,GO:0004523	Ribonuclease H-like superfamily protein		3702.AT3G09510.1
Sg.7G0001991a	AT2G40250	NA	GO:0016788	SGNH hydrolase-type esterase superfamily protein		NA
Sg.7G0002310p1	AT4G29090	NA	GO:0004523,GO:0004523,GO:0009507,GO:0003676	Ribonuclease H-like superfamily protein		3694.POPTR_0001s36990.1
Sg.8G0000958a
Sg.6G0001308a	AT2G45460	NA	GO:0005737,GO:0005737,GO:0005737,GO:0005737	SMAD/FHA domain-containing protein		NA
Sg.6G0001310a	AT3G47680	NA	GO:0006559,GO:0006749,GO:0006559,GO:0016034,GO:0006749,GO:0009507,GO:0006559,GO:0004364	DNA binding		NA
Sg.8G0002296p1
Sg.7G0000756a	AT1G67020	NA	GO:0009506,GO:0005634,GO:0003674,GO:0008150			39947.LOC_Os01g23900.1
Sg.4G0000588a	AT1G52603	NA	GO:0008270,GO:0009507			59689.scaffold_303687.1
Sg.8G0002196a	AT4G15090	NA	GO:0045893,GO:0010017,GO:0010017,GO:0009639,GO:0042753,GO:0010017,GO:0010017,GO:0005515,GO:0010018,GO:0005634,GO:0010017,GO:0010017,GO:0005634,GO:0045893,GO:0010017,GO:0005634,GO:0005634,GO:1900056,GO:0045893,GO:0005634,GO:0045893,GO:0008270,GO:0010218,GO:0003700,GO:0010018,GO:0010218,GO:0010017,GO:0010018,GO:0005634,GO:0005634,GO:1900056,GO:0010018	FRS (FAR1 Related Sequences) transcription factor family	Encodes a nuclear localized protein involved in far red light response signaling. Loss of function mutants are defective in far red light responses. Interacts with homologous gene FHY3.	15368.BRADI2G36810.1
Sg.8G0002195a	AT5G48000	K22812	GO:0080003,GO:0009507,GO:0080003,GO:0016125,GO:0048364,GO:0005783,GO:0016132,GO:0016132,GO:0020037,GO:0010268,GO:0016132,GO:0080014,GO:0007275,GO:0009507,GO:0004497,GO:0048364,GO:0005506,GO:0009507,GO:0009507,GO:0016705,GO:0009507,GO:0016125,GO:0016491,GO:0080003,GO:0005783,GO:0055114,GO:0009507	cytochrome P450, family 708, subfamily A, polypeptide 2	Encodes a member of the CYP708A family of cytochrome P450 enzymes. THAH appears to add a hydroxyl group to the triterpene thalianol. thah1 mutants have an elevated accumulation of thalianol. thah1-1 mutants have longer roots than wild type plants. Thalian-diol and desaturated thalian-diol are lost from the root extracts of thah1-1 mutants. Overexpression of the sequence from At5g48000.1 rescues t…	4513.MLOC_12853.1
Sg.1G0002435a	AT1G43760	NA	GO:0003674,GO:0005575,GO:0008150	DNAse I-like superfamily protein		4113.PGSC0003DMT400011488
Sg.9G0000395a	AT4G15090	NA	GO:0045893,GO:0010017,GO:0010017,GO:0009639,GO:0042753,GO:0010017,GO:0010017,GO:0005515,GO:0010018,GO:0005634,GO:0010017,GO:0010017,GO:0005634,GO:0045893,GO:0010017,GO:0005634,GO:0005634,GO:1900056,GO:0045893,GO:0005634,GO:0045893,GO:0008270,GO:0010218,GO:0003700,GO:0010018,GO:0010218,GO:0010017,GO:0010018,GO:0005634,GO:0005634,GO:1900056,GO:0010018	FRS (FAR1 Related Sequences) transcription factor family	Encodes a nuclear localized protein involved in far red light response signaling. Loss of function mutants are defective in far red light responses. Interacts with homologous gene FHY3.	15368.BRADI3G51320.1
Sg.9G0000397a
Sg.5G0001913p1
Sg.2G0000124a	AT5G25610	NA	GO:0005802,GO:0009737,GO:0005802,GO:0003729,GO:0005794,GO:0009269,GO:0009651,GO:0009737,GO:0009269,GO:0005576,GO:0005768,GO:0009651,GO:0009269,GO:0045735	BURP domain-containing protein	responsive to dehydration 22 (RD22) mediated by ABA	29760.VIT_04s0008g04160.t01
Sg.2G0000114a	AT5G25610	NA	GO:0005802,GO:0009737,GO:0005802,GO:0003729,GO:0005794,GO:0009269,GO:0009651,GO:0009737,GO:0009269,GO:0005576,GO:0005768,GO:0009651,GO:0009269,GO:0045735	BURP domain-containing protein	responsive to dehydration 22 (RD22) mediated by ABA	4113.PGSC0003DMT400037627
Sg.2G0000126a	AT5G25610	NA	GO:0005802,GO:0009737,GO:0005802,GO:0003729,GO:0005794,GO:0009269,GO:0009651,GO:0009737,GO:0009269,GO:0005576,GO:0005768,GO:0009651,GO:0009269,GO:0045735	BURP domain-containing protein	responsive to dehydration 22 (RD22) mediated by ABA	4113.PGSC0003DMT400037627
Sg.2G0000119a	AT4G29090	NA	GO:0004523,GO:0004523,GO:0009507,GO:0003676	Ribonuclease H-like superfamily protein		3694.POPTR_1595s00220.1
Sg.2G0000091a	AT5G42905	NA	GO:0003676,GO:0004523,GO:0005575,GO:0004523	Polynucleotidyl transferase, ribonuclease H-like superfamily protein		3694.POPTR_0018s00780.1
Sg.2G0000127t1	AT5G25610	NA	GO:0005802,GO:0009737,GO:0005802,GO:0003729,GO:0005794,GO:0009269,GO:0009651,GO:0009737,GO:0009269,GO:0005576,GO:0005768,GO:0009651,GO:0009269,GO:0045735	BURP domain-containing protein	responsive to dehydration 22 (RD22) mediated by ABA	29760.VIT_04s0008g04160.t01
Sg.2G0000118a	AT2G01050	NA	GO:0005634,GO:0008150	zinc ion binding;nucleic acid binding		3694.POPTR_0005s01170.1
Sg.2G0000117a	AT5G25610	NA	GO:0005802,GO:0009737,GO:0005802,GO:0003729,GO:0005794,GO:0009269,GO:0009651,GO:0009737,GO:0009269,GO:0005576,GO:0005768,GO:0009651,GO:0009269,GO:0045735	BURP domain-containing protein	responsive to dehydration 22 (RD22) mediated by ABA	29760.VIT_04s0008g04160.t01
Sg.2G0000125a	AT5G25610	NA	GO:0005802,GO:0009737,GO:0005802,GO:0003729,GO:0005794,GO:0009269,GO:0009651,GO:0009737,GO:0009269,GO:0005576,GO:0005768,GO:0009651,GO:0009269,GO:0045735	BURP domain-containing protein	responsive to dehydration 22 (RD22) mediated by ABA	29760.VIT_04s0008g04160.t01
Sg.7G0001768p3	AT2G47730	K00799	GO:0009570,GO:0005737,GO:0009407,GO:0071456,GO:0005829,GO:0009407,GO:0009941,GO:0009579,GO:0043295,GO:0005774,GO:0004364,GO:0010319,GO:0071456,GO:0071456,GO:0042742,GO:0009507,GO:0080167,GO:0009570,GO:0071456,GO:0009407,GO:0004364,GO:0042742,GO:0009570,GO:0009507,GO:0004364,GO:0010319,GO:0006952,GO:0009507,GO:0042742,GO:0009941,GO:0009941,GO:0009507,GO:0009409,GO:0009570,GO:0009407,GO:0009407,GO:…	glutathione S-transferase phi 8	Encodes glutathione transferase belonging to the phi class of GSTs. Naming convention according to Wagner et al. (2002).	4577.GRMZM2G041171_P01
Sg.5G0001957p1	AT4G36050	K10772	GO:0005634,GO:0008311,GO:0003906,GO:0004528,GO:0004528,GO:0046403,GO:0005634,GO:0006284,GO:0080111,GO:0008311,GO:0006281,GO:0006281,GO:0005634,GO:0006281,GO:0006281,GO:0006281,GO:0005634,GO:0006284,GO:0006284,GO:0006281,GO:0004527,GO:0008270,GO:0080111,GO:0005576	endonuclease/exonuclease/phosphatase family protein	Encodes a base excision repair protein with 3'-phosphatase activity and strong 3'-5' exonuclease activity. Together with ZDP, it plays overlapping roles in the maintenance of epigenome and genome stability in plants.	NA
Sg.1G0002553p2	AT1G72180	NA	GO:0004714,GO:0016301,GO:2000280,GO:0004714,GO:0005886,GO:1902025,GO:0005886,GO:2000280,GO:0001653,GO:0004714,GO:0005515,GO:1902025,GO:0090548,GO:0017046,GO:0005515,GO:0005515,GO:0042277,GO:0006970,GO:0090548,GO:0048831,GO:0042277,GO:0004714,GO:0005515,GO:0048831,GO:0042277,GO:0006970,GO:0010555	Leucine-rich receptor-like protein kinase family protein	Encodes a leucine-rich repeat receptor kinase that functions as a receptor for CEP1 peptide. Mediates nitrate uptake signaling.	NA
Sg.3G0000304a	ATMG00860	NA	GO:0008150,GO:0005739,GO:0003674	DNA/RNA polymerases superfamily protein		Retrotransposon protein
Sg.2G0002738a	AT4G29090	NA	GO:0004523,GO:0004523,GO:0009507,GO:0003676	Ribonuclease H-like superfamily protein		Retrotransposon protein
Sg.3G0000387a	AT1G43760	NA	GO:0003674,GO:0005575,GO:0008150	DNAse I-like superfamily protein		Endonuclease/Exonuclease/phosphatase family
Sg.3G0000402a	AT3G24255	NA	GO:0005576,GO:0008150,GO:0005634,GO:0005634,GO:0005634,GO:0005576,GO:0005634	RNA-directed DNA polymerase (reverse transcriptase)-related family protein		Endonuclease/Exonuclease/phosphatase family
Sg.3G0000388a	AT5G39775	NA	GO:0005575,GO:0003674,GO:0008150			Retrotransposon protein
Sg.1G0001767a	AT1G43760	NA	GO:0003674,GO:0005575,GO:0008150	DNAse I-like superfamily protein		Retrotransposon protein
Sg.7G0001432t2	AT4G38180	NA	GO:0008270,GO:0005515,GO:0005634,GO:0005515,GO:0006355,GO:0006355,GO:0005515,GO:0005515,GO:0006355,GO:0006355	FAR1-related sequence 5		NA
Sg.7G0001690a	AT3G05850	NA	GO:0008270,GO:0005634		Encodes a member of a domesticated transposable element gene family MUSTANG. Members of this family are derived from transposable elements genes but gained function in plant fitness and flower development. Known members include: AT3G04605 (MUG1), AT2G30640 (MUG2), AT1G06740 (MUG3), AT5G16505 (MUG4), AT3G06940 (MUG5), AT5G48965 (MUG6), AT3G05850 (MUG7) and AT5G34853 (MUG8).	Pfam:MuDR
Sg.2G0000091p1	AT5G42905	NA	GO:0003676,GO:0004523,GO:0005575,GO:0004523	Polynucleotidyl transferase, ribonuclease H-like superfamily protein		RNase H family protein
Sg.8G0002181p3	AT5G39790	NA	GO:0030247,GO:0009570,GO:0019252,GO:0010581,GO:0005515,GO:0009570,GO:0005515,GO:0005515,GO:0010581,GO:0019252,GO:0005515,GO:0009570,GO:0005739,GO:0005515,GO:0010581,GO:2001070,GO:0019252,GO:0009570,GO:0019252,GO:0010581,GO:0030247,GO:0009507,GO:0009569,GO:0005515,GO:0009569	5'-AMP-activated protein kinase-related	Encodes a chloroplast localized protein that is involved in protein translocation and starch metabolism. PTST helps localize GBSS to the starch granules where GBSS functions in amylose biosynthesis.	Plant mobile domain
Sg.2G0000114t1	AT5G25610	NA	GO:0005802,GO:0009737,GO:0005802,GO:0003729,GO:0005794,GO:0009269,GO:0009651,GO:0009737,GO:0009269,GO:0005576,GO:0005768,GO:0009651,GO:0009269,GO:0045735	BURP domain-containing protein	responsive to dehydration 22 (RD22) mediated by ABA	BURP domain-containing protein
Sg.3G0000113p1	AT4G38180	NA	GO:0008270,GO:0005515,GO:0005634,GO:0005515,GO:0006355,GO:0006355,GO:0005515,GO:0005515,GO:0006355,GO:0006355	FAR1-related sequence 5		FAR1 DNA-binding domain
Sg.2G0002254a	AT4G38180	NA	GO:0008270,GO:0005515,GO:0005634,GO:0005515,GO:0006355,GO:0006355,GO:0005515,GO:0005515,GO:0006355,GO:0006355	FAR1-related sequence 5		FAR1 DNA-binding domain
Sg.3G0001073a
Sg.3G0000770a	AT2G39140	NA	GO:0032544,GO:0000488,GO:0009507,GO:0000489,GO:0000489,GO:0000488,GO:0000489,GO:0000488,GO:0009982,GO:0001522,GO:0000488,GO:0009536,GO:0009507,GO:0009507,GO:0032544,GO:0032544,GO:0009982,GO:0000489,GO:0000489,GO:0009501,GO:0001522,GO:0000488,GO:0032544,GO:0003729,GO:0009507,GO:0000488,GO:0000489	pseudouridine synthase family protein	Suppressor of var2 variegation phenotype. Chloroplast localized. Loss of function mutant has defects in chloroplast protein translation and rRNA processing. Similar in sequence to pseudouridine synthase proteins.	NA
Sg.3G0000776a	AT2G06265	NA	GO:0008270,GO:0005634			GRF zinc finger
Sg.3G0000768a	AT3G30200	NA	GO:0005524,GO:0005524,GO:0006003,GO:0005634,GO:0003873,GO:0003873,GO:0005829,GO:0004331,GO:0006003	Plant transposase (Ptta/En/Spm family)		containing Pfam profile PF03004, Transposase_24
Sg.2G0001413p6	AT3G19020	NA	GO:0009860,GO:0005634,GO:0009860,GO:0009860,GO:0009860,GO:0009860,GO:0005199,GO:0005634,GO:0009860,GO:0009860	Leucine-rich repeat (LRR) family protein	Pollen expressed protein required for pollen tube growth. Along with other members of the LRX family, interacts with RALF4 to control pollen tube growth and integrity. Loss of function results in premature pollen tube rupture and reduced fertility.	NA
Sg.3G0002814a	AT5G42905	NA	GO:0003676,GO:0004523,GO:0005575,GO:0004523	Polynucleotidyl transferase, ribonuclease H-like superfamily protein		RNase H family protein
Sg.8G0001355p2	AT2G01050	NA	GO:0005634,GO:0008150	zinc ion binding;nucleic acid binding		Inherit from KOG: Retrotransposon protein
Sg.4G0002870p1	AT2G06265	NA	GO:0008270,GO:0005634			GRF zinc finger
Sg.6G0001129a	AT3G56750	NA	GO:0005794,GO:0005794,GO:0009507,GO:0005802,GO:0005794,GO:0008150,GO:0005768,GO:0016757,GO:0000138,GO:0000138,GO:0005794,GO:0005802			NA
Sg.3G0001232a	AT2G01050	NA	GO:0005634,GO:0008150	zinc ion binding;nucleic acid binding		Inherit from KOG: Retrotransposon protein
Sg.4G0000812a
Sg.9G0000909p1	AT3G09350	K09562	GO:0005829,GO:0000774,GO:0005737,GO:0009408,GO:0005634,GO:0005737,GO:0005737,GO:0030544,GO:0005737,GO:0005783,GO:0005737,GO:0005737,GO:0009408,GO:0009651,GO:0005737,GO:0009651,GO:0000774	Fes1A	Encodes one of the Arabidopsis orthologs of the human Hsp70-binding protein 1 (HspBP-1) and yeast Fes1p: Fes1A (AT3G09350), Fes1B (AT3G53800), Fes1C (AT5G02150). Fes1A is cytosolic and associates with cytosolic Hsp70. Mutants showed increased heat-sensitive phenotype suggestion the involvement of Fes1A in acquired thermotolerance. Does not have nucleotide exchange factor activity in vitro.	Inherit from euNOG: CACTA, En Spm sub-class
Sg.2G0002611p3	AT3G05850	NA	GO:0008270,GO:0005634		Encodes a member of a domesticated transposable element gene family MUSTANG. Members of this family are derived from transposable elements genes but gained function in plant fitness and flower development. Known members include: AT3G04605 (MUG1), AT2G30640 (MUG2), AT1G06740 (MUG3), AT5G16505 (MUG4), AT3G06940 (MUG5), AT5G48965 (MUG6), AT3G05850 (MUG7) and AT5G34853 (MUG8).	Pfam:MuDR
Sg.5G0001859a	AT3G24255	NA	GO:0005576,GO:0008150,GO:0005634,GO:0005634,GO:0005634,GO:0005576,GO:0005634	RNA-directed DNA polymerase (reverse transcriptase)-related family protein		Endonuclease/Exonuclease/phosphatase family
Sg.4G0003164b	AT1G43760	NA	GO:0003674,GO:0005575,GO:0008150	DNAse I-like superfamily protein		Endonuclease/Exonuclease/phosphatase family
Sg.7G0001921p1	AT5G10650	NA	GO:0061630,GO:0005515,GO:0005634,GO:0051865,GO:0061630,GO:0061630,GO:0097427,GO:0005634,GO:0008017,GO:0005634,GO:0008017,GO:0061630,GO:0061630,GO:0005515,GO:0005634,GO:0061630	RING/U-box superfamily protein	JUL1 encode a RING-type E3 ubiquitin ligase that is involved in JA responses. It ubiquitinates the JAV1 jasmonic acid response repressor which is then degraded by the proteosome.	NA
Sg.4G0000000p1	AT1G52520	NA	GO:0006355,GO:0006355,GO:0005634,GO:0006355,GO:0008270,GO:0006355	FAR1-related sequence 6		FAR1 DNA-binding domain
Sg.1G0002166p10	AT4G15090	NA	GO:0045893,GO:0010017,GO:0010017,GO:0009639,GO:0042753,GO:0010017,GO:0010017,GO:0005515,GO:0010018,GO:0005634,GO:0010017,GO:0010017,GO:0005634,GO:0045893,GO:0010017,GO:0005634,GO:0005634,GO:1900056,GO:0045893,GO:0005634,GO:0045893,GO:0008270,GO:0010218,GO:0003700,GO:0010018,GO:0010218,GO:0010017,GO:0010018,GO:0005634,GO:0005634,GO:1900056,GO:0010018	FRS (FAR1 Related Sequences) transcription factor family	Encodes a nuclear localized protein involved in far red light response signaling. Loss of function mutants are defective in far red light responses. Interacts with homologous gene FHY3.	NA
Sg.5G0001253p4	AT3G43590	NA	GO:0008270,GO:0003676,GO:0005634	zinc knuckle (CCHC-type) family protein		Retrotransposon protein
Sg.5G0001383a	AT1G40390	NA	GO:0003674,GO:0005634,GO:0008150	DNAse I-like superfamily protein		Retrotransposon protein
Sg.2G0003098b	AT2G42270	K12854	GO:0000398,GO:0003724,GO:0005681,GO:0000388,GO:0000388,GO:0005634,GO:0000398,GO:0000388,GO:0005829,GO:0005634,GO:0003724,GO:0009506,GO:0000388,GO:0003723	U5 small nuclear ribonucleoprotein helicase	Similar to yast Brr2p DEAD/DExH box ATP-dependent RNA helicase.	NA
Sg.6G0002334a	AT5G35930	K00142	GO:0005739,GO:0005739,GO:0003824,GO:0005737,GO:0005739,GO:0005739,GO:0031177,GO:0000036	AMP-dependent synthetase and ligase family protein		NA
Sg.2G0002322p2	AT3G55180	K18368	GO:0047372,GO:0005829,GO:0016298,GO:0016020,GO:0005737	alpha/beta-Hydrolases superfamily protein		NA
Sg.7G0001006a	AT2G34320	NA	GO:0004523,GO:0003676,GO:0005575,GO:0004523,GO:0008150	Polynucleotidyl transferase, ribonuclease H-like superfamily protein		Pfam:RnaseH
Sg.1G0002565a	AT2G34660	NA	GO:0016887,GO:0005774,GO:0055085,GO:0055085,GO:1902418,GO:0042626,GO:0042626,GO:0055085,GO:0055085,GO:0005774,GO:0055085,GO:0005783,GO:0042626,GO:0000325,GO:0005773,GO:0005773,GO:0016020,GO:1902417,GO:0008559,GO:0042626,GO:0005774,GO:0005774,GO:0005774,GO:0005774,GO:1902418,GO:0000325,GO:0055085	multidrug resistance-associated protein 2	encodes a multidrug resistance-associated protein that is MgATP-energized glutathione S-conjugate pump. An ABCC-type arsenite-phytochelatin transporter. The expression of this gene is upregulated by herbicide safeners such as benoxacor and fenclorim. The mRNA is cell-to-cell mobile.	ABC transporter C family member
Sg.1G0002576a	AT5G35170	K00939	GO:0009536,GO:0005524,GO:0004017,GO:0009535,GO:0009535,GO:0009941,GO:0006163,GO:0009535,GO:0005737,GO:0004017,GO:0009507,GO:0004550,GO:0009507,GO:0009142,GO:0009142,GO:0009941,GO:0009142,GO:0009535,GO:0009507,GO:0009535,GO:0004127,GO:0009534,GO:0009142,GO:0004127,GO:0006163,GO:0009535,GO:0009507,GO:0004017,GO:0004017,GO:0004017,GO:0006165,GO:0009534,GO:0009535,GO:0009535,GO:0009534,GO:0009535,GO:…	adenylate kinase family protein		NA
Sg.1G0002562a	AT5G65030	NA	GO:0008150,GO:0005634,GO:0003674			NA
Sg.3G0001689p1	AT3G06910	K08592	GO:0005634,GO:0005737,GO:0016929,GO:0005634,GO:0070140,GO:0016929,GO:0016926,GO:0070140,GO:0016926,GO:0009506,GO:0016926,GO:0016926	UB-like protease 1A	Encodes a deSUMOylating enzyme. In vitro it has both peptidase activity and isopeptidase activity: it can cleave the C-terminal residues from SUMO to activate it for attachment to a target protein and it can also act on the isopeptide bond between SUMO and another protein. In vitro assays suggest that this enzyme is active against SUMO1 and SUMO2. It has weak activity with SUMO3 and cannot act on…	Inherit from euNOG: CACTA, En Spm sub-class
Sg.3G0000799p1	AT5G04130	K02470	GO:0006265,GO:0005739,GO:0003918,GO:0003916,GO:0003918,GO:0034335,GO:0005739,GO:0034335,GO:0005739,GO:0005694,GO:0006265,GO:0005739	DNA GYRASE B2	Encodes a protein that when expressed together with GYRA generates an active supercoiling DNA gyrase enzyme that shares similar properties to its bacterial counterpart, including sensitivity to gyrase-specific antibiotics.	Inherit from euNOG: CACTA, En Spm sub-class
Sg.7G0001511a	AT5G54590	NA	GO:0009631,GO:0004674,GO:0009631,GO:0009409,GO:0010008,GO:0004674,GO:0006468,GO:0006468,GO:0009409,GO:0009631,GO:0009631,GO:0009631,GO:0010008,GO:0005886,GO:0005516,GO:0005886,GO:0004674,GO:0009409,GO:0004674,GO:0009409,GO:0006468,GO:0004674,GO:0009631,GO:0005515,GO:0004674,GO:0005886	Protein kinase superfamily protein	Splice variant At5g54590.2 encodes CRLK1 (440-amino acid in length) calcium/calmodulin-regulated receptor-like kinase crucial for cold tolerance. CRLK1 is Primarily localized in the plasma membrane.	CACTA, En Spm sub-class
Sg.1G0002554p1
Sg.7G0001522a	AT4G15810	NA	GO:0045036,GO:0005525,GO:0045036,GO:0009707,GO:0005525,GO:0009707,GO:0009707,GO:0009707	P-loop containing nucleoside triphosphate hydrolases superfamily protein		CACTA, En Spm sub-class
Sg.5G0001535p1	AT3G05850	NA	GO:0008270,GO:0005634		Encodes a member of a domesticated transposable element gene family MUSTANG. Members of this family are derived from transposable elements genes but gained function in plant fitness and flower development. Known members include: AT3G04605 (MUG1), AT2G30640 (MUG2), AT1G06740 (MUG3), AT5G16505 (MUG4), AT3G06940 (MUG5), AT5G48965 (MUG6), AT3G05850 (MUG7) and AT5G34853 (MUG8).	transposon protein
Sg.2G0000008a	AT4G20520	NA	GO:0005737	RNA binding;RNA-directed DNA polymerases		Retrotransposon protein
Sg.5G0001244a	AT3G19615	NA	GO:0005739,GO:0008150,GO:0003674			NA
Sg.8G0000636p2	AT4G08320	K16365	GO:0030433,GO:0005829,GO:0030433,GO:1903646,GO:0030433,GO:0060090,GO:0030433,GO:0016020,GO:0072380,GO:0006620,GO:0006620,GO:0030433,GO:0030433	Tetratricopeptide repeat (TPR)-like superfamily protein	Encodes one of the 36 carboxylate clamp (CC)-tetratricopeptide repeat (TPR) proteins (Prasad 2010, Pubmed ID: 20856808) with potential to interact with Hsp90/Hsp70 as co-chaperones.	NA
Sg.5G0000979a	AT2G02650	NA	GO:0003676,GO:0004523,GO:0004523,GO:0005739,GO:0008150	Ribonuclease H-like superfamily protein		Pfam:RnaseH
Sg.5G0001845a	AT4G38180	NA	GO:0008270,GO:0005515,GO:0005634,GO:0005515,GO:0006355,GO:0006355,GO:0005515,GO:0005515,GO:0006355,GO:0006355	FAR1-related sequence 5		FAR1 DNA-binding domain
Sg.5G0001836a
Sg.5G0001482a	AT1G02960	NA	GO:0005634,GO:0005634,GO:0005634,GO:0005634,GO:0005634,GO:0005634			NA
Sg.1G0000594p4	AT4G38180	NA	GO:0008270,GO:0005515,GO:0005634,GO:0005515,GO:0006355,GO:0006355,GO:0005515,GO:0005515,GO:0006355,GO:0006355	FAR1-related sequence 5		FAR1 DNA-binding domain
Sg.2G0001947p1	AT5G62320	K09422	GO:0000976,GO:0003700,GO:0030154,GO:0005634,GO:0005634,GO:0000976	myb domain protein 99	Encodes a putative transcription factor (MYB99).	Plant transposase (Ptta/En/Spm family)
Sg.1G0002901p1	AT2G06265	NA	GO:0008270,GO:0005634			NA
Sg.5G0001900a	AT5G40270	K22544	GO:0006203,GO:0006203,GO:0006203,GO:0005634,GO:0032544,GO:0005634,GO:0006203,GO:0009658,GO:0032544,GO:0006203,GO:0008832	HD domain-containing metal-dependent phosphohydrolase family protein	Protein of unknown function involved in chloroplast development.	Protein SAMHD1 homolog
Sg.5G0001903a	AT4G29090	NA	GO:0004523,GO:0004523,GO:0009507,GO:0003676	Ribonuclease H-like superfamily protein		Retrotransposon protein
Sg.3G0000000p1	AT1G69290	NA	GO:0009507,GO:0003674,GO:0008150	Pentatricopeptide repeat (PPR) superfamily protein		Pentatricopeptide repeat-containing protein
Sg.2G0002155p3	AT3G30200	NA	GO:0005524,GO:0005524,GO:0006003,GO:0005634,GO:0003873,GO:0003873,GO:0005829,GO:0004331,GO:0006003	Plant transposase (Ptta/En/Spm family)		NA
Sg.9G0000817a
Sg.1G0000653a	AT4G29090	NA	GO:0004523,GO:0004523,GO:0009507,GO:0003676	Ribonuclease H-like superfamily protein		Retrotransposon protein
Sg.4G0000618a	AT1G21840	K03188	GO:1905182,GO:0005737,GO:0016151,GO:0005737,GO:0006807	urease accessory protein F	Encodes a urease accessory protein which is essential for the activation of plant urease.	NA
Sg.4G0000625a	AT4G08730	NA	GO:0005575,GO:0008150,GO:0003674	RNA-binding protein		Plant transposase (Ptta/En/Spm family)
Sg.4G0000626a
Sg.4G0000627a	AT4G01050	NA	GO:0098807,GO:0009535,GO:0098807,GO:0009535,GO:0009534,GO:0009534,GO:0009535,GO:0009535,GO:0009941,GO:0009535,GO:0009535,GO:0009534,GO:0009535,GO:0042742,GO:0098807,GO:0009535,GO:0042742,GO:0009535,GO:0009772,GO:0009535,GO:0009534,GO:0009772,GO:0009941,GO:0098807,GO:0009535,GO:0009535,GO:0009535,GO:0009941,GO:0009772,GO:0042742,GO:0009535,GO:0098807,GO:0009535,GO:0009535,GO:0009535,GO:0009535,GO:…	thylakoid rhodanese-like	hydroxyproline-rich glycoprotein family protein, contains a rhodanese homology domain. Required for anchoring the FNR flavoenzyme to the thylakoid membranes and sustaining high efficiency photosynthetic linear electron flow. The mRNA is cell-to-cell mobile.	NA
Sg.1G0002270a	AT1G06740	NA	GO:0005634,GO:0008270		Encodes a member of a domesticated transposable element gene family MUSTANG. Members of this family are derived from transposable elements genes but gained function in plant fitness and flower development. Known members include: AT3G04605 (MUG1), AT2G30640 (MUG2), AT1G06740 (MUG3), AT5G16505 (MUG4), AT3G06940 (MUG5), AT5G48965 (MUG6), AT3G05850 (MUG7) and AT5G34853 (MUG8).	transposon protein
Sg.1G0002267a
Sg.1G0002269a	AT1G06740	NA	GO:0005634,GO:0008270		Encodes a member of a domesticated transposable element gene family MUSTANG. Members of this family are derived from transposable elements genes but gained function in plant fitness and flower development. Known members include: AT3G04605 (MUG1), AT2G30640 (MUG2), AT1G06740 (MUG3), AT5G16505 (MUG4), AT3G06940 (MUG5), AT5G48965 (MUG6), AT3G05850 (MUG7) and AT5G34853 (MUG8).	Transposon protein
Sg.5G0001101p2	AT1G40390	NA	GO:0003674,GO:0005634,GO:0008150	DNAse I-like superfamily protein		zinc knuckle (CCHC-type) family protein
Sg.2G0000570a	AT4G29090	NA	GO:0004523,GO:0004523,GO:0009507,GO:0003676	Ribonuclease H-like superfamily protein		Inherit from KOG: Retrotransposon protein
Sg.7G0001501a	AT4G29090	NA	GO:0004523,GO:0004523,GO:0009507,GO:0003676	Ribonuclease H-like superfamily protein		Protein of unknown function (DUF2985)
Sg.8G0000873a	AT3G59630	K17866	GO:0017183,GO:0005737,GO:0017183,GO:0017183,GO:0017183,GO:0005737,GO:0017183,GO:0017183,GO:0017183,GO:0017183,GO:0017183,GO:0017183,GO:0017183,GO:0005737,GO:0017183	diphthamide synthesis DPH2 family protein		diphthamide biosynthesis protein
Sg.8G0000874a	AT5G40080	K17422	GO:0005762,GO:0009536,GO:0005762,GO:0005739,GO:0006412,GO:0005762,GO:0003735	Mitochondrial ribosomal protein L27		ribosomal protein
Sg.8G0000875a	AT3G59630	K17866	GO:0017183,GO:0005737,GO:0017183,GO:0017183,GO:0017183,GO:0005737,GO:0017183,GO:0017183,GO:0017183,GO:0017183,GO:0017183,GO:0017183,GO:0017183,GO:0005737,GO:0017183	diphthamide synthesis DPH2 family protein		diphthamide biosynthesis protein
Sg.8G0000870a	AT3G59630	K17866	GO:0017183,GO:0005737,GO:0017183,GO:0017183,GO:0017183,GO:0005737,GO:0017183,GO:0017183,GO:0017183,GO:0017183,GO:0017183,GO:0017183,GO:0017183,GO:0005737,GO:0017183	diphthamide synthesis DPH2 family protein		NA
Sg.4G0002294p2	AT4G38180	NA	GO:0008270,GO:0005515,GO:0005634,GO:0005515,GO:0006355,GO:0006355,GO:0005515,GO:0005515,GO:0006355,GO:0006355	FAR1-related sequence 5		FAR1 DNA-binding domain
Sg.3G0000005p2	AT1G32120	NA	GO:0003674,GO:0008150,GO:0005634			Conserved gene of
Sg.5G0001995a	AT2G04865	NA	GO:0005634,GO:0005634,GO:0008150,GO:0005634	Aminotransferase-like, plant mobile domain family protein	Encodes a nuclear localized aminotransferase-like protein containing a plant mobile domain. The mRNA is cell-to-cell mobile.	Plant mobile domain
Sg.8G0000828a	AT2G06265	NA	GO:0008270,GO:0005634			NA
Sg.8G0000827a	AT1G06740	NA	GO:0005634,GO:0008270		Encodes a member of a domesticated transposable element gene family MUSTANG. Members of this family are derived from transposable elements genes but gained function in plant fitness and flower development. Known members include: AT3G04605 (MUG1), AT2G30640 (MUG2), AT1G06740 (MUG3), AT5G16505 (MUG4), AT3G06940 (MUG5), AT5G48965 (MUG6), AT3G05850 (MUG7) and AT5G34853 (MUG8).	Pfam:MuDR
Sg.4G0000625p4	AT3G05210	K10849	GO:0006296,GO:0010213,GO:0006294,GO:0070914,GO:0003684,GO:0000110,GO:0006296,GO:0017108,GO:0000710,GO:0000724,GO:0006294,GO:0006281,GO:0005634,GO:0070914,GO:0070522,GO:0010224,GO:0003697,GO:0000710,GO:0010213,GO:0070914,GO:0000710,GO:0000724,GO:0006296,GO:0017108,GO:0006296,GO:0003684,GO:0004519,GO:0000724,GO:0005634,GO:0006296,GO:0006312,GO:0010213,GO:0070914,GO:0070914,GO:0006281,GO:0010332,GO:…	nucleotide repair protein, putative	encodes a homolog of human ERCC1 protein (yeast RAD10), which is a DNA repair endonuclease. Mutants are sensitive to UV-B and gamma radiation (G2 cell cycle phase arrest) and are defective in dark-repair of pyrimidine pyrimidone dimers. This protein incises the 5' end of damaged DNA, similar to ERCC1/RAD10.	NA
Sg.2G0002326p2	AT3G48480	NA	GO:0008234,GO:0005634,GO:0006508,GO:0008234	Cysteine proteinases superfamily protein		NA
Sg.2G0002667a	AT3G24255	NA	GO:0005576,GO:0008150,GO:0005634,GO:0005634,GO:0005634,GO:0005576,GO:0005634	RNA-directed DNA polymerase (reverse transcriptase)-related family protein		Endonuclease/Exonuclease/phosphatase family
Sg.4G0000618p1	AT5G67170	K13717	GO:0004843,GO:0004843,GO:0005634,GO:0016579,GO:0005634,GO:0006508,GO:0005634,GO:0016579	SEC-C motif-containing protein / OTU-like cysteine protease family protein		NA
Sg.5G0001255a	AT1G69580	NA	GO:0006355,GO:0006355,GO:0006355,GO:0003700,GO:0005634,GO:0006355,GO:0005634	Homeodomain-like superfamily protein		NA
Sg.4G0002304p4	AT3G10040	NA	GO:0005634,GO:0006355,GO:0006355,GO:1900037,GO:0071456,GO:0071456,GO:0071456,GO:1900037,GO:0005515,GO:0003700,GO:1900037,GO:1900037,GO:0071456,GO:0006355,GO:0000976,GO:0000976,GO:0010629,GO:0006355,GO:0005634,GO:0005515	sequence-specific DNA binding transcription factors	Encodes HRA1 (HYPOXIA RESPONSE ATTENUATOR1), a low oxygen-inducible transcription factor.	Plant transposase (Ptta/En/Spm family)
Sg.5G0001253a	AT3G43590	NA	GO:0008270,GO:0003676,GO:0005634	zinc knuckle (CCHC-type) family protein		Retrotransposon protein
Sg.1G0002525a	AT1G23690	NA	GO:0003674,GO:0008150,GO:0005739	Domain of unknown function DUF220		Inherit from strNOG: CACTA, En Spm sub-class
Sg.1G0002519a	AT3G05850	NA	GO:0008270,GO:0005634		Encodes a member of a domesticated transposable element gene family MUSTANG. Members of this family are derived from transposable elements genes but gained function in plant fitness and flower development. Known members include: AT3G04605 (MUG1), AT2G30640 (MUG2), AT1G06740 (MUG3), AT5G16505 (MUG4), AT3G06940 (MUG5), AT5G48965 (MUG6), AT3G05850 (MUG7) and AT5G34853 (MUG8).	transposon protein
Sg.1G0002523a
Sg.2G0000114p2	AT5G25610	NA	GO:0005802,GO:0009737,GO:0005802,GO:0003729,GO:0005794,GO:0009269,GO:0009651,GO:0009737,GO:0009269,GO:0005576,GO:0005768,GO:0009651,GO:0009269,GO:0045735	BURP domain-containing protein	responsive to dehydration 22 (RD22) mediated by ABA	Polygalacturonase non-catalytic subunit
Sg.3G0002820p2	AT5G28530	NA	GO:0006355,GO:0006355,GO:0008270,GO:0006355,GO:0006355	FAR1-related sequence 10		NA
Sg.1G0002620a	AT2G47300	K01164	GO:0005634,GO:0001682,GO:0005655,GO:0006364,GO:0006364,GO:0000171,GO:0004526,GO:0004526,GO:0001682,GO:0005655,GO:0000172,GO:0005634,GO:0005634,GO:0005655,GO:0090502,GO:0006364,GO:0090502,GO:0000172,GO:0000171,GO:0005655	ribonuclease Ps	Encodes a protein involved in rRNA but not tRNA maturation.	Retrotransposon protein
Sg.1G0002602a	AT1G40390	NA	GO:0003674,GO:0005634,GO:0008150	DNAse I-like superfamily protein		Retrotransposon protein
Sg.5G0002382p1	AT2G44610	K07893	GO:0001558,GO:0005886,GO:0005794,GO:0001558,GO:0000139,GO:0005774,GO:0052324,GO:0012505,GO:0006891,GO:0001558,GO:0006886,GO:0006887,GO:0006886,GO:0001558,GO:0016020,GO:0005768,GO:0005794,GO:0005525,GO:0005525,GO:0052324,GO:0052324,GO:0052324,GO:0005829,GO:0006887,GO:0005774,GO:0005829,GO:0006891,GO:0005802,GO:0005525,GO:0032940,GO:0005829,GO:0042147,GO:0009506,GO:0005794,GO:0006890,GO:0005794,GO:…	Ras-related small GTP-binding family protein	Golgi-localized small GTPase, participates in the trafficking of CESA6 to the plasma membrane, maintaining Golgi organization and morphology, possible role in exocytosis. Plays and important role in hypocotyl growth by influencing cell elongation/growth and deposition of cellulose microfibrils in the cell wall. Plays an important role in cellulose synthesis. Influences both the distribution and v…	NA
Sg.3G0001061a	AT1G06740	NA	GO:0005634,GO:0008270		Encodes a member of a domesticated transposable element gene family MUSTANG. Members of this family are derived from transposable elements genes but gained function in plant fitness and flower development. Known members include: AT3G04605 (MUG1), AT2G30640 (MUG2), AT1G06740 (MUG3), AT5G16505 (MUG4), AT3G06940 (MUG5), AT5G48965 (MUG6), AT3G05850 (MUG7) and AT5G34853 (MUG8).	Pfam:MuDR
Sg.8G0001132a	AT3G43590	NA	GO:0008270,GO:0003676,GO:0005634	zinc knuckle (CCHC-type) family protein		NA
Sg.9G0000894a
Sg.3G0000631a	AT4G15980	NA	GO:0045490,GO:0042545,GO:0030599,GO:0042545,GO:0045490,GO:0045490,GO:0046910,GO:0048046,GO:0030599,GO:0004857	Plant invertase/pectin methylesterase inhibitor superfamily		NA
Sg.4G0002873a
Sg.4G0002905a	AT5G57450	K10880	GO:0033065,GO:0000722,GO:0005737,GO:0005737,GO:0045003,GO:0005515,GO:0045003,GO:0005515,GO:0051321,GO:0051321,GO:0008821,GO:0000400,GO:0008094,GO:0045003,GO:0005657,GO:0045003,GO:0000722,GO:0006302,GO:0045003,GO:0090656,GO:0003697,GO:0008821,GO:0090656,GO:0071140,GO:0045003,GO:0006302,GO:0006302,GO:0090656	homolog of X-ray repair cross complementing 3 (XRCC3)	Involved in homologous recombination and recombinational repair, mutants are sterile, hypersensitive to DNA crosslinking agents, show aberrant meiosis with extensive chromosome fragmentation	Rad51
Sg.4G0000073p2	AT2G30800	K14442	GO:0003678,GO:0005634,GO:0005622,GO:0003723,GO:0003724,GO:0003678,GO:0004386,GO:0005634,GO:0005634,GO:0003724,GO:0005634	helicase in vascular tissue and tapetum	Has RNA or DNA helicase activity and expressed specifically in tapetum and vascular tissue. First identified member of a new group of the mle helicase group of the DEAH family.	NA
Sg.4G0003186b	AT1G80360	K00837	GO:0008483,GO:0009072,GO:0005737,GO:0008483,GO:0006568,GO:0006569,GO:0009641,GO:0006569,GO:0005739,GO:0005737,GO:0050362,GO:0030170,GO:0009851,GO:0006568,GO:0009698,GO:0006570,GO:0006558,GO:0009851,GO:0010252,GO:0006558,GO:0009851,GO:1901997,GO:0010366,GO:0009698,GO:0005737,GO:0006570,GO:0010326,GO:0009072,GO:0009698,GO:0006555,GO:1901997,GO:0005829,GO:0009851,GO:0006569,GO:0006555,GO:0009851,GO:…	Pyridoxal phosphate (PLP)-dependent transferases superfamily protein	Encodes a methionine-specific aminotransferase that uses the ethylene biosynthetic intermediate methionine as an amino donor and the auxin biosynthetic intermediate indole-3-pyruvic acid as an amino acceptor to produce L-tryptophan and 2-oxo-4-methylthiobutyric acid. These actions allow VAS1 to coordinate both auxin and ethylene biosynthesis. It functions downstream of TAA1/SAV3 but upstream of Y…	NA
Sg.8G0001355a	AT2G01050	NA	GO:0005634,GO:0008150	zinc ion binding;nucleic acid binding		Inherit from KOG: Retrotransposon protein
Sg.2G0002629a	AT5G64900	NA	GO:0009723,GO:0009753,GO:0045087,GO:0009723,GO:0005739,GO:0009611,GO:0009753,GO:0045087,GO:0005515,GO:0045087	precursor of peptide 1	Encodes a putative 92-aa protein that is the precursor of AtPep1, a 23-aa peptide which activates transcription of the defensive gene defensin (PDF1.2) and activates the synthesis of H2O2, both being components of the innate immune response.	NA
Sg.2G0002632a	AT1G57780	NA	GO:0030001,GO:0005634	heavy-metal-associated domain-containing protein		39947.LOC_Os06g41470.1
Sg.2G0001740p3	AT4G36050	K10772	GO:0005634,GO:0008311,GO:0003906,GO:0004528,GO:0004528,GO:0046403,GO:0005634,GO:0006284,GO:0080111,GO:0008311,GO:0006281,GO:0006281,GO:0005634,GO:0006281,GO:0006281,GO:0006281,GO:0005634,GO:0006284,GO:0006284,GO:0006281,GO:0004527,GO:0008270,GO:0080111,GO:0005576	endonuclease/exonuclease/phosphatase family protein	Encodes a base excision repair protein with 3'-phosphatase activity and strong 3'-5' exonuclease activity. Together with ZDP, it plays overlapping roles in the maintenance of epigenome and genome stability in plants.	NA
Sg.1G0002931a	AT5G40940	NA	GO:0003674,GO:0005634	putative fasciclin-like arabinogalactan protein 20		15368.BRADI3G32920.1
Sg.2G0001982t2	AT2G34320	NA	GO:0004523,GO:0003676,GO:0005575,GO:0004523,GO:0008150	Polynucleotidyl transferase, ribonuclease H-like superfamily protein		39947.LOC_Os02g12630.1
Sg.1G0002938a	AT3G06910	K08592	GO:0005634,GO:0005737,GO:0016929,GO:0005634,GO:0070140,GO:0016929,GO:0016926,GO:0070140,GO:0016926,GO:0009506,GO:0016926,GO:0016926	UB-like protease 1A	Encodes a deSUMOylating enzyme. In vitro it has both peptidase activity and isopeptidase activity: it can cleave the C-terminal residues from SUMO to activate it for attachment to a target protein and it can also act on the isopeptide bond between SUMO and another protein. In vitro assays suggest that this enzyme is active against SUMO1 and SUMO2. It has weak activity with SUMO3 and cannot act on…	3847.GLYMA05G23600.1
Sg.1G0002937a	AT1G40087	NA	GO:0005634,GO:0008150,GO:0003674	Plant transposase (Ptta/En/Spm family)		3847.GLYMA15G21480.1
Sg.3G0000464p3	AT3G10400	K13154	GO:0051302,GO:0005689,GO:0000398,GO:0005634,GO:0000398,GO:0000398,GO:0000398,GO:0032502,GO:0000398,GO:0000398,GO:0008270,GO:0005634	RNA recognition motif and CCHC-type zinc finger domains containing protein	Encodes a U12-type spliceosomal protein U11/U12-31K. Involved in U12 intron splicing via RNA chaperone activity and affects plant development.	29760.VIT_05s0136g00210.t01
Sg.4G0000180p3	AT3G32380	NA	GO:0008150,GO:0005575,GO:0003674			NA
Sg.5G0002997b	AT2G01050	NA	GO:0005634,GO:0008150	zinc ion binding;nucleic acid binding		3694.POPTR_0005s01170.1
Sg.6G0000916p1	AT4G16915	NA	GO:0008150,GO:0005739,GO:0003674			4558.Sb03g022135.1
Sg.4G0002294p3	AT4G38180	NA	GO:0008270,GO:0005515,GO:0005634,GO:0005515,GO:0006355,GO:0006355,GO:0005515,GO:0005515,GO:0006355,GO:0006355	FAR1-related sequence 5		15368.BRADI3G51320.1
Sg.3G0001084a	AT1G43760	NA	GO:0003674,GO:0005575,GO:0008150	DNAse I-like superfamily protein		39947.LOC_Os09g29920.1
Sg.1G0002389a	AT4G29090	NA	GO:0004523,GO:0004523,GO:0009507,GO:0003676	Ribonuclease H-like superfamily protein		4558.Sb01g011130.1
Sg.2G0002502a	AT5G16890	NA	GO:0006486,GO:0006486,GO:0016757,GO:0000138,GO:0006486,GO:0005794,GO:0006486,GO:0006486,GO:0005794,GO:0000138	Exostosin family protein		NA
Sg.8G0000912a	AT3G42170	NA	GO:0009791,GO:0046983,GO:0003677,GO:0005829,GO:0003677,GO:0005515,GO:0005829,GO:0005634,GO:0005634,GO:0005829	BED zinc finger ;hAT family dimerisation domain	transposase-like gene with conserved domains from the family of hAT transposases that includes hobo from Drosophila melanogaster, Activator (Ac) from maize, and Tam3 from snapdragon but lacks several amino acids known to be essential for Ac transposition5. The DAYSLEEPER gene lacks 8 bp duplications and TIRs (a common feature of transcriptionally silent hAT transposases), however, DAYSLEEPER expr…	3847.GLYMA07G19271.1
Sg.8G0000673a	AT2G06105	NA	GO:0005739			39947.LOC_Os01g54160.1
Sg.8G0000672a
Sg.2G0001763p4	AT3G49370	K00924	GO:0046777,GO:0006499,GO:0046777,GO:0018105,GO:0009931,GO:0005737,GO:0006499,GO:0009931,GO:0006499,GO:0046777,GO:0005886,GO:0018105,GO:0006499,GO:0009931,GO:0004683,GO:0005886,GO:0004683,GO:0035556,GO:0018105,GO:0004683,GO:0006499,GO:0005516,GO:0005634	Calcium-dependent protein kinase (CDPK) family protein		NA
Sg.9G0000609p5	AT5G57450	K10880	GO:0033065,GO:0000722,GO:0005737,GO:0005737,GO:0045003,GO:0005515,GO:0045003,GO:0005515,GO:0051321,GO:0051321,GO:0008821,GO:0000400,GO:0008094,GO:0045003,GO:0005657,GO:0045003,GO:0000722,GO:0006302,GO:0045003,GO:0090656,GO:0003697,GO:0008821,GO:0090656,GO:0071140,GO:0045003,GO:0006302,GO:0006302,GO:0090656	homolog of X-ray repair cross complementing 3 (XRCC3)	Involved in homologous recombination and recombinational repair, mutants are sterile, hypersensitive to DNA crosslinking agents, show aberrant meiosis with extensive chromosome fragmentation	3847.GLYMA18G52510.1
Sg.7G0002288a	AT4G29090	NA	GO:0004523,GO:0004523,GO:0009507,GO:0003676	Ribonuclease H-like superfamily protein		3694.POPTR_0001s36990.1
Sg.7G0002290a	AT4G38180	NA	GO:0008270,GO:0005515,GO:0005634,GO:0005515,GO:0006355,GO:0006355,GO:0005515,GO:0005515,GO:0006355,GO:0006355	FAR1-related sequence 5		4577.GRMZM2G048987_P02
Sg.1G0000444p5	AT3G06910	K08592	GO:0005634,GO:0005737,GO:0016929,GO:0005634,GO:0070140,GO:0016929,GO:0016926,GO:0070140,GO:0016926,GO:0009506,GO:0016926,GO:0016926	UB-like protease 1A	Encodes a deSUMOylating enzyme. In vitro it has both peptidase activity and isopeptidase activity: it can cleave the C-terminal residues from SUMO to activate it for attachment to a target protein and it can also act on the isopeptide bond between SUMO and another protein. In vitro assays suggest that this enzyme is active against SUMO1 and SUMO2. It has weak activity with SUMO3 and cannot act on…	4558.Sb03g026065.1
Sg.2G0001792a	AT4G36050	K10772	GO:0005634,GO:0008311,GO:0003906,GO:0004528,GO:0004528,GO:0046403,GO:0005634,GO:0006284,GO:0080111,GO:0008311,GO:0006281,GO:0006281,GO:0005634,GO:0006281,GO:0006281,GO:0006281,GO:0005634,GO:0006284,GO:0006284,GO:0006281,GO:0004527,GO:0008270,GO:0080111,GO:0005576	endonuclease/exonuclease/phosphatase family protein	Encodes a base excision repair protein with 3'-phosphatase activity and strong 3'-5' exonuclease activity. Together with ZDP, it plays overlapping roles in the maintenance of epigenome and genome stability in plants.	NA
Sg.1G0003139b	AT1G04830	NA	GO:0006886,GO:0017137,GO:0006886,GO:0005737,GO:0005737,GO:0005737,GO:0005096,GO:0090630	Ypt/Rab-GAP domain of gyp1p superfamily protein		39947.LOC_Os08g30400.1
Sg.3G0000154p2	AT1G40087	NA	GO:0005634,GO:0008150,GO:0003674	Plant transposase (Ptta/En/Spm family)		29760.VIT_13s0019g01850.t01
Sg.4G0000160p1	AT2G20960	NA	GO:0005634,GO:1905406,GO:0007076,GO:0034087,GO:0071169,GO:1990414,GO:0007076,GO:1905406,GO:1990414,GO:0071733,GO:0070550,GO:0000790,GO:0005634,GO:0000785,GO:0006302,GO:0034087,GO:1905406,GO:0007076,GO:0000228,GO:0005634,GO:0034087,GO:0007064,GO:0071733,GO:0000790,GO:0005634,GO:0071733,GO:0090694,GO:0071733,GO:0003682,GO:0006302,GO:0005634,GO:1905406,GO:0007064,GO:0071733,GO:0007064,GO:1990414,GO:…	Arabidopsis phospholipase-like protein (PEARLI 4) family		4577.GRMZM2G150574_P01
Sg.2G0001574a	AT5G04200	NA	GO:0008234,GO:0008234,GO:0005634,GO:0006508,GO:0008234,GO:0008234,GO:0048046	metacaspase 9	Encodes a putative metacaspase. Arabidopsis contains three type I MCP genes (MCP1a-c) and six type II MCP genes (MCP2a–f): AtMCP1a/At5g64240, AtMCP1b/At1g02170, AtMCP1c/At4g25110, AtMCP2a/At1g79310, AtMCP2b/At1g79330, AtMCP2c/At1g79320, AtMCP2d/At1g79340, AtMCP2e/At1g16420, AtMCP2f/At5g04200.	NA
Sg.2G0001763p5	AT3G49370	K00924	GO:0046777,GO:0006499,GO:0046777,GO:0018105,GO:0009931,GO:0005737,GO:0006499,GO:0009931,GO:0006499,GO:0046777,GO:0005886,GO:0018105,GO:0006499,GO:0009931,GO:0004683,GO:0005886,GO:0004683,GO:0035556,GO:0018105,GO:0004683,GO:0006499,GO:0005516,GO:0005634	Calcium-dependent protein kinase (CDPK) family protein		NA
Sg.2G0002644a	AT5G28530	NA	GO:0006355,GO:0006355,GO:0008270,GO:0006355,GO:0006355	FAR1-related sequence 10		NA
Sg.2G0002645a
Sg.3G0000524p3	AT3G30165	NA	GO:0005634,GO:0008270			59689.scaffold_800053.1
Sg.4G0000290p3	AT1G07570	NA	GO:0004672,GO:0005739,GO:0006468,GO:0006468,GO:0004674,GO:0006468,GO:0005524,GO:0006468,GO:0005886,GO:0005524,GO:0006468,GO:0004672,GO:0005886,GO:0005739,GO:0004672,GO:0004674,GO:0006468,GO:0004674	Protein kinase superfamily protein	Protein kinase capable of phosphorylating tyrosine, serine, and threonine residues	4081.Solyc09g014660.1.1
Sg.1G0000254a	AT5G04250	NA	GO:0016579,GO:0005737,GO:0016579,GO:0006508,GO:0005737,GO:0004843,GO:0004843	Cysteine proteinases superfamily protein		5297.EFP77815
Sg.6G0001296p1	AT5G45200	NA	GO:0043531,GO:0007165,GO:0005737,GO:0005737,GO:0043531,GO:0005737	Disease resistance protein (TIR-NBS-LRR class) family		NA
Sg.3G0001678a	AT1G43760	NA	GO:0003674,GO:0005575,GO:0008150	DNAse I-like superfamily protein		3694.POPTR_0001s36990.1
Sg.3G0001692a	AT2G06105	NA	GO:0005739			39947.LOC_Os04g16630.1
Sg.3G0001689a	AT3G06910	K08592	GO:0005634,GO:0005737,GO:0016929,GO:0005634,GO:0070140,GO:0016929,GO:0016926,GO:0070140,GO:0016926,GO:0009506,GO:0016926,GO:0016926	UB-like protease 1A	Encodes a deSUMOylating enzyme. In vitro it has both peptidase activity and isopeptidase activity: it can cleave the C-terminal residues from SUMO to activate it for attachment to a target protein and it can also act on the isopeptide bond between SUMO and another protein. In vitro assays suggest that this enzyme is active against SUMO1 and SUMO2. It has weak activity with SUMO3 and cannot act on…	3847.GLYMA01G42340.2
Sg.3G0000222a	AT2G06265	NA	GO:0008270,GO:0005634			NA
Sg.3G0001861a	AT2G01050	NA	GO:0005634,GO:0008150	zinc ion binding;nucleic acid binding		3694.POPTR_0005s01170.1
Sg.3G0001866a	AT4G00980	NA	GO:0003676,GO:0008270,GO:0005634	zinc knuckle (CCHC-type) family protein		NA
Sg.8G0000754a	AT1G48410	K11593	GO:0005515,GO:0060145,GO:0060145,GO:0016441,GO:0004521,GO:0009616,GO:0005737,GO:0051607,GO:0005634,GO:0035195,GO:0035195,GO:0035195,GO:0009793,GO:0005515,GO:0009850,GO:0005515,GO:0005634,GO:0030154,GO:0005515,GO:0005737,GO:0048830,GO:0009733,GO:0009733,GO:0016441,GO:0005737,GO:0045087,GO:0009965,GO:0035195,GO:0009616,GO:0005515,GO:0051607,GO:0010305,GO:0045087,GO:0035195,GO:0009793,GO:0009955,GO:…	Stabilizer of iron transporter SufD / Polynucleotidyl transferase	Encodes an RNA Slicer that selectively recruits microRNAs and siRNAs. There is currently no evidence that AGO1 Slicer is in a high molecular weight RNA-induced silencing complex (RISC). Mutants are defective in post-transcriptional gene silencing and have pleiotropic developmental and morphological defects. Through its action on the regulation of ARF17 expression, the protein regulates genes invo…	3847.GLYMA01G42340.2
Sg.4G0003024a	AT5G43720	NA	GO:0000462,GO:0005634,GO:0000462,GO:0030688,GO:0003674,GO:0005730,GO:0000462	Protein of unknown function (DUF2361)		4558.Sb06g010506.1
Sg.4G0003023a	AT3G22170	NA	GO:0010017,GO:0010218,GO:0045893,GO:0010017,GO:0010017,GO:1900056,GO:0001228,GO:0042753,GO:1900056,GO:1900056,GO:0005634,GO:0005634,GO:0009585,GO:0005515,GO:0007623,GO:0010017,GO:0005515,GO:0009585,GO:0045893,GO:0009585,GO:0005634,GO:0005634,GO:0045893,GO:0010218,GO:0003700,GO:0008270,GO:1900056,GO:0045893,GO:0005515,GO:0042753,GO:0009585,GO:0009585,GO:0005634	far-red elongated hypocotyls 3	A component of the PHYA signaling network, mediates the FR-HIR response to far-red light in concert with FAR1.	15368.BRADI3G51320.1
Sg.4G0003022a	AT1G43760	NA	GO:0003674,GO:0005575,GO:0008150	DNAse I-like superfamily protein		3694.POPTR_0019s06550.1
Sg.6G0000286a	AT4G29090	NA	GO:0004523,GO:0004523,GO:0009507,GO:0003676	Ribonuclease H-like superfamily protein		39947.LOC_Os12g29700.1
Sg.1G0001469a	AT2G23450	NA	GO:0016301,GO:0006468,GO:0016310,GO:0007166,GO:0004674,GO:0004674,GO:0006468,GO:0005886,GO:0016310,GO:0004674,GO:0006468	Protein kinase superfamily protein		NA
Sg.8G0002196p1	AT4G38180	NA	GO:0008270,GO:0005515,GO:0005634,GO:0005515,GO:0006355,GO:0006355,GO:0005515,GO:0005515,GO:0006355,GO:0006355	FAR1-related sequence 5		39947.LOC_Os11g45530.1
Sg.6G0000962p1	AT3G60290	NA	GO:0080167,GO:0005737	2-oxoglutarate (2OG) and Fe(II)-dependent oxygenase superfamily protein		4558.Sb07g005516.1
Sg.6G0001881p2
Sg.6G0001182p6	AT1G06740	NA	GO:0005634,GO:0008270		Encodes a member of a domesticated transposable element gene family MUSTANG. Members of this family are derived from transposable elements genes but gained function in plant fitness and flower development. Known members include: AT3G04605 (MUG1), AT2G30640 (MUG2), AT1G06740 (MUG3), AT5G16505 (MUG4), AT3G06940 (MUG5), AT5G48965 (MUG6), AT3G05850 (MUG7) and AT5G34853 (MUG8).	4538.ORGLA08G0083300.1
Sg.5G0002439a	AT2G45460	NA	GO:0005737,GO:0005737,GO:0005737,GO:0005737	SMAD/FHA domain-containing protein		NA
Sg.5G0002438a	AT3G05850	NA	GO:0008270,GO:0005634		Encodes a member of a domesticated transposable element gene family MUSTANG. Members of this family are derived from transposable elements genes but gained function in plant fitness and flower development. Known members include: AT3G04605 (MUG1), AT2G30640 (MUG2), AT1G06740 (MUG3), AT5G16505 (MUG4), AT3G06940 (MUG5), AT5G48965 (MUG6), AT3G05850 (MUG7) and AT5G34853 (MUG8).	NA
Sg.3G0001242a	AT4G29090	NA	GO:0004523,GO:0004523,GO:0009507,GO:0003676	Ribonuclease H-like superfamily protein		3694.POPTR_0018s00780.1
Sg.3G0000069a	AT4G29090	NA	GO:0004523,GO:0004523,GO:0009507,GO:0003676	Ribonuclease H-like superfamily protein		39947.LOC_Os01g08250.1
Sg.6G0001269a	AT5G63920	K03165	GO:0000712,GO:0000712,GO:0006281,GO:0000712,GO:0007059,GO:0000712,GO:0005634,GO:0006281,GO:0000712,GO:0005694,GO:0005634,GO:0000278,GO:0051321,GO:0003916,GO:0008270,GO:0003917,GO:0006265,GO:0006281,GO:0051321,GO:0006265	topoisomerase 3alpha	Encodes topoisomerase 3alpha. Suppresses somatic crossovers. Essential for resolution of meiotic recombination intermediates.	NA
Sg.5G0001564p4	AT4G38180	NA	GO:0008270,GO:0005515,GO:0005634,GO:0005515,GO:0006355,GO:0006355,GO:0005515,GO:0005515,GO:0006355,GO:0006355	FAR1-related sequence 5		39946.BGIOSGA025537-PA
Sg.8G0000212p2	AT3G30200	NA	GO:0005524,GO:0005524,GO:0006003,GO:0005634,GO:0003873,GO:0003873,GO:0005829,GO:0004331,GO:0006003	Plant transposase (Ptta/En/Spm family)		Inherit from euNOG: CACTA, En Spm sub-class
Sg.4G0000611a	AT2G04865	NA	GO:0005634,GO:0005634,GO:0008150,GO:0005634	Aminotransferase-like, plant mobile domain family protein	Encodes a nuclear localized aminotransferase-like protein containing a plant mobile domain. The mRNA is cell-to-cell mobile.	Serine threonine-protein phosphatase 7 long form
Sg.4G0000612a
Sg.8G0000985p1	AT3G04330	NA	NA	Kunitz family trypsin and protease inhibitor protein		Transposase, Mutator family
Sg.6G0001092a	AT2G06265	NA	GO:0008270,GO:0005634			NA
Sg.1G0001613p2	AT1G79740	NA	GO:0005634,GO:0008150,GO:0005634,GO:0005634,GO:0005634,GO:0005829,GO:0046983,GO:0003677	hAT transposon superfamily		NA
Sg.3G0000053p3	AT3G42640	K01535	GO:0120029,GO:0005886,GO:0016887,GO:0005886,GO:0008553,GO:1902600,GO:0051453,GO:0120029,GO:0005886,GO:1902600,GO:0016887	H(+)-ATPase 8		NA
Sg.8G0002196p2	AT4G38180	NA	GO:0008270,GO:0005515,GO:0005634,GO:0005515,GO:0006355,GO:0006355,GO:0005515,GO:0005515,GO:0006355,GO:0006355	FAR1-related sequence 5		FAR1 DNA-binding domain
Sg.6G0000962p2
Sg.1G0002256p1	AT1G49640	NA	GO:0080030,GO:0005576,GO:0016787	alpha/beta-Hydrolases superfamily protein		NA
Sg.6G0001726p3	AT5G46220	NA	GO:0005794,GO:0009860,GO:0009860,GO:1902456,GO:0090406,GO:0009860,GO:0009860,GO:0009860,GO:0010118,GO:0071633,GO:0016757,GO:0009860,GO:0009507,GO:0009860	Protein of unknown function (DUF616)	Encodes a protein with alkaline ceramidase activity that is involved in regulation of turgor during pollen tube growth and silique stomatal movement. Tod1 is expressed specifically in pollen and silique guard cells. Loss of function mutations have reduced fertility due to defects in pollen transmission.	NA
Sg.2G0001900p2	AT4G36050	K10772	GO:0005634,GO:0008311,GO:0003906,GO:0004528,GO:0004528,GO:0046403,GO:0005634,GO:0006284,GO:0080111,GO:0008311,GO:0006281,GO:0006281,GO:0005634,GO:0006281,GO:0006281,GO:0006281,GO:0005634,GO:0006284,GO:0006284,GO:0006281,GO:0004527,GO:0008270,GO:0080111,GO:0005576	endonuclease/exonuclease/phosphatase family protein	Encodes a base excision repair protein with 3'-phosphatase activity and strong 3'-5' exonuclease activity. Together with ZDP, it plays overlapping roles in the maintenance of epigenome and genome stability in plants.	NA
Sg.6G0001662p2	AT5G23890	NA	GO:0009941,GO:0009941,GO:0009535,GO:0009535,GO:0009536,GO:0009941,GO:0009535,GO:0009535,GO:0009535,GO:0009535,GO:0009535,GO:0009536,GO:0009536,GO:0009507,GO:0009941,GO:0009941,GO:0009535,GO:0009941,GO:0009941,GO:0009941,GO:0009507,GO:0009535,GO:0009941,GO:0009941,GO:0009941,GO:0009535,GO:0005739,GO:0009941			NA
Sg.6G0001064p2	AT5G53440	NA	GO:0005829,GO:0005634,GO:0003674,GO:0008150,GO:0005634			NA
Sg.6G0000403a	AT4G38180	NA	GO:0008270,GO:0005515,GO:0005634,GO:0005515,GO:0006355,GO:0006355,GO:0005515,GO:0005515,GO:0006355,GO:0006355	FAR1-related sequence 5		FAR1 DNA-binding domain
Sg.6G0001784a	AT3G01670	NA	GO:0010088,GO:0005634,GO:0043621,GO:0005515,GO:0010088,GO:0009507,GO:0042803		Encodes a protein localized to phloem filaments that is required for phloem filament formation. The mRNA is cell-to-cell mobile.	CACTA, En Spm sub-class
Sg.6G0001786a
Sg.4G0000349a	AT3G26550	NA	GO:0005634	Cysteine/Histidine-rich C1 domain family protein		4558.Sb06g030272.1
Sg.4G0000351a	AT5G18700	K17545	GO:0009556,GO:0010342,GO:0009793,GO:0005819,GO:0009506,GO:0007349,GO:0000911,GO:0000911,GO:0009793,GO:0010342,GO:0008017,GO:0000914,GO:0000914,GO:0007349,GO:0000911,GO:0006468,GO:0000914,GO:0009793,GO:0009793,GO:0005886,GO:0009556,GO:0010342,GO:0009793,GO:0010245,GO:0009556,GO:0006468,GO:0009556,GO:0000911,GO:0009524,GO:0005819,GO:0009555,GO:0010245,GO:0009574,GO:0006468,GO:0010342,GO:0005874,GO:…	Protein kinase family protein with ARM repeat domain	Encodes a microtubule-associated kinase-like protein RUNKEL (RUK). Contains a putative serine/threonine kinase domain and a microtubule-binding domain. RUK directly binds to microtubules in vitro and colocalizes with mitotic preprophase band, spindle, and phragmoplast in vivo. Required for cell plate expansion in cytokinesis.	3847.GLYMA05G23600.1
Sg.4G0000350a	AT3G20898	NA	GO:0032875,GO:0045786,GO:0045839,GO:0045839,GO:0045786,GO:0032875,GO:0032875,GO:0045839,GO:0005634,GO:0032875,GO:0005634			NA
Sg.3G0000601p3	AT4G15090	NA	GO:0045893,GO:0010017,GO:0010017,GO:0009639,GO:0042753,GO:0010017,GO:0010017,GO:0005515,GO:0010018,GO:0005634,GO:0010017,GO:0010017,GO:0005634,GO:0045893,GO:0010017,GO:0005634,GO:0005634,GO:1900056,GO:0045893,GO:0005634,GO:0045893,GO:0008270,GO:0010218,GO:0003700,GO:0010018,GO:0010218,GO:0010017,GO:0010018,GO:0005634,GO:0005634,GO:1900056,GO:0010018	FRS (FAR1 Related Sequences) transcription factor family	Encodes a nuclear localized protein involved in far red light response signaling. Loss of function mutants are defective in far red light responses. Interacts with homologous gene FHY3.	39947.LOC_Os11g45530.1
Sg.6G0002300a	AT2G15640	NA	GO:0008150,GO:0005634,GO:0003674	F-box family protein		3694.POPTR_0017s08560.1
Sg.6G0002299a	AT3G06240	NA	GO:0005515,GO:0005634,GO:0008150,GO:0005515,GO:0005515	F-box family protein		4113.PGSC0003DMT400012000
Sg.4G0003008p1	AT4G38170	NA	GO:0006355,GO:0006355,GO:0006355,GO:0006355,GO:0008270	FAR1-related sequence 9		39946.BGIOSGA025537-PA
Sg.5G0001631p2
Sg.6G0001546a	AT1G40087	NA	GO:0005634,GO:0008150,GO:0003674	Plant transposase (Ptta/En/Spm family)		3847.GLYMA15G21480.1
Sg.7G0001655a	ATMG00860	NA	GO:0008150,GO:0005739,GO:0003674	DNA/RNA polymerases superfamily protein		39947.LOC_Os03g05350.1
Sg.7G0001656a	AT3G30200	NA	GO:0005524,GO:0005524,GO:0006003,GO:0005634,GO:0003873,GO:0003873,GO:0005829,GO:0004331,GO:0006003	Plant transposase (Ptta/En/Spm family)		4081.Solyc04g005730.2.1
Sg.1G0002120p2	AT1G05920	NA	GO:0005634	Domain of unknown function (DUF313)		NA
Sg.1G0001866a	AT4G29090	NA	GO:0004523,GO:0004523,GO:0009507,GO:0003676	Ribonuclease H-like superfamily protein		39947.LOC_Os12g29700.1
Sg.4G0000962a	AT2G06105	NA	GO:0005739			Retro-transposon
Sg.2G0002632p1	AT1G40087	NA	GO:0005634,GO:0008150,GO:0003674	Plant transposase (Ptta/En/Spm family)		Inherit from euNOG: CACTA, En Spm sub-class
Sg.4G0000971a	AT4G29090	NA	GO:0004523,GO:0004523,GO:0009507,GO:0003676	Ribonuclease H-like superfamily protein		Retrotransposon protein
Sg.4G0002294p4	AT4G38180	NA	GO:0008270,GO:0005515,GO:0005634,GO:0005515,GO:0006355,GO:0006355,GO:0005515,GO:0005515,GO:0006355,GO:0006355	FAR1-related sequence 5		FAR1 DNA-binding domain
Sg.2G0002531a	AT3G05850	NA	GO:0008270,GO:0005634		Encodes a member of a domesticated transposable element gene family MUSTANG. Members of this family are derived from transposable elements genes but gained function in plant fitness and flower development. Known members include: AT3G04605 (MUG1), AT2G30640 (MUG2), AT1G06740 (MUG3), AT5G16505 (MUG4), AT3G06940 (MUG5), AT5G48965 (MUG6), AT3G05850 (MUG7) and AT5G34853 (MUG8).	transposon protein
Sg.2G0002514a
Sg.1G0002352a	AT4G38180	NA	GO:0008270,GO:0005515,GO:0005634,GO:0005515,GO:0006355,GO:0006355,GO:0005515,GO:0005515,GO:0006355,GO:0006355	FAR1-related sequence 5		FAR1 DNA-binding domain
Sg.8G0000072p4	AT3G05850	NA	GO:0008270,GO:0005634		Encodes a member of a domesticated transposable element gene family MUSTANG. Members of this family are derived from transposable elements genes but gained function in plant fitness and flower development. Known members include: AT3G04605 (MUG1), AT2G30640 (MUG2), AT1G06740 (MUG3), AT5G16505 (MUG4), AT3G06940 (MUG5), AT5G48965 (MUG6), AT3G05850 (MUG7) and AT5G34853 (MUG8).	transposon protein
Sg.1G0002211p2	AT4G00980	NA	GO:0003676,GO:0008270,GO:0005634	zinc knuckle (CCHC-type) family protein		(ABC) transporter
Sg.4G0000509a	AT1G80010	K17604	GO:0008270,GO:0006355,GO:0005634,GO:0006355,GO:0006355,GO:0006355	FAR1-related sequence 8		NA
Sg.6G0003725b	AT5G61090	NA	GO:0004523,GO:0008150,GO:0005634,GO:0004523,GO:0003676,GO:0005634	Polynucleotidyl transferase, ribonuclease H-like superfamily protein		NA
Sg.6G0003723b	AT1G67020	NA	GO:0009506,GO:0005634,GO:0003674,GO:0008150			golgin candidate
Sg.1G0002633t1	AT1G65425	NA	GO:0005739			Plant transposase (Ptta/En/Spm family)
Sg.9G0000418a	AT3G23880	NA	GO:0008150,GO:0003674,GO:0005634	F-box and associated interaction domains-containing protein		NA
Sg.9G0000417a	AT1G43760	NA	GO:0003674,GO:0005575,GO:0008150	DNAse I-like superfamily protein		Retrotransposon protein
Sg.9G0000420a	AT4G15090	NA	GO:0045893,GO:0010017,GO:0010017,GO:0009639,GO:0042753,GO:0010017,GO:0010017,GO:0005515,GO:0010018,GO:0005634,GO:0010017,GO:0010017,GO:0005634,GO:0045893,GO:0010017,GO:0005634,GO:0005634,GO:1900056,GO:0045893,GO:0005634,GO:0045893,GO:0008270,GO:0010218,GO:0003700,GO:0010018,GO:0010218,GO:0010017,GO:0010018,GO:0005634,GO:0005634,GO:1900056,GO:0010018	FRS (FAR1 Related Sequences) transcription factor family	Encodes a nuclear localized protein involved in far red light response signaling. Loss of function mutants are defective in far red light responses. Interacts with homologous gene FHY3.	FAR1 DNA-binding domain
Sg.9G0000419a	AT5G62510	NA	GO:0003674,GO:0005739,GO:0008150	F-box family protein		F-Box protein
Sg.9G0001125a	AT2G01050	NA	GO:0005634,GO:0008150	zinc ion binding;nucleic acid binding		Inherit from KOG: Retrotransposon protein
Sg.5G0001447p3	AT1G48410	K11593	GO:0005515,GO:0060145,GO:0060145,GO:0016441,GO:0004521,GO:0009616,GO:0005737,GO:0051607,GO:0005634,GO:0035195,GO:0035195,GO:0035195,GO:0009793,GO:0005515,GO:0009850,GO:0005515,GO:0005634,GO:0030154,GO:0005515,GO:0005737,GO:0048830,GO:0009733,GO:0009733,GO:0016441,GO:0005737,GO:0045087,GO:0009965,GO:0035195,GO:0009616,GO:0005515,GO:0051607,GO:0010305,GO:0045087,GO:0035195,GO:0009793,GO:0009955,GO:…	Stabilizer of iron transporter SufD / Polynucleotidyl transferase	Encodes an RNA Slicer that selectively recruits microRNAs and siRNAs. There is currently no evidence that AGO1 Slicer is in a high molecular weight RNA-induced silencing complex (RISC). Mutants are defective in post-transcriptional gene silencing and have pleiotropic developmental and morphological defects. Through its action on the regulation of ARF17 expression, the protein regulates genes invo…	Ccr4-NOT transcription complex, subunit
Sg.4G0000349p1
Sg.7G0001813a	AT4G02550	NA	GO:0031347,GO:0005634,GO:0005634,GO:0005634,GO:0005634,GO:0005634			NA
Sg.4G0000832p1	AT3G52700	NA	GO:0008150,GO:0003674			NA
Sg.4G0000098p1	AT2G06265	NA	GO:0008270,GO:0005634			NA
Sg.4G0000008a	AT2G06265	NA	GO:0008270,GO:0005634			GRF zinc finger
Sg.4G0000000a	AT3G22170	NA	GO:0010017,GO:0010218,GO:0045893,GO:0010017,GO:0010017,GO:1900056,GO:0001228,GO:0042753,GO:1900056,GO:1900056,GO:0005634,GO:0005634,GO:0009585,GO:0005515,GO:0007623,GO:0010017,GO:0005515,GO:0009585,GO:0045893,GO:0009585,GO:0005634,GO:0005634,GO:0045893,GO:0010218,GO:0003700,GO:0008270,GO:1900056,GO:0045893,GO:0005515,GO:0042753,GO:0009585,GO:0009585,GO:0005634	far-red elongated hypocotyls 3	A component of the PHYA signaling network, mediates the FR-HIR response to far-red light in concert with FAR1.	FAR1 DNA-binding domain
Sg.1G0002173p2	AT1G52603	NA	GO:0008270,GO:0009507			GRF zinc finger
Sg.2G0002919a	AT5G02220	NA	GO:0005515,GO:0005515,GO:0005634,GO:0045839,GO:0005515,GO:0005515,GO:0005634,GO:0045786,GO:0005515,GO:0032875,GO:0045786,GO:0032875,GO:0032875,GO:0032875,GO:0005515,GO:0045839,GO:0005515,GO:0045839			NA
Sg.2G0002908a	AT2G32250	NA	GO:0006355,GO:0005634,GO:0006355,GO:0005634,GO:0005634,GO:0008270,GO:0005634,GO:0005634,GO:0005634,GO:0005634,GO:0006355,GO:0006355,GO:0005634	FAR1-related sequence 2		Transposase, Mutator family
Sg.2G0002909a	AT2G04865	NA	GO:0005634,GO:0005634,GO:0008150,GO:0005634	Aminotransferase-like, plant mobile domain family protein	Encodes a nuclear localized aminotransferase-like protein containing a plant mobile domain. The mRNA is cell-to-cell mobile.	NA
Sg.2G0002888a	AT5G25610	NA	GO:0005802,GO:0009737,GO:0005802,GO:0003729,GO:0005794,GO:0009269,GO:0009651,GO:0009737,GO:0009269,GO:0005576,GO:0005768,GO:0009651,GO:0009269,GO:0045735	BURP domain-containing protein	responsive to dehydration 22 (RD22) mediated by ABA	Polygalacturonase non-catalytic subunit
Sg.2G0002904a	AT2G04865	NA	GO:0005634,GO:0005634,GO:0008150,GO:0005634	Aminotransferase-like, plant mobile domain family protein	Encodes a nuclear localized aminotransferase-like protein containing a plant mobile domain. The mRNA is cell-to-cell mobile.	Serine threonine-protein phosphatase 7 long form
Sg.2G0002010p1	AT2G45460	NA	GO:0005737,GO:0005737,GO:0005737,GO:0005737	SMAD/FHA domain-containing protein		NA
Sg.9G0000660p2	AT2G06265	NA	GO:0008270,GO:0005634			GRF zinc finger
Sg.4G0002244p4	AT3G05850	NA	GO:0008270,GO:0005634		Encodes a member of a domesticated transposable element gene family MUSTANG. Members of this family are derived from transposable elements genes but gained function in plant fitness and flower development. Known members include: AT3G04605 (MUG1), AT2G30640 (MUG2), AT1G06740 (MUG3), AT5G16505 (MUG4), AT3G06940 (MUG5), AT5G48965 (MUG6), AT3G05850 (MUG7) and AT5G34853 (MUG8).	NA
Sg.2G0001763p6	AT1G79550	K00927	GO:0005774,GO:0005886,GO:0004618,GO:1903862,GO:0005829,GO:0005774,GO:0005524,GO:0004672,GO:0009408,GO:0005737,GO:0005634,GO:0006096,GO:0005886,GO:0005737,GO:0004618,GO:0006096,GO:0048046,GO:0005634,GO:0006096,GO:0004672,GO:0009408,GO:0009408,GO:0009749,GO:0002237,GO:1903862,GO:0005739,GO:0006096,GO:0006096,GO:0006096,GO:0006096,GO:0005774,GO:0006096,GO:0005886,GO:0006096,GO:0004618,GO:1903862,GO:…	phosphoglycerate kinase	Encodes cytosolic phosphoglycerate kinase (PGK3). Expression studies in PGK mutants showed that PGK1 and PGK3 were down-regulated in pgk3.2 and pgk1.1, respectively. These results indicate that the down-regulation of photosynthetic activity could be a plant strategy when glycolysis is impaired to achieve metabolic adjustment and optimize growth.	phosphoglycerate kinase
Sg.1G0002797a	AT5G47680	K15445	GO:0009019,GO:0080179,GO:0080179,GO:0090646,GO:0090646,GO:0006400,GO:0005634,GO:0000049,GO:0005634,GO:0006400,GO:0009019,GO:0080179		Encodes a protein involved in modification of nucleosides in tRNA. Mutants have 50% less 1-methylguanosine than wt counterparts.	NA
Sg.1G0002786a	AT2G07505	NA	GO:0005575,GO:0008150	zinc ion binding		NA
Sg.1G0002785a	AT1G06740	NA	GO:0005634,GO:0008270		Encodes a member of a domesticated transposable element gene family MUSTANG. Members of this family are derived from transposable elements genes but gained function in plant fitness and flower development. Known members include: AT3G04605 (MUG1), AT2G30640 (MUG2), AT1G06740 (MUG3), AT5G16505 (MUG4), AT3G06940 (MUG5), AT5G48965 (MUG6), AT3G05850 (MUG7) and AT5G34853 (MUG8).	Pfam:MuDR
Sg.3G0000230p2	AT3G43590	NA	GO:0008270,GO:0003676,GO:0005634	zinc knuckle (CCHC-type) family protein		Retrotransposon protein
Sg.2G0002254p2	AT4G38170	NA	GO:0006355,GO:0006355,GO:0006355,GO:0006355,GO:0008270	FAR1-related sequence 9		FAR1 DNA-binding domain
Sg.3G0002691a	AT2G26650	K21867	GO:0005515,GO:0006813,GO:0048767,GO:0009414,GO:0009414,GO:0005515,GO:0090333,GO:0005515,GO:0048767,GO:0005515,GO:0005216,GO:0048767,GO:0048767,GO:0005515,GO:0005515,GO:0009651,GO:0042802,GO:0042802,GO:0005242,GO:0009414,GO:0005886,GO:0005515,GO:0048767,GO:0005515,GO:0048767,GO:0009651,GO:0005242,GO:0005515,GO:0005515,GO:0006813,GO:0005242	K+ transporter 1	Encodes AKT1, a member of the Shaker family inward rectifying potassium channel predominantly expressed in predominantly in root hairs and root endodermis. This family includes five groups based on phylogenetic analysis (FEBS Letters (2007) 581: 2357): I (inward rectifying channel): AKT1 (AT2G26650), AKT5 (AT4G32500) and SPIK (also known as AKT6, AT2G25600); II (inward rectifying channel): KAT1 (…	Potassium channel
Sg.9G0000912p1	AT1G52603	NA	GO:0008270,GO:0009507			NA
Sg.8G0000132a	AT1G21280	NA	GO:0003674,GO:0008150,GO:0005634			Retrotransposon protein
Sg.8G0001042a	AT4G36050	K10772	GO:0005634,GO:0008311,GO:0003906,GO:0004528,GO:0004528,GO:0046403,GO:0005634,GO:0006284,GO:0080111,GO:0008311,GO:0006281,GO:0006281,GO:0005634,GO:0006281,GO:0006281,GO:0006281,GO:0005634,GO:0006284,GO:0006284,GO:0006281,GO:0004527,GO:0008270,GO:0080111,GO:0005576	endonuclease/exonuclease/phosphatase family protein	Encodes a base excision repair protein with 3'-phosphatase activity and strong 3'-5' exonuclease activity. Together with ZDP, it plays overlapping roles in the maintenance of epigenome and genome stability in plants.	NA
Sg.6G0002580a
Sg.3G0002905p5	AT5G28530	NA	GO:0006355,GO:0006355,GO:0008270,GO:0006355,GO:0006355	FAR1-related sequence 10		NA
Sg.7G0002018a
Sg.7G0002017a	AT1G52603	NA	GO:0008270,GO:0009507			NA
Sg.2G0002503p3	AT1G43760	NA	GO:0003674,GO:0005575,GO:0008150	DNAse I-like superfamily protein		Endonuclease/Exonuclease/phosphatase family
Sg.5G0001357a	AT1G40087	NA	GO:0005634,GO:0008150,GO:0003674	Plant transposase (Ptta/En/Spm family)		NA
Sg.5G0001244p2	AT3G19615	NA	GO:0005739,GO:0008150,GO:0003674			NA
Sg.3G0000053p4	AT3G53590	NA	GO:0005515,GO:0005515,GO:0006468,GO:0006468,GO:0005886,GO:0005515,GO:0005515,GO:0006468	Leucine-rich repeat protein kinase family protein		NA
Sg.5G0001362a	AT3G47150	NA	GO:0005634,GO:0003674,GO:0008150	F-box and associated interaction domains-containing protein		NA
Sg.5G0001360a	AT1G43760	NA	GO:0003674,GO:0005575,GO:0008150	DNAse I-like superfamily protein		Endonuclease/Exonuclease/phosphatase family
Sg.5G0001353a	AT2G37050	NA	GO:0006468,GO:0004672,GO:0004672,GO:0005886,GO:0006468,GO:0005886,GO:0004672,GO:0005515,GO:0005783,GO:0005524,GO:0009506,GO:0005886,GO:0009506,GO:0005576,GO:0005524,GO:0005515,GO:0005886,GO:0004672,GO:0004672,GO:0006468,GO:0006468,GO:0009507,GO:0005886,GO:0016301,GO:0009507,GO:0005886,GO:0006468,GO:0006468,GO:0005886,GO:0009506,GO:0005886,GO:0004672,GO:0005576	Leucine-rich repeat protein kinase family protein		Retrotransposon protein
Sg.5G0001808a	AT4G15090	NA	GO:0045893,GO:0010017,GO:0010017,GO:0009639,GO:0042753,GO:0010017,GO:0010017,GO:0005515,GO:0010018,GO:0005634,GO:0010017,GO:0010017,GO:0005634,GO:0045893,GO:0010017,GO:0005634,GO:0005634,GO:1900056,GO:0045893,GO:0005634,GO:0045893,GO:0008270,GO:0010218,GO:0003700,GO:0010018,GO:0010218,GO:0010017,GO:0010018,GO:0005634,GO:0005634,GO:1900056,GO:0010018	FRS (FAR1 Related Sequences) transcription factor family	Encodes a nuclear localized protein involved in far red light response signaling. Loss of function mutants are defective in far red light responses. Interacts with homologous gene FHY3.	FAR1 DNA-binding domain
Sg.5G0001826p4	AT1G10340	NA	GO:0005737,GO:0016020,GO:0005737,GO:0008150	Ankyrin repeat family protein		NA
Sg.8G0000587a	AT4G19990	NA	GO:0005634,GO:0005634,GO:0005634,GO:0005634,GO:0005634,GO:0005634,GO:0005634	FAR1-related sequence 1		FAR1 DNA-binding domain
Sg.3G0003331b	ATMG00860	NA	GO:0008150,GO:0005739,GO:0003674	DNA/RNA polymerases superfamily protein		Retrotransposon protein
Sg.8G0001896a	AT5G42905	NA	GO:0003676,GO:0004523,GO:0005575,GO:0004523	Polynucleotidyl transferase, ribonuclease H-like superfamily protein		Pfam:RnaseH
Sg.7G0001847a	AT2G01050	NA	GO:0005634,GO:0008150	zinc ion binding;nucleic acid binding		Inherit from KOG: Retrotransposon protein
Sg.7G0001845a	AT4G04605	NA	GO:0005634			NA
Sg.7G0001846a	AT1G80750	K02937	GO:0005829,GO:0003735,GO:0005737,GO:0000463,GO:0022625,GO:0000463,GO:0005730,GO:0022625,GO:0022625,GO:0003723,GO:0022625,GO:0000463	Ribosomal protein L30/L7 family protein	Cytosolic ribosomal 60S subunit protein.	NA
Sg.6G0000962p3
Sg.8G0002196p3	AT4G38180	NA	GO:0008270,GO:0005515,GO:0005634,GO:0005515,GO:0006355,GO:0006355,GO:0005515,GO:0005515,GO:0006355,GO:0006355	FAR1-related sequence 5		FAR1 DNA-binding domain
Sg.3G0000993a	AT3G09090	NA	GO:0005783,GO:0010208,GO:0016020,GO:0010584,GO:0010584,GO:0005509,GO:0000137,GO:0010208,GO:0010208,GO:0010208,GO:0010584,GO:0010584,GO:0005829,GO:0000137	defective in exine formation protein (DEX1)	Encodes DEX1 (defective in exine formation). Required for exine pattern formation during pollen development.	CACTA, En Spm sub-class
Sg.8G0000941p1	AT1G43170	K02925	GO:0022626,GO:0009793,GO:0022626,GO:0022626,GO:0009793,GO:0005737,GO:0022625,GO:0005774,GO:0003735,GO:0022626,GO:0005774,GO:0005737,GO:0022626,GO:0005634,GO:0022626,GO:0005737,GO:0009793,GO:0022625,GO:0005737,GO:0009506,GO:0005618,GO:0003735,GO:0022625,GO:0005730,GO:0005829,GO:0005886,GO:0022626,GO:0005829,GO:0005886,GO:0022626,GO:0005774,GO:0005886,GO:0022625,GO:0005774,GO:0005618,GO:0006412,GO:…	ribosomal protein 1	Encodes a cytoplasmic ribosomal protein. The mRNA is cell-to-cell mobile.	NA
Sg.3G0000942a	AT4G29090	NA	GO:0004523,GO:0004523,GO:0009507,GO:0003676	Ribonuclease H-like superfamily protein		Retrotransposon protein
Sg.4G0000290p2	AT2G25295	NA	GO:0005576	low-molecular-weight cysteine-rich 81	Encodes a member of a family of small,secreted, cysteine rich protein with sequence similarity to the PCP (pollen coat protein) gene family.	NA
Sg.4G0000612t1	AT1G19430	NA	GO:0005634,GO:0005768,GO:0000138,GO:0000138,GO:0005794,GO:0005802,GO:0005737,GO:0005802,GO:0005768,GO:0005802,GO:0005737,GO:0005737,GO:0005802,GO:0005794	S-adenosyl-L-methionine-dependent methyltransferases superfamily protein		NA
Sg.4G0000612t2	AT2G34300	NA	GO:0005783,GO:0005794,GO:0005802,GO:0005797,GO:0005802,GO:0005794,GO:0005886,GO:0005768,GO:0005886,GO:0005794,GO:0005737,GO:0005802,GO:0005802,GO:0005768,GO:0005794,GO:0005797,GO:0005886,GO:0009506,GO:0005794	S-adenosyl-L-methionine-dependent methyltransferases superfamily protein		400682.PAC_15708731
Sg.9G0000567a	AT1G30140	NA	GO:0005634,GO:0005634,GO:0008150			4533.OB02G20190.1
Sg.9G0000566a	AT2G06265	NA	GO:0008270,GO:0005634			NA
Sg.3G0000006a	AT3G29760	NA	GO:0005634,GO:0005634,GO:0005634,GO:0004721,GO:0005634,GO:0004721,GO:0005634,GO:0008150	Haloacid dehalogenase-like hydrolase (HAD) superfamily protein		NA
Sg.3G0000007a	AT1G32120	NA	GO:0003674,GO:0008150,GO:0005634			4113.PGSC0003DMT400093578
Sg.3G0000005a	AT1G32120	NA	GO:0003674,GO:0008150,GO:0005634			4113.PGSC0003DMT400035683
Sg.1G0002589a	AT3G11964	K14792	GO:0005730,GO:0032040,GO:0009553,GO:0006397,GO:0006364,GO:0006364,GO:0005886,GO:0005634,GO:0006397,GO:0006364,GO:0005730,GO:0003723,GO:0005730,GO:0005634	RNA binding;RNA binding	Encodes a nucleolar protein that is a ribosome biogenesis co-factor. Mutants display aberrant RNA processing and female gametophyte development.	NA
Sg.5G0001412a
Sg.9G0000867a	AT1G43760	NA	GO:0003674,GO:0005575,GO:0008150	DNAse I-like superfamily protein		3694.POPTR_1512s00200.1
Sg.2G0000223a	AT2G01050	NA	GO:0005634,GO:0008150	zinc ion binding;nucleic acid binding		3694.POPTR_0005s01170.1
Sg.2G0000913p4	AT5G06350	K14827	GO:0097344,GO:0071339,GO:0009506,GO:0005634,GO:0008150,GO:0071339,GO:0005634	ARM repeat superfamily protein		4558.Sb06g030272.1
Sg.2G0000257a
Sg.2G0000189a	AT2G32250	NA	GO:0006355,GO:0005634,GO:0006355,GO:0005634,GO:0005634,GO:0008270,GO:0005634,GO:0005634,GO:0005634,GO:0005634,GO:0006355,GO:0006355,GO:0005634	FAR1-related sequence 2		15368.BRADI3G51320.1
Sg.2G0000253a	AT4G08450	NA	GO:0043531,GO:0007165,GO:0043531	Disease resistance protein (TIR-NBS-LRR class) family		NA
Sg.2G0000185a	AT1G77100	K00430	GO:0009506,GO:0004601,GO:0006979,GO:0006950,GO:0020037,GO:0005576,GO:0009505	Peroxidase superfamily protein		4558.Sb06g030272.1
Sg.2G0000170a	AT4G36050	K10772	GO:0005634,GO:0008311,GO:0003906,GO:0004528,GO:0004528,GO:0046403,GO:0005634,GO:0006284,GO:0080111,GO:0008311,GO:0006281,GO:0006281,GO:0005634,GO:0006281,GO:0006281,GO:0006281,GO:0005634,GO:0006284,GO:0006284,GO:0006281,GO:0004527,GO:0008270,GO:0080111,GO:0005576	endonuclease/exonuclease/phosphatase family protein	Encodes a base excision repair protein with 3'-phosphatase activity and strong 3'-5' exonuclease activity. Together with ZDP, it plays overlapping roles in the maintenance of epigenome and genome stability in plants.	NA
Sg.3G0000601p4	AT4G15090	NA	GO:0045893,GO:0010017,GO:0010017,GO:0009639,GO:0042753,GO:0010017,GO:0010017,GO:0005515,GO:0010018,GO:0005634,GO:0010017,GO:0010017,GO:0005634,GO:0045893,GO:0010017,GO:0005634,GO:0005634,GO:1900056,GO:0045893,GO:0005634,GO:0045893,GO:0008270,GO:0010218,GO:0003700,GO:0010018,GO:0010218,GO:0010017,GO:0010018,GO:0005634,GO:0005634,GO:1900056,GO:0010018	FRS (FAR1 Related Sequences) transcription factor family	Encodes a nuclear localized protein involved in far red light response signaling. Loss of function mutants are defective in far red light responses. Interacts with homologous gene FHY3.	15368.BRADI3G51320.1
Sg.2G0000211a	AT4G34670	K02984	GO:0022627,GO:0005737,GO:0022627,GO:0022626,GO:0022626,GO:0009506,GO:0005829,GO:0005886,GO:0005618,GO:0003729,GO:0005829,GO:0022626,GO:0022626,GO:0005886,GO:0022626,GO:0005730,GO:0022626,GO:0003729	Ribosomal protein S3Ae		4533.OB10G12270.1
Sg.2G0002702a	AT3G05850	NA	GO:0008270,GO:0005634		Encodes a member of a domesticated transposable element gene family MUSTANG. Members of this family are derived from transposable elements genes but gained function in plant fitness and flower development. Known members include: AT3G04605 (MUG1), AT2G30640 (MUG2), AT1G06740 (MUG3), AT5G16505 (MUG4), AT3G06940 (MUG5), AT5G48965 (MUG6), AT3G05850 (MUG7) and AT5G34853 (MUG8).	15368.BRADI1G35585.1
Sg.2G0002698a	AT4G29090	NA	GO:0004523,GO:0004523,GO:0009507,GO:0003676	Ribonuclease H-like superfamily protein		4577.GRMZM2G433127_P01
Sg.1G0002192p1	AT5G63040	NA	GO:0009507,GO:0003674,GO:0009507,GO:0009536,GO:0008150,GO:0009507,GO:0009507			NA
Sg.3G0000112p2	AT2G43710	K03921	GO:0009570,GO:0009570,GO:0006631,GO:0006631,GO:0009570,GO:0102786,GO:0009534,GO:0009570,GO:0006636,GO:0009507,GO:2000022,GO:0006631,GO:0006636,GO:2000031,GO:0051607,GO:0042742,GO:0009534,GO:0045300,GO:0006631,GO:0009570,GO:0006631,GO:0006952,GO:2000022,GO:0006631,GO:0051607,GO:0008610,GO:0009507,GO:0006631,GO:0051607,GO:0042742,GO:0009695,GO:0045300,GO:0004768,GO:0009534,GO:0006631,GO:0002213,GO:…	Plant stearoyl-acyl-carrier-protein desaturase family protein	Encodes a stearoyl-ACP desaturase, involved in fatty acid desaturation. The ssi2 mutants have increased 18:0 and reduced 18:1 fatty acids. Exogenous application of glycerol to wild type plants mimics the ssi2 mutant phenotype. The altered 18:1 fatty acid content in the ssi2 mutants has an impact on SA- and JA-mediated defense signaling. ssi2 mutants resulted in hyper-resistance to green peach aph…	4558.Sb03g026065.1
Sg.9G0000608p5	AT2G27110	NA	GO:0005515,GO:0005634,GO:0005515,GO:0005515,GO:0008270,GO:0009506,GO:0005515,GO:0005515,GO:0006355,GO:0005515,GO:0005634,GO:0005515,GO:0005515,GO:0005515,GO:0006355,GO:0005515,GO:0005515,GO:0006355,GO:0005634,GO:0005515,GO:0006355,GO:0005515	FAR1-related sequence 3		39947.LOC_Os11g45530.1
Sg.2G0001810a	AT2G04865	NA	GO:0005634,GO:0005634,GO:0008150,GO:0005634	Aminotransferase-like, plant mobile domain family protein	Encodes a nuclear localized aminotransferase-like protein containing a plant mobile domain. The mRNA is cell-to-cell mobile.	3694.POPTR_0014s16180.1
Sg.9G0001225p10	AT2G06105	NA	GO:0005739			39947.LOC_Os04g16630.1
Sg.2G0001259a	AT5G42905	NA	GO:0003676,GO:0004523,GO:0005575,GO:0004523	Polynucleotidyl transferase, ribonuclease H-like superfamily protein		3694.POPTR_0001s36990.1
Sg.2G0002179a	AT1G43170	K02925	GO:0022626,GO:0009793,GO:0022626,GO:0022626,GO:0009793,GO:0005737,GO:0022625,GO:0005774,GO:0003735,GO:0022626,GO:0005774,GO:0005737,GO:0022626,GO:0005634,GO:0022626,GO:0005737,GO:0009793,GO:0022625,GO:0005737,GO:0009506,GO:0005618,GO:0003735,GO:0022625,GO:0005730,GO:0005829,GO:0005886,GO:0022626,GO:0005829,GO:0005886,GO:0022626,GO:0005774,GO:0005886,GO:0022625,GO:0005774,GO:0005618,GO:0006412,GO:…	ribosomal protein 1	Encodes a cytoplasmic ribosomal protein. The mRNA is cell-to-cell mobile.	NA
Sg.2G0002178a	AT3G05850	NA	GO:0008270,GO:0005634		Encodes a member of a domesticated transposable element gene family MUSTANG. Members of this family are derived from transposable elements genes but gained function in plant fitness and flower development. Known members include: AT3G04605 (MUG1), AT2G30640 (MUG2), AT1G06740 (MUG3), AT5G16505 (MUG4), AT3G06940 (MUG5), AT5G48965 (MUG6), AT3G05850 (MUG7) and AT5G34853 (MUG8).	4538.ORGLA10G0019500.1
Sg.9G0000979a
Sg.9G0000980a	AT5G17470	K13448	GO:0005634,GO:0008150,GO:0005509	EF hand calcium-binding protein family		3847.GLYMA07G18561.1
Sg.7G0001477a	AT1G18950	NA	GO:0005634,GO:0005515,GO:0005634,GO:0005634	DDT domain superfamily		39947.LOC_Os04g41670.1
Sg.3G0000633a	AT1G43760	NA	GO:0003674,GO:0005575,GO:0008150	DNAse I-like superfamily protein		3694.POPTR_0019s06550.1
Sg.6G0001956p1	AT5G57230	NA	GO:0005739,GO:0005739,GO:0003674,GO:0008150	Thioredoxin superfamily protein		NA
Sg.3G0000673p2	AT4G36050	K10772	GO:0005634,GO:0008311,GO:0003906,GO:0004528,GO:0004528,GO:0046403,GO:0005634,GO:0006284,GO:0080111,GO:0008311,GO:0006281,GO:0006281,GO:0005634,GO:0006281,GO:0006281,GO:0006281,GO:0005634,GO:0006284,GO:0006284,GO:0006281,GO:0004527,GO:0008270,GO:0080111,GO:0005576	endonuclease/exonuclease/phosphatase family protein	Encodes a base excision repair protein with 3'-phosphatase activity and strong 3'-5' exonuclease activity. Together with ZDP, it plays overlapping roles in the maintenance of epigenome and genome stability in plants.	NA
Sg.1G0000198a	AT5G25500	NA	GO:0008150,GO:0005739			(RNA) helicase
Sg.1G0000199a	AT3G48480	NA	GO:0008234,GO:0005634,GO:0006508,GO:0008234	Cysteine proteinases superfamily protein		NA
Sg.1G0002649a	AT2G21140	NA	GO:0005618,GO:0009664,GO:0009664	proline-rich protein 2	Proline-rich protein expressed in expanding leaves, stems, flowers, and siliques.	NA
Sg.3G0000506p4	AT4G15090	NA	GO:0045893,GO:0010017,GO:0010017,GO:0009639,GO:0042753,GO:0010017,GO:0010017,GO:0005515,GO:0010018,GO:0005634,GO:0010017,GO:0010017,GO:0005634,GO:0045893,GO:0010017,GO:0005634,GO:0005634,GO:1900056,GO:0045893,GO:0005634,GO:0045893,GO:0008270,GO:0010218,GO:0003700,GO:0010018,GO:0010218,GO:0010017,GO:0010018,GO:0005634,GO:0005634,GO:1900056,GO:0010018	FRS (FAR1 Related Sequences) transcription factor family	Encodes a nuclear localized protein involved in far red light response signaling. Loss of function mutants are defective in far red light responses. Interacts with homologous gene FHY3.	FAR1 DNA-binding domain
Sg.5G0001053p1	AT1G06740	NA	GO:0005634,GO:0008270		Encodes a member of a domesticated transposable element gene family MUSTANG. Members of this family are derived from transposable elements genes but gained function in plant fitness and flower development. Known members include: AT3G04605 (MUG1), AT2G30640 (MUG2), AT1G06740 (MUG3), AT5G16505 (MUG4), AT3G06940 (MUG5), AT5G48965 (MUG6), AT3G05850 (MUG7) and AT5G34853 (MUG8).	Inherit from strNOG: Pfam:MuDR
Sg.6G0001381p4	AT4G38180	NA	GO:0008270,GO:0005515,GO:0005634,GO:0005515,GO:0006355,GO:0006355,GO:0005515,GO:0005515,GO:0006355,GO:0006355	FAR1-related sequence 5		FAR1 DNA-binding domain
Sg.8G0002224a	AT1G43760	NA	GO:0003674,GO:0005575,GO:0008150	DNAse I-like superfamily protein		Inherit from KOG: Retrotransposon protein
Sg.4G0001180a	AT1G06740	NA	GO:0005634,GO:0008270		Encodes a member of a domesticated transposable element gene family MUSTANG. Members of this family are derived from transposable elements genes but gained function in plant fitness and flower development. Known members include: AT3G04605 (MUG1), AT2G30640 (MUG2), AT1G06740 (MUG3), AT5G16505 (MUG4), AT3G06940 (MUG5), AT5G48965 (MUG6), AT3G05850 (MUG7) and AT5G34853 (MUG8).	Pfam:MuDR
Sg.4G0001168a	AT4G15090	NA	GO:0045893,GO:0010017,GO:0010017,GO:0009639,GO:0042753,GO:0010017,GO:0010017,GO:0005515,GO:0010018,GO:0005634,GO:0010017,GO:0010017,GO:0005634,GO:0045893,GO:0010017,GO:0005634,GO:0005634,GO:1900056,GO:0045893,GO:0005634,GO:0045893,GO:0008270,GO:0010218,GO:0003700,GO:0010018,GO:0010218,GO:0010017,GO:0010018,GO:0005634,GO:0005634,GO:1900056,GO:0010018	FRS (FAR1 Related Sequences) transcription factor family	Encodes a nuclear localized protein involved in far red light response signaling. Loss of function mutants are defective in far red light responses. Interacts with homologous gene FHY3.	FAR1 DNA-binding domain
Sg.4G0001167a
Sg.4G0001171a	AT2G06265	NA	GO:0008270,GO:0005634			NA
Sg.3G0000053p5	AT1G79550	K00927	GO:0005774,GO:0005886,GO:0004618,GO:1903862,GO:0005829,GO:0005774,GO:0005524,GO:0004672,GO:0009408,GO:0005737,GO:0005634,GO:0006096,GO:0005886,GO:0005737,GO:0004618,GO:0006096,GO:0048046,GO:0005634,GO:0006096,GO:0004672,GO:0009408,GO:0009408,GO:0009749,GO:0002237,GO:1903862,GO:0005739,GO:0006096,GO:0006096,GO:0006096,GO:0006096,GO:0005774,GO:0006096,GO:0005886,GO:0006096,GO:0004618,GO:1903862,GO:…	phosphoglycerate kinase	Encodes cytosolic phosphoglycerate kinase (PGK3). Expression studies in PGK mutants showed that PGK1 and PGK3 were down-regulated in pgk3.2 and pgk1.1, respectively. These results indicate that the down-regulation of photosynthetic activity could be a plant strategy when glycolysis is impaired to achieve metabolic adjustment and optimize growth.	phosphoglycerate kinase
Sg.2G0002379a	AT3G24255	NA	GO:0005576,GO:0008150,GO:0005634,GO:0005634,GO:0005634,GO:0005576,GO:0005634	RNA-directed DNA polymerase (reverse transcriptase)-related family protein		Endonuclease/Exonuclease/phosphatase family
Sg.2G0002597p3	AT4G16050	NA	GO:0009507,GO:0005634,GO:0008150	Aminotransferase-like, plant mobile domain family protein		CACTA, En Spm sub-class
Sg.1G0002299a	AT3G24255	NA	GO:0005576,GO:0008150,GO:0005634,GO:0005634,GO:0005634,GO:0005576,GO:0005634	RNA-directed DNA polymerase (reverse transcriptase)-related family protein		Endonuclease/Exonuclease/phosphatase family
Sg.4G0003292b	AT2G01050	NA	GO:0005634,GO:0008150	zinc ion binding;nucleic acid binding		Inherit from KOG: Retrotransposon protein
Sg.5G0001253p7	AT1G07370	K04802	GO:0005515,GO:0005515,GO:0005515,GO:0006272,GO:0006275,GO:0005634,GO:0043626,GO:0006298,GO:0005730,GO:0006272,GO:0006275,GO:0005515,GO:0005634,GO:0005515,GO:0005515,GO:0019985,GO:0019985,GO:0006298,GO:0019985,GO:0005515,GO:0019985,GO:0051726,GO:0006272,GO:0019985,GO:0006298,GO:0006275,GO:0051726,GO:0005829,GO:0005634,GO:0030337,GO:0019985,GO:0006272,GO:0005515,GO:0005737	proliferating cellular nuclear antigen 1	Encodes putative proliferating cell nuclear antigen involved in cell cycle regulation. May be sumoylated.	Retrotransposon protein
Sg.3G0003112b	AT2G34320	NA	GO:0004523,GO:0003676,GO:0005575,GO:0004523,GO:0008150	Polynucleotidyl transferase, ribonuclease H-like superfamily protein		NA
Sg.8G0000812a	AT5G13920	K10569	GO:0003676,GO:0005737,GO:0008150,GO:0008270,GO:0005737	GRF zinc finger / Zinc knuckle protein		NA
Sg.8G0000810a	AT3G30200	NA	GO:0005524,GO:0005524,GO:0006003,GO:0005634,GO:0003873,GO:0003873,GO:0005829,GO:0004331,GO:0006003	Plant transposase (Ptta/En/Spm family)		containing Pfam profile PF03004, Transposase_24
Sg.9G0000577p1	AT4G12560	NA	GO:0005515,GO:0005515,GO:0005515,GO:0005634,GO:0042177,GO:0005515,GO:0005515,GO:0042177,GO:0005515,GO:0005737,GO:0005515,GO:0005515,GO:0005515,GO:0031348,GO:0005515,GO:0005515,GO:0005515,GO:0005515,GO:0005515,GO:0005515,GO:0005737,GO:0005634,GO:0042177,GO:0005515,GO:0005515,GO:0005515,GO:0005515,GO:0016567	F-box and associated interaction domains-containing protein	Encodes CPR1 (Constitutive Expresser of PR Genes 1, also known as CPR30), a F-Box protein that functions as a negative regulator of defense response and targets resistance proteins.	FBOX
Sg.5G0001179a	AT1G06740	NA	GO:0005634,GO:0008270		Encodes a member of a domesticated transposable element gene family MUSTANG. Members of this family are derived from transposable elements genes but gained function in plant fitness and flower development. Known members include: AT3G04605 (MUG1), AT2G30640 (MUG2), AT1G06740 (MUG3), AT5G16505 (MUG4), AT3G06940 (MUG5), AT5G48965 (MUG6), AT3G05850 (MUG7) and AT5G34853 (MUG8).	SWIM zinc finger
Sg.5G0001178a	AT2G06265	NA	GO:0008270,GO:0005634			NA
Sg.6G0001726p4	AT4G26110	K11279	GO:0006334,GO:0005886,GO:0042393,GO:0006334,GO:0005634,GO:0005829,GO:0005515,GO:0005737,GO:0005829,GO:0005634,GO:0006334,GO:0005515,GO:0006281,GO:0005829,GO:0005634,GO:0005515,GO:0042802,GO:0030154,GO:0005634,GO:0005634,GO:0005737,GO:0042802,GO:0003682,GO:0005515,GO:0016444,GO:0000724,GO:0016444,GO:0005515,GO:0000724,GO:0005515,GO:0005634,GO:0005515,GO:0042393,GO:0008283,GO:0000724,GO:0005515,GO:…	nucleosome assembly protein1;1	Encodes a member of a small gene family of proteins with similarity to nucleosome assembly proteins.May function in nucleotide excision repair. Loss of function mutations have no obvious visible phenotypes but do seem to affect transcription of NER related genes. The mRNA is cell-to-cell mobile. Plants mutated in three ubiquitously expressed NAP1 genes (NAP1;1~NAP1;3) and organ-specifically expre…	NA
Sg.3G0002860p2	AT3G42170	NA	GO:0009791,GO:0046983,GO:0003677,GO:0005829,GO:0003677,GO:0005515,GO:0005829,GO:0005634,GO:0005634,GO:0005829	BED zinc finger ;hAT family dimerisation domain	transposase-like gene with conserved domains from the family of hAT transposases that includes hobo from Drosophila melanogaster, Activator (Ac) from maize, and Tam3 from snapdragon but lacks several amino acids known to be essential for Ac transposition5. The DAYSLEEPER gene lacks 8 bp duplications and TIRs (a common feature of transcriptionally silent hAT transposases), however, DAYSLEEPER expr…	ZnF_BED
Sg.9G0000727a	AT1G40087	NA	GO:0005634,GO:0008150,GO:0003674	Plant transposase (Ptta/En/Spm family)		NA
Sg.7G0000497a	AT5G39790	NA	GO:0030247,GO:0009570,GO:0019252,GO:0010581,GO:0005515,GO:0009570,GO:0005515,GO:0005515,GO:0010581,GO:0019252,GO:0005515,GO:0009570,GO:0005739,GO:0005515,GO:0010581,GO:2001070,GO:0019252,GO:0009570,GO:0019252,GO:0010581,GO:0030247,GO:0009507,GO:0009569,GO:0005515,GO:0009569	5'-AMP-activated protein kinase-related	Encodes a chloroplast localized protein that is involved in protein translocation and starch metabolism. PTST helps localize GBSS to the starch granules where GBSS functions in amylose biosynthesis.	NA
Sg.2G0002645p5	AT1G53420	NA	GO:0005886,GO:0004674,GO:0046777,GO:0005886,GO:0046777,GO:0004674,GO:0016301,GO:0046777,GO:0009506,GO:0004674	Leucine-rich repeat transmembrane protein kinase		Plant mobile domain
Sg.2G0002564a	AT3G06240	NA	GO:0005515,GO:0005634,GO:0008150,GO:0005515,GO:0005515	F-box family protein		F-Box protein
Sg.2G0002577a	AT2G34320	NA	GO:0004523,GO:0003676,GO:0005575,GO:0004523,GO:0008150	Polynucleotidyl transferase, ribonuclease H-like superfamily protein		NA
Sg.2G0002645p6	AT1G53420	NA	GO:0005886,GO:0004674,GO:0046777,GO:0005886,GO:0046777,GO:0004674,GO:0016301,GO:0046777,GO:0009506,GO:0004674	Leucine-rich repeat transmembrane protein kinase		NA
Sg.3G0002942p2	AT1G06740	NA	GO:0005634,GO:0008270		Encodes a member of a domesticated transposable element gene family MUSTANG. Members of this family are derived from transposable elements genes but gained function in plant fitness and flower development. Known members include: AT3G04605 (MUG1), AT2G30640 (MUG2), AT1G06740 (MUG3), AT5G16505 (MUG4), AT3G06940 (MUG5), AT5G48965 (MUG6), AT3G05850 (MUG7) and AT5G34853 (MUG8).	transposon protein
Sg.2G0002570a	AT1G80010	K17604	GO:0008270,GO:0006355,GO:0005634,GO:0006355,GO:0006355,GO:0006355	FAR1-related sequence 8		FAR1 DNA-binding domain
Sg.5G0001999a	AT3G42170	NA	GO:0009791,GO:0046983,GO:0003677,GO:0005829,GO:0003677,GO:0005515,GO:0005829,GO:0005634,GO:0005634,GO:0005829	BED zinc finger ;hAT family dimerisation domain	transposase-like gene with conserved domains from the family of hAT transposases that includes hobo from Drosophila melanogaster, Activator (Ac) from maize, and Tam3 from snapdragon but lacks several amino acids known to be essential for Ac transposition5. The DAYSLEEPER gene lacks 8 bp duplications and TIRs (a common feature of transcriptionally silent hAT transposases), however, DAYSLEEPER expr…	Pfam:hATC
Sg.5G0001997a	AT5G63700	NA	GO:0003677,GO:0005634,GO:0005634	zinc ion binding;DNA binding		NA
Sg.2G0002645p3	AT1G53420	NA	GO:0005886,GO:0004674,GO:0046777,GO:0005886,GO:0046777,GO:0004674,GO:0016301,GO:0046777,GO:0009506,GO:0004674	Leucine-rich repeat transmembrane protein kinase		Ulp1 protease family, C-terminal catalytic domain
Sg.6G0001758a
Sg.4G0000981a	AT4G11300	NA	GO:0003674,GO:0008150,GO:0005575	Protein of unknown function (DUF793)		NA
Sg.4G0002380p1	AT1G67560	K00454	GO:0009695,GO:0031408,GO:0009695,GO:0009695,GO:0034440,GO:0005886,GO:0031408,GO:0016165,GO:0009611,GO:0034440,GO:0009695,GO:0031408,GO:0034440,GO:0016165,GO:0009507,GO:0034440,GO:0009695,GO:0034440,GO:0016702,GO:0009695,GO:0031408,GO:0034440	PLAT/LH2 domain-containing lipoxygenase family protein		Plant lipoxygenase may be involved in a number of diverse aspects of plant physiology including growth and development, pest resistance, and senescence or responses to wounding (By similarity)
Sg.1G0002166p11	AT4G15090	NA	GO:0045893,GO:0010017,GO:0010017,GO:0009639,GO:0042753,GO:0010017,GO:0010017,GO:0005515,GO:0010018,GO:0005634,GO:0010017,GO:0010017,GO:0005634,GO:0045893,GO:0010017,GO:0005634,GO:0005634,GO:1900056,GO:0045893,GO:0005634,GO:0045893,GO:0008270,GO:0010218,GO:0003700,GO:0010018,GO:0010218,GO:0010017,GO:0010018,GO:0005634,GO:0005634,GO:1900056,GO:0010018	FRS (FAR1 Related Sequences) transcription factor family	Encodes a nuclear localized protein involved in far red light response signaling. Loss of function mutants are defective in far red light responses. Interacts with homologous gene FHY3.	NA
Sg.7G0001078p2	AT3G06240	NA	GO:0005515,GO:0005634,GO:0008150,GO:0005515,GO:0005515	F-box family protein		4113.PGSC0003DMT400012000
Sg.7G0002777b	AT4G29090	NA	GO:0004523,GO:0004523,GO:0009507,GO:0003676	Ribonuclease H-like superfamily protein		NA
Sg.7G0002775b	AT3G06240	NA	GO:0005515,GO:0005634,GO:0008150,GO:0005515,GO:0005515	F-box family protein		4081.Solyc12g099550.1.1
Sg.5G0001080p3	AT5G41140	NA	GO:0008150,GO:0005576,GO:0003674,GO:0005576	Myosin heavy chain-related protein		39947.LOC_Os01g16500.1
Sg.8G0001922a	AT4G29090	NA	GO:0004523,GO:0004523,GO:0009507,GO:0003676	Ribonuclease H-like superfamily protein		3711.Bra032513.1-P
Sg.9G0000885a	AT1G52603	NA	GO:0008270,GO:0009507			NA
Sg.4G0002244p5	AT1G06740	NA	GO:0005634,GO:0008270		Encodes a member of a domesticated transposable element gene family MUSTANG. Members of this family are derived from transposable elements genes but gained function in plant fitness and flower development. Known members include: AT3G04605 (MUG1), AT2G30640 (MUG2), AT1G06740 (MUG3), AT5G16505 (MUG4), AT3G06940 (MUG5), AT5G48965 (MUG6), AT3G05850 (MUG7) and AT5G34853 (MUG8).	39947.LOC_Os02g48930.1
Sg.4G0001180p1	AT1G06740	NA	GO:0005634,GO:0008270		Encodes a member of a domesticated transposable element gene family MUSTANG. Members of this family are derived from transposable elements genes but gained function in plant fitness and flower development. Known members include: AT3G04605 (MUG1), AT2G30640 (MUG2), AT1G06740 (MUG3), AT5G16505 (MUG4), AT3G06940 (MUG5), AT5G48965 (MUG6), AT3G05850 (MUG7) and AT5G34853 (MUG8).	39947.LOC_Os03g41570.1
Sg.2G0001413p1	AT4G17410	K10624	GO:0006397,GO:0061630,GO:0034971,GO:0009651,GO:0009414,GO:0005634,GO:0072756,GO:0061659,GO:0006979,GO:0005634,GO:0016567,GO:0046686,GO:1902883,GO:0005515,GO:0005634,GO:0005634,GO:1902884,GO:0034971,GO:1901562,GO:0009651,GO:0008270,GO:0061659,GO:0042542,GO:0034971,GO:0009414,GO:0009414,GO:0005634,GO:0006397,GO:0042542,GO:0072756,GO:0016567,GO:0034971,GO:0061630,GO:0010555,GO:0005634,GO:0005634,GO:…	DWNN domain, a CCHC-type zinc finger	PQT3 is a nuclear localized E3 ligase involved in negative regulation of stress tolerance.PRMT4b is a substrate of PQT3.	NA
Sg.4G0001707p5	AT4G15090	NA	GO:0045893,GO:0010017,GO:0010017,GO:0009639,GO:0042753,GO:0010017,GO:0010017,GO:0005515,GO:0010018,GO:0005634,GO:0010017,GO:0010017,GO:0005634,GO:0045893,GO:0010017,GO:0005634,GO:0005634,GO:1900056,GO:0045893,GO:0005634,GO:0045893,GO:0008270,GO:0010218,GO:0003700,GO:0010018,GO:0010218,GO:0010017,GO:0010018,GO:0005634,GO:0005634,GO:1900056,GO:0010018	FRS (FAR1 Related Sequences) transcription factor family	Encodes a nuclear localized protein involved in far red light response signaling. Loss of function mutants are defective in far red light responses. Interacts with homologous gene FHY3.	15368.BRADI2G36810.1
Sg.6G0000687p2
Sg.5G0001501a	AT1G45616	NA	GO:0005576,GO:0007165	receptor like protein 6		3847.GLYMA10G34561.1
Sg.8G0000706a	AT5G62320	K09422	GO:0000976,GO:0003700,GO:0030154,GO:0005634,GO:0005634,GO:0000976	myb domain protein 99	Encodes a putative transcription factor (MYB99).	NA
Sg.3G0000597a	AT4G15090	NA	GO:0045893,GO:0010017,GO:0010017,GO:0009639,GO:0042753,GO:0010017,GO:0010017,GO:0005515,GO:0010018,GO:0005634,GO:0010017,GO:0010017,GO:0005634,GO:0045893,GO:0010017,GO:0005634,GO:0005634,GO:1900056,GO:0045893,GO:0005634,GO:0045893,GO:0008270,GO:0010218,GO:0003700,GO:0010018,GO:0010218,GO:0010017,GO:0010018,GO:0005634,GO:0005634,GO:1900056,GO:0010018	FRS (FAR1 Related Sequences) transcription factor family	Encodes a nuclear localized protein involved in far red light response signaling. Loss of function mutants are defective in far red light responses. Interacts with homologous gene FHY3.	39947.LOC_Os11g45530.1
Sg.3G0000595a	AT5G42870	K15728	GO:0008654,GO:0016036,GO:0048046,GO:0008195,GO:0019375,GO:0005634,GO:0016036,GO:0005634,GO:0008654,GO:0008195,GO:0008654,GO:0006629,GO:0019375,GO:0005634,GO:0019375,GO:0016036,GO:0008654,GO:0016036,GO:0019375,GO:0044255,GO:0044255,GO:0044255	phosphatidic acid phosphohydrolase 2	The PAH2 gene encodes a phosphatidate phosphohydrolase. Mutant analysis revealed its involvement in galactolipid synthesis pathway, and the membrane lipid remodeling. The pah1pah2 double-mutant showed enhanced Al-susceptibility under low-P conditions, but there was no significant differences in Al tolerance between pah1pah2 and wild type when they were grown in a solution containing 35 &#956;M Pi.	4558.Sb08g016325.1
Sg.9G0000791a	AT2G25930	K12125	GO:0009737,GO:0009585,GO:0009409,GO:2000028,GO:0048573,GO:0007623,GO:0003700,GO:0009909,GO:0009585,GO:0010119,GO:0010031,GO:0009909,GO:0009826,GO:0009649,GO:0009585,GO:2000028,GO:0009909,GO:0048573,GO:0005634,GO:0009585,GO:2000028,GO:0048573,GO:0009909,GO:0009733,GO:0008022,GO:0005515,GO:0009909,GO:0009826,GO:2000028,GO:0048573,GO:0009826,GO:0009737,GO:0009409,GO:0005634,GO:0005634,GO:2000028,GO:…	hydroxyproline-rich glycoprotein family protein	Encodes a nuclear protein that is expressed rhythmically and interacts with phytochrome B to control plant development and flowering through a signal transduction pathway. Required component of the core circadian clock regardless of light conditions.	NA
Sg.2G0001834p1	AT2G01050	NA	GO:0005634,GO:0008150	zinc ion binding;nucleic acid binding		3694.POPTR_0005s01170.1
Sg.1G0002887a	AT1G76320	NA	GO:0006355,GO:0006355,GO:0005634,GO:0005634,GO:0006355,GO:0008270,GO:0005634,GO:0006355,GO:0005634	FAR1-related sequence 4		39946.BGIOSGA025537-PA
Sg.1G0002886a	AT2G46420	NA	GO:0005634,GO:0005634,GO:0005634,GO:0008150	Plant protein 1589 of unknown function		NA
Sg.1G0000169a	AT5G51660	K14401	GO:0003676,GO:0005634,GO:0005829,GO:0005515,GO:0005515,GO:0005515,GO:0006378,GO:0005634,GO:0005634,GO:0005515,GO:0005634,GO:0005634,GO:0005634,GO:0005634,GO:0005634,GO:0005515,GO:0006378	cleavage and polyadenylation specificity factor 160		NA
Sg.1G0000171a	AT5G19400	K14409	GO:0005634,GO:0000184,GO:0000184,GO:0005634,GO:0005634,GO:0090306,GO:0000932,GO:0005515,GO:0000184,GO:0005634,GO:0051321,GO:0070034,GO:0000184,GO:0000932,GO:0000932,GO:0090306,GO:0005697,GO:0000184,GO:0090306,GO:0042162,GO:0051321,GO:0000184,GO:0000184,GO:0000184,GO:0005634,GO:0005634,GO:0000932,GO:0090306	Telomerase activating protein Est1	Encodes SMG7, a protein that possesses an evolutionarily conserved EST1 domain and exhibits strong homology to human SMG6 (EST1A) and SMG7 (EST1C) proteins. SMG7 plays an evolutionarily conserved role in nonsense-mediated RNA decay (NMD). Required for exit from meiosis. Hypomorphic smg7 alleles render mutant plants sterile by causing an unusual cell-cycle arrest in anaphase II that is characteriz…	NA
Sg.1G0000167a	AT1G03440	NA	GO:0007165,GO:0006952,GO:0005739	Leucine-rich repeat (LRR) family protein		4113.PGSC0003DMT400088939
Sg.1G0000170a	AT5G27680	K10900	GO:0043138,GO:0005737,GO:0003678,GO:0005634,GO:0005634,GO:0032508,GO:0006281,GO:0032508,GO:0006268,GO:0043138,GO:0005634,GO:0043138,GO:0043138,GO:0005694,GO:0006281,GO:0006281,GO:0006281,GO:0005634,GO:0006310,GO:0006268,GO:0006281,GO:0005634,GO:0005634,GO:0006268,GO:0006268,GO:0009378,GO:0000724,GO:0006281,GO:0009378,GO:0000724,GO:0003676,GO:0000724,GO:0006310,GO:0003678,GO:0005634	RECQ helicase SIM		NA
Sg.2G0000466a	AT1G05460	K18422	GO:0009616,GO:0003724,GO:0003724,GO:0035194,GO:0035194,GO:0005829,GO:0009616,GO:0005515,GO:0005515,GO:0009616,GO:0035194,GO:0035194,GO:0005737,GO:0005737,GO:0043186,GO:0043186,GO:0003723	P-loop containing nucleoside triphosphate hydrolases superfamily protein	Encodes a protein with similarity to RNA helicases. Mutants are defective in post-transcriptional gene silencing.	4577.GRMZM2G367626_P01
Sg.3G0000306p1	AT5G48060	NA	GO:0005634,GO:0008150,GO:0005886	C2 calcium/lipid-binding plant phosphoribosyltransferase family protein		39947.LOC_Os11g44770.1
Sg.7G0002828b	AT3G56630	NA	GO:0005829,GO:0020037,GO:0005506,GO:0009507,GO:0016705	cytochrome P450, family 94, subfamily D, polypeptide 2	member of CYP94D	29760.VIT_07s0141g00890.t01
Sg.7G0002829b	AT3G48500	NA	GO:0042644,GO:0009508,GO:0009508,GO:0009570,GO:0042644,GO:0005829,GO:0009570,GO:0009508,GO:0005634,GO:0009507,GO:0009508,GO:0003676,GO:0042644,GO:0009507,GO:0005634,GO:0009508,GO:0009507,GO:0009508,GO:0005515	Nucleic acid-binding, OB-fold-like protein		NA
Sg.8G0000828p2	AT5G16210	NA	GO:0005737,GO:0005802,GO:0032367,GO:0032367,GO:0005802	HEAT repeat-containing protein		NA
Sg.5G0001080p4	AT4G03100	NA	GO:0005737,GO:0007165	Rho GTPase activating protein with PAK-box/P21-Rho-binding domain		39947.LOC_Os12g22200.1
Sg.4G0000550a	AT5G49420	NA	GO:0045944,GO:0000976,GO:0005634,GO:0000987,GO:0005515,GO:0043565,GO:0000977,GO:0045944,GO:0000976,GO:0000976,GO:0005515,GO:0000977,GO:0005515,GO:0003700,GO:0000987,GO:0005515,GO:0000981,GO:0005515,GO:0045944,GO:0008134,GO:0046983,GO:0005634,GO:0000976,GO:0045944	MADS-box transcription factor family protein		NA
Sg.1G0002698a	AT5G27270	NA	GO:0003729,GO:0009507,GO:0009507,GO:0009507	Tetratricopeptide repeat (TPR)-like superfamily protein		3847.GLYMA07G18561.1
Sg.1G0002690a	AT3G25270	NA	GO:0003676,GO:0008150,GO:0005634,GO:0004523,GO:0004523	Ribonuclease H-like superfamily protein		NA
Sg.4G0000164p1	AT1G06740	NA	GO:0005634,GO:0008270		Encodes a member of a domesticated transposable element gene family MUSTANG. Members of this family are derived from transposable elements genes but gained function in plant fitness and flower development. Known members include: AT3G04605 (MUG1), AT2G30640 (MUG2), AT1G06740 (MUG3), AT5G16505 (MUG4), AT3G06940 (MUG5), AT5G48965 (MUG6), AT3G05850 (MUG7) and AT5G34853 (MUG8).	39946.BGIOSGA017511-PA
Sg.1G0002466a	AT1G40390	NA	GO:0003674,GO:0005634,GO:0008150	DNAse I-like superfamily protein		3694.POPTR_0014s19810.1
Sg.5G0001234a	AT3G19615	NA	GO:0005739,GO:0008150,GO:0003674			3694.POPTR_0001s30200.1
Sg.1G0002168p2	AT4G26750	K12199	GO:0009814,GO:0009814,GO:0005515,GO:1903335,GO:0005515,GO:0005515,GO:0005515,GO:0032511,GO:0080001,GO:0005515,GO:0080001,GO:0005771,GO:0042803,GO:0005634,GO:0080001,GO:0005634,GO:0005515,GO:0016192,GO:0005515,GO:1900426,GO:0005771,GO:0005515,GO:0005515,GO:0009814,GO:0005515,GO:1900426,GO:0080001,GO:0005515,GO:0005768,GO:1900426,GO:0016192,GO:0042803,GO:0005737,GO:0032511,GO:0005515,GO:1903335	hydroxyproline-rich glycoprotein family protein	Encodes a protein involved in mediating plant responses to pathogenesis. Loss of function mutations have increased susceptibility to bacterial pathogens and are defective in pathogen induced endocytosis and vesicle trafficking. LIP5 physically interacts with SKD1 and that interaction is required for its resistance phenotype. LIP5 is phosphorylated by MPK3 and MPK6, both of which are components of…	NA
Sg.1G0002166p3	AT3G22170	NA	GO:0010017,GO:0010218,GO:0045893,GO:0010017,GO:0010017,GO:1900056,GO:0001228,GO:0042753,GO:1900056,GO:1900056,GO:0005634,GO:0005634,GO:0009585,GO:0005515,GO:0007623,GO:0010017,GO:0005515,GO:0009585,GO:0045893,GO:0009585,GO:0005634,GO:0005634,GO:0045893,GO:0010218,GO:0003700,GO:0008270,GO:1900056,GO:0045893,GO:0005515,GO:0042753,GO:0009585,GO:0009585,GO:0005634	far-red elongated hypocotyls 3	A component of the PHYA signaling network, mediates the FR-HIR response to far-red light in concert with FAR1.	FAR1 DNA-binding domain
Sg.2G0002639a	AT5G44790	K17686	GO:0009723,GO:0009873,GO:0005794,GO:0009873,GO:0043682,GO:0009723,GO:0009873,GO:0009873,GO:0005768,GO:0009873,GO:0009873,GO:0005507,GO:0009873,GO:0009873,GO:0009873,GO:0015662,GO:0009873,GO:0005794,GO:0009873,GO:0009873,GO:0005802,GO:0010119,GO:0005375,GO:0005794,GO:0005794,GO:0005802	copper-exporting ATPase / responsive-to-antagonist 1 / copper-transporting ATPase (RAN1)	ATP dependent copper transporter vital for ethylene response pathway	haloacid dehalogenase-like hydrolase
Sg.5G0001947a	AT2G34320	NA	GO:0004523,GO:0003676,GO:0005575,GO:0004523,GO:0008150	Polynucleotidyl transferase, ribonuclease H-like superfamily protein		RNase H family protein
Sg.8G0002134p2	AT2G01050	NA	GO:0005634,GO:0008150	zinc ion binding;nucleic acid binding		Inherit from KOG: Retrotransposon protein
Sg.4G0003356b	AT2G01050	NA	GO:0005634,GO:0008150	zinc ion binding;nucleic acid binding		Inherit from KOG: Retrotransposon protein
Sg.2G0002089p1	AT3G24255	NA	GO:0005576,GO:0008150,GO:0005634,GO:0005634,GO:0005634,GO:0005576,GO:0005634	RNA-directed DNA polymerase (reverse transcriptase)-related family protein		Endonuclease/Exonuclease/phosphatase family
Sg.3G0000515p2	AT4G00140	NA	GO:0010197,GO:0005634,GO:0010197,GO:0010197	Calcium-binding EF-hand family protein		NA
Sg.2G0000170p1	AT4G36050	K10772	GO:0005634,GO:0008311,GO:0003906,GO:0004528,GO:0004528,GO:0046403,GO:0005634,GO:0006284,GO:0080111,GO:0008311,GO:0006281,GO:0006281,GO:0005634,GO:0006281,GO:0006281,GO:0006281,GO:0005634,GO:0006284,GO:0006284,GO:0006281,GO:0004527,GO:0008270,GO:0080111,GO:0005576	endonuclease/exonuclease/phosphatase family protein	Encodes a base excision repair protein with 3'-phosphatase activity and strong 3'-5' exonuclease activity. Together with ZDP, it plays overlapping roles in the maintenance of epigenome and genome stability in plants.	NA
Sg.5G0002158a	AT4G35440	NA	GO:0009535,GO:0009535,GO:0009535,GO:0009535,GO:0009535,GO:0009535,GO:0009535,GO:0009507,GO:0009535,GO:0009507,GO:0009535,GO:0009535,GO:0005247	chloride channel E	Enclodes a choride channel protein that is localized to the thlakoid membrane.	NA
Sg.3G0000799p2	AT5G04130	K02470	GO:0006265,GO:0005739,GO:0003918,GO:0003916,GO:0003918,GO:0034335,GO:0005739,GO:0034335,GO:0005739,GO:0005694,GO:0006265,GO:0005739	DNA GYRASE B2	Encodes a protein that when expressed together with GYRA generates an active supercoiling DNA gyrase enzyme that shares similar properties to its bacterial counterpart, including sensitivity to gyrase-specific antibiotics.	Inherit from euNOG: CACTA, En Spm sub-class
Sg.3G0001689p2	AT3G06910	K08592	GO:0005634,GO:0005737,GO:0016929,GO:0005634,GO:0070140,GO:0016929,GO:0016926,GO:0070140,GO:0016926,GO:0009506,GO:0016926,GO:0016926	UB-like protease 1A	Encodes a deSUMOylating enzyme. In vitro it has both peptidase activity and isopeptidase activity: it can cleave the C-terminal residues from SUMO to activate it for attachment to a target protein and it can also act on the isopeptide bond between SUMO and another protein. In vitro assays suggest that this enzyme is active against SUMO1 and SUMO2. It has weak activity with SUMO3 and cannot act on…	Inherit from euNOG: CACTA, En Spm sub-class
Sg.5G0001313p2	ATMG01410	NA	GO:0005739,GO:0008150,GO:0003674	open reading frame 204		Mitovirus RNA-dependent RNA polymerase
Sg.2G0001740p4	AT4G36050	K10772	GO:0005634,GO:0008311,GO:0003906,GO:0004528,GO:0004528,GO:0046403,GO:0005634,GO:0006284,GO:0080111,GO:0008311,GO:0006281,GO:0006281,GO:0005634,GO:0006281,GO:0006281,GO:0006281,GO:0005634,GO:0006284,GO:0006284,GO:0006281,GO:0004527,GO:0008270,GO:0080111,GO:0005576	endonuclease/exonuclease/phosphatase family protein	Encodes a base excision repair protein with 3'-phosphatase activity and strong 3'-5' exonuclease activity. Together with ZDP, it plays overlapping roles in the maintenance of epigenome and genome stability in plants.	NA
Sg.5G0000797a	AT2G01050	NA	GO:0005634,GO:0008150	zinc ion binding;nucleic acid binding		Inherit from KOG: Retrotransposon protein
Sg.6G0001468p3	AT1G43760	NA	GO:0003674,GO:0005575,GO:0008150	DNAse I-like superfamily protein		3694.POPTR_0016s09030.1
Sg.7G0001968a	AT3G22170	NA	GO:0010017,GO:0010218,GO:0045893,GO:0010017,GO:0010017,GO:1900056,GO:0001228,GO:0042753,GO:1900056,GO:1900056,GO:0005634,GO:0005634,GO:0009585,GO:0005515,GO:0007623,GO:0010017,GO:0005515,GO:0009585,GO:0045893,GO:0009585,GO:0005634,GO:0005634,GO:0045893,GO:0010218,GO:0003700,GO:0008270,GO:1900056,GO:0045893,GO:0005515,GO:0042753,GO:0009585,GO:0009585,GO:0005634	far-red elongated hypocotyls 3	A component of the PHYA signaling network, mediates the FR-HIR response to far-red light in concert with FAR1.	29760.VIT_03s0038g03060.t01
Sg.5G0000975a	AT3G43540	NA	GO:0009507,GO:0009507,GO:0005576,GO:0009507	Protein of unknown function (DUF1350)		4533.OB06G22720.1
Sg.4G0000673a	AT1G43170	K02925	GO:0022626,GO:0009793,GO:0022626,GO:0022626,GO:0009793,GO:0005737,GO:0022625,GO:0005774,GO:0003735,GO:0022626,GO:0005774,GO:0005737,GO:0022626,GO:0005634,GO:0022626,GO:0005737,GO:0009793,GO:0022625,GO:0005737,GO:0009506,GO:0005618,GO:0003735,GO:0022625,GO:0005730,GO:0005829,GO:0005886,GO:0022626,GO:0005829,GO:0005886,GO:0022626,GO:0005774,GO:0005886,GO:0022625,GO:0005774,GO:0005618,GO:0006412,GO:…	ribosomal protein 1	Encodes a cytoplasmic ribosomal protein. The mRNA is cell-to-cell mobile.	NA
Sg.1G0002192p2	AT3G21100	NA	GO:0005634,GO:0008150,GO:0005634,GO:0005634,GO:0005634	RNA-binding (RRM/RBD/RNP motifs) family protein		NA
Sg.2G0002879a	AT5G25610	NA	GO:0005802,GO:0009737,GO:0005802,GO:0003729,GO:0005794,GO:0009269,GO:0009651,GO:0009737,GO:0009269,GO:0005576,GO:0005768,GO:0009651,GO:0009269,GO:0045735	BURP domain-containing protein	responsive to dehydration 22 (RD22) mediated by ABA	29760.VIT_04s0008g04160.t01
Sg.4G0000091a	AT5G61090	NA	GO:0004523,GO:0008150,GO:0005634,GO:0004523,GO:0003676,GO:0005634	Polynucleotidyl transferase, ribonuclease H-like superfamily protein		NA
Sg.6G0001240p1
Sg.3G0000301a	AT1G43170	K02925	GO:0022626,GO:0009793,GO:0022626,GO:0022626,GO:0009793,GO:0005737,GO:0022625,GO:0005774,GO:0003735,GO:0022626,GO:0005774,GO:0005737,GO:0022626,GO:0005634,GO:0022626,GO:0005737,GO:0009793,GO:0022625,GO:0005737,GO:0009506,GO:0005618,GO:0003735,GO:0022625,GO:0005730,GO:0005829,GO:0005886,GO:0022626,GO:0005829,GO:0005886,GO:0022626,GO:0005774,GO:0005886,GO:0022625,GO:0005774,GO:0005618,GO:0006412,GO:…	ribosomal protein 1	Encodes a cytoplasmic ribosomal protein. The mRNA is cell-to-cell mobile.	NA
Sg.3G0000303a	AT2G06105	NA	GO:0005739			39947.LOC_Os05g21190.1
Sg.3G0000302a	AT2G06105	NA	GO:0005739			39947.LOC_Os01g29910.1
Sg.9G0000824a	AT4G40060	K09338	GO:0000981,GO:0043565,GO:0003700,GO:0043565,GO:0045893,GO:0048573,GO:0048510,GO:0048573,GO:0045893,GO:0045893,GO:0003700,GO:0030308,GO:0045893,GO:0048573,GO:0045893,GO:0030308,GO:0030308,GO:0005634,GO:0048573,GO:0005634,GO:0045893,GO:0009637,GO:0045893,GO:0048573,GO:0045893,GO:0030308	homeobox protein 16	Encodes a homeodomain leucine zipper class I (HD-Zip I) protein.	NA
Sg.9G0000825a
Sg.3G0000402p2	AT4G04650	NA	GO:0009409,GO:0009409,GO:0010319,GO:0010319	RNA-directed DNA polymerase (reverse transcriptase)-related family protein		4113.PGSC0003DMT400035996
Sg.5G0001957a	AT4G36050	K10772	GO:0005634,GO:0008311,GO:0003906,GO:0004528,GO:0004528,GO:0046403,GO:0005634,GO:0006284,GO:0080111,GO:0008311,GO:0006281,GO:0006281,GO:0005634,GO:0006281,GO:0006281,GO:0006281,GO:0005634,GO:0006284,GO:0006284,GO:0006281,GO:0004527,GO:0008270,GO:0080111,GO:0005576	endonuclease/exonuclease/phosphatase family protein	Encodes a base excision repair protein with 3'-phosphatase activity and strong 3'-5' exonuclease activity. Together with ZDP, it plays overlapping roles in the maintenance of epigenome and genome stability in plants.	NA
Sg.5G0001957p3	AT4G36050	K10772	GO:0005634,GO:0008311,GO:0003906,GO:0004528,GO:0004528,GO:0046403,GO:0005634,GO:0006284,GO:0080111,GO:0008311,GO:0006281,GO:0006281,GO:0005634,GO:0006281,GO:0006281,GO:0006281,GO:0005634,GO:0006284,GO:0006284,GO:0006281,GO:0004527,GO:0008270,GO:0080111,GO:0005576	endonuclease/exonuclease/phosphatase family protein	Encodes a base excision repair protein with 3'-phosphatase activity and strong 3'-5' exonuclease activity. Together with ZDP, it plays overlapping roles in the maintenance of epigenome and genome stability in plants.	NA
Sg.5G0001957p2	AT1G75850	K18468	GO:0042147,GO:0006886,GO:0006886,GO:0005622,GO:0005829,GO:0042147,GO:0005770,GO:0030906,GO:0042147,GO:0030904,GO:0042147,GO:0015031	VPS35 homolog B		NA
Sg.5G0001959p4	AT3G05850	NA	GO:0008270,GO:0005634		Encodes a member of a domesticated transposable element gene family MUSTANG. Members of this family are derived from transposable elements genes but gained function in plant fitness and flower development. Known members include: AT3G04605 (MUG1), AT2G30640 (MUG2), AT1G06740 (MUG3), AT5G16505 (MUG4), AT3G06940 (MUG5), AT5G48965 (MUG6), AT3G05850 (MUG7) and AT5G34853 (MUG8).	39947.LOC_Os04g33010.1
Sg.7G0001531p9	AT4G38180	NA	GO:0008270,GO:0005515,GO:0005634,GO:0005515,GO:0006355,GO:0006355,GO:0005515,GO:0005515,GO:0006355,GO:0006355	FAR1-related sequence 5		3847.GLYMA02G00300.1
Sg.5G0001957p4	AT4G36050	K10772	GO:0005634,GO:0008311,GO:0003906,GO:0004528,GO:0004528,GO:0046403,GO:0005634,GO:0006284,GO:0080111,GO:0008311,GO:0006281,GO:0006281,GO:0005634,GO:0006281,GO:0006281,GO:0006281,GO:0005634,GO:0006284,GO:0006284,GO:0006281,GO:0004527,GO:0008270,GO:0080111,GO:0005576	endonuclease/exonuclease/phosphatase family protein	Encodes a base excision repair protein with 3'-phosphatase activity and strong 3'-5' exonuclease activity. Together with ZDP, it plays overlapping roles in the maintenance of epigenome and genome stability in plants.	NA
Sg.3G0002944p5	AT2G04865	NA	GO:0005634,GO:0005634,GO:0008150,GO:0005634	Aminotransferase-like, plant mobile domain family protein	Encodes a nuclear localized aminotransferase-like protein containing a plant mobile domain. The mRNA is cell-to-cell mobile.	4081.Solyc10g051090.1.1
Sg.5G0001959p5	AT3G05850	NA	GO:0008270,GO:0005634		Encodes a member of a domesticated transposable element gene family MUSTANG. Members of this family are derived from transposable elements genes but gained function in plant fitness and flower development. Known members include: AT3G04605 (MUG1), AT2G30640 (MUG2), AT1G06740 (MUG3), AT5G16505 (MUG4), AT3G06940 (MUG5), AT5G48965 (MUG6), AT3G05850 (MUG7) and AT5G34853 (MUG8).	39947.LOC_Os04g33010.1
Sg.5G0001959p6	AT3G05850	NA	GO:0008270,GO:0005634		Encodes a member of a domesticated transposable element gene family MUSTANG. Members of this family are derived from transposable elements genes but gained function in plant fitness and flower development. Known members include: AT3G04605 (MUG1), AT2G30640 (MUG2), AT1G06740 (MUG3), AT5G16505 (MUG4), AT3G06940 (MUG5), AT5G48965 (MUG6), AT3G05850 (MUG7) and AT5G34853 (MUG8).	39947.LOC_Os08g25960.1
Sg.1G0000277p1	AT4G09040	NA	GO:0009570,GO:1990904,GO:0003729,GO:0009570,GO:0003729,GO:0009570,GO:0005634,GO:0009570,GO:0009507,GO:0008150,GO:0005634,GO:0005737,GO:0009507,GO:0009507,GO:0009507,GO:0003729,GO:0003723,GO:0009507	RNA-binding (RRM/RBD/RNP motifs) family protein		NA
Sg.5G0001999p1	AT3G42170	NA	GO:0009791,GO:0046983,GO:0003677,GO:0005829,GO:0003677,GO:0005515,GO:0005829,GO:0005634,GO:0005634,GO:0005829	BED zinc finger ;hAT family dimerisation domain	transposase-like gene with conserved domains from the family of hAT transposases that includes hobo from Drosophila melanogaster, Activator (Ac) from maize, and Tam3 from snapdragon but lacks several amino acids known to be essential for Ac transposition5. The DAYSLEEPER gene lacks 8 bp duplications and TIRs (a common feature of transcriptionally silent hAT transposases), however, DAYSLEEPER expr…	3694.POPTR_0018s12690.1
Sg.9G0000941p1	AT5G63920	K03165	GO:0000712,GO:0000712,GO:0006281,GO:0000712,GO:0007059,GO:0000712,GO:0005634,GO:0006281,GO:0000712,GO:0005694,GO:0005634,GO:0000278,GO:0051321,GO:0003916,GO:0008270,GO:0003917,GO:0006265,GO:0006281,GO:0051321,GO:0006265	topoisomerase 3alpha	Encodes topoisomerase 3alpha. Suppresses somatic crossovers. Essential for resolution of meiotic recombination intermediates.	39947.LOC_Os11g27050.1
Sg.2G0002459p1	AT4G29090	NA	GO:0004523,GO:0004523,GO:0009507,GO:0003676	Ribonuclease H-like superfamily protein		39947.LOC_Os12g29700.1
Sg.1G0002147a	AT5G61090	NA	GO:0004523,GO:0008150,GO:0005634,GO:0004523,GO:0003676,GO:0005634	Polynucleotidyl transferase, ribonuclease H-like superfamily protein		3694.POPTR_0007s05830.1
Sg.5G0001249p3	AT5G05170	K10999	GO:0016760,GO:0009833,GO:0009833,GO:0016759,GO:0005886,GO:0005794,GO:0009809,GO:0005886,GO:0005515,GO:0043255,GO:0009809,GO:0030244,GO:0016757,GO:0030244,GO:0005886,GO:0005515,GO:0009809,GO:0005794,GO:0016759,GO:0009834,GO:0030244,GO:0005515,GO:0009809,GO:0030244,GO:0043255,GO:0030244,GO:0016759,GO:0005886,GO:0009833,GO:0009833,GO:0009506,GO:0005515,GO:0005768,GO:0030244,GO:0006952,GO:0030244,GO:…	Cellulose synthase family protein	Encodes a cellulose synthase isomer. CESA3 mutants have cellulose defect in the primary cell wall. Multiple lines of evidence suggest that CESA3, along with CESA1 and CESA6 are present in the same plasma membrane complex for cellulose biosynthesis. As inferred from the null role of secondary wall-type CesAs, included in a set of five primary wall-type CesAs that may support trichome cell wall thi…	29760.VIT_08s0007g08380.t01
Sg.4G0000984a	AT4G15090	NA	GO:0045893,GO:0010017,GO:0010017,GO:0009639,GO:0042753,GO:0010017,GO:0010017,GO:0005515,GO:0010018,GO:0005634,GO:0010017,GO:0010017,GO:0005634,GO:0045893,GO:0010017,GO:0005634,GO:0005634,GO:1900056,GO:0045893,GO:0005634,GO:0045893,GO:0008270,GO:0010218,GO:0003700,GO:0010018,GO:0010218,GO:0010017,GO:0010018,GO:0005634,GO:0005634,GO:1900056,GO:0010018	FRS (FAR1 Related Sequences) transcription factor family	Encodes a nuclear localized protein involved in far red light response signaling. Loss of function mutants are defective in far red light responses. Interacts with homologous gene FHY3.	39947.LOC_Os11g45530.1
Sg.2G0002326p3	AT3G48480	NA	GO:0008234,GO:0005634,GO:0006508,GO:0008234	Cysteine proteinases superfamily protein		NA
Sg.6G0001805p1	AT2G31970	K10866	GO:0007004,GO:0070192,GO:0090305,GO:0003691,GO:0000723,GO:0008408,GO:0000790,GO:0030870,GO:0000722,GO:0007004,GO:0007004,GO:0005634,GO:0005737,GO:0000784,GO:0006312,GO:0000784,GO:0004017,GO:0032508,GO:0000794,GO:0016233,GO:0030870,GO:0070192,GO:0000790,GO:0070192,GO:0006302,GO:0035861,GO:0000794,GO:0003678,GO:0000014,GO:0090305,GO:0000722,GO:0016233,GO:0004017,GO:0007004,GO:0005515,GO:0016233,GO:…	DNA repair-recombination protein (RAD50)	Encodes the Arabidopsis RAD50 homologue. It is involved in double strand break repair. Component of the meiotic recombination complex that processes meiotic double-strand-breaks to produce single-stranded DNA ends, which act in the homology search and recombination. Accumulates in the nucleus during meiotic prophase, a process regulated by PHS1.	NA
Sg.4G0000290p4	AT1G07570	NA	GO:0004672,GO:0005739,GO:0006468,GO:0006468,GO:0004674,GO:0006468,GO:0005524,GO:0006468,GO:0005886,GO:0005524,GO:0006468,GO:0004672,GO:0005886,GO:0005739,GO:0004672,GO:0004674,GO:0006468,GO:0004674	Protein kinase superfamily protein	Protein kinase capable of phosphorylating tyrosine, serine, and threonine residues	4081.Solyc09g014660.1.1
Sg.3G0000524p6	AT3G30165	NA	GO:0005634,GO:0008270			59689.scaffold_800053.1
Sg.4G0001874a
Sg.4G0001977a	AT1G43760	NA	GO:0003674,GO:0005575,GO:0008150	DNAse I-like superfamily protein		3694.POPTR_0001s36990.1
Sg.3G0003278b	AT1G21280	NA	GO:0003674,GO:0008150,GO:0005634			3711.Bra008641.1-P
Sg.6G0001466a	AT2G06105	NA	GO:0005739			39947.LOC_Os08g30400.1
Sg.6G0001463a	AT1G40087	NA	GO:0005634,GO:0008150,GO:0003674	Plant transposase (Ptta/En/Spm family)		4081.Solyc04g005730.2.1
Sg.9G0000825p1	AT1G24706	K12879	GO:0035196,GO:0005634,GO:0006406,GO:0005634,GO:0005634,GO:0016607,GO:0006406,GO:0035196,GO:0035196,GO:0000347,GO:0003723,GO:0005634,GO:0000347,GO:0006406,GO:0006406,GO:0005634,GO:1990428,GO:0006397,GO:0006397,GO:0006406,GO:0005634,GO:0005634,GO:0005634,GO:0000445,GO:0005634,GO:0003729,GO:0006406,GO:0005634	THO2	Encodes a component of the putative Arabidopsis THO/TREX complex: THO1 or HPR1 (At5g09860), THO2 (At1g24706), THO3 or TEX1 (At5g56130), THO5 (At5g42920, At1g45233), THO6 (At2g19430), and THO7 (At5g16790, At3g02950). THO/TREX complexes in animals have been implicated in the transport of mRNA precursors. Mutants of THO3/TEX1, THO1, THO6 accumulate reduced amount of small interfering (si)RNA, sugges…	4558.Sb06g030272.1
Sg.6G0001468p4	AT1G43760	NA	GO:0003674,GO:0005575,GO:0008150	DNAse I-like superfamily protein		3694.POPTR_0019s06550.1
Sg.3G0002821a	AT1G09730	K08596	GO:0070139,GO:0016925,GO:0048576,GO:0070139,GO:0048578,GO:0005634,GO:0048576,GO:0048578,GO:0070139,GO:0048578,GO:0006508,GO:0016926,GO:0016926,GO:0005634,GO:0070139,GO:0048576,GO:0048578,GO:0070139,GO:0006508,GO:0070139,GO:0070139,GO:0048576,GO:0048576,GO:0048578,GO:0070139	Cysteine proteinases superfamily protein	Encodes a SUMO protease that positively regulates the transition to flowering in long and short days. Along with SPF2, its activity is required for fertility as asp1/spf2 double mutants have defects in gametogenesis and embroygenesis.	NA
Sg.3G0002820a	AT4G38180	NA	GO:0008270,GO:0005515,GO:0005634,GO:0005515,GO:0006355,GO:0006355,GO:0005515,GO:0005515,GO:0006355,GO:0006355	FAR1-related sequence 5		39946.BGIOSGA022378-PA
Sg.2G0002155a	AT5G22820	NA	GO:0005634,GO:0005634,GO:0005634,GO:0008150	ARM repeat superfamily protein		4577.GRMZM2G121692_P01
Sg.2G0002156a
Sg.2G0002152a	AT5G54260	K10865	GO:0006303,GO:0000791,GO:0008296,GO:0042138,GO:0030145,GO:0097552,GO:0042138,GO:0000723,GO:0042138,GO:0000014,GO:0006303,GO:0042138,GO:0000784,GO:0005515,GO:0000795,GO:0097552,GO:0035861,GO:0000784,GO:0007095,GO:0000785,GO:0000795,GO:0000724,GO:0007095,GO:0000724,GO:0042138,GO:0005515,GO:0097552,GO:0030870,GO:0007095,GO:0008408,GO:0000724,GO:0000723,GO:0006303,GO:0005634,GO:0008296,GO:0000014,GO:…	DNA repair and meiosis protein (Mre11)	DNA repair and meiotic recombination protein, component of MRE11 complex with RAD50 and NBS1	3711.Bra008641.1-P
Sg.2G0000787a	AT4G29090	NA	GO:0004523,GO:0004523,GO:0009507,GO:0003676	Ribonuclease H-like superfamily protein		4577.GRMZM2G324345_P01
Sg.5G0001178p1	AT2G06265	NA	GO:0008270,GO:0005634			NA
Sg.2G0000749a	AT4G29090	NA	GO:0004523,GO:0004523,GO:0009507,GO:0003676	Ribonuclease H-like superfamily protein		39947.LOC_Os02g18740.1
Sg.9G0000505a	AT1G43760	NA	GO:0003674,GO:0005575,GO:0008150	DNAse I-like superfamily protein		Endonuclease/Exonuclease/phosphatase family
Sg.2G0002503p4	AT1G43760	NA	GO:0003674,GO:0005575,GO:0008150	DNAse I-like superfamily protein		Endonuclease/Exonuclease/phosphatase family
Sg.2G0001956p1	AT4G09490	NA	GO:0003676,GO:0004523,GO:0004523	Polynucleotidyl transferase, ribonuclease H-like superfamily protein		FBOX
Sg.8G0000038a	AT5G42965	NA	GO:0004523,GO:0004523,GO:0003676,GO:0005739	Polynucleotidyl transferase, ribonuclease H-like superfamily protein		NA
Sg.5G0001065a	AT1G40087	NA	GO:0005634,GO:0008150,GO:0003674	Plant transposase (Ptta/En/Spm family)		Plant transposase (Ptta/En/Spm family)
Sg.4G0000832p2	AT1G69970	NA	GO:0045168,GO:0033612,GO:0033612,GO:0045168,GO:0033612,GO:0045168,GO:0033612,GO:0005739,GO:0048046,GO:0048046,GO:0033612	CLAVATA3/ESR-RELATED 26	Member of a large family of putative ligands homologous to the Clavata3 gene. Consists of a single exon. Can not replace CLV3 function in vivo.	CACTA, En Spm sub-class
Sg.3G0001084p1	AT1G43760	NA	GO:0003674,GO:0005575,GO:0008150	DNAse I-like superfamily protein		Retrotransposon protein
Sg.9G0001232p2	AT4G00980	NA	GO:0003676,GO:0008270,GO:0005634	zinc knuckle (CCHC-type) family protein		Transposase family tnp2
Sg.4G0000788a	AT1G66650	K04506	GO:0006511,GO:0007275,GO:0042025,GO:0006511,GO:0006511,GO:0016567,GO:0005737,GO:0008270,GO:0006511	Protein with RING/U-box and TRAF-like domains		Inherit from KOG: Retrotransposon protein
Sg.7G0002184p2	AT4G36050	K10772	GO:0005634,GO:0008311,GO:0003906,GO:0004528,GO:0004528,GO:0046403,GO:0005634,GO:0006284,GO:0080111,GO:0008311,GO:0006281,GO:0006281,GO:0005634,GO:0006281,GO:0006281,GO:0006281,GO:0005634,GO:0006284,GO:0006284,GO:0006281,GO:0004527,GO:0008270,GO:0080111,GO:0005576	endonuclease/exonuclease/phosphatase family protein	Encodes a base excision repair protein with 3'-phosphatase activity and strong 3'-5' exonuclease activity. Together with ZDP, it plays overlapping roles in the maintenance of epigenome and genome stability in plants.	NA
Sg.3G0000321p1	AT1G49310	NA	GO:0008150,GO:0003674			NA
Sg.3G0000263a	AT4G00980	NA	GO:0003676,GO:0008270,GO:0005634	zinc knuckle (CCHC-type) family protein		NA
Sg.9G0001093a	AT4G29090	NA	GO:0004523,GO:0004523,GO:0009507,GO:0003676	Ribonuclease H-like superfamily protein		Retrotransposon protein
Sg.9G0001094a	AT4G15980	NA	GO:0045490,GO:0042545,GO:0030599,GO:0042545,GO:0045490,GO:0045490,GO:0046910,GO:0048046,GO:0030599,GO:0004857	Plant invertase/pectin methylesterase inhibitor superfamily		NA
Sg.9G0000272p6	AT1G06740	NA	GO:0005634,GO:0008270		Encodes a member of a domesticated transposable element gene family MUSTANG. Members of this family are derived from transposable elements genes but gained function in plant fitness and flower development. Known members include: AT3G04605 (MUG1), AT2G30640 (MUG2), AT1G06740 (MUG3), AT5G16505 (MUG4), AT3G06940 (MUG5), AT5G48965 (MUG6), AT3G05850 (MUG7) and AT5G34853 (MUG8).	transposon protein
Sg.7G0001632a
Sg.8G0000663a	AT2G02650	NA	GO:0003676,GO:0004523,GO:0004523,GO:0005739,GO:0008150	Ribonuclease H-like superfamily protein		Inherit from KOG: Retrotransposon protein
Sg.8G0001034a	AT3G42723	NA	GO:0009506	aminoacyl-tRNA ligases;ATP binding;nucleotide binding		golgin candidate
Sg.6G0001941a	AT2G01050	NA	GO:0005634,GO:0008150	zinc ion binding;nucleic acid binding		Inherit from KOG: Retrotransposon protein
Sg.6G0001949a	AT3G42723	NA	GO:0009506	aminoacyl-tRNA ligases;ATP binding;nucleotide binding		NA
Sg.7G0001291a	AT2G01050	NA	GO:0005634,GO:0008150	zinc ion binding;nucleic acid binding		Inherit from KOG: Retrotransposon protein
Sg.1G0000432p1	AT3G22170	NA	GO:0010017,GO:0010218,GO:0045893,GO:0010017,GO:0010017,GO:1900056,GO:0001228,GO:0042753,GO:1900056,GO:1900056,GO:0005634,GO:0005634,GO:0009585,GO:0005515,GO:0007623,GO:0010017,GO:0005515,GO:0009585,GO:0045893,GO:0009585,GO:0005634,GO:0005634,GO:0045893,GO:0010218,GO:0003700,GO:0008270,GO:1900056,GO:0045893,GO:0005515,GO:0042753,GO:0009585,GO:0009585,GO:0005634	far-red elongated hypocotyls 3	A component of the PHYA signaling network, mediates the FR-HIR response to far-red light in concert with FAR1.	FAR1 DNA-binding domain
Sg.6G0000403p5	ATCG00270	NA	GO:0009772,GO:0009769,GO:0009772,GO:0009535,GO:0009579,GO:0009772,GO:0009535,GO:0009772,GO:0009523,GO:0009535,GO:0009535,GO:0009535,GO:0045157,GO:0005515,GO:0009523,GO:0009534,GO:0005739,GO:0009772,GO:0009535,GO:0009535,GO:0009535,GO:0009523,GO:0009535,GO:0009769,GO:0009535,GO:0009523,GO:0003729,GO:0009535,GO:0045156,GO:0010287,GO:0009507,GO:0009536,GO:0010287,GO:0009534,GO:0009534,GO:0009535,GO:…	photosystem II reaction center protein D	PSII D2 protein	One of the two reaction center proteins of photosystem II (PSII), D2 is needed for assembly of a stable PSII complex (By similarity)
Sg.1G0002860p1	AT3G22170	NA	GO:0010017,GO:0010218,GO:0045893,GO:0010017,GO:0010017,GO:1900056,GO:0001228,GO:0042753,GO:1900056,GO:1900056,GO:0005634,GO:0005634,GO:0009585,GO:0005515,GO:0007623,GO:0010017,GO:0005515,GO:0009585,GO:0045893,GO:0009585,GO:0005634,GO:0005634,GO:0045893,GO:0010218,GO:0003700,GO:0008270,GO:1900056,GO:0045893,GO:0005515,GO:0042753,GO:0009585,GO:0009585,GO:0005634	far-red elongated hypocotyls 3	A component of the PHYA signaling network, mediates the FR-HIR response to far-red light in concert with FAR1.	Inherit from NOG: MULE transposase domain
Sg.3G0000451a	AT2G39830	NA	GO:0032875,GO:0043130,GO:0032875,GO:0009507,GO:0008233,GO:0032875,GO:0032875,GO:0005515,GO:0005515,GO:0043130,GO:0008233,GO:0032875,GO:0010088,GO:0048364,GO:0032875,GO:0032875,GO:0032875,GO:0048364,GO:0005515	DA1-related protein 2	Essential for early phloem development and function, and for root system development.DAR2 is a member of a small (7 member) ubiquitin binding protein family. It appears to play a role in regulation of endoreduplication in leaf epidermal tissue.	CACTA, En Spm sub-class
Sg.1G0002233p6	AT1G06740	NA	GO:0005634,GO:0008270		Encodes a member of a domesticated transposable element gene family MUSTANG. Members of this family are derived from transposable elements genes but gained function in plant fitness and flower development. Known members include: AT3G04605 (MUG1), AT2G30640 (MUG2), AT1G06740 (MUG3), AT5G16505 (MUG4), AT3G06940 (MUG5), AT5G48965 (MUG6), AT3G05850 (MUG7) and AT5G34853 (MUG8).	transposon protein
Sg.1G0002435p6	AT1G67960	NA	GO:0005788,GO:0009793,GO:0005634,GO:0009793,GO:0010183,GO:0035437,GO:0005783,GO:0009793,GO:0010183,GO:0009793,GO:0010183,GO:0035437,GO:0005783,GO:0010183,GO:0009793,GO:0005788,GO:0010183,GO:0030176		POD1 is involved in pollen tube guidence and early embryo patterning.	Eukaryotic membrane protein family
Sg.8G0002328a	AT5G60040	K03018	GO:0005634,GO:0006351,GO:0003899,GO:0006351,GO:0005634,GO:0003899,GO:0005666,GO:0006351,GO:0005666,GO:0006351,GO:0003899,GO:0003677,GO:0003899	nuclear RNA polymerase C1	Encodes a subunit of RNA polymerase III (aka RNA polymerase C).	NA
Sg.1G0002565p1	AT3G22860	K03252	GO:0006413,GO:0031369,GO:0005737,GO:0006413,GO:0003743,GO:0005852,GO:0006413	eukaryotic translation initiation factor 3 subunit C2	member of eIF3c - eukaryotic initiation factor 3c	Plant transposase (Ptta/En/Spm family)
Sg.8G0000740a
Sg.9G0001634b	AT4G21710	K03010	GO:0009793,GO:0009793,GO:0005665,GO:0005665,GO:0003899,GO:0005665,GO:0035196,GO:0005665,GO:0005665,GO:0032549,GO:0005665,GO:0009506,GO:0035196,GO:0005665,GO:0006351,GO:0006351,GO:0005665,GO:0003899,GO:0009793,GO:0005665,GO:0005829,GO:0003899,GO:0005665,GO:0005665,GO:0009793,GO:0003677,GO:0005634,GO:0005665,GO:0006351,GO:0035196,GO:0009793,GO:0006351,GO:0003899	DNA-directed RNA polymerase family protein	Encodes the unique second-largest subunit of DNA-dependent RNA polymerase II; the ortholog of budding yeast RPB2 and a homolog of the E. coli RNA polymerase beta subunit.	CACTA, En Spm sub-class
Sg.2G0003025b	AT4G29090	NA	GO:0004523,GO:0004523,GO:0009507,GO:0003676	Ribonuclease H-like superfamily protein		Retrotransposon protein
Sg.4G0001168p1	AT4G38180	NA	GO:0008270,GO:0005515,GO:0005634,GO:0005515,GO:0006355,GO:0006355,GO:0005515,GO:0005515,GO:0006355,GO:0006355	FAR1-related sequence 5		FAR1 DNA-binding domain
Sg.2G0002071a	AT2G45460	NA	GO:0005737,GO:0005737,GO:0005737,GO:0005737	SMAD/FHA domain-containing protein		NA
Sg.2G0002068a	AT4G04650	NA	GO:0009409,GO:0009409,GO:0010319,GO:0010319	RNA-directed DNA polymerase (reverse transcriptase)-related family protein		RNA-directed DNA polymerase (Reverse transcriptase)-related family protein
Sg.3G0000388p4	AT5G39775	NA	GO:0005575,GO:0003674,GO:0008150			Retrotransposon protein
Sg.5G0001284p2	ATMG01250	NA	GO:0005739	RNA-directed DNA polymerase (reverse transcriptase)		Endonuclease/Exonuclease/phosphatase family
Sg.9G0000525a	AT3G09510	NA	GO:0008150,GO:0003676,GO:0004523,GO:0004523	Ribonuclease H-like superfamily protein		Inherit from KOG: Retrotransposon protein
Sg.9G0000524a	AT3G44670	NA	GO:0042742,GO:0006952,GO:0043531,GO:0042742,GO:0043531,GO:0042742,GO:0007165	Disease resistance protein (TIR-NBS-LRR class) family		resistance protein
Sg.2G0002480a	AT5G18510	NA	GO:0005634,GO:0008150	Aminotransferase-like, plant mobile domain family protein		Conserved gene of
Sg.5G0001357p5	AT1G40087	NA	GO:0005634,GO:0008150,GO:0003674	Plant transposase (Ptta/En/Spm family)		Plant transposase (Ptta/En/Spm family)
Sg.4G0000105a	AT3G27860	NA	GO:0008150,GO:0005634,GO:0005634,GO:0003674	Tudor/PWWP/MBT superfamily protein		NA
Sg.7G0001894a	ATMG00860	NA	GO:0008150,GO:0005739,GO:0003674	DNA/RNA polymerases superfamily protein		Retrotransposon protein
Sg.7G0001585a	AT2G45460	NA	GO:0005737,GO:0005737,GO:0005737,GO:0005737	SMAD/FHA domain-containing protein		NA
Sg.7G0002166a	AT1G52603	NA	GO:0008270,GO:0009507			GRF zinc finger
Sg.7G0001986a	AT4G15090	NA	GO:0045893,GO:0010017,GO:0010017,GO:0009639,GO:0042753,GO:0010017,GO:0010017,GO:0005515,GO:0010018,GO:0005634,GO:0010017,GO:0010017,GO:0005634,GO:0045893,GO:0010017,GO:0005634,GO:0005634,GO:1900056,GO:0045893,GO:0005634,GO:0045893,GO:0008270,GO:0010218,GO:0003700,GO:0010018,GO:0010218,GO:0010017,GO:0010018,GO:0005634,GO:0005634,GO:1900056,GO:0010018	FRS (FAR1 Related Sequences) transcription factor family	Encodes a nuclear localized protein involved in far red light response signaling. Loss of function mutants are defective in far red light responses. Interacts with homologous gene FHY3.	protein FAR1-RELATED SEQUENCE
Sg.7G0001987a	AT1G52603	NA	GO:0008270,GO:0009507			GRF zinc finger
Sg.8G0000794a	AT1G79620	NA	GO:0006468,GO:0005886,GO:0016310,GO:0005886,GO:0005515,GO:0004672,GO:0005886,GO:0005515,GO:0004672,GO:0005739,GO:0051512,GO:0006468,GO:0005886,GO:1901347,GO:0006468,GO:0051512,GO:0004672,GO:0004672,GO:0051512,GO:0051512,GO:0005515,GO:0016301,GO:0005515,GO:0005515,GO:0005886,GO:0006468,GO:0006468,GO:0006468,GO:0051512,GO:0004672,GO:0006468,GO:0006468,GO:0004672,GO:0005886,GO:0016310,GO:0006468	Leucine-rich repeat protein kinase family protein	VRLK1 is a LRR kinase involved in switching between cell elongation and secondary cell wall thickening.VRLK1 is a member of a gene family that includes a small number of recently duplicated paralogs.	CACTA, En Spm sub-class
Sg.1G0002120p3	AT1G05920	NA	GO:0005634	Domain of unknown function (DUF313)		NA
Sg.1G0001924a	AT3G24850	NA	GO:0005634	Domain of unknown function (DUF313)		resistance protein
Sg.5G0001080p5	AT3G01410	NA	GO:0005737,GO:0005634,GO:0004523,GO:0005737,GO:0004523,GO:0003676	Polynucleotidyl transferase, ribonuclease H-like superfamily protein		Retrotransposon protein
Sg.4G0002870p2	AT2G06265	NA	GO:0008270,GO:0005634			GRF zinc finger
Sg.9G0001167a	AT3G09510	NA	GO:0008150,GO:0003676,GO:0004523,GO:0004523	Ribonuclease H-like superfamily protein		Reverse transcriptase (RNA-dependent DNA polymerase)
Sg.3G0000066a	AT1G40087	NA	GO:0005634,GO:0008150,GO:0003674	Plant transposase (Ptta/En/Spm family)		NA
Sg.3G0000878a	AT3G41762	NA	GO:0005739			NA
Sg.3G0000887a	AT3G44120	NA	GO:0008150,GO:0003674	F-box and associated interaction domains-containing protein		NA
Sg.3G0000900a	AT2G45600	NA	GO:0016787,GO:0005634,GO:0080030	alpha/beta-Hydrolases superfamily protein		Ulp1 protease family, C-terminal catalytic domain
Sg.4G0000535a	AT4G29090	NA	GO:0004523,GO:0004523,GO:0009507,GO:0003676	Ribonuclease H-like superfamily protein		Retrotransposon protein
Sg.2G0000035a	AT2G01050	NA	GO:0005634,GO:0008150	zinc ion binding;nucleic acid binding		3694.POPTR_0005s01170.1
Sg.2G0002871a	AT5G44790	K17686	GO:0009723,GO:0009873,GO:0005794,GO:0009873,GO:0043682,GO:0009723,GO:0009873,GO:0009873,GO:0005768,GO:0009873,GO:0009873,GO:0005507,GO:0009873,GO:0009873,GO:0009873,GO:0015662,GO:0009873,GO:0005794,GO:0009873,GO:0009873,GO:0005802,GO:0010119,GO:0005375,GO:0005794,GO:0005794,GO:0005802	copper-exporting ATPase / responsive-to-antagonist 1 / copper-transporting ATPase (RAN1)	ATP dependent copper transporter vital for ethylene response pathway	59689.fgenesh2_kg.8__317__AT5G44790.1
Sg.2G0002868a	AT5G41570	NA	GO:0006355,GO:0006355,GO:0006355,GO:0006355,GO:0005634,GO:0003700,GO:0003700,GO:0005515,GO:0006355,GO:0006355,GO:0006355,GO:0003700,GO:0006355,GO:0043565	WRKY DNA-binding protein 24	member of WRKY Transcription Factor; Group II-c	29760.VIT_05s0136g00210.t01
Sg.8G0002314a
Sg.7G0001847t1	AT2G01050	NA	GO:0005634,GO:0008150	zinc ion binding;nucleic acid binding		3694.POPTR_0005s01170.1
Sg.7G0001846p2	AT1G80750	K02937	GO:0005829,GO:0003735,GO:0005737,GO:0000463,GO:0022625,GO:0000463,GO:0005730,GO:0022625,GO:0022625,GO:0003723,GO:0022625,GO:0000463	Ribosomal protein L30/L7 family protein	Cytosolic ribosomal 60S subunit protein.	NA
Sg.7G0001845p1	AT4G04605	NA	GO:0005634			4081.Solyc02g080860.1.1
Sg.2G0002611p8	AT3G05850	NA	GO:0008270,GO:0005634		Encodes a member of a domesticated transposable element gene family MUSTANG. Members of this family are derived from transposable elements genes but gained function in plant fitness and flower development. Known members include: AT3G04605 (MUG1), AT2G30640 (MUG2), AT1G06740 (MUG3), AT5G16505 (MUG4), AT3G06940 (MUG5), AT5G48965 (MUG6), AT3G05850 (MUG7) and AT5G34853 (MUG8).	39947.LOC_Os04g26170.1
Sg.7G0001416a	AT1G80010	K17604	GO:0008270,GO:0006355,GO:0005634,GO:0006355,GO:0006355,GO:0006355	FAR1-related sequence 8		NA
Sg.7G0001391a	AT1G76320	NA	GO:0006355,GO:0006355,GO:0005634,GO:0005634,GO:0006355,GO:0008270,GO:0005634,GO:0006355,GO:0005634	FAR1-related sequence 4		NA
Sg.3G0000112p3	AT2G39140	NA	GO:0032544,GO:0000488,GO:0009507,GO:0000489,GO:0000489,GO:0000488,GO:0000489,GO:0000488,GO:0009982,GO:0001522,GO:0000488,GO:0009536,GO:0009507,GO:0009507,GO:0032544,GO:0032544,GO:0009982,GO:0000489,GO:0000489,GO:0009501,GO:0001522,GO:0000488,GO:0032544,GO:0003729,GO:0009507,GO:0000488,GO:0000489	pseudouridine synthase family protein	Suppressor of var2 variegation phenotype. Chloroplast localized. Loss of function mutant has defects in chloroplast protein translation and rRNA processing. Similar in sequence to pseudouridine synthase proteins.	29760.VIT_14s0006g01840.t01
Sg.1G0002676a	AT1G10240	NA	GO:0005634,GO:0006355,GO:0006355,GO:0005515,GO:0006355,GO:0006355,GO:0008270,GO:0005634	FAR1-related sequence 11		NA
Sg.1G0002667a	AT1G48410	K11593	GO:0005515,GO:0060145,GO:0060145,GO:0016441,GO:0004521,GO:0009616,GO:0005737,GO:0051607,GO:0005634,GO:0035195,GO:0035195,GO:0035195,GO:0009793,GO:0005515,GO:0009850,GO:0005515,GO:0005634,GO:0030154,GO:0005515,GO:0005737,GO:0048830,GO:0009733,GO:0009733,GO:0016441,GO:0005737,GO:0045087,GO:0009965,GO:0035195,GO:0009616,GO:0005515,GO:0051607,GO:0010305,GO:0045087,GO:0035195,GO:0009793,GO:0009955,GO:…	Stabilizer of iron transporter SufD / Polynucleotidyl transferase	Encodes an RNA Slicer that selectively recruits microRNAs and siRNAs. There is currently no evidence that AGO1 Slicer is in a high molecular weight RNA-induced silencing complex (RISC). Mutants are defective in post-transcriptional gene silencing and have pleiotropic developmental and morphological defects. Through its action on the regulation of ARF17 expression, the protein regulates genes invo…	4558.Sb08g009201.1
Sg.1G0002675a	AT2G27110	NA	GO:0005515,GO:0005634,GO:0005515,GO:0005515,GO:0008270,GO:0009506,GO:0005515,GO:0005515,GO:0006355,GO:0005515,GO:0005634,GO:0005515,GO:0005515,GO:0005515,GO:0006355,GO:0005515,GO:0005515,GO:0006355,GO:0005634,GO:0005515,GO:0006355,GO:0005515	FAR1-related sequence 3		39946.BGIOSGA025537-PA
Sg.3G0002366a	AT1G49050	NA	GO:0050832,GO:0005515,GO:0004190,GO:0050832,GO:0004190,GO:0004190,GO:0004190,GO:0005576,GO:0050832	Eukaryotic aspartyl protease family protein	Encodes a member of the aspartyl protease family. Interacts with BAGP1 and BAG6 and appears to be required for cleavage of BAG6 as BAG6 is not cleaved in APCB1 mutant backgrounds.	NA
Sg.5G0002415p2	AT1G69290	NA	GO:0009507,GO:0003674,GO:0008150	Pentatricopeptide repeat (PPR) superfamily protein		15368.BRADI2G17770.1
Sg.6G0001805p4	AT3G20898	NA	GO:0032875,GO:0045786,GO:0045839,GO:0045839,GO:0045786,GO:0032875,GO:0032875,GO:0045839,GO:0005634,GO:0032875,GO:0005634			NA
Sg.5G0002044p1	AT1G73220	NA	GO:0015839,GO:0010150,GO:0015226,GO:0010150,GO:0005886,GO:0015144,GO:0005886	organic cation/carnitine transporter1	Encodes Organic Cation Transporter 1 (OCT1), likely to be involved in polyamine transport.	39947.LOC_Os11g09750.1
Sg.4G0001233p1	AT4G13250	K13606	GO:0010304,GO:0005515,GO:0015996,GO:0010304,GO:0034256,GO:0010304,GO:0010304,GO:0015996,GO:0015996,GO:0009507,GO:0010304,GO:0010304,GO:0015996,GO:0015996,GO:0034256,GO:0010304,GO:0010304,GO:0015996	NAD(P)-binding Rossmann-fold superfamily protein	Encodes a chlorophyll b reductase involved in the degradation of chlorophyll b and LHCII (light harvesting complex II).	4555.Si002488m
Sg.1G0000331a	AT5G27270	NA	GO:0003729,GO:0009507,GO:0009507,GO:0009507	Tetratricopeptide repeat (TPR)-like superfamily protein		3847.GLYMA07G18561.1
Sg.1G0000332a	AT3G05850	NA	GO:0008270,GO:0005634		Encodes a member of a domesticated transposable element gene family MUSTANG. Members of this family are derived from transposable elements genes but gained function in plant fitness and flower development. Known members include: AT3G04605 (MUG1), AT2G30640 (MUG2), AT1G06740 (MUG3), AT5G16505 (MUG4), AT3G06940 (MUG5), AT5G48965 (MUG6), AT3G05850 (MUG7) and AT5G34853 (MUG8).	3847.GLYMA20G36922.1
Sg.7G0000516p1	AT1G52520	NA	GO:0006355,GO:0006355,GO:0005634,GO:0006355,GO:0008270,GO:0006355	FAR1-related sequence 6		NA
Sg.2G0001309a	AT3G09510	NA	GO:0008150,GO:0003676,GO:0004523,GO:0004523	Ribonuclease H-like superfamily protein		4577.GRMZM2G324345_P01
Sg.2G0002133p3	AT1G76320	NA	GO:0006355,GO:0006355,GO:0005634,GO:0005634,GO:0006355,GO:0008270,GO:0005634,GO:0006355,GO:0005634	FAR1-related sequence 4		15368.BRADI3G51320.1
Sg.4G0000836p12	AT3G01328	NA	GO:0003674,GO:0008150,GO:0005575	ECA1-like gametogenesis related family protein	Encodes a ECA1 gametogenesis related family protein	4533.OB10G12270.1
Sg.4G0003022p1	AT1G40390	NA	GO:0003674,GO:0005634,GO:0008150	DNAse I-like superfamily protein		3694.POPTR_0019s06550.1
Sg.3G0000433p7	AT1G50750	NA	GO:0009507	Plant mobile domain protein family		4113.PGSC0003DMT400035683
Sg.2G0001935a	AT1G17930	NA	GO:0048507,GO:0005634	Aminotransferase-like, plant mobile domain family protein		39946.BGIOSGA002313-PA
Sg.2G0001958a	AT3G22170	NA	GO:0010017,GO:0010218,GO:0045893,GO:0010017,GO:0010017,GO:1900056,GO:0001228,GO:0042753,GO:1900056,GO:1900056,GO:0005634,GO:0005634,GO:0009585,GO:0005515,GO:0007623,GO:0010017,GO:0005515,GO:0009585,GO:0045893,GO:0009585,GO:0005634,GO:0005634,GO:0045893,GO:0010218,GO:0003700,GO:0008270,GO:1900056,GO:0045893,GO:0005515,GO:0042753,GO:0009585,GO:0009585,GO:0005634	far-red elongated hypocotyls 3	A component of the PHYA signaling network, mediates the FR-HIR response to far-red light in concert with FAR1.	15368.BRADI4G34550.1
Sg.2G0001951a	AT3G55410	K00164	GO:0004591,GO:0045252,GO:0050897,GO:0005739,GO:0006099,GO:0005829,GO:0005739,GO:0005739,GO:0008270,GO:0030976,GO:0005739,GO:0005739,GO:0006099	2-oxoglutarate dehydrogenase, E1 component		59689.fgenesh2_kg.5__1960__AT3G55410.1
Sg.2G0001956a	AT2G34320	NA	GO:0004523,GO:0003676,GO:0005575,GO:0004523,GO:0008150	Polynucleotidyl transferase, ribonuclease H-like superfamily protein		4533.OB01G37910.1
Sg.1G0002633p2
Sg.2G0001934a	AT3G22260	NA	GO:0009507,GO:0005886,GO:0005886,GO:0009507,GO:0004843,GO:0016579,GO:0009507,GO:0009507,GO:0016579,GO:0009507,GO:0004843	Cysteine proteinases superfamily protein		3847.GLYMA02G00300.1
Sg.2G0001947a
Sg.7G0001261p2	AT3G29750	NA	GO:0008150,GO:0003674,GO:0005575	Eukaryotic aspartyl protease family protein		3711.Bra033016.1-P
Sg.2G0001937a	AT2G04865	NA	GO:0005634,GO:0005634,GO:0008150,GO:0005634	Aminotransferase-like, plant mobile domain family protein	Encodes a nuclear localized aminotransferase-like protein containing a plant mobile domain. The mRNA is cell-to-cell mobile.	29760.VIT_09s0002g04770.t01
Sg.2G0001932a	AT3G04330	NA	NA	Kunitz family trypsin and protease inhibitor protein		NA
Sg.5G0000077p6	AT3G01410	NA	GO:0005737,GO:0005634,GO:0004523,GO:0005737,GO:0004523,GO:0003676	Polynucleotidyl transferase, ribonuclease H-like superfamily protein		39947.LOC_Os11g44770.1
Sg.7G0001691a	AT3G06910	K08592	GO:0005634,GO:0005737,GO:0016929,GO:0005634,GO:0070140,GO:0016929,GO:0016926,GO:0070140,GO:0016926,GO:0009506,GO:0016926,GO:0016926	UB-like protease 1A	Encodes a deSUMOylating enzyme. In vitro it has both peptidase activity and isopeptidase activity: it can cleave the C-terminal residues from SUMO to activate it for attachment to a target protein and it can also act on the isopeptide bond between SUMO and another protein. In vitro assays suggest that this enzyme is active against SUMO1 and SUMO2. It has weak activity with SUMO3 and cannot act on…	3847.GLYMA05G23600.1
Sg.2G0001956p2	AT3G09510	NA	GO:0008150,GO:0003676,GO:0004523,GO:0004523	Ribonuclease H-like superfamily protein		39946.BGIOSGA028197-PA
Sg.2G0001956p3	AT4G09490	NA	GO:0003676,GO:0004523,GO:0004523	Polynucleotidyl transferase, ribonuclease H-like superfamily protein		FBOX
Sg.3G0000069p5	AT4G29090	NA	GO:0004523,GO:0004523,GO:0009507,GO:0003676	Ribonuclease H-like superfamily protein		39947.LOC_Os12g29700.1
Sg.1G0002860a	AT3G22170	NA	GO:0010017,GO:0010218,GO:0045893,GO:0010017,GO:0010017,GO:1900056,GO:0001228,GO:0042753,GO:1900056,GO:1900056,GO:0005634,GO:0005634,GO:0009585,GO:0005515,GO:0007623,GO:0010017,GO:0005515,GO:0009585,GO:0045893,GO:0009585,GO:0005634,GO:0005634,GO:0045893,GO:0010218,GO:0003700,GO:0008270,GO:1900056,GO:0045893,GO:0005515,GO:0042753,GO:0009585,GO:0009585,GO:0005634	far-red elongated hypocotyls 3	A component of the PHYA signaling network, mediates the FR-HIR response to far-red light in concert with FAR1.	29760.VIT_03s0038g03060.t01
Sg.1G0002861a	AT1G48120	NA	GO:0004722,GO:0005634,GO:0005829,GO:0004722,GO:0005634	hydrolases;protein serine/threonine phosphatases	Encodes a nuclear localized aminotransferase-like protein containing a plant mobile domain.	NA
Sg.3G0000597p2	AT1G10240	NA	GO:0005634,GO:0006355,GO:0006355,GO:0005515,GO:0006355,GO:0006355,GO:0008270,GO:0005634	FAR1-related sequence 11		NA
Sg.6G0001399a	AT2G06105	NA	GO:0005739			39947.LOC_Os04g16630.1
Sg.1G0002799a	AT2G42580	NA	GO:0005737,GO:0009734,GO:0009734,GO:0010305,GO:0009742,GO:0009742,GO:0005515,GO:0005515,GO:0005515,GO:0009742,GO:0009742,GO:0005829,GO:0005515,GO:0009734,GO:0009734,GO:0009742,GO:0009742,GO:0005515,GO:0005515,GO:0005886,GO:0009742,GO:0006970,GO:0009742,GO:0005515,GO:0006970	tetratricopetide-repeat thioredoxin-like 3	Encodes a member of the TTL family and contains a thioredoxin like domain and three tandom TPRs. Interacts physically with BRL2/VH1 and appears to play a role in brassiosteroid and auxin signaling. Belongs to one of the 36 carboxylate clamp (CC)-tetratricopeptide repeat (TPR) proteins (Prasad 2010, Pubmed ID: 20856808) with potential to interact with Hsp90/Hsp70 as co-chaperones. The TTL family i…	3847.GLYMA07G18561.1
Sg.5G0001447p6	AT1G48410	K11593	GO:0005515,GO:0060145,GO:0060145,GO:0016441,GO:0004521,GO:0009616,GO:0005737,GO:0051607,GO:0005634,GO:0035195,GO:0035195,GO:0035195,GO:0009793,GO:0005515,GO:0009850,GO:0005515,GO:0005634,GO:0030154,GO:0005515,GO:0005737,GO:0048830,GO:0009733,GO:0009733,GO:0016441,GO:0005737,GO:0045087,GO:0009965,GO:0035195,GO:0009616,GO:0005515,GO:0051607,GO:0010305,GO:0045087,GO:0035195,GO:0009793,GO:0009955,GO:…	Stabilizer of iron transporter SufD / Polynucleotidyl transferase	Encodes an RNA Slicer that selectively recruits microRNAs and siRNAs. There is currently no evidence that AGO1 Slicer is in a high molecular weight RNA-induced silencing complex (RISC). Mutants are defective in post-transcriptional gene silencing and have pleiotropic developmental and morphological defects. Through its action on the regulation of ARF17 expression, the protein regulates genes invo…	NA
Sg.5G0001447p4	AT5G54630	NA	GO:0006355,GO:0006355,GO:0003700,GO:0006355,GO:0006355,GO:0005634	zinc finger protein-related		NA
Sg.5G0001973a	AT5G27270	NA	GO:0003729,GO:0009507,GO:0009507,GO:0009507	Tetratricopeptide repeat (TPR)-like superfamily protein		NA
Sg.5G0001508a	AT4G15090	NA	GO:0045893,GO:0010017,GO:0010017,GO:0009639,GO:0042753,GO:0010017,GO:0010017,GO:0005515,GO:0010018,GO:0005634,GO:0010017,GO:0010017,GO:0005634,GO:0045893,GO:0010017,GO:0005634,GO:0005634,GO:1900056,GO:0045893,GO:0005634,GO:0045893,GO:0008270,GO:0010218,GO:0003700,GO:0010018,GO:0010218,GO:0010017,GO:0010018,GO:0005634,GO:0005634,GO:1900056,GO:0010018	FRS (FAR1 Related Sequences) transcription factor family	Encodes a nuclear localized protein involved in far red light response signaling. Loss of function mutants are defective in far red light responses. Interacts with homologous gene FHY3.	NA
Sg.6G0001552a	AT1G12780	K01784	GO:0003723,GO:0005829,GO:0005829,GO:0005886,GO:0046983,GO:0045227,GO:0045227,GO:0045227,GO:0033358,GO:0046369,GO:0005829,GO:0046369,GO:0003978,GO:0033358,GO:0033358,GO:0045227,GO:0005829,GO:0050373,GO:0006364,GO:0003978,GO:0006012,GO:0005829,GO:0003978,GO:0006364,GO:0003978,GO:0033358,GO:0006364,GO:0046369,GO:0045227,GO:0006012,GO:0003978	UDP-D-glucose/UDP-D-galactose 4-epimerase 1	Encodes a UDP-glucose epimerase that catalyzes the interconversion of the sugar nucleotides UDP-glucose UDP-galactose via a UDP-4-keto-hexose intermediate. Responsive to stress.	4533.OB03G35850.1
Sg.6G0001572a	AT4G08730	NA	GO:0005575,GO:0008150,GO:0003674	RNA-binding protein		39947.LOC_Os02g34120.1
Sg.3G0003038a	AT1G48605	K01598	GO:0010181,GO:0015937,GO:0005737,GO:0071513,GO:0015937,GO:0042538,GO:0015937,GO:0004633,GO:0010181,GO:0042538,GO:0015937,GO:0015937,GO:0010181,GO:0015937,GO:0015937,GO:0004633,GO:0015937,GO:0010181,GO:0015937,GO:0015937,GO:0015937,GO:0015937	Flavoprotein	Encodes a protein similar to yeast HAL3, which regulates the cell cycle and tolerance to salt stress through inhibition of the PPZ1 type-1 protein phosphatase. AtHAL3b mRNA levels are induced by salt stress. HAL3B presumably encodes for phosphopantothenoylcysteine decarboxylase being involved in Coenzyme A biosynthesis as indicated by functional complementation of a double mutant hal3 aaBb.	NA
Sg.3G0003037a	AT3G22170	NA	GO:0010017,GO:0010218,GO:0045893,GO:0010017,GO:0010017,GO:1900056,GO:0001228,GO:0042753,GO:1900056,GO:1900056,GO:0005634,GO:0005634,GO:0009585,GO:0005515,GO:0007623,GO:0010017,GO:0005515,GO:0009585,GO:0045893,GO:0009585,GO:0005634,GO:0005634,GO:0045893,GO:0010218,GO:0003700,GO:0008270,GO:1900056,GO:0045893,GO:0005515,GO:0042753,GO:0009585,GO:0009585,GO:0005634	far-red elongated hypocotyls 3	A component of the PHYA signaling network, mediates the FR-HIR response to far-red light in concert with FAR1.	3847.GLYMA02G00300.1
Sg.3G0000506p5	AT3G22170	NA	GO:0010017,GO:0010218,GO:0045893,GO:0010017,GO:0010017,GO:1900056,GO:0001228,GO:0042753,GO:1900056,GO:1900056,GO:0005634,GO:0005634,GO:0009585,GO:0005515,GO:0007623,GO:0010017,GO:0005515,GO:0009585,GO:0045893,GO:0009585,GO:0005634,GO:0005634,GO:0045893,GO:0010218,GO:0003700,GO:0008270,GO:1900056,GO:0045893,GO:0005515,GO:0042753,GO:0009585,GO:0009585,GO:0005634	far-red elongated hypocotyls 3	A component of the PHYA signaling network, mediates the FR-HIR response to far-red light in concert with FAR1.	39947.LOC_Os11g45530.1
Sg.3G0001196a	AT1G43760	NA	GO:0003674,GO:0005575,GO:0008150	DNAse I-like superfamily protein		3694.POPTR_0001s36990.1
Sg.4G0000070a	AT5G55160	K12160	GO:0005829,GO:0005634,GO:0005737,GO:0044389,GO:0009536,GO:0016925,GO:0005737,GO:0009408,GO:0031386,GO:0005634,GO:0016925,GO:0009408,GO:0005737,GO:0016925,GO:0005515,GO:0031386,GO:0005737,GO:0005634	small ubiquitin-like modifier 2	Encodes a small ubiquitin-like modifier (SUMO) polypeptide that becomes covalently attached to various intracellular protein targets, much like ubiquitination, leading to post-translational modification of those targets. SUMO2 can form SUMO chains through lysine residue 10 during in vitro assays.	4555.Si032515m
Sg.9G0001102p5	AT4G15090	NA	GO:0045893,GO:0010017,GO:0010017,GO:0009639,GO:0042753,GO:0010017,GO:0010017,GO:0005515,GO:0010018,GO:0005634,GO:0010017,GO:0010017,GO:0005634,GO:0045893,GO:0010017,GO:0005634,GO:0005634,GO:1900056,GO:0045893,GO:0005634,GO:0045893,GO:0008270,GO:0010218,GO:0003700,GO:0010018,GO:0010218,GO:0010017,GO:0010018,GO:0005634,GO:0005634,GO:1900056,GO:0010018	FRS (FAR1 Related Sequences) transcription factor family	Encodes a nuclear localized protein involved in far red light response signaling. Loss of function mutants are defective in far red light responses. Interacts with homologous gene FHY3.	39947.LOC_Os11g45530.1
Sg.5G0001430a	AT3G42170	NA	GO:0009791,GO:0046983,GO:0003677,GO:0005829,GO:0003677,GO:0005515,GO:0005829,GO:0005634,GO:0005634,GO:0005829	BED zinc finger ;hAT family dimerisation domain	transposase-like gene with conserved domains from the family of hAT transposases that includes hobo from Drosophila melanogaster, Activator (Ac) from maize, and Tam3 from snapdragon but lacks several amino acids known to be essential for Ac transposition5. The DAYSLEEPER gene lacks 8 bp duplications and TIRs (a common feature of transcriptionally silent hAT transposases), however, DAYSLEEPER expr…	3847.GLYMA07G19271.1
Sg.5G0001429a	AT3G42170	NA	GO:0009791,GO:0046983,GO:0003677,GO:0005829,GO:0003677,GO:0005515,GO:0005829,GO:0005634,GO:0005634,GO:0005829	BED zinc finger ;hAT family dimerisation domain	transposase-like gene with conserved domains from the family of hAT transposases that includes hobo from Drosophila melanogaster, Activator (Ac) from maize, and Tam3 from snapdragon but lacks several amino acids known to be essential for Ac transposition5. The DAYSLEEPER gene lacks 8 bp duplications and TIRs (a common feature of transcriptionally silent hAT transposases), however, DAYSLEEPER expr…	3847.GLYMA04G34948.1
Sg.5G0001433a	AT4G29090	NA	GO:0004523,GO:0004523,GO:0009507,GO:0003676	Ribonuclease H-like superfamily protein		15368.BRADI4G21363.1
Sg.5G0001445a	AT1G43760	NA	GO:0003674,GO:0005575,GO:0008150	DNAse I-like superfamily protein		3694.POPTR_0014s19690.1
Sg.5G0001439a	AT1G43760	NA	GO:0003674,GO:0005575,GO:0008150	DNAse I-like superfamily protein		3694.POPTR_0007s05820.1
Sg.9G0001150p3	AT3G22170	NA	GO:0010017,GO:0010218,GO:0045893,GO:0010017,GO:0010017,GO:1900056,GO:0001228,GO:0042753,GO:1900056,GO:1900056,GO:0005634,GO:0005634,GO:0009585,GO:0005515,GO:0007623,GO:0010017,GO:0005515,GO:0009585,GO:0045893,GO:0009585,GO:0005634,GO:0005634,GO:0045893,GO:0010218,GO:0003700,GO:0008270,GO:1900056,GO:0045893,GO:0005515,GO:0042753,GO:0009585,GO:0009585,GO:0005634	far-red elongated hypocotyls 3	A component of the PHYA signaling network, mediates the FR-HIR response to far-red light in concert with FAR1.	39947.LOC_Os01g06852.1
Sg.2G0000170p3	AT4G36050	K10772	GO:0005634,GO:0008311,GO:0003906,GO:0004528,GO:0004528,GO:0046403,GO:0005634,GO:0006284,GO:0080111,GO:0008311,GO:0006281,GO:0006281,GO:0005634,GO:0006281,GO:0006281,GO:0006281,GO:0005634,GO:0006284,GO:0006284,GO:0006281,GO:0004527,GO:0008270,GO:0080111,GO:0005576	endonuclease/exonuclease/phosphatase family protein	Encodes a base excision repair protein with 3'-phosphatase activity and strong 3'-5' exonuclease activity. Together with ZDP, it plays overlapping roles in the maintenance of epigenome and genome stability in plants.	NA
Sg.2G0001408a	AT3G17570	NA	GO:0008150,GO:0003674	F-box and associated interaction domains-containing protein		4081.Solyc07g044920.1.1
Sg.2G0001402a	AT3G23880	NA	GO:0008150,GO:0003674,GO:0005634	F-box and associated interaction domains-containing protein		3847.GLYMA09G01330.3
Sg.2G0001510p2	AT2G17080	NA	GO:0005634,GO:0003674,GO:0008150	Arabidopsis protein of unknown function (DUF241)		3694.POPTR_0973s00200.1
Sg.2G0001403a	AT3G16210	NA	GO:0003674,GO:0008150	F-box family protein		3847.GLYMA01G44300.2
Sg.2G0001406a	AT2G02030	NA	GO:0005634,GO:0003700,GO:0005634,GO:0006355,GO:0006355,GO:0006355,GO:0006355,GO:0043565	F-box family protein		4113.PGSC0003DMT400076275
Sg.2G0001409a	AT4G12560	NA	GO:0005515,GO:0005515,GO:0005515,GO:0005634,GO:0042177,GO:0005515,GO:0005515,GO:0042177,GO:0005515,GO:0005737,GO:0005515,GO:0005515,GO:0005515,GO:0031348,GO:0005515,GO:0005515,GO:0005515,GO:0005515,GO:0005515,GO:0005515,GO:0005737,GO:0005634,GO:0042177,GO:0005515,GO:0005515,GO:0005515,GO:0005515,GO:0016567	F-box and associated interaction domains-containing protein	Encodes CPR1 (Constitutive Expresser of PR Genes 1, also known as CPR30), a F-Box protein that functions as a negative regulator of defense response and targets resistance proteins.	3847.GLYMA09G01330.3
Sg.2G0001404a	AT3G06240	NA	GO:0005515,GO:0005634,GO:0008150,GO:0005515,GO:0005515	F-box family protein		4081.Solyc07g044920.1.1
Sg.2G0001407a	AT4G12560	NA	GO:0005515,GO:0005515,GO:0005515,GO:0005634,GO:0042177,GO:0005515,GO:0005515,GO:0042177,GO:0005515,GO:0005737,GO:0005515,GO:0005515,GO:0005515,GO:0031348,GO:0005515,GO:0005515,GO:0005515,GO:0005515,GO:0005515,GO:0005515,GO:0005737,GO:0005634,GO:0042177,GO:0005515,GO:0005515,GO:0005515,GO:0005515,GO:0016567	F-box and associated interaction domains-containing protein	Encodes CPR1 (Constitutive Expresser of PR Genes 1, also known as CPR30), a F-Box protein that functions as a negative regulator of defense response and targets resistance proteins.	3847.GLYMA09G01330.3
Sg.8G0002181p4	AT2G05720	NA	GO:0080008,GO:0000398,GO:0000398,GO:0046540,GO:0080008,GO:0005634,GO:0017070,GO:0030621	Transducin/WD40 repeat-like superfamily protein		29760.VIT_14s0006g01840.t01
Sg.5G0001281p1	AT5G43720	NA	GO:0000462,GO:0005634,GO:0000462,GO:0030688,GO:0003674,GO:0005730,GO:0000462	Protein of unknown function (DUF2361)		4558.Sb06g010506.1
Sg.8G0000038p1	AT4G29090	NA	GO:0004523,GO:0004523,GO:0009507,GO:0003676	Ribonuclease H-like superfamily protein		3694.POPTR_0003s18460.1
Sg.2G0002459a	AT4G29090	NA	GO:0004523,GO:0004523,GO:0009507,GO:0003676	Ribonuclease H-like superfamily protein		39947.LOC_Os12g36390.1
Sg.2G0002469a	AT3G52700	NA	GO:0008150,GO:0003674			NA
Sg.2G0002464a	AT1G43170	K02925	GO:0022626,GO:0009793,GO:0022626,GO:0022626,GO:0009793,GO:0005737,GO:0022625,GO:0005774,GO:0003735,GO:0022626,GO:0005774,GO:0005737,GO:0022626,GO:0005634,GO:0022626,GO:0005737,GO:0009793,GO:0022625,GO:0005737,GO:0009506,GO:0005618,GO:0003735,GO:0022625,GO:0005730,GO:0005829,GO:0005886,GO:0022626,GO:0005829,GO:0005886,GO:0022626,GO:0005774,GO:0005886,GO:0022625,GO:0005774,GO:0005618,GO:0006412,GO:…	ribosomal protein 1	Encodes a cytoplasmic ribosomal protein. The mRNA is cell-to-cell mobile.	NA
Sg.2G0002327p7
Sg.8G0000985p5	AT3G04330	NA	NA	Kunitz family trypsin and protease inhibitor protein		NA
Sg.3G0000597p3	AT1G10240	NA	GO:0005634,GO:0006355,GO:0006355,GO:0005515,GO:0006355,GO:0006355,GO:0008270,GO:0005634	FAR1-related sequence 11		NA
Sg.2G0001763p7	AT2G32050	NA	GO:0003674,GO:0008380,GO:0008380,GO:0071006,GO:0005634	Family of unknown function (DUF572)		NA
Sg.4G0002713p1	AT3G05850	NA	GO:0008270,GO:0005634		Encodes a member of a domesticated transposable element gene family MUSTANG. Members of this family are derived from transposable elements genes but gained function in plant fitness and flower development. Known members include: AT3G04605 (MUG1), AT2G30640 (MUG2), AT1G06740 (MUG3), AT5G16505 (MUG4), AT3G06940 (MUG5), AT5G48965 (MUG6), AT3G05850 (MUG7) and AT5G34853 (MUG8).	4577.GRMZM2G320452_P01
Sg.2G0001413p8
Sg.3G0002665p4	AT3G05850	NA	GO:0008270,GO:0005634		Encodes a member of a domesticated transposable element gene family MUSTANG. Members of this family are derived from transposable elements genes but gained function in plant fitness and flower development. Known members include: AT3G04605 (MUG1), AT2G30640 (MUG2), AT1G06740 (MUG3), AT5G16505 (MUG4), AT3G06940 (MUG5), AT5G48965 (MUG6), AT3G05850 (MUG7) and AT5G34853 (MUG8).	3847.GLYMA10G30595.1
Sg.4G0003131p6	AT1G06720	K14569	GO:0005634,GO:0005525,GO:0000462,GO:0005525,GO:0005634,GO:0000479,GO:0042254,GO:0000479,GO:0000462,GO:0005525,GO:0030686,GO:0000462,GO:0003924,GO:0000479,GO:0005634,GO:0005634,GO:0034511,GO:0005525	P-loop containing nucleoside triphosphate hydrolases superfamily protein		3847.GLYMA10G34561.1
Sg.3G0002942p1	AT1G06740	NA	GO:0005634,GO:0008270		Encodes a member of a domesticated transposable element gene family MUSTANG. Members of this family are derived from transposable elements genes but gained function in plant fitness and flower development. Known members include: AT3G04605 (MUG1), AT2G30640 (MUG2), AT1G06740 (MUG3), AT5G16505 (MUG4), AT3G06940 (MUG5), AT5G48965 (MUG6), AT3G05850 (MUG7) and AT5G34853 (MUG8).	3847.GLYMA03G41472.1
Sg.3G0001073p1	AT3G53270	K15208	GO:0019185,GO:0005634,GO:0043565,GO:0042795,GO:0042795,GO:0005634,GO:0005634,GO:0042795,GO:0005634,GO:0005634,GO:0042796,GO:0005634,GO:0042796,GO:0005634,GO:0042796,GO:0005634,GO:0042796,GO:0042795,GO:0005634	Small nuclear RNA activating complex (SNAPc), subunit SNAP43 protein		4577.GRMZM2G015337_P01
Sg.3G0000151a	AT4G00755	NA	GO:0003674,GO:0005634,GO:0005634,GO:0008150	F-box family protein		3694.POPTR_0004s19270.1
Sg.3G0002942p3	AT1G06740	NA	GO:0005634,GO:0008270		Encodes a member of a domesticated transposable element gene family MUSTANG. Members of this family are derived from transposable elements genes but gained function in plant fitness and flower development. Known members include: AT3G04605 (MUG1), AT2G30640 (MUG2), AT1G06740 (MUG3), AT5G16505 (MUG4), AT3G06940 (MUG5), AT5G48965 (MUG6), AT3G05850 (MUG7) and AT5G34853 (MUG8).	4081.Solyc01g097030.2.1
Sg.3G0000148a	AT2G12880	NA	GO:0003676,GO:0008270,GO:0005634,GO:0008150	Zinc knuckle (CCHC-type) family protein		39947.LOC_Os04g04550.1
Sg.6G0000561a	AT2G14740	NA	GO:0006896,GO:0006623,GO:0006623,GO:0006623,GO:0005768,GO:0006623,GO:0005509,GO:0005802,GO:0006511,GO:0006511,GO:0000137,GO:0005794,GO:0005794,GO:0061630,GO:0005802,GO:0005794,GO:0017119,GO:0006896,GO:0006511,GO:0000137,GO:0061630,GO:0017119,GO:0005802,GO:0005802,GO:0005794,GO:0006623,GO:0006511,GO:0005768,GO:0005739,GO:0016020,GO:0006623	vaculolar sorting receptor 3	Encodes a vacuolar sorting receptor that participates in vacuolar sorting in vegetative tissues and in seeds. The mRNA is cell-to-cell mobile.	vacuolar-sorting receptor
Sg.5G0000077p7	AT5G39775	NA	GO:0005575,GO:0003674,GO:0008150			39947.LOC_Os02g51240.1
Sg.2G0002674p3	AT3G01410	NA	GO:0005737,GO:0005634,GO:0004523,GO:0005737,GO:0004523,GO:0003676	Polynucleotidyl transferase, ribonuclease H-like superfamily protein		39947.LOC_Os01g54160.1
Sg.3G0000446a	AT1G43760	NA	GO:0003674,GO:0005575,GO:0008150	DNAse I-like superfamily protein		4113.PGSC0003DMT400079676
Sg.8G0000992p3	AT5G39775	NA	GO:0005575,GO:0003674,GO:0008150			39947.LOC_Os12g22200.1
Sg.5G0001253p10	AT3G43590	NA	GO:0008270,GO:0003676,GO:0005634	zinc knuckle (CCHC-type) family protein		NA
Sg.4G0000240a	AT1G43760	NA	GO:0003674,GO:0005575,GO:0008150	DNAse I-like superfamily protein		3694.POPTR_0019s06550.1
Sg.4G0000197a	AT2G04520	K03236	GO:0005739,GO:0005634,GO:0003729,GO:0005829	Nucleic acid-binding, OB-fold-like protein		NA
Sg.4G0000213a	AT5G57450	K10880	GO:0033065,GO:0000722,GO:0005737,GO:0005737,GO:0045003,GO:0005515,GO:0045003,GO:0005515,GO:0051321,GO:0051321,GO:0008821,GO:0000400,GO:0008094,GO:0045003,GO:0005657,GO:0045003,GO:0000722,GO:0006302,GO:0045003,GO:0090656,GO:0003697,GO:0008821,GO:0090656,GO:0071140,GO:0045003,GO:0006302,GO:0006302,GO:0090656	homolog of X-ray repair cross complementing 3 (XRCC3)	Involved in homologous recombination and recombinational repair, mutants are sterile, hypersensitive to DNA crosslinking agents, show aberrant meiosis with extensive chromosome fragmentation	4538.ORGLA02G0178400.1
Sg.4G0000228a	AT5G13940	NA	GO:0009507,GO:0009507			3702.AT5G13940.1
Sg.4G0000229a	AT2G06105	NA	GO:0005739			39947.LOC_Os06g25210.1
Sg.2G0001947p2	AT5G62320	K09422	GO:0000976,GO:0003700,GO:0030154,GO:0005634,GO:0005634,GO:0000976	myb domain protein 99	Encodes a putative transcription factor (MYB99).	3847.GLYMA07G18561.1
Sg.6G0001622a	AT5G53170	K08955	GO:0009941,GO:0009536,GO:0009507,GO:0005739,GO:0004222,GO:0004176,GO:0009536,GO:0010304,GO:0010304,GO:0004176,GO:0004176,GO:0009507,GO:0010304,GO:0004222,GO:0009408,GO:0009507,GO:0010304,GO:0009408,GO:0009941,GO:0005739,GO:0009941,GO:0004176,GO:0006508	FTSH protease 11	encodes an FtsH protease that is localized to the chloroplast and the mitochondrion	NA
Sg.6G0001621a	AT4G15090	NA	GO:0045893,GO:0010017,GO:0010017,GO:0009639,GO:0042753,GO:0010017,GO:0010017,GO:0005515,GO:0010018,GO:0005634,GO:0010017,GO:0010017,GO:0005634,GO:0045893,GO:0010017,GO:0005634,GO:0005634,GO:1900056,GO:0045893,GO:0005634,GO:0045893,GO:0008270,GO:0010218,GO:0003700,GO:0010018,GO:0010218,GO:0010017,GO:0010018,GO:0005634,GO:0005634,GO:1900056,GO:0010018	FRS (FAR1 Related Sequences) transcription factor family	Encodes a nuclear localized protein involved in far red light response signaling. Loss of function mutants are defective in far red light responses. Interacts with homologous gene FHY3.	3847.GLYMA05G03960.1
Sg.1G0000251a	AT4G38170	NA	GO:0006355,GO:0006355,GO:0006355,GO:0006355,GO:0008270	FAR1-related sequence 9		39947.LOC_Os02g34590.1
Sg.1G0000250a	AT4G38180	NA	GO:0008270,GO:0005515,GO:0005634,GO:0005515,GO:0006355,GO:0006355,GO:0005515,GO:0005515,GO:0006355,GO:0006355	FAR1-related sequence 5		39947.LOC_Os03g06860.1
Sg.6G0001308p2	AT2G45460	NA	GO:0005737,GO:0005737,GO:0005737,GO:0005737	SMAD/FHA domain-containing protein		NA
Sg.3G0002640p2	AT3G05850	NA	GO:0008270,GO:0005634		Encodes a member of a domesticated transposable element gene family MUSTANG. Members of this family are derived from transposable elements genes but gained function in plant fitness and flower development. Known members include: AT3G04605 (MUG1), AT2G30640 (MUG2), AT1G06740 (MUG3), AT5G16505 (MUG4), AT3G06940 (MUG5), AT5G48965 (MUG6), AT3G05850 (MUG7) and AT5G34853 (MUG8).	39947.LOC_Os03g44590.1
Sg.4G0001008p9
Sg.5G0001253p11	AT3G43590	NA	GO:0008270,GO:0003676,GO:0005634	zinc knuckle (CCHC-type) family protein		29760.VIT_18s0001g09780.t01
Sg.5G0001561p3	AT4G38180	NA	GO:0008270,GO:0005515,GO:0005634,GO:0005515,GO:0006355,GO:0006355,GO:0005515,GO:0005515,GO:0006355,GO:0006355	FAR1-related sequence 5		39947.LOC_Os11g45530.1
Sg.7G0002246p1
Sg.6G0003185b	AT2G01050	NA	GO:0005634,GO:0008150	zinc ion binding;nucleic acid binding		Inherit from KOG: Retrotransposon protein
Sg.8G0001896p1	AT5G42905	NA	GO:0003676,GO:0004523,GO:0005575,GO:0004523	Polynucleotidyl transferase, ribonuclease H-like superfamily protein		RNase H family protein
Sg.4G0000308a	AT1G40087	NA	GO:0005634,GO:0008150,GO:0003674	Plant transposase (Ptta/En/Spm family)		4081.Solyc05g040070.1.1
Sg.7G0001545p2	AT1G24460	NA	GO:0032588,GO:0009651,GO:0099022,GO:0048364,GO:0005802,GO:0005802,GO:0007034,GO:0032588,GO:0005737,GO:0099022,GO:0048364,GO:0032588,GO:0010031,GO:0007034,GO:0099022,GO:0005634,GO:0009651,GO:0005737,GO:0005515		Encodes a novel protein that co-immunoprecipitates with SYP41. It is involved in vacuolar trafficking and salt tolerance, potentially via a role in vesicle fusion and in maintaining TGN structure or identity. Mutants display delayed formation of the Brefeldin A (BFA) compartment in cotyledons upon application of BFA.	4081.Solyc04g005730.2.1
Sg.4G0000274a	AT1G04960	NA	GO:0008150,GO:0005576,GO:0003674	Protein of unknown function (DUF1664)		4081.Solyc08g082730.2.1
Sg.4G0000286a	AT1G40087	NA	GO:0005634,GO:0008150,GO:0003674	Plant transposase (Ptta/En/Spm family)		39947.LOC_Os01g56260.1
Sg.4G0000280a	AT3G56750	NA	GO:0005794,GO:0005794,GO:0009507,GO:0005802,GO:0005794,GO:0008150,GO:0005768,GO:0016757,GO:0000138,GO:0000138,GO:0005794,GO:0005802			NA
Sg.5G0002069a	AT3G30165	NA	GO:0005634,GO:0008270			59689.scaffold_303687.1
Sg.2G0001968a	AT3G11890	NA	GO:0005634,GO:0005634,GO:0005634,GO:0003674,GO:0005634,GO:0005634,GO:0008150,GO:0005634,GO:0005634	Sterile alpha motif (SAM) domain-containing protein		NA
Sg.6G0001308p3	AT3G07540	NA	GO:0005886,GO:0003779,GO:0003779	Actin-binding FH2 (formin homology 2) family protein		NA
Sg.9G0000272p8	AT1G06740	NA	GO:0005634,GO:0008270		Encodes a member of a domesticated transposable element gene family MUSTANG. Members of this family are derived from transposable elements genes but gained function in plant fitness and flower development. Known members include: AT3G04605 (MUG1), AT2G30640 (MUG2), AT1G06740 (MUG3), AT5G16505 (MUG4), AT3G06940 (MUG5), AT5G48965 (MUG6), AT3G05850 (MUG7) and AT5G34853 (MUG8).	39946.BGIOSGA017511-PA
Sg.3G0001049a	AT5G42905	NA	GO:0003676,GO:0004523,GO:0005575,GO:0004523	Polynucleotidyl transferase, ribonuclease H-like superfamily protein		3694.POPTR_0001s36990.1
Sg.3G0001046a	AT4G38180	NA	GO:0008270,GO:0005515,GO:0005634,GO:0005515,GO:0006355,GO:0006355,GO:0005515,GO:0005515,GO:0006355,GO:0006355	FAR1-related sequence 5		4533.OB12G13670.1
Sg.3G0001047a	AT4G38180	NA	GO:0008270,GO:0005515,GO:0005634,GO:0005515,GO:0006355,GO:0006355,GO:0005515,GO:0005515,GO:0006355,GO:0006355	FAR1-related sequence 5		4558.Sb03g030640.1
Sg.3G0000013p4	AT1G17930	NA	GO:0048507,GO:0005634	Aminotransferase-like, plant mobile domain family protein		3711.Bra025937.1-P
Sg.8G0000985p6	AT4G38180	NA	GO:0008270,GO:0005515,GO:0005634,GO:0005515,GO:0006355,GO:0006355,GO:0005515,GO:0005515,GO:0006355,GO:0006355	FAR1-related sequence 5		3847.GLYMA02G00300.1
Sg.3G0000496a	AT3G56750	NA	GO:0005794,GO:0005794,GO:0009507,GO:0005802,GO:0005794,GO:0008150,GO:0005768,GO:0016757,GO:0000138,GO:0000138,GO:0005794,GO:0005802			NA
Sg.3G0000388p6	AT5G39775	NA	GO:0005575,GO:0003674,GO:0008150			39947.LOC_Os07g24310.1
Sg.7G0001337a	AT5G57450	K10880	GO:0033065,GO:0000722,GO:0005737,GO:0005737,GO:0045003,GO:0005515,GO:0045003,GO:0005515,GO:0051321,GO:0051321,GO:0008821,GO:0000400,GO:0008094,GO:0045003,GO:0005657,GO:0045003,GO:0000722,GO:0006302,GO:0045003,GO:0090656,GO:0003697,GO:0008821,GO:0090656,GO:0071140,GO:0045003,GO:0006302,GO:0006302,GO:0090656	homolog of X-ray repair cross complementing 3 (XRCC3)	Involved in homologous recombination and recombinational repair, mutants are sterile, hypersensitive to DNA crosslinking agents, show aberrant meiosis with extensive chromosome fragmentation	4641.GSMUA_Achr9P13630_001
Sg.5G0001717a	AT5G63920	K03165	GO:0000712,GO:0000712,GO:0006281,GO:0000712,GO:0007059,GO:0000712,GO:0005634,GO:0006281,GO:0000712,GO:0005694,GO:0005634,GO:0000278,GO:0051321,GO:0003916,GO:0008270,GO:0003917,GO:0006265,GO:0006281,GO:0051321,GO:0006265	topoisomerase 3alpha	Encodes topoisomerase 3alpha. Suppresses somatic crossovers. Essential for resolution of meiotic recombination intermediates.	29760.VIT_18s0001g09780.t01
Sg.7G0002325p2	AT4G04650	NA	GO:0009409,GO:0009409,GO:0010319,GO:0010319	RNA-directed DNA polymerase (reverse transcriptase)-related family protein		4113.PGSC0003DMT400080201
Sg.7G0001222a	AT1G52603	NA	GO:0008270,GO:0009507			4081.Solyc03g122220.1.1
Sg.6G0001892p5	AT4G04775	NA	GO:0016592,GO:0006357,GO:0006357,GO:0006357,GO:0003712,GO:0006357	zinc ion binding		NA
Sg.2G0002368p1	AT5G67460	NA	GO:0005576,GO:0004553,GO:0046658,GO:0005975,GO:0046658,GO:0005576	O-Glycosyl hydrolases family 17 protein		NA
Sg.7G0001768a	AT1G40087	NA	GO:0005634,GO:0008150,GO:0003674	Plant transposase (Ptta/En/Spm family)		39947.LOC_Os12g35950.1
Sg.1G0002907a	AT1G67930	K20292	GO:0005829,GO:0005739,GO:0005515,GO:0042803,GO:0006891,GO:0017119,GO:0006891,GO:0005515,GO:0005515,GO:0005515,GO:0009507	Golgi transport complex protein-related		4081.Solyc04g005730.2.1
Sg.2G0002503p6	AT1G43760	NA	GO:0003674,GO:0005575,GO:0008150	DNAse I-like superfamily protein		3694.POPTR_0006s00200.1
Sg.1G0002901a	AT5G33393	NA	GO:0005634			NA
Sg.7G0001813p2	AT1G30140	NA	GO:0005634,GO:0005634,GO:0008150			3847.GLYMA02G14361.1
Sg.2G0002503p7	AT1G43760	NA	GO:0003674,GO:0005575,GO:0008150	DNAse I-like superfamily protein		3694.POPTR_0006s00200.1
Sg.3G0000900p1	AT4G25120	NA	GO:0006281,GO:0005634,GO:0006281,GO:0006281,GO:0032508,GO:0000725,GO:0003678,GO:0000725,GO:0043138,GO:0003678,GO:0043138,GO:0043138,GO:0036292,GO:0005634,GO:0043138,GO:0000725,GO:0006310	P-loop containing nucleoside triphosphate hydrolases superfamily protein	Encodes a homolog of the yeast SRS2 (Suppressor of RAD Six-screen mutant 2) helicase. The Arabidopsis SRS2 is a functional 3’- to 5’-helicase. Biochemical studies show that SRS2 disrupts recombinogenic DNA intermediates and facilitates single strand annealing.	29760.VIT_14s0006g01840.t01
Sg.7G0001308a	AT1G06740	NA	GO:0005634,GO:0008270		Encodes a member of a domesticated transposable element gene family MUSTANG. Members of this family are derived from transposable elements genes but gained function in plant fitness and flower development. Known members include: AT3G04605 (MUG1), AT2G30640 (MUG2), AT1G06740 (MUG3), AT5G16505 (MUG4), AT3G06940 (MUG5), AT5G48965 (MUG6), AT3G05850 (MUG7) and AT5G34853 (MUG8).	39947.LOC_Os07g40760.1
Sg.7G0001307a	AT1G52603	NA	GO:0008270,GO:0009507			59689.scaffold_501005.1
Sg.5G0002498a	AT2G25010	NA	GO:0005634,GO:0016458,GO:0016458,GO:0010073,GO:0005634,GO:0010082,GO:0005515,GO:0010082,GO:0010073,GO:0010082	Aminotransferase-like, plant mobile domain family protein	Encodes a nuclear localized aminotransferase like protein containing a plant mobile domain. MAIL1 is expressed in the root, SAM, leaves, flowers and embryo. Loss of function mutations display defects in root and shoot growth. In the root, primary root growth terminates early. In the shoot, leaf development is delayed, and lateral organs are smaller than normal. MAIL1 appears to affect meristem ce…	4538.ORGLA07G0126900.1
Sg.1G0002447p2	AT1G04600	K10357	GO:0015629,GO:0030898,GO:0030050,GO:0051015,GO:0007015,GO:0031982,GO:0000146,GO:0007015,GO:0003774,GO:0005737,GO:0030048,GO:0030050,GO:0005737,GO:0051015	myosin XI A	member of Myosin-like proteins	NA
Sg.5G0001995p2	AT1G17930	NA	GO:0048507,GO:0005634	Aminotransferase-like, plant mobile domain family protein		3711.Bra025937.1-P
Sg.4G0000607a	AT3G06910	K08592	GO:0005634,GO:0005737,GO:0016929,GO:0005634,GO:0070140,GO:0016929,GO:0016926,GO:0070140,GO:0016926,GO:0009506,GO:0016926,GO:0016926	UB-like protease 1A	Encodes a deSUMOylating enzyme. In vitro it has both peptidase activity and isopeptidase activity: it can cleave the C-terminal residues from SUMO to activate it for attachment to a target protein and it can also act on the isopeptide bond between SUMO and another protein. In vitro assays suggest that this enzyme is active against SUMO1 and SUMO2. It has weak activity with SUMO3 and cannot act on…	3847.GLYMA05G23600.1
Sg.4G0000618p2	AT5G67170	K13717	GO:0004843,GO:0004843,GO:0005634,GO:0016579,GO:0005634,GO:0006508,GO:0005634,GO:0016579	SEC-C motif-containing protein / OTU-like cysteine protease family protein		208348.PTTG_08498P0
Sg.2G0002089p2	AT4G04650	NA	GO:0009409,GO:0009409,GO:0010319,GO:0010319	RNA-directed DNA polymerase (reverse transcriptase)-related family protein		4113.PGSC0003DMT400035996
Sg.3G0000216p2	AT1G53570	K04421	GO:0002221,GO:0004672,GO:1900150,GO:1900150,GO:0006468,GO:0005524,GO:0005524,GO:0005634,GO:1900150,GO:0006468,GO:0004709,GO:1900424,GO:1900424,GO:1900424,GO:0005634,GO:0004709,GO:0004709,GO:0005634,GO:0005515,GO:0004672,GO:0006468,GO:0005634,GO:0005634,GO:0005634,GO:0004672,GO:0005634	mitogen-activated protein kinase kinase kinase 3	Encodes a member of the MEKK subfamily that functions redundantly with MAPKKK3 to activate MPK3/6 downstream of multiple pattern recognition receptors and confer resistance to both bacterial and fungal pathogens.	15368.BRADI3G32920.1
Sg.8G0000515p2	AT5G54710	NA	GO:0016020,GO:0005737,GO:0008150	Ankyrin repeat family protein		NA
Sg.8G0000815a	AT4G00140	NA	GO:0010197,GO:0005634,GO:0010197,GO:0010197	Calcium-binding EF-hand family protein		NA
Sg.1G0002523p4	AT1G69970	NA	GO:0045168,GO:0033612,GO:0033612,GO:0045168,GO:0033612,GO:0045168,GO:0033612,GO:0005739,GO:0048046,GO:0048046,GO:0033612	CLAVATA3/ESR-RELATED 26	Member of a large family of putative ligands homologous to the Clavata3 gene. Consists of a single exon. Can not replace CLV3 function in vivo.	NA
Sg.6G0001786p1	AT4G24840	K20289	GO:0060178,GO:0017119,GO:0005773,GO:0005515,GO:0042803,GO:0031410,GO:0005515,GO:0005515,GO:0006891,GO:0006891,GO:0005515,GO:0031410,GO:0005515,GO:0005794,GO:0007030			NA
Sg.9G0000608p7	AT2G27110	NA	GO:0005515,GO:0005634,GO:0005515,GO:0005515,GO:0008270,GO:0009506,GO:0005515,GO:0005515,GO:0006355,GO:0005515,GO:0005634,GO:0005515,GO:0005515,GO:0005515,GO:0006355,GO:0005515,GO:0005515,GO:0006355,GO:0005634,GO:0005515,GO:0006355,GO:0005515	FAR1-related sequence 3		39947.LOC_Os11g45530.1
Sg.2G0002927p1	AT4G29090	NA	GO:0004523,GO:0004523,GO:0009507,GO:0003676	Ribonuclease H-like superfamily protein		3694.POPTR_0003s18460.1
Sg.4G0000103a	AT4G28560	NA	GO:0005515,GO:0016324,GO:0009860,GO:0009860,GO:0016324,GO:0009860,GO:0007165,GO:0031225,GO:0009860,GO:0009860,GO:0009860,GO:0009860,GO:0031225,GO:0009507	ROP-interactive CRIB motif-containing protein 7	encodes a member of a novel protein family that contains contain a CRIB (for Cdc42/Rac-interactive binding) motif required for their specific interaction with GTP-bound Rop1 (plant-specific Rho GTPase). Most similar to RIC6 and RIC8 (subfamily group II). Gene is expressed in all tissues examined.	39947.LOC_Os12g29630.1
Sg.4G0000102a	AT1G61180	NA	GO:0005886,GO:0005886,GO:0043531,GO:0043531	LRR and NB-ARC domains-containing disease resistance protein		NA
Sg.3G0000234a	AT3G13790	K01193	GO:0004564,GO:0004553,GO:0005975,GO:0005975,GO:0005886,GO:0005576,GO:0009611,GO:0050832,GO:0005576,GO:0004564,GO:0005618,GO:0050832,GO:0080167,GO:0050832,GO:0005515,GO:0004564	Glycosyl hydrolases family 32 protein	Encodes a protein with invertase activity.	15368.BRADI4G13087.1
Sg.3G0002370a	AT1G07110	K01103	GO:0005634,GO:0006499,GO:0003873,GO:0006003,GO:0006499,GO:0006499,GO:0006003,GO:0006499,GO:0006499,GO:0006002,GO:0003873,GO:0006000,GO:0043609,GO:0005829,GO:0006003,GO:0006003,GO:0006002,GO:0005829,GO:0004331,GO:0005886,GO:0006000,GO:2001070,GO:0004331	fructose-2,6-bisphosphatase	Encodes the bifunctional enzyme fructose-6-phosphate 2-kinase/fructose-2,6-bisphosphatase.	NA
Sg.2G0002117a	AT2G01050	NA	GO:0005634,GO:0008150	zinc ion binding;nucleic acid binding		3694.POPTR_0005s01170.1
Sg.2G0002114a	AT2G45890	NA	GO:0009664,GO:0009817,GO:0009664,GO:0009664,GO:0048767,GO:0005886,GO:0005515,GO:0009817,GO:0009531,GO:0048767,GO:0005089,GO:0005634,GO:0009664,GO:0048767,GO:0009664,GO:0005515,GO:0009817,GO:0005515,GO:0048767,GO:0005515,GO:0005886,GO:0009664,GO:0048767,GO:0005886,GO:0005515,GO:0048767,GO:0005089	RHO guanyl-nucleotide exchange factor 4	Encodes a member of KPP-like gene family, homolog of KPP (kinase partner protein) gene in tomato. Also a member of the RopGEF (guanine nucleotide exchange factor) family, containing the novel PRONE domain (plant-specific Rop nucleotide exchanger), which is exclusively active towards members of the Rop subfamily. Mutants exhibit longer root hairs under phosphate-deficient conditions. Involved in c…	NA
Sg.6G0001233a	AT3G09510	NA	GO:0008150,GO:0003676,GO:0004523,GO:0004523	Ribonuclease H-like superfamily protein		39946.BGIOSGA005469-PA
Sg.6G0001240a	AT1G17690	K14774	GO:0005730,GO:0009793,GO:0009303,GO:0009303,GO:0005730,GO:0009793,GO:0009793,GO:0000462,GO:0009793,GO:0009553,GO:0009303,GO:0009303,GO:0005634,GO:0034511,GO:0019843,GO:0009793,GO:0000462,GO:0000462,GO:0032040			4533.OB10G12270.1
Sg.6G0001244a	AT2G34320	NA	GO:0004523,GO:0003676,GO:0005575,GO:0004523,GO:0008150	Polynucleotidyl transferase, ribonuclease H-like superfamily protein		NA
Sg.8G0001072a
Sg.8G0001070a	AT4G00140	NA	GO:0010197,GO:0005634,GO:0010197,GO:0010197	Calcium-binding EF-hand family protein		NA
Sg.3G0000787a	AT1G60220	K16287	GO:0070140,GO:0016926,GO:0070139,GO:0010228,GO:0070139,GO:0016926,GO:0016926,GO:0006508,GO:0005634,GO:0016926,GO:0010228,GO:0005634,GO:0070140,GO:0070140,GO:0009651,GO:0010228,GO:0009651,GO:0010228,GO:0070140	UB-like protease 1D	Encodes a deSUMOylating enzyme. In vitro it has both peptidase activity and isopeptidase activity: it can cleave C-terminal residues from SUMO to activate it for attachment to a target protein and it can also act on the isopeptide bond between SUMO and another protein. sGFP:OTS1 protein accumulates in the nucleus. Double mutant analysis with ULP1C/OTS2 indicates that these genes are involved in s…	NA
Sg.7G0002184p3	AT4G36050	K10772	GO:0005634,GO:0008311,GO:0003906,GO:0004528,GO:0004528,GO:0046403,GO:0005634,GO:0006284,GO:0080111,GO:0008311,GO:0006281,GO:0006281,GO:0005634,GO:0006281,GO:0006281,GO:0006281,GO:0005634,GO:0006284,GO:0006284,GO:0006281,GO:0004527,GO:0008270,GO:0080111,GO:0005576	endonuclease/exonuclease/phosphatase family protein	Encodes a base excision repair protein with 3'-phosphatase activity and strong 3'-5' exonuclease activity. Together with ZDP, it plays overlapping roles in the maintenance of epigenome and genome stability in plants.	NA
Sg.4G0000349p2
Sg.4G0000975a	AT3G22170	NA	GO:0010017,GO:0010218,GO:0045893,GO:0010017,GO:0010017,GO:1900056,GO:0001228,GO:0042753,GO:1900056,GO:1900056,GO:0005634,GO:0005634,GO:0009585,GO:0005515,GO:0007623,GO:0010017,GO:0005515,GO:0009585,GO:0045893,GO:0009585,GO:0005634,GO:0005634,GO:0045893,GO:0010218,GO:0003700,GO:0008270,GO:1900056,GO:0045893,GO:0005515,GO:0042753,GO:0009585,GO:0009585,GO:0005634	far-red elongated hypocotyls 3	A component of the PHYA signaling network, mediates the FR-HIR response to far-red light in concert with FAR1.	FAR1 DNA-binding domain
Sg.4G0000976a	AT4G38180	NA	GO:0008270,GO:0005515,GO:0005634,GO:0005515,GO:0006355,GO:0006355,GO:0005515,GO:0005515,GO:0006355,GO:0006355	FAR1-related sequence 5		FAR1 DNA-binding domain
Sg.7G0001545p3	AT1G24460	NA	GO:0032588,GO:0009651,GO:0099022,GO:0048364,GO:0005802,GO:0005802,GO:0007034,GO:0032588,GO:0005737,GO:0099022,GO:0048364,GO:0032588,GO:0010031,GO:0007034,GO:0099022,GO:0005634,GO:0009651,GO:0005737,GO:0005515		Encodes a novel protein that co-immunoprecipitates with SYP41. It is involved in vacuolar trafficking and salt tolerance, potentially via a role in vesicle fusion and in maintaining TGN structure or identity. Mutants display delayed formation of the Brefeldin A (BFA) compartment in cotyledons upon application of BFA.	NA
Sg.1G0000953a	AT1G52603	NA	GO:0008270,GO:0009507			GRF zinc finger
Sg.4G0000288a	AT2G27170	K06669	GO:0000785,GO:0005524,GO:0005634,GO:0005634,GO:0016363,GO:0016363,GO:0005694,GO:0007062,GO:0003682,GO:0005819,GO:0007059,GO:0005819,GO:0005524,GO:0008278,GO:0007062,GO:0005634,GO:0005634,GO:0009506,GO:0007062,GO:0005737,GO:0051276,GO:0005634	Structural maintenance of chromosomes (SMC) family protein	Encodes a member of the Arabidopsis cohesin complex that is essential for viability and sister chromatid alignment.	NA
Sg.5G0000198a	AT4G29090	NA	GO:0004523,GO:0004523,GO:0009507,GO:0003676	Ribonuclease H-like superfamily protein		Retrotransposon protein
Sg.1G0002256p2	AT1G49640	NA	GO:0080030,GO:0005576,GO:0016787	alpha/beta-Hydrolases superfamily protein		NA
Sg.6G0001726p5	AT5G46220	NA	GO:0005794,GO:0009860,GO:0009860,GO:1902456,GO:0090406,GO:0009860,GO:0009860,GO:0009860,GO:0010118,GO:0071633,GO:0016757,GO:0009860,GO:0009507,GO:0009860	Protein of unknown function (DUF616)	Encodes a protein with alkaline ceramidase activity that is involved in regulation of turgor during pollen tube growth and silique stomatal movement. Tod1 is expressed specifically in pollen and silique guard cells. Loss of function mutations have reduced fertility due to defects in pollen transmission.	NA
Sg.3G0000112p4	AT4G21705	NA	GO:0005739,GO:0003674,GO:0005739,GO:0008150	Tetratricopeptide repeat (TPR)-like superfamily protein		NA
Sg.5G0002634a	AT2G01050	NA	GO:0005634,GO:0008150	zinc ion binding;nucleic acid binding		Inherit from KOG: Retrotransposon protein
Sg.3G0003060a
Sg.5G0001789a	AT1G13160	K14856	GO:0005634	ARM repeat superfamily protein		Inherit from strNOG: CACTA, En Spm sub-class
Sg.5G0001790a	AT5G34830	NA	GO:0005634,GO:0008150,GO:0003674			NA
Sg.4G0000768a	AT3G62170	NA	GO:0045490,GO:0045490,GO:0042545,GO:0090406,GO:0030599,GO:0045490,GO:0042545,GO:0005576,GO:0046910	VANGUARD 1 homolog 2		Pfam:DUF889
Sg.3G0002948p2	AT2G21350	NA	GO:0005739,GO:0009507,GO:0009507,GO:0008150	RNA-binding CRS1 / YhbY (CRM) domain protein		NA
Sg.4G0003153p2	AT3G42860	NA	GO:0008270,GO:0005634,GO:0003676	zinc knuckle (CCHC-type) family protein		Retrotransposon protein
Sg.3G0000237a	AT2G15180	NA	GO:0003676,GO:0008270,GO:0005634	Zinc knuckle (CCHC-type) family protein		NA
Sg.3G0000474a	AT1G65425	NA	GO:0005739			Transposase family tnp2
Sg.9G0001090p1	AT3G56410	NA	GO:1900150,GO:1900150,GO:0005634,GO:0003674,GO:0005634,GO:1900150,GO:0005634	Protein of unknown function (DUF3133)		NA
Sg.9G0000609p3	AT5G57450	K10880	GO:0033065,GO:0000722,GO:0005737,GO:0005737,GO:0045003,GO:0005515,GO:0045003,GO:0005515,GO:0051321,GO:0051321,GO:0008821,GO:0000400,GO:0008094,GO:0045003,GO:0005657,GO:0045003,GO:0000722,GO:0006302,GO:0045003,GO:0090656,GO:0003697,GO:0008821,GO:0090656,GO:0071140,GO:0045003,GO:0006302,GO:0006302,GO:0090656	homolog of X-ray repair cross complementing 3 (XRCC3)	Involved in homologous recombination and recombinational repair, mutants are sterile, hypersensitive to DNA crosslinking agents, show aberrant meiosis with extensive chromosome fragmentation	DNA repair protein
Sg.9G0000547a	AT2G30900	NA	GO:0005576,GO:0016413,GO:0005576,GO:0005794	TRICHOME BIREFRINGENCE-LIKE 43	Encodes a member of the TBL (TRICHOME BIREFRINGENCE-LIKE) gene family containing a plant-specific DUF231 (domain of unknown function) domain. TBL gene family has 46 members, two of which (TBR/AT5G06700 and TBL3/AT5G01360) have been shown to be involved in the synthesis and deposition of secondary wall cellulose, presumably by influencing the esterification state of pectic polymers. A nomenclature…	NA
Sg.7G0002093a	AT1G06740	NA	GO:0005634,GO:0008270		Encodes a member of a domesticated transposable element gene family MUSTANG. Members of this family are derived from transposable elements genes but gained function in plant fitness and flower development. Known members include: AT3G04605 (MUG1), AT2G30640 (MUG2), AT1G06740 (MUG3), AT5G16505 (MUG4), AT3G06940 (MUG5), AT5G48965 (MUG6), AT3G05850 (MUG7) and AT5G34853 (MUG8).	transposon protein
Sg.7G0002092a	AT1G06740	NA	GO:0005634,GO:0008270		Encodes a member of a domesticated transposable element gene family MUSTANG. Members of this family are derived from transposable elements genes but gained function in plant fitness and flower development. Known members include: AT3G04605 (MUG1), AT2G30640 (MUG2), AT1G06740 (MUG3), AT5G16505 (MUG4), AT3G06940 (MUG5), AT5G48965 (MUG6), AT3G05850 (MUG7) and AT5G34853 (MUG8).	transposon protein
Sg.7G0002074a	AT3G30200	NA	GO:0005524,GO:0005524,GO:0006003,GO:0005634,GO:0003873,GO:0003873,GO:0005829,GO:0004331,GO:0006003	Plant transposase (Ptta/En/Spm family)		NA
Sg.5G0001080p6	AT5G41140	NA	GO:0008150,GO:0005576,GO:0003674,GO:0005576	Myosin heavy chain-related protein		Retrotransposon protein
Sg.4G0001233p2	AT5G27260	NA	GO:0008150,GO:0003674,GO:0005634			NA
Sg.5G0001313p3	ATMG01410	NA	GO:0005739,GO:0008150,GO:0003674	open reading frame 204		Mitovirus RNA-dependent RNA polymerase
Sg.2G0002832a	AT3G60620	K00981	GO:0016024,GO:0009507,GO:0009941,GO:0009536,GO:0016024,GO:0009941,GO:0006655,GO:0009941,GO:0006655,GO:0006655,GO:0009535,GO:0005886,GO:0016024,GO:0009535,GO:0009536,GO:0009507,GO:0009535,GO:0006655,GO:0009535,GO:0009941,GO:0009941,GO:0004605,GO:0009941,GO:0016024,GO:0009535	cytidinediphosphate diacylglycerol synthase 5		NA
Sg.2G0002845a	AT3G06250	NA	GO:0005634,GO:0005634,GO:0005515,GO:0006355,GO:0006355,GO:0005634,GO:0006355,GO:0006355,GO:0008270	FAR1-related sequence 7		NA
Sg.1G0002067p2	AT4G38180	NA	GO:0008270,GO:0005515,GO:0005634,GO:0005515,GO:0006355,GO:0006355,GO:0005515,GO:0005515,GO:0006355,GO:0006355	FAR1-related sequence 5		FAR1 DNA-binding domain
Sg.5G0001677p1	AT4G02640	NA	GO:0003700,GO:0005634,GO:0005515,GO:0009626,GO:0003700,GO:2000693,GO:2000693,GO:0045893,GO:0005515,GO:0005634,GO:0009626,GO:0045893,GO:0006355,GO:0002240,GO:0043565,GO:0046982,GO:0006355,GO:0046982,GO:0002240,GO:0005515,GO:0005515,GO:0005634,GO:0009626,GO:0009626,GO:0009626,GO:0005515,GO:0005634,GO:0005515,GO:2000693,GO:0005515,GO:0005515,GO:0046982,GO:0045893,GO:0005737,GO:0045893,GO:2000693,GO:…	bZIP transcription factor family protein	Encodes a basic leucine zipper (bZIP) transcription factor AtbZIP10. AtbZIP10 shuttles between the nucleus and the cytoplasm. It binds consensus G- and C-box DNA sequences. AtbZIP10 acts antagonistically with LSD1 in both pathogen-induced hypersensitive response and basal defense responses.	NA
Sg.2G0000185p1	AT1G77100	K00430	GO:0009506,GO:0004601,GO:0006979,GO:0006950,GO:0020037,GO:0005576,GO:0009505	Peroxidase superfamily protein		NA
Sg.2G0002121a	AT3G30200	NA	GO:0005524,GO:0005524,GO:0006003,GO:0005634,GO:0003873,GO:0003873,GO:0005829,GO:0004331,GO:0006003	Plant transposase (Ptta/En/Spm family)		containing Pfam profile PF03004, Transposase_24
Sg.7G0001636a	AT2G47920	NA	GO:0005739,GO:0005774,GO:0005774,GO:0005739,GO:0003779	Kinase interacting (KIP1-like) family protein		NA
Sg.3G0000165a	AT3G24560	NA	GO:0008033,GO:0009658,GO:0005524,GO:0016879,GO:0009793,GO:0009793,GO:0010098,GO:0008033,GO:0005524,GO:0009793,GO:0009793,GO:0009507,GO:0008033,GO:0005524,GO:0016879,GO:0008033,GO:0009507,GO:0009507,GO:0005524,GO:0009507,GO:0009793	Adenine nucleotide alpha hydrolases-like superfamily protein	novel gene involved in embryogenesis	CACTA, En Spm sub-class
Sg.5G0001406a	AT3G06240	NA	GO:0005515,GO:0005634,GO:0008150,GO:0005515,GO:0005515	F-box family protein		F-box associated
Sg.3G0000561a	AT3G06250	NA	GO:0005634,GO:0005634,GO:0005515,GO:0006355,GO:0006355,GO:0005634,GO:0006355,GO:0006355,GO:0008270	FAR1-related sequence 7		MULE transposase domain
Sg.3G0000585a	AT2G24670	NA	GO:0005634	Domain of unknown function (DUF313)		NA
Sg.1G0002119t1	AT1G68690	NA	GO:0004672,GO:0004672,GO:0071456,GO:0006468,GO:0006468,GO:0005634,GO:0005524,GO:0019901,GO:0005886,GO:0006468,GO:0071456,GO:0004672,GO:0005634,GO:0005634,GO:0006468,GO:0006468,GO:0005524,GO:0071456,GO:0006468,GO:0019901,GO:0005634,GO:0071456	Protein kinase superfamily protein	Encodes a member of the proline-rich extensin-like receptor kinase (PERK) family. This family consists of 15 predicted receptor kinases (PMID: 15653807).	NA
Sg.1G0002119t2	AT3G24850	NA	GO:0005634	Domain of unknown function (DUF313)		NA
Sg.7G0001848a	AT2G26140	K08955	GO:0004176,GO:0006508,GO:0005739,GO:0009536,GO:0005739,GO:0004176,GO:0005739,GO:0005739,GO:0004222,GO:0004222,GO:0005739,GO:0004176,GO:0004176,GO:0010073	FTSH protease 4	Encodes an FtsH protease that is localized to the mitochondrion. Loss of function results in increased determinacy of the meristem that is exacerbated when plants are grown at higher temperatures.	NA
Sg.7G0001849a	AT1G40087	NA	GO:0005634,GO:0008150,GO:0003674	Plant transposase (Ptta/En/Spm family)		NA
Sg.5G0001357p7	AT3G30200	NA	GO:0005524,GO:0005524,GO:0006003,GO:0005634,GO:0003873,GO:0003873,GO:0005829,GO:0004331,GO:0006003	Plant transposase (Ptta/En/Spm family)		NA
Sg.8G0000212p3	AT1G40087	NA	GO:0005634,GO:0008150,GO:0003674	Plant transposase (Ptta/En/Spm family)		CACTA, En Spm sub-class
Sg.3G0000616a	AT4G10770	NA	GO:0055085,GO:0016020,GO:0005887,GO:0035673,GO:0006857,GO:0005887,GO:0055085	oligopeptide transporter 7	oligopeptide transporter	oligopeptide transporter
Sg.3G0000622a
Sg.2G0002183p1	AT1G40087	NA	GO:0005634,GO:0008150,GO:0003674	Plant transposase (Ptta/En/Spm family)		Plant transposase (Ptta/En/Spm family)
Sg.2G0001148a	AT4G29090	NA	GO:0004523,GO:0004523,GO:0009507,GO:0003676	Ribonuclease H-like superfamily protein		39947.LOC_Os12g29700.1
Sg.2G0000041a	AT5G47680	K15445	GO:0009019,GO:0080179,GO:0080179,GO:0090646,GO:0090646,GO:0006400,GO:0005634,GO:0000049,GO:0005634,GO:0006400,GO:0009019,GO:0080179		Encodes a protein involved in modification of nucleosides in tRNA. Mutants have 50% less 1-methylguanosine than wt counterparts.	NA
Sg.5G0001189p5	AT4G19850	NA	GO:0030246,GO:0008150,GO:0005634,GO:0005634	lectin-related	encodes a protein similar to phloem protein 2 in cucumber. a member of a large gene family.	NA
Sg.2G0002089p3	AT4G04650	NA	GO:0009409,GO:0009409,GO:0010319,GO:0010319	RNA-directed DNA polymerase (reverse transcriptase)-related family protein		4113.PGSC0003DMT400035996
Sg.4G0000871a	AT4G29090	NA	GO:0004523,GO:0004523,GO:0009507,GO:0003676	Ribonuclease H-like superfamily protein		39947.LOC_Os02g44440.1
Sg.4G0000586a	AT2G04865	NA	GO:0005634,GO:0005634,GO:0008150,GO:0005634	Aminotransferase-like, plant mobile domain family protein	Encodes a nuclear localized aminotransferase-like protein containing a plant mobile domain. The mRNA is cell-to-cell mobile.	3694.POPTR_0014s16180.1
Sg.3G0000518p3	AT4G15090	NA	GO:0045893,GO:0010017,GO:0010017,GO:0009639,GO:0042753,GO:0010017,GO:0010017,GO:0005515,GO:0010018,GO:0005634,GO:0010017,GO:0010017,GO:0005634,GO:0045893,GO:0010017,GO:0005634,GO:0005634,GO:1900056,GO:0045893,GO:0005634,GO:0045893,GO:0008270,GO:0010218,GO:0003700,GO:0010018,GO:0010218,GO:0010017,GO:0010018,GO:0005634,GO:0005634,GO:1900056,GO:0010018	FRS (FAR1 Related Sequences) transcription factor family	Encodes a nuclear localized protein involved in far red light response signaling. Loss of function mutants are defective in far red light responses. Interacts with homologous gene FHY3.	39947.LOC_Os11g45530.1
Sg.9G0001070a	AT4G37110	K23408	GO:0005634,GO:0005634,GO:0005634,GO:0006355,GO:0006355,GO:0005634,GO:0005634,GO:0006355,GO:0006355	Zinc-finger domain of monoamine-oxidase A repressor R1		3694.POPTR_0004s23230.1
Sg.4G0001028a	AT4G24620	K01810	GO:0006094,GO:0009570,GO:0009941,GO:0006096,GO:0005982,GO:0006096,GO:0006094,GO:0005829,GO:0009941,GO:0006096,GO:0004347,GO:0009570,GO:0009507,GO:0006096,GO:0009570,GO:0006094,GO:0009570,GO:0009911,GO:0009507,GO:0004347,GO:0006096,GO:0006094,GO:0006096,GO:0006096,GO:0006096,GO:0005829,GO:0009911,GO:0009507,GO:0009941,GO:0051156,GO:0005982,GO:0005829,GO:0006094,GO:0006094,GO:0009911,GO:0048029,GO:…	phosphoglucose isomerase 1	The PGI1 gene encodes the plastid phospho-glucose (Glc) isomerase. While pgi1-1 mutant has a deficiency in leaf starch synthesis, it accumulates starch in root cap cells. Flowering time of the pgi1-1 mutant is significantly delayed under short-day conditions.	NA
Sg.4G0001032a
Sg.4G0001035a	AT1G11570	NA	GO:0015031,GO:0005737,GO:0006913,GO:0006913,GO:0005737,GO:0005737,GO:0044613,GO:0005737	NTF2-like		4558.Sb03g022135.1
Sg.3G0000112p5	AT2G43710	K03921	GO:0009570,GO:0009570,GO:0006631,GO:0006631,GO:0009570,GO:0102786,GO:0009534,GO:0009570,GO:0006636,GO:0009507,GO:2000022,GO:0006631,GO:0006636,GO:2000031,GO:0051607,GO:0042742,GO:0009534,GO:0045300,GO:0006631,GO:0009570,GO:0006631,GO:0006952,GO:2000022,GO:0006631,GO:0051607,GO:0008610,GO:0009507,GO:0006631,GO:0051607,GO:0042742,GO:0009695,GO:0045300,GO:0004768,GO:0009534,GO:0006631,GO:0002213,GO:…	Plant stearoyl-acyl-carrier-protein desaturase family protein	Encodes a stearoyl-ACP desaturase, involved in fatty acid desaturation. The ssi2 mutants have increased 18:0 and reduced 18:1 fatty acids. Exogenous application of glycerol to wild type plants mimics the ssi2 mutant phenotype. The altered 18:1 fatty acid content in the ssi2 mutants has an impact on SA- and JA-mediated defense signaling. ssi2 mutants resulted in hyper-resistance to green peach aph…	4558.Sb03g026065.1
Sg.2G0002698p3	AT4G29090	NA	GO:0004523,GO:0004523,GO:0009507,GO:0003676	Ribonuclease H-like superfamily protein		3711.Bra033839.1-P
Sg.2G0001849a	AT3G09510	NA	GO:0008150,GO:0003676,GO:0004523,GO:0004523	Ribonuclease H-like superfamily protein		39947.LOC_Os06g42380.1
Sg.3G0000312a	AT4G36050	K10772	GO:0005634,GO:0008311,GO:0003906,GO:0004528,GO:0004528,GO:0046403,GO:0005634,GO:0006284,GO:0080111,GO:0008311,GO:0006281,GO:0006281,GO:0005634,GO:0006281,GO:0006281,GO:0006281,GO:0005634,GO:0006284,GO:0006284,GO:0006281,GO:0004527,GO:0008270,GO:0080111,GO:0005576	endonuclease/exonuclease/phosphatase family protein	Encodes a base excision repair protein with 3'-phosphatase activity and strong 3'-5' exonuclease activity. Together with ZDP, it plays overlapping roles in the maintenance of epigenome and genome stability in plants.	NA
Sg.3G0000306a	AT3G01410	NA	GO:0005737,GO:0005634,GO:0004523,GO:0005737,GO:0004523,GO:0003676	Polynucleotidyl transferase, ribonuclease H-like superfamily protein		39947.LOC_Os03g35390.1
Sg.4G0000164a	AT3G05850	NA	GO:0008270,GO:0005634		Encodes a member of a domesticated transposable element gene family MUSTANG. Members of this family are derived from transposable elements genes but gained function in plant fitness and flower development. Known members include: AT3G04605 (MUG1), AT2G30640 (MUG2), AT1G06740 (MUG3), AT5G16505 (MUG4), AT3G06940 (MUG5), AT5G48965 (MUG6), AT3G05850 (MUG7) and AT5G34853 (MUG8).	39946.BGIOSGA009500-PA
Sg.4G0000180a	AT3G56750	NA	GO:0005794,GO:0005794,GO:0009507,GO:0005802,GO:0005794,GO:0008150,GO:0005768,GO:0016757,GO:0000138,GO:0000138,GO:0005794,GO:0005802			NA
Sg.3G0003275b	AT1G21280	NA	GO:0003674,GO:0008150,GO:0005634			3694.POPTR_0554s00200.1
Sg.3G0000682p3	AT2G06265	NA	GO:0008270,GO:0005634			NA
Sg.6G0001662p3	AT3G30200	NA	GO:0005524,GO:0005524,GO:0006003,GO:0005634,GO:0003873,GO:0003873,GO:0005829,GO:0004331,GO:0006003	Plant transposase (Ptta/En/Spm family)		4113.PGSC0003DMT400010837
Sg.7G0001951a	AT1G06740	NA	GO:0005634,GO:0008270		Encodes a member of a domesticated transposable element gene family MUSTANG. Members of this family are derived from transposable elements genes but gained function in plant fitness and flower development. Known members include: AT3G04605 (MUG1), AT2G30640 (MUG2), AT1G06740 (MUG3), AT5G16505 (MUG4), AT3G06940 (MUG5), AT5G48965 (MUG6), AT3G05850 (MUG7) and AT5G34853 (MUG8).	39947.LOC_Os09g03160.1
Sg.7G0001941a	AT3G22170	NA	GO:0010017,GO:0010218,GO:0045893,GO:0010017,GO:0010017,GO:1900056,GO:0001228,GO:0042753,GO:1900056,GO:1900056,GO:0005634,GO:0005634,GO:0009585,GO:0005515,GO:0007623,GO:0010017,GO:0005515,GO:0009585,GO:0045893,GO:0009585,GO:0005634,GO:0005634,GO:0045893,GO:0010218,GO:0003700,GO:0008270,GO:1900056,GO:0045893,GO:0005515,GO:0042753,GO:0009585,GO:0009585,GO:0005634	far-red elongated hypocotyls 3	A component of the PHYA signaling network, mediates the FR-HIR response to far-red light in concert with FAR1.	29760.VIT_03s0038g03060.t01
Sg.4G0002304p8	AT2G31970	K10866	GO:0007004,GO:0070192,GO:0090305,GO:0003691,GO:0000723,GO:0008408,GO:0000790,GO:0030870,GO:0000722,GO:0007004,GO:0007004,GO:0005634,GO:0005737,GO:0000784,GO:0006312,GO:0000784,GO:0004017,GO:0032508,GO:0000794,GO:0016233,GO:0030870,GO:0070192,GO:0000790,GO:0070192,GO:0006302,GO:0035861,GO:0000794,GO:0003678,GO:0000014,GO:0090305,GO:0000722,GO:0016233,GO:0004017,GO:0007004,GO:0005515,GO:0016233,GO:…	DNA repair-recombination protein (RAD50)	Encodes the Arabidopsis RAD50 homologue. It is involved in double strand break repair. Component of the meiotic recombination complex that processes meiotic double-strand-breaks to produce single-stranded DNA ends, which act in the homology search and recombination. Accumulates in the nucleus during meiotic prophase, a process regulated by PHS1.	3847.GLYMA08G43861.1
Sg.1G0002872a	AT4G15090	NA	GO:0045893,GO:0010017,GO:0010017,GO:0009639,GO:0042753,GO:0010017,GO:0010017,GO:0005515,GO:0010018,GO:0005634,GO:0010017,GO:0010017,GO:0005634,GO:0045893,GO:0010017,GO:0005634,GO:0005634,GO:1900056,GO:0045893,GO:0005634,GO:0045893,GO:0008270,GO:0010218,GO:0003700,GO:0010018,GO:0010218,GO:0010017,GO:0010018,GO:0005634,GO:0005634,GO:1900056,GO:0010018	FRS (FAR1 Related Sequences) transcription factor family	Encodes a nuclear localized protein involved in far red light response signaling. Loss of function mutants are defective in far red light responses. Interacts with homologous gene FHY3.	15368.BRADI3G51320.1
Sg.8G0000992p4	AT5G39775	NA	GO:0005575,GO:0003674,GO:0008150			39947.LOC_Os12g22200.1
Sg.4G0002922p7	AT2G06105	NA	GO:0005739			39947.LOC_Os04g16630.1
Sg.4G0000180p4	AT3G32380	NA	GO:0008150,GO:0005575,GO:0003674			NA
Sg.3G0001143a	AT3G24255	NA	GO:0005576,GO:0008150,GO:0005634,GO:0005634,GO:0005634,GO:0005576,GO:0005634	RNA-directed DNA polymerase (reverse transcriptase)-related family protein		3694.POPTR_0001s36990.1
Sg.3G0001093a	AT1G40390	NA	GO:0003674,GO:0005634,GO:0008150	DNAse I-like superfamily protein		4113.PGSC0003DMT400095618
Sg.2G0002295p3	AT1G03080	NA	GO:0005886,GO:0005886,GO:0051015,GO:0051015	kinase interacting (KIP1-like) family protein		NA
Sg.2G0000114p4	AT5G25610	NA	GO:0005802,GO:0009737,GO:0005802,GO:0003729,GO:0005794,GO:0009269,GO:0009651,GO:0009737,GO:0009269,GO:0005576,GO:0005768,GO:0009651,GO:0009269,GO:0045735	BURP domain-containing protein	responsive to dehydration 22 (RD22) mediated by ABA	Polygalacturonase non-catalytic subunit
Sg.4G0002244p8	AT3G05850	NA	GO:0008270,GO:0005634		Encodes a member of a domesticated transposable element gene family MUSTANG. Members of this family are derived from transposable elements genes but gained function in plant fitness and flower development. Known members include: AT3G04605 (MUG1), AT2G30640 (MUG2), AT1G06740 (MUG3), AT5G16505 (MUG4), AT3G06940 (MUG5), AT5G48965 (MUG6), AT3G05850 (MUG7) and AT5G34853 (MUG8).	NA
Sg.3G0001061p8	AT1G06740	NA	GO:0005634,GO:0008270		Encodes a member of a domesticated transposable element gene family MUSTANG. Members of this family are derived from transposable elements genes but gained function in plant fitness and flower development. Known members include: AT3G04605 (MUG1), AT2G30640 (MUG2), AT1G06740 (MUG3), AT5G16505 (MUG4), AT3G06940 (MUG5), AT5G48965 (MUG6), AT3G05850 (MUG7) and AT5G34853 (MUG8).	Pfam:MuDR
Sg.4G0000316p2	AT3G13330	K06699	GO:0005634,GO:0070628,GO:0005829,GO:0070577,GO:0010499,GO:0005634,GO:0010499,GO:0010499,GO:0016504,GO:0010499	proteasome activating protein 200	Encodes a protein that interacts with the 26S proteasome. Mutants are phenotypically indistinguishable from wild type plants under a variety of growth conditions. Protein levels increase upon exposure of seedlings to MG132, a specific, potent, reversible, and cell-permeable proteasome inhibitor.	NA
Sg.4G0000134a	AT1G35350	NA	GO:0005886,GO:0005802,GO:0005886,GO:0006817,GO:0016036,GO:0015114,GO:0005737,GO:0005794,GO:0016036,GO:0000822,GO:0005886,GO:0005802,GO:0016036,GO:0016036	EXS (ERD1/XPR1/SYG1) family protein		NA
Sg.4G0000122a	AT3G49500	K11699	GO:0048544,GO:0010267,GO:0030422,GO:0030422,GO:0070919,GO:0048544,GO:0048467,GO:0003968,GO:0003968,GO:0030422,GO:0005634,GO:0005634,GO:0048544,GO:0031047,GO:0048440,GO:0016441,GO:0031380,GO:0031380,GO:0010267,GO:0031047,GO:0048366,GO:0048467,GO:0010267,GO:0010267,GO:0010267,GO:0030422,GO:0070919,GO:0048544,GO:0010267,GO:0003968,GO:0048467,GO:0051607,GO:0048440,GO:0030422,GO:0070919,GO:0051607,GO:…	RNA-dependent RNA polymerase 6	Encodes RNA-dependent RNA polymerase. Involved in trans-acting siRNA and other siRNA biogenesis. Required for post-transcriptional gene silencing and natural virus resistance.Loss of function mutants produce ectopic megaspore mother cell and supernumary female gametophytes.	NA
Sg.4G0000127a	AT2G33210	K04077	GO:0005783,GO:0005739,GO:0005739,GO:0005524,GO:0009570,GO:0005739,GO:0005524,GO:0005829,GO:0005739,GO:0005829,GO:0005739,GO:0009941,GO:0005739,GO:0005739,GO:0003723,GO:0005739,GO:0005524,GO:0005507,GO:0005886,GO:0006457,GO:0009570,GO:0005524,GO:0005774,GO:0005739,GO:0005774,GO:0009941,GO:0009941,GO:0042026	heat shock protein 60-2	Involved in the RNA splicing of rpl2 and ccmFC introns in mitochondria.	NA
Sg.2G0001982p2	AT5G65005	NA	GO:0008150,GO:0004523,GO:0004523,GO:0005634,GO:0003676	Polynucleotidyl transferase, ribonuclease H-like superfamily protein		NA
Sg.5G0001863a	AT2G26650	K21867	GO:0005515,GO:0006813,GO:0048767,GO:0009414,GO:0009414,GO:0005515,GO:0090333,GO:0005515,GO:0048767,GO:0005515,GO:0005216,GO:0048767,GO:0048767,GO:0005515,GO:0005515,GO:0009651,GO:0042802,GO:0042802,GO:0005242,GO:0009414,GO:0005886,GO:0005515,GO:0048767,GO:0005515,GO:0048767,GO:0009651,GO:0005242,GO:0005515,GO:0005515,GO:0006813,GO:0005242	K+ transporter 1	Encodes AKT1, a member of the Shaker family inward rectifying potassium channel predominantly expressed in predominantly in root hairs and root endodermis. This family includes five groups based on phylogenetic analysis (FEBS Letters (2007) 581: 2357): I (inward rectifying channel): AKT1 (AT2G26650), AKT5 (AT4G32500) and SPIK (also known as AKT6, AT2G25600); II (inward rectifying channel): KAT1 (…	Potassium channel
Sg.3G0000221p4	AT1G06740	NA	GO:0005634,GO:0008270		Encodes a member of a domesticated transposable element gene family MUSTANG. Members of this family are derived from transposable elements genes but gained function in plant fitness and flower development. Known members include: AT3G04605 (MUG1), AT2G30640 (MUG2), AT1G06740 (MUG3), AT5G16505 (MUG4), AT3G06940 (MUG5), AT5G48965 (MUG6), AT3G05850 (MUG7) and AT5G34853 (MUG8).	Pfam:MuDR
Sg.3G0000222p2	AT2G06265	NA	GO:0008270,GO:0005634			NA
Sg.8G0002196p10	AT1G80010	K17604	GO:0008270,GO:0006355,GO:0005634,GO:0006355,GO:0006355,GO:0006355	FAR1-related sequence 8		FAR1 DNA-binding domain
Sg.5G0000895a	AT5G57450	K10880	GO:0033065,GO:0000722,GO:0005737,GO:0005737,GO:0045003,GO:0005515,GO:0045003,GO:0005515,GO:0051321,GO:0051321,GO:0008821,GO:0000400,GO:0008094,GO:0045003,GO:0005657,GO:0045003,GO:0000722,GO:0006302,GO:0045003,GO:0090656,GO:0003697,GO:0008821,GO:0090656,GO:0071140,GO:0045003,GO:0006302,GO:0006302,GO:0090656	homolog of X-ray repair cross complementing 3 (XRCC3)	Involved in homologous recombination and recombinational repair, mutants are sterile, hypersensitive to DNA crosslinking agents, show aberrant meiosis with extensive chromosome fragmentation	3711.Bra006820.1-P
Sg.5G0001836p4
Sg.1G0002221p4	AT1G73960	K03128	GO:0005669,GO:0008270,GO:0005669,GO:0016251,GO:0000976,GO:0005634,GO:0009506,GO:0005634,GO:0008237,GO:0005669,GO:0006367,GO:0006367,GO:0000976,GO:0005669,GO:0006367,GO:0005669,GO:0005669,GO:0008237,GO:0005634,GO:0006367,GO:0003682	TBP-associated factor 2		29760.VIT_17s0000g04200.t01
Sg.2G0002172a	AT3G30200	NA	GO:0005524,GO:0005524,GO:0006003,GO:0005634,GO:0003873,GO:0003873,GO:0005829,GO:0004331,GO:0006003	Plant transposase (Ptta/En/Spm family)		NA
Sg.7G0001530p3	AT5G36870	K11000	GO:0003843,GO:0006075,GO:0006075,GO:0046527,GO:0003843,GO:0006075,GO:0000148,GO:0000148,GO:0006075,GO:0005739,GO:0005886,GO:0003843	glucan synthase-like 9	encodes a gene similar to callose synthase	NA
Sg.7G0002022a	AT4G38180	NA	GO:0008270,GO:0005515,GO:0005634,GO:0005515,GO:0006355,GO:0006355,GO:0005515,GO:0005515,GO:0006355,GO:0006355	FAR1-related sequence 5		29760.VIT_03s0038g03060.t01
Sg.2G0001810p4	AT2G04865	NA	GO:0005634,GO:0005634,GO:0008150,GO:0005634	Aminotransferase-like, plant mobile domain family protein	Encodes a nuclear localized aminotransferase-like protein containing a plant mobile domain. The mRNA is cell-to-cell mobile.	29760.VIT_11s0016g00240.t01
Sg.4G0000743a	AT5G38220	K01076	GO:0009507,GO:0005576,GO:0009507,GO:0008150	alpha/beta-Hydrolases superfamily protein		4081.Solyc03g043600.1.1
Sg.8G0000800p9	AT1G43760	NA	GO:0003674,GO:0005575,GO:0008150	DNAse I-like superfamily protein		3694.POPTR_0014s19810.1
Sg.5G0001836p5
Sg.3G0000266a	AT4G29090	NA	GO:0004523,GO:0004523,GO:0009507,GO:0003676	Ribonuclease H-like superfamily protein		39947.LOC_Os01g11920.1
Sg.1G0002166p13	AT4G15090	NA	GO:0045893,GO:0010017,GO:0010017,GO:0009639,GO:0042753,GO:0010017,GO:0010017,GO:0005515,GO:0010018,GO:0005634,GO:0010017,GO:0010017,GO:0005634,GO:0045893,GO:0010017,GO:0005634,GO:0005634,GO:1900056,GO:0045893,GO:0005634,GO:0045893,GO:0008270,GO:0010218,GO:0003700,GO:0010018,GO:0010218,GO:0010017,GO:0010018,GO:0005634,GO:0005634,GO:1900056,GO:0010018	FRS (FAR1 Related Sequences) transcription factor family	Encodes a nuclear localized protein involved in far red light response signaling. Loss of function mutants are defective in far red light responses. Interacts with homologous gene FHY3.	NA
Sg.7G0002500p1	AT3G24255	NA	GO:0005576,GO:0008150,GO:0005634,GO:0005634,GO:0005634,GO:0005576,GO:0005634	RNA-directed DNA polymerase (reverse transcriptase)-related family protein		3694.POPTR_0001s36990.1
Sg.4G0000587a	AT3G22170	NA	GO:0010017,GO:0010218,GO:0045893,GO:0010017,GO:0010017,GO:1900056,GO:0001228,GO:0042753,GO:1900056,GO:1900056,GO:0005634,GO:0005634,GO:0009585,GO:0005515,GO:0007623,GO:0010017,GO:0005515,GO:0009585,GO:0045893,GO:0009585,GO:0005634,GO:0005634,GO:0045893,GO:0010218,GO:0003700,GO:0008270,GO:1900056,GO:0045893,GO:0005515,GO:0042753,GO:0009585,GO:0009585,GO:0005634	far-red elongated hypocotyls 3	A component of the PHYA signaling network, mediates the FR-HIR response to far-red light in concert with FAR1.	29760.VIT_03s0038g03060.t01
Sg.9G0000775a	AT1G47890	NA	GO:0016301,GO:0007165,GO:0005576	receptor like protein 7		3694.POPTR_0064s00220.1
Sg.5G0001508p1	AT4G15090	NA	GO:0045893,GO:0010017,GO:0010017,GO:0009639,GO:0042753,GO:0010017,GO:0010017,GO:0005515,GO:0010018,GO:0005634,GO:0010017,GO:0010017,GO:0005634,GO:0045893,GO:0010017,GO:0005634,GO:0005634,GO:1900056,GO:0045893,GO:0005634,GO:0045893,GO:0008270,GO:0010218,GO:0003700,GO:0010018,GO:0010218,GO:0010017,GO:0010018,GO:0005634,GO:0005634,GO:1900056,GO:0010018	FRS (FAR1 Related Sequences) transcription factor family	Encodes a nuclear localized protein involved in far red light response signaling. Loss of function mutants are defective in far red light responses. Interacts with homologous gene FHY3.	NA
Sg.2G0001982p3	AT5G65005	NA	GO:0008150,GO:0004523,GO:0004523,GO:0005634,GO:0003676	Polynucleotidyl transferase, ribonuclease H-like superfamily protein		NA
Sg.9G0000651a	AT1G74190	NA	GO:0007165,GO:0005576	receptor like protein 15		3847.GLYMA07G18561.1
Sg.2G0002329p3	AT5G03510	NA	GO:0006355,GO:0006355,GO:0005634,GO:0006355,GO:0006355,GO:0003700	C2H2-type zinc finger family protein		NA
Sg.7G0001624a	AT3G30200	NA	GO:0005524,GO:0005524,GO:0006003,GO:0005634,GO:0003873,GO:0003873,GO:0005829,GO:0004331,GO:0006003	Plant transposase (Ptta/En/Spm family)		4081.Solyc04g005730.2.1
Sg.3G0000900p2	AT4G25120	NA	GO:0006281,GO:0005634,GO:0006281,GO:0006281,GO:0032508,GO:0000725,GO:0003678,GO:0000725,GO:0043138,GO:0003678,GO:0043138,GO:0043138,GO:0036292,GO:0005634,GO:0043138,GO:0000725,GO:0006310	P-loop containing nucleoside triphosphate hydrolases superfamily protein	Encodes a homolog of the yeast SRS2 (Suppressor of RAD Six-screen mutant 2) helicase. The Arabidopsis SRS2 is a functional 3’- to 5’-helicase. Biochemical studies show that SRS2 disrupts recombinogenic DNA intermediates and facilitates single strand annealing.	29760.VIT_14s0006g01840.t01
Sg.6G0003503b	AT2G13980	NA	GO:0005634,GO:0003676,GO:0004523,GO:0004523,GO:0008150	Polynucleotidyl transferase, ribonuclease H-like superfamily protein		3694.POPTR_0003s18460.1
Sg.7G0001608a	AT5G11250	NA	GO:0005634,GO:0080135,GO:0007165,GO:0005634,GO:0043531,GO:0080135,GO:0043531	Disease resistance protein (TIR-NBS-LRR class)	Encodes an atypical TIR-NBS-LRR protein that is involved in stress responses. Loss of function alleles overproduce stress hormones JA,SA, ABA, and ET.	NA
Sg.4G0000251a	AT3G01085	NA	GO:0006468,GO:0005524,GO:0004672,GO:0000790,GO:0006468,GO:0032968,GO:0000790,GO:0004693,GO:0004693,GO:0004672,GO:0070816,GO:0070816,GO:0070816,GO:0005524,GO:0004693,GO:0070816,GO:0032968,GO:0005634,GO:0016310,GO:0032968,GO:0006468,GO:0008353,GO:0005634,GO:0008353,GO:0070816,GO:0004672,GO:0016310,GO:0005634,GO:0000307,GO:0005634,GO:0006468,GO:0008353,GO:0006468,GO:0032968,GO:0006468	Protein kinase superfamily protein		NA
Sg.3G0000696a	AT1G06740	NA	GO:0005634,GO:0008270		Encodes a member of a domesticated transposable element gene family MUSTANG. Members of this family are derived from transposable elements genes but gained function in plant fitness and flower development. Known members include: AT3G04605 (MUG1), AT2G30640 (MUG2), AT1G06740 (MUG3), AT5G16505 (MUG4), AT3G06940 (MUG5), AT5G48965 (MUG6), AT3G05850 (MUG7) and AT5G34853 (MUG8).	transposon protein
Sg.4G0003022p5	AT1G43760	NA	GO:0003674,GO:0005575,GO:0008150	DNAse I-like superfamily protein		Endonuclease/Exonuclease/phosphatase family
Sg.5G0001709a	AT3G09510	NA	GO:0008150,GO:0003676,GO:0004523,GO:0004523	Ribonuclease H-like superfamily protein		Protein of unknown function (DUF2985)
Sg.5G0001681a
Sg.5G0001694a	AT5G13320	K14487	GO:0044419,GO:0010112,GO:0016881,GO:0034052,GO:0010112,GO:0034052,GO:0034052,GO:0034052,GO:0005634,GO:0005634,GO:0034052,GO:0010112,GO:0005737	Auxin-responsive GH3 family protein	Encodes an enzyme capable of conjugating amino acids to 4-substituted benzoates. 4-HBA (4-hydroxybenzoic acid) and pABA (4-aminobenzoate) may be targets of the enzyme in Arabidopsis, leading to the production of pABA-Glu, 4HBA-Glu, or other related compounds. This enzyme is involved in disease-resistance signaling. It is required for the accumulation of salicylic acid, activation of defense respo…	NA
Sg.5G0001696a	AT2G27110	NA	GO:0005515,GO:0005634,GO:0005515,GO:0005515,GO:0008270,GO:0009506,GO:0005515,GO:0005515,GO:0006355,GO:0005515,GO:0005634,GO:0005515,GO:0005515,GO:0005515,GO:0006355,GO:0005515,GO:0005515,GO:0006355,GO:0005634,GO:0005515,GO:0006355,GO:0005515	FAR1-related sequence 3		FAR1 DNA-binding domain
[truncated: 278 more rows]
