# Supplementary material for: Chromosome-scale genome sequence of Suaeda glauca sheds light on salt stress tolerance in halophytes
Source: Hortic Res. 2023 Aug 10;10(9):uhad161. doi: 10.1093/hr/uhad161 (PMC10506132; doi:10.1093/hr/uhad161)
Supplement: Web_Material_uhad161 [file web_material_uhad161.zip › supplementary file 4 Enriched GO terms.xlsx]

## Sheet: Sheet1
	GO terms
	6−phosphofructo−2−kinase activity
	adaxial/abaxial pattern specification
	adventitious root development
	amyloplast
	auxin metabolic process
	base−excision repair
	cell differentiation
	chromosome
	chromosome segregation
	circadian rhythm
	crossover junction endodeoxyribonuclease activity
	defense response to virus
	DNA−(apurinic or apyrimidinic site) endonuclease activity
	DNA−binding transcription activator activity, RNA polymerase II−specific
	DNA demethylation
	DNA repair
	DNA topoisomerase activity
	DNA topoisomerase type I (single strand cut, ATP−independent) activity
	DNA topoisomerase type II (double strand cut, ATP−hydrolyzing) activity
	DNA topological change
	double−strand break repair
	double−strand break repair via synthesis−dependent strand annealing
	double−stranded DNA 3'−5' exodeoxyribonuclease activity
	endoribonuclease activity
	exonuclease activity
	far−red light signaling pathway
	four−way junction DNA binding
	fructose−2,6−bisphosphate 2−phosphatase activity
	fructose 2,6−bisphosphate metabolic process
	gene silencing by miRNA
	leaf proximal/distal pattern formation
	leaf vascular tissue pattern formation
	maturation of LSU−rRNA from tetracistronic rRNA transcript (SSU−rRNA, LSU−rRNA, 4.5S−rRNA, 5S−rRNA)
	maturation of SSU−rRNA from tetracistronic rRNA transcript (SSU−rRNA, LSU−rRNA, 4.5S−rRNA, 5S−rRNA)
	meiotic cell cycle
	miRNA binding
	negative regulation of cell cycle
	negative regulation of leaf senescence
	negative regulation of mitotic nuclear division
	nutrient reservoir activity
	phosphodiesterase I activity
	polynucleotide 3'−phosphatase activity
	positive regulation of circadian rhythm
	positive regulation of transcription, DNA−templated
	posttranscriptional gene silencing
	protein desumoylation
	Rad51C−XRCC3 complex
	red or far−red light signaling pathway
	red, far−red light phototransduction
	regulation of DNA endoreduplication
	regulation of starch biosynthetic process
	replication fork
	resolution of mitotic recombination intermediates
	response to desiccation
	response to far red light
	response to red or far red light
	RNA polymerase II general transcription initiation factor activity
	siRNA binding
	starch binding
	stromule
	SUMO−specific isopeptidase activity
	SUMO−specific protease activity
	t−circle formation
	telomere maintenance via recombination
	viral gene silencing in virus induced gene silencing
