# Supplementary material for: Chromosome-scale genome sequence of Suaeda glauca sheds light on salt stress tolerance in halophytes
Source: Hortic Res. 2023 Aug 10;10(9):uhad161. doi: 10.1093/hr/uhad161 (PMC10506132; doi:10.1093/hr/uhad161)
Supplement: Web_Material_uhad161 [file web_material_uhad161.zip › supplementary file 5.TF family_sg.txt]

ABI	Sg.1G0000886a,Sg.1G0001162a,Sg.1G0001163a,Sg.1G0002084a,Sg.1G0002085a,Sg.2G0000244a,Sg.2G0000687a,Sg.2G0001817a,Sg.2G0003072b,Sg.3G0000507a,Sg.3G0000507p4,Sg.3G0001244p2,Sg.3G0001244p3,Sg.3G0001902a,Sg.3G0002597a,Sg.3G0002598a,Sg.3G0002598t1,Sg.3G0002599a,Sg.3G0002672a,Sg.3G0002990a,Sg.4G0000125a,Sg.4G0000362a,Sg.4G0000433a,Sg.4G0000558a,Sg.4G0000595a,Sg.4G0001042a,Sg.4G0001112a,Sg.4G0001113a,Sg.…
Alfin-like	Sg.3G0002160a,Sg.4G0000380a,Sg.5G0000913a,Sg.5G0000913p1,Sg.6G0000487a,Sg.7G0002391a,Sg.8G0001720a,Sg.9G0000737a
AP2-EREBP	Sg.1G0000659a,Sg.1G0000661a,Sg.1G0000661p4,Sg.1G0000662a,Sg.1G0000964a,Sg.1G0000964p1,Sg.1G0001385a,Sg.1G0001719a,Sg.1G0001821a,Sg.1G0001949a,Sg.1G0002325a,Sg.1G0002338a,Sg.2G0000201a,Sg.2G0000426a,Sg.2G0000426p1,Sg.2G0000688a,Sg.2G0000688p1,Sg.2G0000750a,Sg.2G0001046a,Sg.2G0001213a,Sg.2G0001707a,Sg.2G0002544a,Sg.2G0002544p1,Sg.3G0001308a,Sg.3G0001498a,Sg.3G0001806a,Sg.3G0001849a,Sg.3G0002091a,Sg…
ARF	Sg.2G0000244a,Sg.2G0000687a,Sg.2G0001817a,Sg.3G0002672a,Sg.4G0000362a,Sg.5G0000841a,Sg.5G0002657a,Sg.6G0002525a,Sg.6G0003697b,Sg.8G0000296a,Sg.8G0000901a,Sg.9G0000140a,Sg.9G0000455a
ARID	Sg.1G0001231a,Sg.2G0000256a,Sg.2G0000813a,Sg.3G0000288a,Sg.5G0001740a,Sg.6G0000683a,Sg.6G0000731a,Sg.6G0001618a,Sg.8G0000888a,Sg.8G0001644a,Sg.8G0001867a
AUX_IAA	Sg.1G0000273a,Sg.1G0000408a,Sg.1G0002544a,Sg.2G0000687a,Sg.2G0001817a,Sg.3G0002484a,Sg.3G0002485a,Sg.3G0002672a,Sg.4G0000362a,Sg.4G0002175p2,Sg.4G0002175p3,Sg.4G0002814a,Sg.5G0000318a,Sg.5G0000526a,Sg.5G0000648a,Sg.5G0000841a,Sg.5G0001889a,Sg.5G0001889p3,Sg.6G0002037a,Sg.6G0002038a,Sg.6G0002525a,Sg.6G0003078b,Sg.6G0003176b,Sg.6G0003697b,Sg.8G0002275a,Sg.9G0000140a,Sg.9G0000455a
BBR-BPC	Sg.2G0000386a,Sg.5G0001621a,Sg.6G0000110a,Sg.6G0003339b
BES	Sg.2G0000843a,Sg.2G0002129a,Sg.4G0002142a,Sg.5G0002377a,Sg.6G0000438a,Sg.6G0000529a
bHLH	Sg.1G0000338p2,Sg.1G0000609p1,Sg.1G0000954a,Sg.1G0000954p1,Sg.1G0001406a,Sg.1G0001408a,Sg.1G0001408p1,Sg.1G0001409a,Sg.1G0001528a,Sg.1G0001797a,Sg.1G0001943a,Sg.2G0000249a,Sg.2G0000573a,Sg.2G0000618a,Sg.2G0000649a,Sg.2G0000689a,Sg.2G0000689p2,Sg.2G0001026a,Sg.2G0001142a,Sg.2G0001142p1,Sg.2G0001642a,Sg.2G0001709a,Sg.2G0001953a,Sg.2G0002042a,Sg.2G0002090a,Sg.3G0001089a,Sg.3G0001813a,Sg.3G0001950a,S…
BSD	Sg.2G0001687a,Sg.3G0002515a,Sg.4G0001724a,Sg.5G0000305a,Sg.6G0002467a,Sg.9G0000137a
bZIP	Sg.1G0000026a,Sg.1G0000405a,Sg.1G0000405p1,Sg.1G0000529a,Sg.1G0000529p1,Sg.1G0000529p2,Sg.1G0000800a,Sg.1G0000975a,Sg.1G0000975p1,Sg.1G0001165a,Sg.1G0001634a,Sg.1G0001784a,Sg.1G0003057b,Sg.2G0000014a,Sg.2G0000385a,Sg.2G0000755a,Sg.2G0001188a,Sg.2G0001188p1,Sg.2G0001188p2,Sg.2G0001606a,Sg.2G0001693a,Sg.2G0002444a,Sg.2G0002603a,Sg.2G0002906a,Sg.2G0002906p1,Sg.3G0001343a,Sg.3G0001722a,Sg.3G0002698a,…
C2C2-CO-like	Sg.3G0001958a,Sg.4G0000438a,Sg.4G0001848a,Sg.5G0000669a,Sg.6G0000475a,Sg.7G0002733b
C2C2-Dof	Sg.2G0000156a,Sg.2G0000671a,Sg.4G0001377a,Sg.4G0001669a,Sg.4G0002730a,Sg.5G0002287a,Sg.5G0002620a,Sg.5G0002620t1,Sg.5G0002622a,Sg.5G0002622p1,Sg.5G0002622p2,Sg.6G0000297a,Sg.6G0000879a,Sg.6G0000879p1,Sg.6G0002466a,Sg.6G0002710a,Sg.7G0000836a,Sg.7G0001226a,Sg.7G0002636a,Sg.9G0000502a,Sg.9G0001280a
C2C2-GATA	Sg.1G0000558a,Sg.1G0000559a,Sg.1G0002043a,Sg.1G0002043p1,Sg.1G0002043p2,Sg.2G0000356a,Sg.3G0001924a,Sg.3G0002215a,Sg.4G0001795a,Sg.4G0001842a,Sg.4G0002209a,Sg.5G0000936a,Sg.6G0000065a,Sg.6G0003154b,Sg.6G0003366b,Sg.7G0000229a,Sg.7G0000822a,Sg.8G0002379b,Sg.8G0002477b
C2H2	Sg.2G0000463a,Sg.4G0000592a,Sg.4G0002146a,Sg.9G0000304a
C3H	Sg.1G0000086a,Sg.1G0000086p1,Sg.1G0000681a,Sg.1G0001486a,Sg.1G0001762a,Sg.1G0001826a,Sg.3G0001748a,Sg.3G0001983a,Sg.3G0002475a,Sg.3G0002968a,Sg.3G0002968p2,Sg.3G0003226b,Sg.4G0001004a,Sg.4G0001447a,Sg.4G0002221a,Sg.5G0000614a,Sg.5G0001803a,Sg.5G0002895b,Sg.5G0002934b,Sg.6G0002441a,Sg.6G0003036b,Sg.6G0003336b,Sg.6G0003340b,Sg.7G0000180a,Sg.7G0000180p1,Sg.7G0000711a,Sg.7G0000761a,Sg.7G0000773a,Sg.7…
CAMTA	Sg.1G0000541a,Sg.1G0000541p1,Sg.1G0000821a,Sg.1G0000883a,Sg.1G0001215a,Sg.1G0001361a,Sg.1G0001899a,Sg.1G0002123a,Sg.2G0000638a,Sg.2G0000681a,Sg.2G0001615a,Sg.3G0000867a,Sg.4G0000238a,Sg.4G0000465a,Sg.4G0001559a,Sg.4G0001560a,Sg.4G0002628a,Sg.5G0000583a,Sg.5G0000918a,Sg.5G0002699a,Sg.5G0002805a,Sg.6G0000637a,Sg.6G0000914a,Sg.6G0002075a,Sg.6G0002280p1,Sg.6G0002280p2,Sg.6G0003179b,Sg.7G0000098a,Sg.7…
CCAAT	Sg.1G0000309a,Sg.2G0000774a,Sg.2G0002044a,Sg.3G0000307a,Sg.3G0001591a,Sg.3G0001602a,Sg.3G0001699a,Sg.3G0001699p1,Sg.3G0001769a,Sg.3G0001931a,Sg.3G0002036a,Sg.3G0002334a,Sg.3G0002397a,Sg.3G0002853a,Sg.4G0002337a,Sg.5G0000051a,Sg.5G0000146a,Sg.5G0000910a,Sg.6G0000867t2,Sg.6G0000868p1,Sg.6G0001931a,Sg.7G0000777a,Sg.7G0001014a,Sg.7G0002415a,Sg.8G0000546a,Sg.8G0001083a,Sg.8G0001383a,Sg.8G0001504a,Sg.8…
Coactivator_p15	Sg.2G0000691a,Sg.3G0001911a,Sg.6G0003703b
CPP	Sg.1G0002701a,Sg.3G0002519a,Sg.7G0000197a,Sg.7G0002295a
CSD	Sg.4G0001174a,Sg.4G0001174p1,Sg.9G0001512b
DBP	Sg.5G0000234a,Sg.7G0002225a
DDT	Sg.3G0002590a,Sg.3G0002722a,Sg.3G0003214b,Sg.6G0000018a,Sg.7G0001298a,Sg.9G0001060a,Sg.9G0001343a
E2F-DP	Sg.3G0002872a,Sg.6G0002641a
EIL	Sg.3G0001720a,Sg.3G0001720p1,Sg.3G0001720p2,Sg.3G0001827a,Sg.3G0002789a,Sg.9G0000581a
FAR1	Sg.1G0000149a,Sg.1G0000182a,Sg.1G0000221a,Sg.1G0000280a,Sg.1G0000308a,Sg.1G0000308p1,Sg.1G0000308p2,Sg.1G0000432a,Sg.1G0000445a,Sg.1G0000446a,Sg.1G0000446p1,Sg.1G0000446p2,Sg.1G0000554a,Sg.1G0000594a,Sg.1G0000594p4,Sg.1G0000690a,Sg.1G0000690p1,Sg.1G0000690p2,Sg.1G0001148a,Sg.1G0001633a,Sg.1G0002066a,Sg.1G0002125a,Sg.1G0002166a,Sg.1G0002166p1,Sg.1G0002166p10,Sg.1G0002166p15,Sg.1G0002166p3,Sg.1G000…
FHA	Sg.1G0000252a,Sg.2G0000511a,Sg.2G0000952a,Sg.2G0001226a,Sg.4G0001619a,Sg.6G0001957a,Sg.6G0002339a,Sg.7G0000736a,Sg.8G0000001a,Sg.8G0000102a,Sg.8G0000102p1,Sg.8G0000203a,Sg.8G0001180a,Sg.8G0001951a
G2-like	Sg.1G0000562a,Sg.1G0000562p1,Sg.1G0001366a,Sg.1G0001549a,Sg.1G0001649a,Sg.1G0001794a,Sg.1G0003069b,Sg.1G0003095b,Sg.2G0000914a,Sg.2G0001845a,Sg.2G0002206a,Sg.2G0002206t1,Sg.3G0000077a,Sg.3G0000700a,Sg.3G0002145a,Sg.3G0002575a,Sg.4G0001206a,Sg.4G0001662a,Sg.4G0001972a,Sg.4G0002725a,Sg.4G0003333b,Sg.5G0000210a,Sg.5G0000424a,Sg.5G0002850a,Sg.5G0002853a,Sg.6G0000084a,Sg.6G0000137a,Sg.6G0000224a,Sg.6G…
GeBP	Sg.3G0001794a,Sg.3G0002452a,Sg.4G0002595a,Sg.4G0002595p1,Sg.5G0000052a,Sg.5G0000274a,Sg.5G0000274p1,Sg.5G0000293a,Sg.5G0000360a,Sg.6G0000228a
GNAT	Sg.1G0000508a,Sg.1G0000692a,Sg.1G0003103b,Sg.2G0000606a,Sg.2G0000635a,Sg.4G0000386a,Sg.4G0001199a,Sg.4G0001698a,Sg.4G0001736a,Sg.4G0001736p1,Sg.4G0001876a,Sg.4G0003336b,Sg.4G0003362b,Sg.4G0003376b,Sg.5G0000691a,Sg.6G0002027a,Sg.6G0002842b,Sg.6G0002897b,Sg.7G0000811a,Sg.7G0002252a,Sg.7G0002405a,Sg.7G0002847b,Sg.8G0000213a,Sg.8G0000366a,Sg.8G0001836a,Sg.8G0002056a,Sg.9G0001240a
GRAS	Sg.1G0001171a,Sg.1G0001276a,Sg.2G0000073a,Sg.2G0000077a,Sg.2G0000507a,Sg.3G0001119a,Sg.3G0001559a,Sg.3G0003212b,Sg.4G0000766a,Sg.4G0001703a,Sg.4G0002149a,Sg.4G0003267b,Sg.4G0003271b,Sg.5G0000136a,Sg.5G0000419a,Sg.6G0000376a,Sg.6G0000631a,Sg.6G0003186b,Sg.7G0001150a,Sg.7G0002537a,Sg.7G0002705b,Sg.8G0001354a,Sg.8G0001356a,Sg.8G0001357a,Sg.8G0001358a,Sg.9G0000248a
GRF	Sg.1G0000674a,Sg.1G0000822a,Sg.2G0000945a,Sg.2G0001700a,Sg.4G0001741a,Sg.5G0002928b,Sg.6G0000913a,Sg.8G0000442a,Sg.8G0001705a
HB	Sg.1G0000492a,Sg.1G0000832a,Sg.1G0001358a,Sg.1G0001743a,Sg.2G0000656a,Sg.2G0000889a,Sg.2G0001059a,Sg.2G0001724a,Sg.2G0002008a,Sg.2G0002008p1,Sg.2G0002008p3,Sg.2G0002404a,Sg.2G0002404p1,Sg.3G0001942a,Sg.3G0002517a,Sg.3G0002722a,Sg.4G0000937a,Sg.4G0001152a,Sg.4G0001358a,Sg.4G0001503a,Sg.4G0001812a,Sg.4G0002014a,Sg.4G0002014p1,Sg.4G0002537a,Sg.4G0002955a,Sg.4G0003003a,Sg.5G0000010a,Sg.5G0002653a,Sg.…
HMG	Sg.1G0002074a,Sg.2G0001567a,Sg.4G0003142a,Sg.6G0000809a,Sg.6G0001700a,Sg.7G0001475a,Sg.7G0001975a,Sg.9G0000027a
HRT	Sg.5G0001037a
HSF	Sg.1G0001353a,Sg.1G0001862a,Sg.2G0002013a,Sg.3G0001846a,Sg.4G0000757a,Sg.5G0002376a,Sg.6G0000168a,Sg.6G0002001a,Sg.7G0001172a,Sg.8G0000419a
IWS1	Sg.1G0001232a,Sg.1G0001539a,Sg.1G0001540a,Sg.2G0001471a,Sg.6G0002745a,Sg.9G0000097a
JUMONJI	Sg.1G0000886a,Sg.4G0000148a,Sg.4G0003157b,Sg.4G0003158b,Sg.5G0000001a,Sg.5G0001209a,Sg.5G0002472a,Sg.6G0000138a,Sg.6G0000683a,Sg.6G0002129a,Sg.6G0003371b,Sg.8G0001849a,Sg.9G0000061a
LFY	Sg.6G0002506a
LIM	Sg.2G0000870a,Sg.2G0001666a,Sg.4G0002120a,Sg.6G0000664a,Sg.6G0002753a,Sg.7G0000425a,Sg.7G0000475a
LOB	Sg.1G0001383a,Sg.2G0000824a,Sg.2G0000954a,Sg.2G0000955a,Sg.3G0002117a,Sg.4G0001053a,Sg.4G0001659a,Sg.4G0001659p1,Sg.4G0001659t1,Sg.4G0001702a,Sg.6G0001355a,Sg.6G0002080a,Sg.6G0002082a,Sg.6G0002664a,Sg.7G0000094a,Sg.7G0000615a,Sg.7G0000666a,Sg.7G0000690a,Sg.7G0000864a,Sg.7G0000864p1,Sg.7G0001107a,Sg.7G0001386a,Sg.7G0002720b,Sg.8G0001457a,Sg.8G0001485a,Sg.8G0001548a,Sg.8G0001778a,Sg.9G0000497a
LUG	Sg.5G0000429a,Sg.5G0002613a,Sg.7G0002217p1,Sg.8G0001988a
MADS	Sg.1G0000346a,Sg.1G0000413a,Sg.1G0000414a,Sg.1G0000893a,Sg.1G0001566a,Sg.1G0001867a,Sg.1G0002596a,Sg.1G0002607a,Sg.2G0000922a,Sg.2G0000924a,Sg.2G0001116a,Sg.2G0001268a,Sg.2G0001653a,Sg.2G0002867a,Sg.3G0001569a,Sg.3G0002034a,Sg.3G0002229a,Sg.3G0002504a,Sg.3G0003180b,Sg.4G0000046a,Sg.4G0000054a,Sg.4G0000054p1,Sg.4G0000054p2,Sg.4G0000054p4,Sg.4G0000054p5,Sg.4G0000054p6,Sg.4G0000481a,Sg.4G0001491a,Sg…
MBF	Sg.3G0001389a,Sg.5G0000450a
MED6	Sg.1G0003066b
MED7	Sg.1G0001715a
mTERF	Sg.1G0000007a,Sg.1G0000007p1,Sg.1G0000810a,Sg.1G0000902a,Sg.1G0001878a,Sg.1G0001880a,Sg.1G0001880p1,Sg.1G0002262a,Sg.1G0003096b,Sg.1G0003097b,Sg.2G0000429a,Sg.2G0000431a,Sg.2G0000525a,Sg.2G0000525p1,Sg.2G0001055a,Sg.2G0001438a,Sg.2G0002657a,Sg.3G0001564a,Sg.3G0002886a,Sg.5G0002131a,Sg.6G0002444a,Sg.6G0003253b,Sg.6G0003429b,Sg.6G0003660b,Sg.8G0000066a,Sg.8G0000176a,Sg.8G0000178a,Sg.8G0000178t2,Sg.…
MYB	Sg.1G0000013a,Sg.1G0000562a,Sg.1G0000562p1,Sg.1G0000646a,Sg.1G0000689a,Sg.1G0001016a,Sg.1G0001067a,Sg.1G0001329a,Sg.1G0001331a,Sg.1G0001332a,Sg.1G0001366a,Sg.1G0001549a,Sg.1G0001620a,Sg.1G0001649a,Sg.1G0001765a,Sg.1G0001783a,Sg.1G0001794a,Sg.1G0002146a,Sg.1G0003069b,Sg.1G0003095b,Sg.2G0000197a,Sg.2G0000460a,Sg.2G0000552a,Sg.2G0000586a,Sg.2G0000673a,Sg.2G0000868a,Sg.2G0001049a,Sg.2G0001598a,Sg.2G0…
NAC	Sg.1G0000783a,Sg.2G0000036a,Sg.2G0000037a,Sg.2G0000529a,Sg.2G0000615a,Sg.2G0000636a,Sg.2G0001589a,Sg.2G0002334a,Sg.2G0002424a,Sg.3G0000883a,Sg.3G0001195a,Sg.3G0001198a,Sg.3G0001313a,Sg.3G0001896a,Sg.3G0001937a,Sg.3G0002614a,Sg.3G0002628a,Sg.3G0002634a,Sg.4G0001858a,Sg.4G0001957a,Sg.4G0001957p1,Sg.4G0002645a,Sg.4G0002747a,Sg.4G0003311b,Sg.5G0000168a,Sg.5G0000603a,Sg.5G0000603p1,Sg.5G0001012a,Sg.5G…
NOZZLE	Sg.3G0001147a,Sg.3G0001370a
OFP	Sg.1G0000781a,Sg.1G0002615a,Sg.1G0002767a,Sg.3G0002902a,Sg.4G0002171a,Sg.5G0000017a,Sg.5G0000482a,Sg.5G0002374a,Sg.6G0002558a,Sg.6G0003099b,Sg.8G0000058a,Sg.8G0000060a,Sg.8G0000152a,Sg.8G0001527a
PBF-2-like	Sg.2G0000400a,Sg.2G0001293a,Sg.4G0002988a
PHD	Sg.1G0000120a,Sg.1G0000492a,Sg.1G0000852a,Sg.1G0000908a,Sg.1G0002019t1,Sg.2G0000706a,Sg.2G0001279a,Sg.3G0000676a,Sg.3G0001355a,Sg.3G0002160a,Sg.3G0002173a,Sg.3G0002221a,Sg.3G0003214b,Sg.4G0000380a,Sg.4G0001443a,Sg.5G0000009a,Sg.5G0000913a,Sg.5G0000913p1,Sg.5G0001120a,Sg.6G0000208a,Sg.6G0000487a,Sg.6G0000683a,Sg.6G0001140a,Sg.6G0002150a,Sg.7G0001298a,Sg.7G0001706a,Sg.8G0000363a,Sg.8G0000656a,Sg.8G…
PLATZ	Sg.1G0000680a,Sg.5G0000241a,Sg.6G0000192a,Sg.6G0003742b,Sg.7G0000596a,Sg.7G0000596p1,Sg.8G0000371a,Sg.9G0001298a,Sg.9G0001300a
Pseudo_ARR-B	Sg.1G0000805a,Sg.2G0000621a,Sg.7G0000075a
RB	Sg.2G0001800a
Rcd1-like	Sg.3G0001467a,Sg.3G0001468a
RWP-RK	Sg.1G0000873a,Sg.2G0001550a,Sg.3G0001809a,Sg.4G0000191a,Sg.6G0000864a,Sg.6G0002321a,Sg.6G0003530b,Sg.7G0001130a
S1Fa-like	Sg.9G0000459a
SAP	Sg.9G0000288a,Sg.9G0000289a
SBP	Sg.1G0001770a,Sg.1G0002904a,Sg.2G0001034a,Sg.2G0003064b,Sg.3G0001292a,Sg.4G0001247a,Sg.4G0002230a,Sg.4G0002677a,Sg.4G0003348b,Sg.5G0001611a,Sg.5G0002623a,Sg.6G0002253a,Sg.6G0002452a
SET	Sg.1G0000908a,Sg.1G0001908a,Sg.1G0002160a,Sg.2G0000217a,Sg.2G0000706a,Sg.2G0001052a,Sg.2G0001269a,Sg.2G0002550a,Sg.2G0002775a,Sg.2G0002778a,Sg.2G0002900a,Sg.3G0002179a,Sg.3G0002654a,Sg.3G0002654p1,Sg.3G0002739a,Sg.3G0002868a,Sg.3G0002868p1,Sg.3G0002868p2,Sg.3G0003029a,Sg.4G0000419a,Sg.4G0002750a,Sg.4G0002758a,Sg.5G0000651a,Sg.5G0000724a,Sg.5G0001043a,Sg.5G0002319a,Sg.6G0000064a,Sg.6G0000164a,Sg.6…
Sigma70-like	Sg.1G0002984b,Sg.1G0002989b,Sg.2G0001154a,Sg.2G0001154p1,Sg.6G0002693a,Sg.6G0002693p2,Sg.7G0000972a,Sg.7G0002205a,Sg.8G0000276a
SNF2	Sg.1G0000083a,Sg.1G0001106a,Sg.1G0001536a,Sg.1G0001667a,Sg.1G0001912a,Sg.1G0002284a,Sg.1G0002294a,Sg.1G0002940a,Sg.2G0000815a,Sg.2G0001042a,Sg.2G0001502p1,Sg.2G0002328a,Sg.2G0002328p1,Sg.2G0002328p2,Sg.2G0002328p3,Sg.2G0002618a,Sg.2G0002756a,Sg.3G0000500a,Sg.3G0000689a,Sg.3G0001921a,Sg.3G0002183a,Sg.3G0003209b,Sg.4G0000793a,Sg.4G0001211a,Sg.4G0002157a,Sg.5G0001896a,Sg.5G0002544a,Sg.5G0002555a,Sg.…
SOH1	Sg.9G0000276a
SRS	Sg.2G0001223a,Sg.3G0003196b,Sg.4G0002216a,Sg.6G0000349a,Sg.6G0003390b
SWI_SNF-BAF60b	Sg.3G0001502a,Sg.3G0001540a,Sg.3G0001865a,Sg.3G0001878a,Sg.3G0003298b,Sg.4G0001183a,Sg.4G0001663a,Sg.4G0001676a,Sg.4G0002221a,Sg.6G0001951a,Sg.7G0002165a
SWI_SNF-SWI3	Sg.1G0000013a,Sg.2G0000197a,Sg.2G0001248a,Sg.2G0001598a,Sg.6G0001916a,Sg.7G0000996a,Sg.9G0000869a,Sg.9G0001701b
TAZ	Sg.1G0001234a,Sg.4G0001693a,Sg.8G0001798a,Sg.8G0001864a
TCP	Sg.3G0001369a,Sg.4G0001255a,Sg.4G0001954a,Sg.4G0002665a,Sg.4G0003399b,Sg.5G0002112a,Sg.5G0002702a,Sg.6G0001914a,Sg.6G0002293a,Sg.6G0002438a,Sg.6G0002484a,Sg.7G0000910a,Sg.7G0000910p1,Sg.8G0000278a,Sg.9G0000046a,Sg.9G0000743a
Tify	Sg.1G0002933a,Sg.2G0000356a,Sg.2G0001497a,Sg.2G0001497p1,Sg.2G0001497p2,Sg.2G0001497p3,Sg.4G0003354b,Sg.5G0001989a,Sg.5G0002071a,Sg.5G0002921b,Sg.5G0002924b,Sg.7G0002211a,Sg.7G0002245a,Sg.8G0001677a,Sg.8G0002379b
TIG	Sg.4G0001559a,Sg.4G0002628a,Sg.9G0001592b
TRAF	Sg.1G0000089a,Sg.1G0001045a,Sg.1G0001045p1,Sg.1G0001234a,Sg.1G0002278a,Sg.2G0000320a,Sg.2G0000762a,Sg.2G0001278a,Sg.2G0001537a,Sg.3G0001646a,Sg.4G0001693a,Sg.4G0001697a,Sg.4G0001705a,Sg.4G0001705p1,Sg.4G0003264b,Sg.5G0000161a,Sg.5G0001206a,Sg.5G0002066a,Sg.6G0000450a,Sg.6G0000788a,Sg.7G0000410a,Sg.7G0000624a,Sg.7G0001288a,Sg.7G0002653a,Sg.7G0002767b,Sg.7G0002830b,Sg.8G0000806a,Sg.8G0001164a,Sg.8G…
Trihelix	Sg.1G0000055a,Sg.2G0002925a,Sg.2G0002926a,Sg.3G0001793a,Sg.3G0002509a,Sg.4G0001046a,Sg.4G0002413a,Sg.4G0002616a,Sg.5G0002293a,Sg.6G0000055a,Sg.6G0000483a,Sg.6G0001965a,Sg.6G0002517a,Sg.6G0003095b,Sg.7G0002477a,Sg.8G0000397a,Sg.8G0000399a,Sg.8G0000434a,Sg.8G0001667a,Sg.8G0001964a,Sg.9G0000331a,Sg.9G0001430a
TUB	Sg.2G0002922a,Sg.3G0001390a,Sg.4G0000387a,Sg.4G0001785a,Sg.5G0001266a,Sg.8G0000787a
VARL	Sg.1G0000908a,Sg.2G0000706a
VOZ	Sg.3G0002634a,Sg.5G0002660a,Sg.9G0000919a
WRKY	Sg.1G0000451a,Sg.1G0000451p1,Sg.1G0000451p2,Sg.1G0000952a,Sg.1G0003073b,Sg.2G0000731a,Sg.2G0000731p1,Sg.2G0000782a,Sg.2G0000786a,Sg.2G0001078a,Sg.2G0001878a,Sg.3G0000659a,Sg.3G0000922a,Sg.3G0001457a,Sg.3G0001557a,Sg.3G0002044a,Sg.3G0002529a,Sg.4G0000423a,Sg.4G0001420a,Sg.4G0001586a,Sg.4G0001823a,Sg.4G0002673a,Sg.4G0002798a,Sg.4G0002798p1,Sg.4G0002798p2,Sg.4G0002990a,Sg.5G0002211a,Sg.5G0002359a,Sg…
ZF-HD	Sg.2G0000265a,Sg.3G0002170a,Sg.4G0000374a,Sg.4G0001790a,Sg.4G0002029a,Sg.4G0003291b,Sg.4G0003293b,Sg.6G0002316a,Sg.7G0002615a,Sg.7G0002631a,Sg.7G0002633a,Sg.7G0002634a
