# Supplementary material for: Chromosome-scale genome sequence of Suaeda glauca sheds light on salt stress tolerance in halophytes
Source: Hortic Res. 2023 Aug 10;10(9):uhad161. doi: 10.1093/hr/uhad161 (PMC10506132; doi:10.1093/hr/uhad161)
Supplement: Web_Material_uhad161 [file web_material_uhad161.zip › supplementary file 6_TF_sg_at.xlsx]

## Sheet: Sheet1
TF_family	Sg	%	At	%		ratio
ABI	83	0.0471323	93	0.0419486		1.12357
AP2-EREBP	98	0.0556502	141	0.0635995		0.875011
ARF	13	0.00738217	23	0.0103744		0.711577
ARID	11	0.00624645	11	0.00496166		1.25894
AUX_IAA	27	0.0153322	46	0.0207488		0.738945
Alfin-like	8	0.00454287	13	0.00586378		0.774735
BBR-BPC	4	0.00227144	7	0.00315742		0.719396
BES	6	0.00340716	8	0.00360848		0.944208
BSD	6	0.00340716	10	0.0045106		0.755366
C2C2-CO-like	6	0.00340716	12	0.00541272		0.629472
C2C2-Dof	21	0.011925	36	0.0162382		0.734384
C2C2-GATA	19	0.0107893	30	0.0135318		0.797331
C2H2	4	0.00227144	8	0.00360848		0.629472
C3H	42	0.0238501	44	0.0198466		1.20172
CAMTA	38	0.0215786	56	0.0252594		0.854283
CCAAT	31	0.0176036	45	0.0202977		0.867272
CPP	4	0.00227144	8	0.00360848		0.629472
CSD	3	0.00170358	4	0.00180424		0.944208
Coactivator_p15	3	0.00170358	3	0.00135318		1.25894
DBP	2	0.00113572	1	0.00045106		2.51789
DDT	7	0.00397501	8	0.00360848		1.10158
E2F-DP	2	0.00113572	8	0.00360848		0.314736
EIL	6	0.00340716	6	0.00270636		1.25894
FAR1	253	0.143668	17	0.00766802		18.736
FHA	14	0.00795003	17	0.00766802		1.03678
G2-like	40	0.0227144	57	0.0257104		0.883469
GNAT	27	0.0153322	28	0.0126297		1.21398
GRAS	26	0.0147643	34	0.015336		0.962722
GRF	9	0.00511073	9	0.00405954		1.25894
GeBP	10	0.00567859	20	0.0090212		0.629472
HB	49	0.0278251	80	0.0360848		0.771103
HMG	8	0.00454287	15	0.0067659		0.671437
HRT	1	0.000567859	2	0.00090212		0.629472
HSF	10	0.00567859	24	0.0108254		0.52456
IWS1	6	0.00340716	9	0.00405954		0.839296
JUMONJI	13	0.00738217	15	0.0067659		1.09108
LFY	1	0.000567859	1	0.00045106		1.25894
LIM	7	0.00397501	13	0.00586378		0.677893
LOB	28	0.0159001	43	0.0193956		0.819777
LUG	4	0.00227144	2	0.00090212		2.51789
MADS	65	0.0369108	109	0.0491655		0.750746
MBF	2	0.00113572	3	0.00135318		0.839296
MED6	1	0.000567859	1	0.00045106		1.25894
MED7	1	0.000567859	2	0.00090212		0.629472
MYB	137	0.0777967	233	0.105097		0.740237
NAC	51	0.0289608	114	0.0514208		0.563212
NOZZLE	2	0.00113572	1	0.00045106		2.51789
OFP	14	0.00795003	18	0.00811908		0.979178
PBF-2-like	3	0.00170358	3	0.00135318		1.25894
PHD	33	0.0187394	46	0.0207488		0.903155
PLATZ	9	0.00511073	12	0.00541272		0.944208
Pseudo_ARR-B	3	0.00170358	5	0.0022553		0.755366
RB	1	0.000567859	1	0.00045106		1.25894
RWP-RK	8	0.00454287	15	0.0067659		0.671437
Rcd1-like	2	0.00113572	4	0.00180424		0.629472
S1Fa-like	1	0.000567859	3	0.00135318		0.419648
SAP	2	0.00113572	1	0.00045106		2.51789
SBP	13	0.00738217	17	0.00766802		0.962722
SET	41	0.0232822	47	0.0211998		1.09823
SNF2	44	0.0249858	41	0.0184935		1.35106
SOH1	1	0.000567859	1	0.00045106		1.25894
SRS	5	0.0028393	11	0.00496166		0.572247
SWI_SNF-BAF60b	11	0.00624645	18	0.00811908		0.769355
SWI_SNF-SWI3	8	0.00454287	8	0.00360848		1.25894
Sigma70-like	9	0.00511073	6	0.00270636		1.88842
TAZ	4	0.00227144	9	0.00405954		0.559531
TCP	16	0.00908575	24	0.0108254		0.839296
TIG	3	0.00170358	4	0.00180424		0.944208
TRAF	31	0.0176036	58	0.0261615		0.672884
TUB	6	0.00340716	11	0.00496166		0.686697
Tify	15	0.00851789	18	0.00811908		1.04912
Trihelix	22	0.0124929	28	0.0126297		0.98917
VARL	2	0.00113572	3	0.00135318		0.839296
VOZ	3	0.00170358	3	0.00135318		1.25894
WRKY	54	0.0306644	72	0.0324763		0.944208
ZF-HD	12	0.00681431	17	0.00766802		0.888666
bHLH	86	0.0488359	135	0.0608931		0.801994
bZIP	57	0.032368	72	0.0324763		0.996664
mTERF	33	0.0187394	36	0.0162382		1.15403
sum=	1761	1	2217	1
