# Supplementary material for: Chromosome-scale genome sequence of Suaeda glauca sheds light on salt stress tolerance in halophytes
Source: Hortic Res. 2023 Aug 10;10(9):uhad161. doi: 10.1093/hr/uhad161 (PMC10506132; doi:10.1093/hr/uhad161)
Supplement: Web_Material_uhad161 [file web_material_uhad161.zip › Supplementary file 7_TF numbers in At and Amaranthaceous species.xlsx]

## Sheet: Sheet1
	The TFs in Arabidopsis and Amaranthaceous species
	Species	gene	TF	FAR1
	B. v. subsp. maritima	29989	1537	19
	B. patula	27060	1448	16
	B. vulgaris	25813	1300	30
	S. oleracea	25495	1470	47
	C. pallidicaule	21891	1339	23
	C. quinoa	44776	2598	120
	S. aralocaspica	29604	1397	82
	S. glauca	32564	1761	256
	A. hypochondriacus	23879	1485	41
	A. thaliana	27655	2219	17
