# Supplementary material for: Chromosome-scale genome sequence of Suaeda glauca sheds light on salt stress tolerance in halophytes
Source: Hortic Res. 2023 Aug 10;10(9):uhad161. doi: 10.1093/hr/uhad161 (PMC10506132; doi:10.1093/hr/uhad161)
Supplement: Web_Material_uhad161 [file web_material_uhad161.zip › Supplementary file 8.Time course_root_down.xlsx]

## Sheet: Root-0.5-down
	ID	Description	GeneRatio	BgRatio	pvalue	p.adjust	qvalue	geneID	Count	ONT
GO:0099503	GO:0099503	secretory vesicle	0.0309461	238/31157	2.12084e-12	2.32656e-09	2.01592e-09	Sg.7G0001342a/Sg.2G0001543a/Sg.9G0000014a/Sg.6G0000649p1/Sg.7G0000862a/Sg.2G0001629a/Sg.4G0002703a/Sg.4G0002703t1/Sg.4G0000958a/Sg.9G0001600b/Sg.8G0000163a/Sg.3G0001381p1/Sg.1G0001024a/Sg.9G0001087p1/Sg.4G0002695a/Sg.4G0002703p1/Sg.4G0002696p1/Sg.4G0002696p2/Sg.7G0002303a/Sg.9G0001087a/Sg.2G0000293p2/Sg.2G0000293a/Sg.5G0000574a/Sg.4G0000977a/Sg.3G0002483a/Sg.7G0002113a/Sg.5G0000295p2/Sg.8G0001886…	35	MF
GO:0006952	GO:0006952	defense response	0.0265252	268/31157	5.3541e-08	2.93672e-05	2.54461e-05	Sg.6G0000649p1/Sg.8G0002137a/Sg.6G0002099a/Sg.7G0000154a/Sg.6G0000299a/Sg.5G0002739a/Sg.7G0002601a/Sg.7G0002602a/Sg.3G0001209a/Sg.3G0001210a/Sg.4G0002990a/Sg.6G0002373a/Sg.8G0002166p1/Sg.1G0001747a/Sg.4G0000344a/Sg.6G0001456a/Sg.1G0000766a/Sg.6G0001878p1/Sg.3G0001013p5/Sg.7G0000027a/Sg.1G0001779a/Sg.8G0002166p2/Sg.3G0000935a/Sg.6G0000648a/Sg.6G0000649a/Sg.6G0000649p4/Sg.6G0000649p5/Sg.8G0002051a/…	30	BP
GO:0045156	GO:0045156	electron transporter, transferring electrons within the cyclic electron transport pathway of photosynthesis activity	0.00530504	12/31157	1.72882e-06	0.000632173	0.000547764	Sg.6G0002712p1/Sg.4G0002881p1/Sg.4G0002881a/Sg.6G0000403p5/Sg.6G0002712p3/Sg.4G0002881p3	6	BP
GO:0004568	GO:0004568	chitinase activity	0.00618921	19/31157	2.8e-06	0.000688768	0.000596802	Sg.5G0001028a/Sg.9G0001600b/Sg.1G0000984p2/Sg.2G0000293p2/Sg.2G0000293a/Sg.5G0000574a/Sg.1G0001189a	7	MF
GO:0020037	GO:0020037	heme binding	0.0327144	446/31157	3.18088e-06	0.000688768	0.000596802	Sg.1G0002961b/Sg.8G0001486a/Sg.8G0001492a/Sg.3G0001622a/Sg.5G0001324a/Sg.5G0002269a/Sg.5G0002270a/Sg.7G0000862a/Sg.1G0000493a/Sg.4G0000579a/Sg.4G0000440a/Sg.4G0003184b/Sg.7G0002601a/Sg.7G0002602a/Sg.2G0002757a/Sg.3G0001662a/Sg.6G0002809b/Sg.3G0001662p1/Sg.8G0001900p1/Sg.2G0002729a/Sg.6G0003054b/Sg.2G0000553a/Sg.3G0001675a/Sg.3G0001685a/Sg.8G0001900a/Sg.9G0000441a/Sg.2G0002181a/Sg.8G0000252a/Sg.8G…	37	BP
GO:0009791	GO:0009791	post-embryonic development	0.0176835	171/31157	4.39506e-06	0.000688768	0.000596802	Sg.7G0001341a/Sg.8G0000836a/Sg.5G0001084a/Sg.6G0001903a/Sg.6G0001905a/Sg.9G0000477a/Sg.5G0002288a/Sg.1G0002217a/Sg.3G0000250a/Sg.8G0000912a/Sg.2G0001572a/Sg.5G0001998a/Sg.5G0001999a/Sg.3G0000021a/Sg.3G0000020a/Sg.7G0001773a/Sg.5G0001109p1/Sg.7G0001508p1/Sg.7G0001508p2/Sg.8G0001079p2	20	BP
GO:0080167	GO:0080167	response to karrikin	0.0176835	171/31157	4.39506e-06	0.000688768	0.000596802	Sg.8G0000054a/Sg.4G0000728a/Sg.1G0001237a/Sg.7G0002367p6/Sg.7G0001235a/Sg.3G0001797a/Sg.3G0001720a/Sg.7G0000154a/Sg.2G0000377a/Sg.7G0002367p7/Sg.3G0002781a/Sg.2G0001624a/Sg.3G0001720p2/Sg.5G0002931b/Sg.6G0001456a/Sg.7G0000027a/Sg.8G0001540a/Sg.8G0001886a/Sg.8G0002051a/Sg.8G0002051t1	20	BP
GO:0010287	GO:0010287	plastoglobule	0.0114943	80/31157	5.8517e-06	0.000802414	0.000695274	Sg.6G0002712a/Sg.6G0002712p1/Sg.9G0000015a/Sg.4G0002881p1/Sg.7G0002601a/Sg.7G0002602a/Sg.3G0002139a/Sg.4G0002881a/Sg.6G0000403p5/Sg.2G0002233a/Sg.6G0002712p3/Sg.4G0002881p3/Sg.6G0001655a	13	BP
GO:0016705	GO:0016705	oxidoreductase activity, acting on paired donors, with incorporation or reduction of molecular oxygen	0.0185676	193/31157	8.0267e-06	0.000892286	0.000773146	Sg.3G0001622a/Sg.7G0000862a/Sg.4G0000440a/Sg.7G0002601a/Sg.7G0002602a/Sg.3G0001662a/Sg.6G0002809b/Sg.3G0001662p1/Sg.8G0001900p1/Sg.6G0003054b/Sg.2G0000553a/Sg.3G0001675a/Sg.3G0001685a/Sg.8G0001900a/Sg.8G0001900p2/Sg.6G0002446a/Sg.3G0000574a/Sg.3G0001104a/Sg.3G0001105a/Sg.3G0001102a/Sg.3G0001662p2	21	BP
GO:0009611	GO:0009611	response to wounding	0.025641	323/31157	8.13388e-06	0.000892286	0.000773146	Sg.5G0001028a/Sg.4G0001537a/Sg.4G0001537p1/Sg.3G0003261b/Sg.1G0001057a/Sg.1G0001065a/Sg.7G0002601a/Sg.7G0002602a/Sg.4G0002703a/Sg.6G0002066a/Sg.1G0000598p1/Sg.3G0001219p2/Sg.4G0002703t1/Sg.5G0002162p1/Sg.9G0000752a/Sg.4G0002703p1/Sg.4G0002696p1/Sg.4G0002696p2/Sg.1G0000984p2/Sg.5G0002162a/Sg.5G0000044a/Sg.6G0000546a/Sg.4G0001537p4/Sg.1G0001189a/Sg.8G0001540a/Sg.5G0002162p2/Sg.9G0000756a/Sg.3G00010…	29	BP
GO:0016168	GO:0016168	chlorophyll binding	0.00618921	25/31157	2.20665e-05	0.00219774	0.0019043	Sg.6G0002712p1/Sg.9G0000015a/Sg.4G0002881p1/Sg.4G0002881a/Sg.2G0002233a/Sg.6G0002712p3/Sg.4G0002881p3	7	CC
GO:0019684	GO:0019684	photosynthesis, light reaction	0.00442087	11/31157	2.4041e-05	0.00219774	0.0019043	Sg.6G0002712p1/Sg.4G0002881p1/Sg.4G0002881a/Sg.6G0002712p3/Sg.4G0002881p3	5	BP
GO:0009625	GO:0009625	response to insect	0.00884173	57/31157	3.49154e-05	0.00281805	0.00244178	Sg.7G0001342a/Sg.5G0002780a/Sg.4G0002703a/Sg.4G0002703t1/Sg.4G0002695a/Sg.4G0002703p1/Sg.4G0002696p1/Sg.4G0002696p2/Sg.7G0002303a/Sg.5G0000044a	10	CC
GO:0080027	GO:0080027	response to herbivore	0.00707339	36/31157	3.59641e-05	0.00281805	0.00244178	Sg.3G0003261b/Sg.1G0000944a/Sg.9G0001087p1/Sg.5G0000044a/Sg.9G0001087a/Sg.3G0001096a/Sg.3G0001095a/Sg.3G0002483a	8	CC
GO:0004866	GO:0004866	endopeptidase inhibitor activity	0.00442087	13/31157	6.30198e-05	0.00407191	0.00352822	Sg.4G0002703a/Sg.4G0002703t1/Sg.4G0002703p1/Sg.4G0002696p1/Sg.4G0002696p2	5	CC
GO:0009772	GO:0009772	photosynthetic electron transport in photosystem II	0.00618921	29/31157	6.31017e-05	0.00407191	0.00352822	Sg.6G0002712p1/Sg.6G0001388a/Sg.4G0002881p1/Sg.4G0002881a/Sg.6G0000403p5/Sg.6G0002712p3/Sg.4G0002881p3	7	CC
GO:0009523	GO:0009523	photosystem II	0.00442087	14/31157	9.50987e-05	0.00579574	0.00502188	Sg.4G0002881p1/Sg.4G0003182b/Sg.4G0002881a/Sg.6G0000403p5/Sg.4G0002881p3	5	MF
GO:0048544	GO:0048544	recognition of pollen	0.00884173	69/31157	0.00018559	0.010711	0.00928088	Sg.8G0000602a/Sg.5G0003036b/Sg.2G0001423a/Sg.6G0000259a/Sg.9G0001192p1/Sg.5G0000080p1/Sg.4G0001891t1/Sg.8G0000177a/Sg.3G0001138a/Sg.9G0001179a	10	CC
GO:0010222	GO:0010222	stem vascular tissue pattern formation	0.00442087	16/31157	0.000195279	0.010711	0.00928088	Sg.4G0001537a/Sg.4G0001537p1/Sg.6G0000503a/Sg.4G0001537p4/Sg.9G0000756a	5	MF
GO:0048046	GO:0048046	apoplast	0.0265252	410/31157	0.000249316	0.0130238	0.0112848	Sg.7G0001342a/Sg.9G0000904a/Sg.8G0001486a/Sg.8G0001492a/Sg.2G0001543a/Sg.9G0000014a/Sg.4G0002407a/Sg.1G0000543a/Sg.2G0001629a/Sg.1G0000407a/Sg.6G0001043a/Sg.1G0000543t1/Sg.5G0002162p1/Sg.2G0002522p1/Sg.8G0000163a/Sg.3G0001381p1/Sg.5G0001343a/Sg.2G0002181a/Sg.4G0002695a/Sg.7G0000498a/Sg.5G0002162a/Sg.7G0002303a/Sg.1G0002523p4/Sg.5G0002162p2/Sg.7G0002113a/Sg.9G0001416a/Sg.5G0002552a/Sg.2G0002522p2/…	30	MF
GO:0008240	GO:0008240	tripeptidyl-peptidase activity	0.00442087	17/31157	0.000268393	0.0133831	0.0115961	Sg.7G0001854a/Sg.9G0000876a/Sg.7G0001273a/Sg.7G0002270a/Sg.5G0001448a	5	MF
GO:0071456	GO:0071456	cellular response to hypoxia	0.0194518	266/31157	0.000311057	0.0148361	0.0128551	Sg.7G0001463p1/Sg.4G0000706a/Sg.4G0001266a/Sg.4G0001627a/Sg.2G0001420a/Sg.6G0001159a/Sg.7G0000339a/Sg.3G0000382a/Sg.7G0001463p2/Sg.4G0000958a/Sg.3G0001381p1/Sg.1G0001024a/Sg.4G0001963a/Sg.4G0000311a/Sg.6G0003100b/Sg.4G0000977a/Sg.6G0003519b/Sg.7G0001463p3/Sg.5G0002572a/Sg.7G0001463p4/Sg.8G0002051a/Sg.8G0002051t1	22	CC
GO:0030247	GO:0030247	polysaccharide binding	0.0106101	104/31157	0.000395583	0.0162749	0.0141019	Sg.4G0003049a/Sg.4G0003051a/Sg.4G0003050a/Sg.8G0002181p3/Sg.4G0000344a/Sg.6G0001711a/Sg.7G0000497a/Sg.1G0000936t1/Sg.4G0000352p1/Sg.7G0000583a/Sg.3G0003173b/Sg.3G0002075a	12	BP
GO:0000312	GO:0000312	plastid small ribosomal subunit	0.00353669	11/31157	0.000464486	0.0162749	0.0141019	Sg.3G0002977p1/Sg.3G0002977p2/Sg.3G0002977p3/Sg.3G0002977p4	4	BP
GO:0015245	GO:0015245	fatty acid transmembrane transporter activity	0.00353669	11/31157	0.000464486	0.0162749	0.0141019	Sg.4G0001537a/Sg.4G0001537p1/Sg.4G0001537p4/Sg.9G0000756a	4	CC
GO:0015824	GO:0015824	proline transport	0.00353669	11/31157	0.000464486	0.0162749	0.0141019	Sg.3G0000041p6/Sg.3G0000041p8/Sg.3G0000041p9/Sg.3G0000041p10	4	BP
GO:0016998	GO:0016998	cell wall macromolecule catabolic process	0.00353669	11/31157	0.000464486	0.0162749	0.0141019	Sg.5G0001028a/Sg.2G0000293p2/Sg.2G0000293a/Sg.1G0001189a	4	BP
GO:0080029	GO:0080029	cellular response to boron-containing substance levels	0.00353669	11/31157	0.000464486	0.0162749	0.0141019	Sg.4G0002129a/Sg.6G0003057b/Sg.6G0002942b/Sg.6G0002912b	4	BP
GO:0008137	GO:0008137	NADH dehydrogenase (ubiquinone) activity	0.00707339	51/31157	0.000467743	0.0162749	0.0141019	Sg.6G0001388a/Sg.5G0001009a/Sg.3G0000180a/Sg.5G0002137a/Sg.4G0000529a/Sg.5G0001932a/Sg.8G0000938a/Sg.5G0001930a	8	MF
GO:0008061	GO:0008061	chitin binding	0.00442087	19/31157	0.000474747	0.0162749	0.0141019	Sg.9G0001600b/Sg.9G0001087p1/Sg.9G0001087a/Sg.5G0000574a/Sg.3G0002483a	5	BP			5
GO:0015908	GO:0015908	fatty acid transport	0.00442087	19/31157	0.000474747	0.0162749	0.0141019	Sg.4G0001537a/Sg.4G0001537p1/Sg.5G0001972a/Sg.4G0001537p4/Sg.9G0000756a	5	CC
GO:0009569	GO:0009569	chloroplast starch grain	0.00442087	20/31157	0.000614169	0.0198816	0.017227	Sg.8G0002181p3/Sg.2G0001980p1/Sg.2G0001980p2/Sg.7G0000497a/Sg.3G0000698a	5	CC
GO:0009407	GO:0009407	toxin catabolic process	0.00884173	80/31157	0.000627748	0.0198816	0.017227	Sg.3G0000845p1/Sg.3G0000840a/Sg.3G0000790a/Sg.3G0000807a/Sg.1G0002152a/Sg.1G0002152p1/Sg.3G0000845p2/Sg.1G0002152p2/Sg.8G0002051a/Sg.8G0002051t1	10	CC
GO:0015301	GO:0015301	anion:anion antiporter activity	0.00530504	30/31157	0.000634326	0.0198816	0.017227	Sg.7G0000146t1/Sg.2G0002250a/Sg.6G0003057b/Sg.6G0001705a/Sg.7G0000146t2/Sg.6G0003092b	6	CC
GO:0080051	GO:0080051	cutin transport	0.00353669	12/31157	0.000676739	0.0206218	0.0178683	Sg.4G0001537a/Sg.4G0001537p1/Sg.4G0001537p4/Sg.9G0000756a	4	CC
GO:0004499	GO:0004499	N,N-dimethylaniline monooxygenase activity	0.00530504	31/31157	0.000762617	0.0214503	0.0185862	Sg.3G0000911a/Sg.3G0000912a/Sg.1G0001133p3/Sg.1G0001133t1/Sg.6G0003519b/Sg.3G0000949p3	6	CC
GO:0006820	GO:0006820	anion transport	0.00442087	21/31157	0.000782144	0.0214503	0.0185862	Sg.3G0001797a/Sg.3G0001796a/Sg.2G0001417a/Sg.3G0001982a/Sg.7G0001127a	5	BP
GO:0008356	GO:0008356	asymmetric cell division	0.00442087	21/31157	0.000782144	0.0214503	0.0185862	Sg.8G0000260a/Sg.7G0001956a/Sg.5G0001398a/Sg.2G0001800p2/Sg.2G0001800p4	5	BP
GO:0046713	GO:0046713	borate transport	0.00442087	21/31157	0.000782144	0.0214503	0.0185862	Sg.4G0002129a/Sg.6G0003057b/Sg.6G0001705a/Sg.6G0002942b/Sg.6G0002912b	5	BP
GO:0015562	GO:0015562	efflux transmembrane transporter activity	0.00530504	32/31157	0.000910051	0.0242234	0.020989	Sg.4G0001537a/Sg.4G0001537p1/Sg.6G0003070b/Sg.6G0000503a/Sg.4G0001537p4/Sg.9G0000756a	6	CC
GO:0008271	GO:0008271	secondary active sulfate transmembrane transporter activity	0.00353669	13/31157	0.000949504	0.0242234	0.020989	Sg.7G0000146t1/Sg.2G0002250a/Sg.7G0000146t2/Sg.6G0003092b	4	CC
GO:0009897	GO:0009897	external side of plasma membrane	0.00353669	13/31157	0.000949504	0.0242234	0.020989	Sg.4G0001537a/Sg.4G0001537p1/Sg.4G0001537p4/Sg.9G0000756a	4	BP
GO:0015706	GO:0015706	nitrate transport	0.00530504	33/31157	0.00107847	0.0264029	0.0228776	Sg.6G0000390a/Sg.7G0000205a/Sg.8G0002388b/Sg.6G0000257a/Sg.1G0002717a/Sg.8G0001986t1	6	BP
GO:0003688	GO:0003688	DNA replication origin binding	0.00618921	45/31157	0.00110714	0.0264029	0.0228776	Sg.4G0000853p1/Sg.6G0002170a/Sg.8G0001187a/Sg.8G0001187t1/Sg.9G0000835a/Sg.1G0002869a/Sg.8G0001187p2	7	BP
GO:0009567	GO:0009567	double fertilization forming a zygote and endosperm	0.00618921	45/31157	0.00110714	0.0264029	0.0228776	Sg.6G0000120a/Sg.3G0002099a/Sg.7G0002817b/Sg.5G0001398a/Sg.3G0001877a/Sg.2G0001800p2/Sg.2G0001800p4	7	CC
GO:0046983	GO:0046983	protein dimerization activity	0.0265252	453/31157	0.00125957	0.0293988	0.0254734	Sg.7G0001341a/Sg.1G0000338p2/Sg.8G0000836a/Sg.5G0001022a/Sg.8G0000960p1/Sg.6G0001903a/Sg.6G0001905a/Sg.1G0001056a/Sg.9G0000477a/Sg.5G0002288a/Sg.1G0002217a/Sg.2G0001268a/Sg.4G0000452a/Sg.3G0000153a/Sg.4G0003012a/Sg.3G0000250a/Sg.5G0001996a/Sg.8G0000912a/Sg.2G0001572a/Sg.2G0002887a/Sg.4G0002680a/Sg.5G0001998a/Sg.5G0001999a/Sg.3G0000021a/Sg.3G0000020a/Sg.7G0001773a/Sg.5G0001109p1/Sg.7G0001508p1/Sg.…	30	BP
GO:0005506	GO:0005506	iron ion binding	0.0212202	335/31157	0.00132011	0.03017	0.0261416	Sg.3G0001622a/Sg.6G0002097a/Sg.5G0002269a/Sg.5G0002270a/Sg.7G0000862a/Sg.4G0000440a/Sg.7G0002601a/Sg.7G0002602a/Sg.3G0001662a/Sg.6G0002809b/Sg.3G0001662p1/Sg.8G0001900p1/Sg.6G0003054b/Sg.2G0000553a/Sg.3G0001675a/Sg.3G0001685a/Sg.8G0001900a/Sg.8G0001900p2/Sg.6G0002446a/Sg.3G0000574a/Sg.3G0001104a/Sg.3G0001105a/Sg.3G0001102a/Sg.3G0001662p2	24	BP
GO:0004601	GO:0004601	peroxidase activity	0.0114943	139/31157	0.00169728	0.0360849	0.0312667	Sg.1G0002961b/Sg.8G0001486a/Sg.8G0001492a/Sg.1G0000493a/Sg.4G0000579a/Sg.2G0002757a/Sg.2G0002729a/Sg.9G0000441a/Sg.2G0002181a/Sg.8G0000252a/Sg.9G0001416a/Sg.5G0000295p2/Sg.5G0002832a	13	BP
GO:0000778	GO:0000778	condensed nuclear chromosome kinetochore	0.00353669	15/31157	0.00171049	0.0360849	0.0312667	Sg.9G0001217a/Sg.8G0001085a/Sg.2G0002391a/Sg.9G0001134a	4	BP
GO:0015193	GO:0015193	L-proline transmembrane transporter activity	0.00353669	15/31157	0.00171049	0.0360849	0.0312667	Sg.3G0000041p6/Sg.3G0000041p8/Sg.3G0000041p9/Sg.3G0000041p10	4	BP
GO:0016106	GO:0016106	sesquiterpenoid biosynthetic process	0.00353669	15/31157	0.00171049	0.0360849	0.0312667	Sg.1G0000944a/Sg.5G0000044a/Sg.3G0001096a/Sg.3G0001095a	4	CC
GO:0002238	GO:0002238	response to molecule of fungal origin	0.00442087	25/31157	0.00181055	0.037475	0.0324712	Sg.4G0002703a/Sg.4G0002703t1/Sg.4G0002703p1/Sg.4G0002696p1/Sg.4G0002696p2	5	CC
GO:0042542	GO:0042542	response to hydrogen peroxide	0.00795756	78/31157	0.00204724	0.0415893	0.0360362	Sg.1G0001234a/Sg.4G0002703a/Sg.4G0002703t1/Sg.8G0001320a/Sg.8G0000151a/Sg.4G0002703p1/Sg.4G0002696p1/Sg.4G0002696p2/Sg.6G0000503a	9	CC
GO:0009753	GO:0009753	response to jasmonic acid	0.0123784	160/31157	0.00215978	0.0418659	0.0362759	Sg.3G0003261b/Sg.1G0001057a/Sg.7G0002601a/Sg.7G0002602a/Sg.1G0000598p1/Sg.6G0003070b/Sg.5G0002162p1/Sg.9G0001600b/Sg.5G0002162a/Sg.5G0000044a/Sg.6G0000546a/Sg.5G0000574a/Sg.5G0002162p2/Sg.3G0001018a	14	CC
GO:0008381	GO:0008381	mechanosensitive ion channel activity	0.00442087	26/31157	0.00217535	0.0418659	0.0362759	Sg.3G0001797a/Sg.3G0001796a/Sg.2G0001417a/Sg.3G0001982a/Sg.7G0001127a	5	CC
GO:0015112	GO:0015112	nitrate transmembrane transporter activity	0.00442087	26/31157	0.00217535	0.0418659	0.0362759	Sg.6G0000390a/Sg.8G0002388b/Sg.6G0000257a/Sg.1G0002717a/Sg.8G0001986t1	5	MF
GO:0050982	GO:0050982	detection of mechanical stimulus	0.00353669	16/31157	0.00221557	0.0419048	0.0363096	Sg.3G0001797a/Sg.3G0001796a/Sg.3G0001982a/Sg.7G0001127a	4	BP
GO:0009813	GO:0009813	flavonoid biosynthetic process	0.00618921	52/31157	0.00262098	0.0487324	0.0422256	Sg.7G0002367p6/Sg.1G0001057a/Sg.4G0000706a/Sg.7G0002367p7/Sg.2G0002911a/Sg.6G0000546a/Sg.3G0001018a	7	BP
GO:0008152	GO:0008152	metabolic process	0.00353669	17/31157	0.0028147	0.0493967	0.0428012	Sg.5G0001022a/Sg.1G0001056a/Sg.4G0000452a/Sg.2G0002887a	4	CC
GO:0015116	GO:0015116	sulfate transmembrane transporter activity	0.00353669	17/31157	0.0028147	0.0493967	0.0428012	Sg.7G0000146t1/Sg.2G0002250a/Sg.7G0000146t2/Sg.6G0003092b	4	BP
GO:0006749	GO:0006749	glutathione metabolic process	0.00707339	67/31157	0.00287933	0.0493967	0.0428012	Sg.3G0000845p1/Sg.3G0000840a/Sg.3G0000790a/Sg.3G0000807a/Sg.1G0002152a/Sg.1G0002152p1/Sg.3G0000845p2/Sg.1G0002152p2	8	MF
GO:0003873	GO:0003873	6-phosphofructo-2-kinase activity	0.00618921	53/31157	0.00292688	0.0493967	0.0428012	Sg.9G0000573p1/Sg.4G0000023a/Sg.4G0000145a/Sg.5G0001879a/Sg.4G0002455a/Sg.5G0001357p7/Sg.3G0000127a	7	MF
GO:0004331	GO:0004331	fructose-2,6-bisphosphate 2-phosphatase activity	0.00618921	53/31157	0.00292688	0.0493967	0.0428012	Sg.9G0000573p1/Sg.4G0000023a/Sg.4G0000145a/Sg.5G0001879a/Sg.4G0002455a/Sg.5G0001357p7/Sg.3G0000127a	7	MF
GO:0006003	GO:0006003	fructose 2,6-bisphosphate metabolic process	0.00618921	53/31157	0.00292688	0.0493967	0.0428012	Sg.9G0000573p1/Sg.4G0000023a/Sg.4G0000145a/Sg.5G0001879a/Sg.4G0002455a/Sg.5G0001357p7/Sg.3G0000127a	7	MF
GO:0010588	GO:0010588	cotyledon vascular tissue pattern formation	0.00442087	28/31157	0.00306103	0.0508781	0.0440847	Sg.4G0001537a/Sg.4G0001537p1/Sg.6G0000503a/Sg.4G0001537p4/Sg.9G0000756a	5	MF
GO:0019438	GO:0019438	aromatic compound biosynthetic process	0.00353669	18/31157	0.00351588	0.0567195	0.0491462	Sg.5G0001022a/Sg.1G0001056a/Sg.4G0000452a/Sg.2G0002887a	4	BP
GO:1901430	GO:1901430	positive regulation of syringal lignin biosynthetic process	0.00353669	18/31157	0.00351588	0.0567195	0.0491462	Sg.8G0001486a/Sg.8G0001492a/Sg.2G0002181a/Sg.9G0001416a	4	BP

## Sheet: Root-2h-down
	ID	Description	GeneRatio	BgRatio	pvalue	p.adjust	qvalue	geneID	Count	ONT
GO:0043531	GO:0043531	ADP binding	0.0313931	361/31157	3.98725e-10	5.02394e-07	4.65039e-07	Sg.5G0001895a/Sg.7G0000316p1/Sg.3G0002888a/Sg.6G0001073a/Sg.8G0001737a/Sg.8G0001732a/Sg.7G0002424t1/Sg.7G0002424p1/Sg.7G0000316t4/Sg.3G0001311a/Sg.6G0001097a/Sg.6G0001066a/Sg.6G0001065a/Sg.1G0002022a/Sg.1G0002026a/Sg.5G0000752a/Sg.5G0000747a/Sg.6G0000726p1/Sg.6G0001043a/Sg.7G0002040a/Sg.1G0001737a/Sg.7G0000316t5/Sg.7G0002424p2/Sg.7G0002273a/Sg.7G0002269p2/Sg.7G0002274a/Sg.1G0002026p1/Sg.4G0001850…	48	BP
GO:0016106	GO:0016106	sesquiterpenoid biosynthetic process	0.00523218	15/31157	1.55996e-07	7.12993e-05	6.5998e-05	Sg.3G0001663a/Sg.3G0001663p1/Sg.3G0001688a/Sg.3G0001690a/Sg.5G0000044a/Sg.3G0001663p2/Sg.3G0000416a/Sg.3G0000417a	8	MF
GO:0048544	GO:0048544	recognition of pollen	0.0104644	69/31157	1.6976e-07	7.12993e-05	6.5998e-05	Sg.5G0000080a/Sg.6G0001847a/Sg.8G0000602a/Sg.8G0000605a/Sg.8G0000600a/Sg.6G0000259a/Sg.5G0002447a/Sg.5G0002456a/Sg.5G0000080p1/Sg.4G0001891a/Sg.4G0001891t1/Sg.3G0003254b/Sg.8G0000177a/Sg.6G0003203b/Sg.9G0001179a/Sg.3G0001137t1	16	BP
GO:0009791	GO:0009791	post-embryonic development	0.0170046	171/31157	2.94574e-07	9.27908e-05	8.58915e-05	Sg.7G0001341a/Sg.8G0000799a/Sg.8G0000836a/Sg.3G0001468a/Sg.4G0002846a/Sg.9G0000477a/Sg.5G0002288a/Sg.9G0001460a/Sg.2G0001357p1/Sg.5G0001109a/Sg.7G0001388p1/Sg.8G0001061p2/Sg.2G0001572a/Sg.8G0001079a/Sg.6G0001427a/Sg.5G0001998a/Sg.5G0001999a/Sg.3G0000020a/Sg.7G0001773a/Sg.3G0001182a/Sg.3G0001876a/Sg.5G0001109p1/Sg.7G0001508p1/Sg.7G0000548a/Sg.7G0001508p2/Sg.8G0001079p2	26	MF
GO:0080027	GO:0080027	response to herbivore	0.00719424	36/31157	7.39407e-07	0.000186331	0.000172476	Sg.1G0000926p1/Sg.1G0000926p3/Sg.3G0001663a/Sg.3G0001663p1/Sg.1G0000926p6/Sg.3G0001688a/Sg.3G0001690a/Sg.5G0000044a/Sg.3G0001663p2/Sg.3G0000416a/Sg.3G0000417a	11	BP
GO:0016168	GO:0016168	chlorophyll binding	0.0058862	25/31157	1.6113e-06	0.000269501	0.000249463	Sg.6G0002712p1/Sg.9G0000015a/Sg.4G0002881p1/Sg.4G0002881a/Sg.2G0002233a/Sg.6G0002712p3/Sg.4G0002881p3/Sg.8G0001463a/Sg.5G0002220a	9	BP
GO:0080016	GO:0080016	(-)-E-beta-caryophyllene synthase activity	0.00457816	14/31157	1.71112e-06	0.000269501	0.000249463	Sg.3G0001663a/Sg.3G0001663p1/Sg.3G0001688a/Sg.3G0001690a/Sg.3G0001663p2/Sg.3G0000416a/Sg.3G0000417a	7	BP
GO:0080017	GO:0080017	alpha-humulene synthase activity	0.00457816	14/31157	1.71112e-06	0.000269501	0.000249463	Sg.3G0001663a/Sg.3G0001663p1/Sg.3G0001688a/Sg.3G0001690a/Sg.3G0001663p2/Sg.3G0000416a/Sg.3G0000417a	7	BP
GO:0045156	GO:0045156	electron transporter, transferring electrons within the cyclic electron transport pathway of photosynthesis activity	0.00392413	12/31157	9.89529e-06	0.00138534	0.00128234	Sg.6G0002712p1/Sg.4G0002881p1/Sg.4G0002881a/Sg.6G0000403p5/Sg.6G0002712p3/Sg.4G0002881p3	6	MF
GO:0004016	GO:0004016	adenylate cyclase activity	0.00654022	39/31157	1.35395e-05	0.00170597	0.00157913	Sg.7G0000316p1/Sg.7G0002424t1/Sg.1G0002026a/Sg.1G0002026p1/Sg.3G0002827t1/Sg.7G0002422a/Sg.1G0002122a/Sg.1G0002026p2/Sg.7G0000316t3/Sg.1G0001506a	10	BP
GO:0051762	GO:0051762	sesquiterpene biosynthetic process	0.00457816	20/31157	2.979e-05	0.00341231	0.00315859	Sg.3G0001663a/Sg.3G0001663p1/Sg.3G0001688a/Sg.3G0001690a/Sg.3G0001663p2/Sg.3G0000416a/Sg.3G0000417a	7	CC
GO:0015181	GO:0015181	arginine transmembrane transporter activity	0.00392413	15/31157	4.71787e-05	0.0045727	0.00423271	Sg.4G0001023p1/Sg.8G0000597a/Sg.4G0001023p2/Sg.4G0001023p3/Sg.4G0001023a/Sg.4G0001023p5	6	BP
GO:0015189	GO:0015189	L-lysine transmembrane transporter activity	0.00392413	15/31157	4.71787e-05	0.0045727	0.00423271	Sg.4G0001023p1/Sg.8G0000597a/Sg.4G0001023p2/Sg.4G0001023p3/Sg.4G0001023a/Sg.4G0001023p5	6	CC
GO:0009772	GO:0009772	photosynthetic electron transport in photosystem II	0.00523218	29/31157	5.6176e-05	0.00505584	0.00467993	Sg.6G0002712p1/Sg.6G0001387p1/Sg.4G0002881p1/Sg.4G0002881a/Sg.6G0001387p2/Sg.6G0000403p5/Sg.6G0002712p3/Sg.4G0002881p3	8	CC
GO:0000312	GO:0000312	plastid small ribosomal subunit	0.00327011	11/31157	0.000101876	0.00750181	0.00694403	Sg.3G0002977p1/Sg.3G0002859a/Sg.3G0002977p2/Sg.3G0002977p3/Sg.3G0002977p4	5	CC
GO:0019684	GO:0019684	photosynthesis, light reaction	0.00327011	11/31157	0.000101876	0.00750181	0.00694403	Sg.6G0002712p1/Sg.4G0002881p1/Sg.4G0002881a/Sg.6G0002712p3/Sg.4G0002881p3	5	MF
GO:0008240	GO:0008240	tripeptidyl-peptidase activity	0.00392413	17/31157	0.000107169	0.00750181	0.00694403	Sg.7G0001854a/Sg.7G0001273a/Sg.7G0002270a/Sg.5G0001448a/Sg.7G0002073a/Sg.9G0000755a	6	CC
GO:0005313	GO:0005313	L-glutamate transmembrane transporter activity	0.00392413	18/31157	0.000154085	0.00959757	0.00888397	Sg.4G0001023p1/Sg.8G0000597a/Sg.4G0001023p2/Sg.4G0001023p3/Sg.4G0001023a/Sg.4G0001023p5	6	MF
GO:0015180	GO:0015180	L-alanine transmembrane transporter activity	0.00327011	12/31157	0.000167577	0.00959757	0.00888397	Sg.4G0001023p1/Sg.4G0001023p2/Sg.4G0001023p3/Sg.4G0001023a/Sg.4G0001023p5	5	CC
GO:0015185	GO:0015185	gamma-aminobutyric acid transmembrane transporter activity	0.00327011	12/31157	0.000167577	0.00959757	0.00888397	Sg.4G0001023p1/Sg.4G0001023p2/Sg.4G0001023p3/Sg.4G0001023a/Sg.4G0001023p5	5	MF
GO:0015812	GO:0015812	gamma-aminobutyric acid transport	0.00327011	12/31157	0.000167577	0.00959757	0.00888397	Sg.4G0001023p1/Sg.4G0001023p2/Sg.4G0001023p3/Sg.4G0001023a/Sg.4G0001023p5	5	BP
GO:0048359	GO:0048359	mucilage metabolic process involved in seed coat development	0.00327011	13/31157	0.000261305	0.0137185	0.0126985	Sg.5G0002613a/Sg.7G0002217a/Sg.4G0001718a/Sg.7G0002217p1/Sg.2G0001629a	5	MF
GO:0051754	GO:0051754	meiotic sister chromatid cohesion, centromeric	0.00327011	13/31157	0.000261305	0.0137185	0.0126985	Sg.3G0002976a/Sg.2G0002391a/Sg.9G0001134a/Sg.1G0002306a/Sg.2G0002461a	5	MF
GO:0071456	GO:0071456	cellular response to hypoxia	0.0176586	266/31157	0.000306337	0.0150392	0.013921	Sg.2G0000859a/Sg.7G0001463p1/Sg.4G0003126a/Sg.6G0001159a/Sg.5G0002483a/Sg.4G0001725a/Sg.4G0000990a/Sg.3G0000382a/Sg.7G0001463p2/Sg.4G0002304p4/Sg.2G0001682a/Sg.3G0001381p1/Sg.1G0001024a/Sg.4G0001963a/Sg.4G0001917a/Sg.2G0001196p1/Sg.5G0000580a/Sg.4G0000311a/Sg.4G0001890p2/Sg.6G0003100b/Sg.7G0002871b/Sg.2G0001844a/Sg.6G0003519b/Sg.7G0001463p3/Sg.5G0002572a/Sg.7G0001463p4/Sg.8G0001663a	27	CC
GO:0004252	GO:0004252	serine-type endopeptidase activity	0.0124264	159/31157	0.000310332	0.0150392	0.013921	Sg.4G0001718a/Sg.6G0001736a/Sg.7G0000895a/Sg.7G0001854a/Sg.2G0001629a/Sg.2G0001448a/Sg.7G0000895p1/Sg.7G0001273a/Sg.7G0002270a/Sg.5G0002422a/Sg.9G0001500b/Sg.2G0000495a/Sg.8G0001285a/Sg.5G0001448a/Sg.4G0000090p4/Sg.7G0002073a/Sg.6G0001358a/Sg.9G0000755a/Sg.4G0001830a	19	BP
GO:0009523	GO:0009523	photosystem II	0.00327011	14/31157	0.000390066	0.0182031	0.0168496	Sg.4G0002881p1/Sg.4G0003182b/Sg.4G0002881a/Sg.6G0000403p5/Sg.4G0002881p3	5	BP
GO:0009909	GO:0009909	regulation of flower development	0.00915631	101/31157	0.000415587	0.0187014	0.0173109	Sg.5G0002613a/Sg.4G0001365a/Sg.7G0002217a/Sg.7G0002217p1/Sg.4G0000546a/Sg.9G0000291a/Sg.3G0002100a/Sg.9G0000791a/Sg.7G0001396a/Sg.8G0000434a/Sg.4G0000217a/Sg.6G0003221b/Sg.3G0000611a/Sg.7G0002733b	14	BP
GO:0009585	GO:0009585	red, far-red light phototransduction	0.00784827	80/31157	0.000509677	0.0221446	0.0204981	Sg.3G0000506a/Sg.4G0003048a/Sg.3G0002890a/Sg.1G0002166p1/Sg.4G0001277a/Sg.9G0000791a/Sg.1G0002166p3/Sg.2G0000743a/Sg.3G0000506p5/Sg.4G0003048p3/Sg.7G0001916a/Sg.4G0002410p7	12	CC
GO:0004190	GO:0004190	aspartic-type endopeptidase activity	0.00719424	72/31157	0.000735701	0.0308994	0.028602	Sg.4G0002596a/Sg.5G0002725a/Sg.5G0001245a/Sg.5G0001343a/Sg.1G0001024a/Sg.1G0001025a/Sg.7G0000498a/Sg.4G0001917a/Sg.4G0001955a/Sg.7G0002490a/Sg.6G0003276b	11	BP
GO:0080156	GO:0080156	mitochondrial mRNA modification	0.00654022	62/31157	0.000821291	0.0333815	0.0308995	Sg.1G0001650a/Sg.4G0001298a/Sg.4G0001334a/Sg.6G0000155a/Sg.3G0002322a/Sg.3G0002175a/Sg.3G0002269p2/Sg.3G0002281t1/Sg.2G0001807a/Sg.6G0003193b	10	CC
GO:0032454	GO:0032454	histone demethylase activity (H3-K9 specific)	0.00261609	10/31157	0.000955776	0.0376337	0.0348355	Sg.4G0000148a/Sg.1G0001250p2/Sg.2G0000587a/Sg.1G0001250p1	4	BP
GO:0015116	GO:0015116	sulfate transmembrane transporter activity	0.00327011	17/31157	0.00106581	0.0406945	0.0376688	Sg.4G0001550a/Sg.7G0000146t1/Sg.7G0000146t2/Sg.1G0000205a/Sg.6G0003092b	5	MF
GO:0048046	GO:0048046	apoplast	0.0228908	410/31157	0.001138	0.0421729	0.0390373	Sg.7G0001342a/Sg.2G0002504a/Sg.9G0000904a/Sg.4G0000052a/Sg.2G0001543a/Sg.9G0000014a/Sg.4G0001718a/Sg.4G0001860a/Sg.4G0002596a/Sg.2G0001629a/Sg.2G0001448a/Sg.1G0000407a/Sg.1G0002640a/Sg.1G0001603a/Sg.6G0001043a/Sg.1G0000543t1/Sg.3G0001225a/Sg.5G0001832a/Sg.5G0001245a/Sg.2G0001574a/Sg.6G0001576a/Sg.2G0002522p1/Sg.3G0001381p1/Sg.5G0001343a/Sg.7G0000498a/Sg.7G0002303a/Sg.7G0002490a/Sg.1G0002523p4/Sg.…	35	BP
GO:0016584	GO:0016584	nucleosome positioning	0.00261609	11/31157	0.00144372	0.0519739	0.0481095	Sg.6G0000017a/Sg.3G0002118a/Sg.6G0000392a/Sg.4G0001857a	4	MF

## Sheet: Root-4h-down
	ID	Description	GeneRatio	BgRatio	pvalue	p.adjust	qvalue	geneID	Count	ONT
GO:0009535	GO:0009535	chloroplast thylakoid membrane	0.0595041	408/31157	2.63744e-27	2.96975e-24	2.70962e-24	Sg.6G0002712p1/Sg.3G0003144b/Sg.3G0002047a/Sg.8G0001295a/Sg.9G0000263a/Sg.9G0000187a/Sg.2G0001548a/Sg.7G0000967a/Sg.6G0001152p1/Sg.9G0000015a/Sg.6G0001387p1/Sg.6G0001388a/Sg.7G0000870a/Sg.7G0000869a/Sg.7G0000865a/Sg.3G0001761a/Sg.2G0001597a/Sg.3G0003163b/Sg.1G0000585a/Sg.4G0002881p1/Sg.5G0000352a/Sg.6G0000109a/Sg.1G0002973b/Sg.4G0002291a/Sg.4G0003184b/Sg.7G0002601a/Sg.4G0000090p2/Sg.4G0002270a/Sg…	72	CC
GO:0009534	GO:0009534	chloroplast thylakoid	0.0487603	301/31157	5.07349e-25	2.85638e-22	2.60617e-22	Sg.6G0002712p1/Sg.3G0003144b/Sg.3G0002047a/Sg.8G0001295a/Sg.3G0003224b/Sg.2G0001548a/Sg.7G0000967a/Sg.3G0001506a/Sg.6G0001152p1/Sg.9G0000015a/Sg.6G0001387p1/Sg.6G0001388a/Sg.3G0001777a/Sg.1G0000585a/Sg.4G0002881p1/Sg.2G0000885a/Sg.1G0002973b/Sg.4G0003184b/Sg.7G0002601a/Sg.8G0001254a/Sg.4G0002270a/Sg.3G0001202a/Sg.3G0003145b/Sg.1G0001608a/Sg.6G0002323a/Sg.6G0002328a/Sg.2G0000617a/Sg.2G0000537a/Sg.…	59	BP
GO:0009579	GO:0009579	thylakoid	0.0446281	257/31157	1.58784e-24	5.95968e-22	5.43765e-22	Sg.6G0002712p1/Sg.3G0003144b/Sg.3G0002047a/Sg.9G0000263a/Sg.4G0000052a/Sg.3G0003224b/Sg.2G0001548a/Sg.7G0000967a/Sg.3G0001506a/Sg.7G0001051p1/Sg.9G0000015a/Sg.7G0000870a/Sg.7G0000869a/Sg.7G0000865a/Sg.2G0001597a/Sg.4G0002569a/Sg.4G0002881p1/Sg.5G0000352a/Sg.6G0000109a/Sg.4G0003184b/Sg.7G0002601a/Sg.3G0001055a/Sg.8G0001254a/Sg.4G0002270a/Sg.3G0003145b/Sg.7G0002718b/Sg.6G0002328a/Sg.2G0000617a/Sg.8…	54	BP
GO:0016168	GO:0016168	chlorophyll binding	0.0132231	25/31157	3.57074e-17	1.00516e-14	9.17117e-15	Sg.6G0002712p1/Sg.9G0000263a/Sg.2G0001548a/Sg.7G0000967a/Sg.9G0000015a/Sg.4G0002881p1/Sg.6G0002328a/Sg.4G0002881a/Sg.2G0000247a/Sg.2G0000792a/Sg.2G0002233a/Sg.6G0002712p3/Sg.4G0002881p3/Sg.8G0001463a/Sg.5G0002220a/Sg.5G0002221a	16	MF
GO:0010287	GO:0010287	plastoglobule	0.0198347	80/31157	2.2416e-15	5.04808e-13	4.6059e-13	Sg.6G0002712p1/Sg.3G0002047a/Sg.9G0000263a/Sg.2G0001548a/Sg.3G0001506a/Sg.9G0000015a/Sg.4G0002881p1/Sg.7G0002601a/Sg.7G0002718b/Sg.6G0002328a/Sg.4G0002881a/Sg.9G0001509b/Sg.2G0000247a/Sg.2G0000792a/Sg.6G0000403p5/Sg.2G0002233a/Sg.6G0002712p3/Sg.6G0003124b/Sg.4G0002881p3/Sg.8G0001463a/Sg.6G0001655a/Sg.5G0002220a/Sg.5G0002221a/Sg.8G0002065a	24	MF
GO:0009768	GO:0009768	photosynthesis, light harvesting in photosystem I	0.00991736	16/31157	1.75873e-14	3.30055e-12	3.01144e-12	Sg.9G0000263a/Sg.2G0001548a/Sg.7G0000967a/Sg.6G0002328a/Sg.8G0001125a/Sg.2G0000247a/Sg.3G0001505p1/Sg.2G0000792a/Sg.2G0002233a/Sg.8G0001463a/Sg.5G0002220a/Sg.5G0002221a	12	BP
GO:0009791	GO:0009791	post-embryonic development	0.022314	171/31157	5.8758e-10	9.45164e-08	8.62373e-08	Sg.7G0001341a/Sg.8G0000836a/Sg.5G0001084a/Sg.4G0002846a/Sg.9G0000470a/Sg.9G0000477a/Sg.5G0002288a/Sg.9G0001460a/Sg.2G0001357p1/Sg.1G0002217a/Sg.5G0001122a/Sg.5G0001109a/Sg.8G0002337b/Sg.7G0001388p1/Sg.8G0000912a/Sg.2G0001572a/Sg.8G0001079a/Sg.8G0000805a/Sg.5G0001998a/Sg.5G0001999a/Sg.7G0001773a/Sg.5G0001429a/Sg.3G0001876a/Sg.5G0001109p1/Sg.7G0001508p1/Sg.3G0002860a/Sg.7G0001508p2	27	BP
GO:0015979	GO:0015979	photosynthesis	0.0132231	77/31157	3.56036e-08	4.71509e-06	4.30208e-06	Sg.3G0002047a/Sg.9G0000015a/Sg.7G0000870a/Sg.7G0000869a/Sg.7G0000865a/Sg.2G0001597a/Sg.5G0000352a/Sg.1G0001608a/Sg.7G0000763a/Sg.2G0000966a/Sg.2G0000792a/Sg.5G0002971b/Sg.1G0002285a/Sg.1G0001986a/Sg.8G0000935a/Sg.6G0000596a	16	BP
GO:0000312	GO:0000312	plastid small ribosomal subunit	0.00578512	11/31157	3.76872e-08	4.71509e-06	4.30208e-06	Sg.3G0002977p1/Sg.7G0001051p1/Sg.3G0002859a/Sg.3G0002977p2/Sg.3G0002977p3/Sg.3G0002977p4/Sg.7G0001051p2	7	BP
GO:0009772	GO:0009772	photosynthetic electron transport in photosystem II	0.00826446	29/31157	7.67329e-08	8.20098e-06	7.48262e-06	Sg.6G0002712p1/Sg.6G0001387p1/Sg.6G0001388a/Sg.4G0002881p1/Sg.2G0000885a/Sg.4G0002881a/Sg.6G0001387p2/Sg.6G0000403p5/Sg.6G0002712p3/Sg.4G0002881p3	10	BP
GO:0015180	GO:0015180	L-alanine transmembrane transporter activity	0.00578512	12/31157	8.73994e-08	8.20098e-06	7.48262e-06	Sg.4G0001023p1/Sg.4G0001023p2/Sg.4G0001023p3/Sg.4G0001023a/Sg.2G0000598t1/Sg.4G0001023p5/Sg.4G0001038a	7	CC
GO:0045156	GO:0045156	electron transporter, transferring electrons within the cyclic electron transport pathway of photosynthesis activity	0.00578512	12/31157	8.73994e-08	8.20098e-06	7.48262e-06	Sg.6G0002712p1/Sg.4G0002881p1/Sg.4G0002881a/Sg.5G0000053a/Sg.6G0000403p5/Sg.6G0002712p3/Sg.4G0002881p3	7	CC
GO:0015185	GO:0015185	gamma-aminobutyric acid transmembrane transporter activity	0.00495868	12/31157	2.55996e-06	0.000205894	0.000187859	Sg.4G0001023p1/Sg.4G0001023p2/Sg.4G0001023p3/Sg.4G0001023a/Sg.4G0001023p5/Sg.4G0001038a	6	CC
GO:0015812	GO:0015812	gamma-aminobutyric acid transport	0.00495868	12/31157	2.55996e-06	0.000205894	0.000187859	Sg.4G0001023p1/Sg.4G0001023p2/Sg.4G0001023p3/Sg.4G0001023a/Sg.4G0001023p5/Sg.4G0001038a	6	CC
GO:0005313	GO:0005313	L-glutamate transmembrane transporter activity	0.00578512	18/31157	2.85976e-06	0.000214673	0.000195869	Sg.4G0001023p1/Sg.4G0001023p2/Sg.4G0001023p3/Sg.4G0001023a/Sg.2G0000598t1/Sg.4G0001023p5/Sg.4G0001038a	7	MF
GO:0009523	GO:0009523	photosystem II	0.00495868	14/31157	7.78017e-06	0.000541271	0.000493859	Sg.9G0000263a/Sg.4G0002881p1/Sg.4G0003182b/Sg.4G0002881a/Sg.6G0000403p5/Sg.4G0002881p3	6	CC
GO:0046983	GO:0046983	protein dimerization activity	0.031405	453/31157	8.53887e-06	0.000541271	0.000493859	Sg.7G0001341a/Sg.9G0000154a/Sg.8G0000836a/Sg.3G0000779p1/Sg.1G0001056a/Sg.9G0000470a/Sg.9G0000477a/Sg.3G0000779p2/Sg.5G0002288a/Sg.9G0001460a/Sg.1G0002217a/Sg.5G0001122a/Sg.5G0001109a/Sg.4G0000452a/Sg.1G0001613t1/Sg.8G0002337b/Sg.8G0000960a/Sg.8G0000912a/Sg.2G0001572a/Sg.8G0001079a/Sg.5G0002429a/Sg.3G0000779p4/Sg.2G0002887a/Sg.6G0002361a/Sg.8G0000805a/Sg.5G0001998a/Sg.5G0001999a/Sg.8G0000364a/Sg.…	38	MF
GO:0009644	GO:0009644	response to high light intensity	0.00909091	56/31157	8.65265e-06	0.000541271	0.000493859	Sg.1G0002225a/Sg.9G0000263a/Sg.2G0001548a/Sg.7G0000967a/Sg.1G0000585a/Sg.8G0001260a/Sg.6G0002328a/Sg.9G0001499b/Sg.3G0001505p1/Sg.2G0002111a/Sg.4G0001115a	11	CC
GO:0015181	GO:0015181	arginine transmembrane transporter activity	0.00495868	15/31157	1.25398e-05	0.000705989	0.000644149	Sg.4G0001023p1/Sg.4G0001023p2/Sg.4G0001023p3/Sg.4G0001023a/Sg.4G0001023p5/Sg.4G0001038a	6	MF
GO:0015189	GO:0015189	L-lysine transmembrane transporter activity	0.00495868	15/31157	1.25398e-05	0.000705989	0.000644149	Sg.4G0001023p1/Sg.4G0001023p2/Sg.4G0001023p3/Sg.4G0001023a/Sg.4G0001023p5/Sg.4G0001038a	6	BP
GO:0009645	GO:0009645	response to low light intensity stimulus	0.00413223	10/31157	1.87534e-05	0.00100554	0.00091746	Sg.9G0000263a/Sg.2G0001548a/Sg.7G0000967a/Sg.6G0002328a/Sg.3G0001505p1	5	BP
GO:0009416	GO:0009416	response to light stimulus	0.0198347	239/31157	2.26009e-05	0.00115675	0.00105543	Sg.9G0000263a/Sg.2G0001548a/Sg.7G0000967a/Sg.4G0000412a/Sg.1G0000407a/Sg.6G0001043a/Sg.3G0000705p1/Sg.7G0002718b/Sg.6G0003072b/Sg.6G0002328a/Sg.8G0001182a/Sg.4G0000963a/Sg.2G0000247a/Sg.2G0000208a/Sg.6G0002361a/Sg.2G0001026a/Sg.3G0001505p1/Sg.2G0000792a/Sg.4G0000036a/Sg.1G0001156a/Sg.7G0000822a/Sg.8G0001463a/Sg.5G0002220a/Sg.5G0002221a	24	MF
GO:0031977	GO:0031977	thylakoid lumen	0.00909091	62/31157	2.38725e-05	0.00116871	0.00106634	Sg.3G0003144b/Sg.3G0003224b/Sg.7G0000870a/Sg.7G0000869a/Sg.7G0000865a/Sg.2G0001597a/Sg.8G0001254a/Sg.5G0000228a/Sg.3G0003145b/Sg.7G0000417a/Sg.5G0000053a	11	BP
GO:0048046	GO:0048046	apoplast	0.0280992	410/31157	3.14989e-05	0.00147782	0.00134837	Sg.7G0001342a/Sg.2G0002504a/Sg.8G0001492a/Sg.4G0000052a/Sg.2G0001543a/Sg.3G0001506a/Sg.1G0001619a/Sg.7G0000870a/Sg.7G0000869a/Sg.7G0000865a/Sg.1G0000543a/Sg.4G0002569a/Sg.4G0002596a/Sg.2G0001448a/Sg.5G0000352a/Sg.6G0000109a/Sg.7G0002569a/Sg.1G0000407a/Sg.6G0001043a/Sg.1G0000543t1/Sg.2G0000947a/Sg.7G0002718b/Sg.5G0001832a/Sg.6G0001576a/Sg.4G0000963a/Sg.3G0001381p1/Sg.5G0001343a/Sg.2G0002181a/Sg.7G…	34	CC
GO:0019684	GO:0019684	photosynthesis, light reaction	0.00413223	11/31157	3.32782e-05	0.00149885	0.00136756	Sg.6G0002712p1/Sg.4G0002881p1/Sg.4G0002881a/Sg.6G0002712p3/Sg.4G0002881p3	5	BP
GO:0003959	GO:0003959	NADPH dehydrogenase activity	0.00413223	12/31157	5.52198e-05	0.00239144	0.00218196	Sg.6G0001387p1/Sg.6G0001388a/Sg.6G0001387p2/Sg.5G0002971b/Sg.8G0000939a	5	CC
GO:0009098	GO:0009098	leucine biosynthetic process	0.00578512	27/31157	5.87177e-05	0.00244875	0.00223425	Sg.1G0001255p2/Sg.3G0000121a/Sg.5G0000569p1/Sg.5G0001817a/Sg.1G0001255a/Sg.5G0000569p3/Sg.1G0001255p3	7	MF
GO:0010114	GO:0010114	response to red light	0.00909091	71/31157	8.74559e-05	0.00351698	0.00320891	Sg.9G0000263a/Sg.4G0001619a/Sg.1G0002989b/Sg.1G0002984b/Sg.6G0003072b/Sg.6G0002329a/Sg.2G0000743a/Sg.6G0000465a/Sg.7G0000822a/Sg.4G0003048p3/Sg.1G0000805a	11	MF
GO:0003852	GO:0003852	2-isopropylmalate synthase activity	0.00413223	14/31157	0.000130791	0.00490904	0.00447903	Sg.1G0001255p2/Sg.3G0000121a/Sg.5G0001817a/Sg.1G0001255a/Sg.1G0001255p3	5	BP
GO:0006624	GO:0006624	vacuolar protein processing	0.00413223	14/31157	0.000130791	0.00490904	0.00447903	Sg.7G0000962a/Sg.5G0001076a/Sg.1G0002025a/Sg.7G0000962p1/Sg.7G0000962p2	5	BP
GO:0008137	GO:0008137	NADH dehydrogenase (ubiquinone) activity	0.00743802	51/31157	0.000136291	0.00495044	0.00451681	Sg.6G0001387p1/Sg.6G0001388a/Sg.5G0001009a/Sg.3G0000180a/Sg.6G0001387p2/Sg.5G0002971b/Sg.8G0000938a/Sg.8G0000939a/Sg.8G0000935a	9	CC
GO:0015995	GO:0015995	chlorophyll biosynthetic process	0.00743802	54/31157	0.000214662	0.00755341	0.00689177	Sg.3G0001202a/Sg.1G0001608a/Sg.6G0002323a/Sg.1G0000275a/Sg.1G0001851a/Sg.2G0000322a/Sg.1G0003016b/Sg.9G0001251a/Sg.6G0002518a	9	CC
GO:0010333	GO:0010333	terpene synthase activity	0.00413223	16/31157	0.000267424	0.00912482	0.00832553	Sg.4G0001431a/Sg.3G0000203p8/Sg.5G0000044a/Sg.3G0001107a/Sg.6G0003261b	5	CC
GO:0010207	GO:0010207	photosystem II assembly	0.00578512	35/31157	0.00033899	0.0112265	0.0102432	Sg.6G0002712p1/Sg.1G0002989b/Sg.1G0002984b/Sg.2G0000792a/Sg.4G0000036a/Sg.8G0001283a/Sg.6G0002712p3	7	CC
GO:0009543	GO:0009543	chloroplast thylakoid lumen	0.00661157	49/31157	0.000552744	0.0177826	0.0162249	Sg.3G0003144b/Sg.3G0003224b/Sg.2G0001597a/Sg.8G0001254a/Sg.3G0003145b/Sg.7G0000417a/Sg.5G0000053a/Sg.8G0001283a	8	CC
GO:0006949	GO:0006949	syncytium formation	0.00330579	11/31157	0.000599939	0.018137	0.0165483	Sg.6G0002329a/Sg.6G0003200b/Sg.9G0001244a/Sg.5G0000612a	4	CC
GO:0110102	GO:0110102	ribulose bisphosphate carboxylase complex assembly	0.00330579	11/31157	0.000599939	0.018137	0.0165483	Sg.7G0000870a/Sg.7G0000869a/Sg.7G0000865a/Sg.3G0002549a	4	BP
GO:0006865	GO:0006865	amino acid transport	0.00495868	28/31157	0.000612084	0.018137	0.0165483	Sg.4G0001023p1/Sg.4G0001023p2/Sg.4G0001023p3/Sg.4G0001023a/Sg.4G0001023p5/Sg.4G0001038a	6	CC
GO:0051762	GO:0051762	sesquiterpene biosynthetic process	0.00413223	20/31157	0.000833945	0.0240775	0.0219684	Sg.3G0000203p8/Sg.3G0001095a/Sg.3G0001107a/Sg.3G0000416a/Sg.3G0000417a	5	BP
GO:0099503	GO:0099503	secretory vesicle	0.0165289	238/31157	0.00106851	0.0300785	0.0274438	Sg.7G0001342a/Sg.1G0000859a/Sg.2G0001543a/Sg.2G0001217a/Sg.5G0002268a/Sg.1G0001792a/Sg.2G0001478a/Sg.5G0001821a/Sg.3G0001956a/Sg.2G0000947a/Sg.7G0002135a/Sg.3G0001381p1/Sg.5G0001868a/Sg.7G0002303a/Sg.6G0002944b/Sg.6G0002914b/Sg.6G0000649a/Sg.6G0000649p4/Sg.7G0002149a/Sg.6G0000649p3	20	BP
GO:0005751	GO:0005751	mitochondrial respiratory chain complex IV	0.00330579	13/31157	0.00122138	0.0327055	0.0298407	Sg.2G0001850p1/Sg.5G0001324a/Sg.3G0000187a/Sg.2G0001850p4	4	MF
GO:0009409	GO:0009409	response to cold	0.0280992	500/31157	0.00124169	0.0327055	0.0298407	Sg.1G0002961b/Sg.9G0000263a/Sg.4G0000052a/Sg.2G0001543a/Sg.2G0001548a/Sg.7G0000967a/Sg.1G0001234a/Sg.7G0000870a/Sg.7G0000869a/Sg.7G0000865a/Sg.4G0000580a/Sg.4G0002569a/Sg.2G0001478a/Sg.5G0000352a/Sg.6G0000109a/Sg.3G0001055a/Sg.7G0002718b/Sg.6G0002328a/Sg.6G0001576a/Sg.4G0000963a/Sg.9G0001499b/Sg.2G0002700a/Sg.9G0000791a/Sg.2G0003009b/Sg.3G0001505p1/Sg.6G0002230a/Sg.6G0002944b/Sg.6G0002914b/Sg.1G0…	34	BP
GO:0007623	GO:0007623	circadian rhythm	0.0140496	190/31157	0.00124897	0.0327055	0.0298407	Sg.8G0001295a/Sg.3G0001506a/Sg.3G0001823a/Sg.7G0001368a/Sg.2G0000621a/Sg.9G0001499b/Sg.2G0002700a/Sg.9G0000791a/Sg.2G0003009b/Sg.2G0000314a/Sg.3G0000506p5/Sg.7G0002464a/Sg.7G0000822a/Sg.6G0003258b/Sg.4G0001115a/Sg.1G0000805a/Sg.8G0001479a	17	MF
GO:0048544	GO:0048544	recognition of pollen	0.00743802	69/31157	0.00136163	0.0348452	0.031793	Sg.5G0000080a/Sg.8G0000602a/Sg.8G0000605a/Sg.8G0000600a/Sg.6G0000259a/Sg.5G0002447a/Sg.5G0002456a/Sg.4G0001891t1/Sg.9G0001179a	9	BP
GO:0006508	GO:0006508	proteolysis	0.0181818	282/31157	0.00162505	0.0402191	0.0366962	Sg.2G0001225a/Sg.6G0001152p1/Sg.3G0002686a/Sg.4G0000025a/Sg.1G0002064a/Sg.1G0001619a/Sg.7G0001854a/Sg.2G0001448a/Sg.4G0000090p2/Sg.8G0001254a/Sg.5G0001821a/Sg.3G0001956a/Sg.3G0001265a/Sg.7G0001273a/Sg.7G0002270a/Sg.5G0001343a/Sg.2G0002376a/Sg.7G0002490a/Sg.4G0000090p4/Sg.8G0002450b/Sg.4G0000163a/Sg.9G0000755a	22	CC
GO:0010206	GO:0010206	photosystem II repair	0.00413223	23/31157	0.00164306	0.0402191	0.0366962	Sg.3G0003144b/Sg.8G0001254a/Sg.3G0003145b/Sg.8G0001283a/Sg.8G0002450b	5	BP
GO:0009723	GO:0009723	response to ethylene	0.0115702	146/31157	0.00169951	0.0407159	0.0371494	Sg.7G0000962a/Sg.7G0001463p1/Sg.9G0001117a/Sg.1G0001234a/Sg.1G0002025a/Sg.3G0001202a/Sg.7G0001463p2/Sg.4G0000036a/Sg.7G0000962p1/Sg.9G0001251a/Sg.7G0000962p2/Sg.7G0001463p3/Sg.7G0001463p4/Sg.4G0002548p2	14	BP
GO:0071456	GO:0071456	cellular response to hypoxia	0.0173554	266/31157	0.0017725	0.0411755	0.0375688	Sg.5G0000450a/Sg.7G0001463p1/Sg.4G0002722a/Sg.6G0002157a/Sg.4G0001627a/Sg.7G0001463p2/Sg.3G0001381p1/Sg.8G0000312a/Sg.4G0001963a/Sg.6G0002944b/Sg.6G0002914b/Sg.6G0003100b/Sg.7G0001172a/Sg.2G0001844a/Sg.5G0000831a/Sg.7G0000711a/Sg.7G0001463p3/Sg.7G0001463p4/Sg.4G0002036a/Sg.8G0001662a/Sg.8G0002095a	21	BP
GO:0015935	GO:0015935	small ribosomal subunit	0.00495868	34/31157	0.00179183	0.0411755	0.0375688	Sg.3G0002977p1/Sg.7G0001051p1/Sg.3G0002977p2/Sg.3G0002977p3/Sg.3G0002977p4/Sg.7G0001051p2	6	BP
GO:0042546	GO:0042546	cell wall biogenesis	0.00578512	47/31157	0.00211614	0.0476554	0.043481	Sg.4G0001221a/Sg.4G0001811a/Sg.4G0001778p1/Sg.5G0000534p1/Sg.6G0002944b/Sg.6G0002914b/Sg.7G0002582t1	7	BP
GO:0016106	GO:0016106	sesquiterpenoid biosynthetic process	0.00330579	15/31157	0.00219133	0.0483811	0.0441432	Sg.5G0000044a/Sg.3G0001095a/Sg.3G0000416a/Sg.3G0000417a	4	BP
GO:0042773	GO:0042773	ATP synthesis coupled electron transport	0.00413223	25/31157	0.00243269	0.052677	0.0480628	Sg.2G0001850p1/Sg.2G0001850p4/Sg.8G0000938a/Sg.8G0000939a/Sg.8G0000935a	5	BP

## Sheet: Root-8h-down
	ID	Description	GeneRatio	BgRatio	pvalue	p.adjust	qvalue	geneID	Count	ONT
GO:0009535	GO:0009535	chloroplast thylakoid membrane	0.0581907	408/31157	2.57566e-45	3.58017e-42	3.24534e-42	Sg.6G0002712p1/Sg.3G0003144b/Sg.7G0000503a/Sg.3G0002047a/Sg.4G0002099a/Sg.8G0001295a/Sg.6G0002043a/Sg.3G0000907a/Sg.9G0000263a/Sg.6G0003397b/Sg.5G0000919a/Sg.2G0000023p1/Sg.8G0000080a/Sg.2G0001548a/Sg.2G0000023p2/Sg.7G0000967a/Sg.3G0001505a/Sg.3G0001304a/Sg.8G0002367b/Sg.3G0003262b/Sg.3G0003261b/Sg.5G0002878b/Sg.9G0000015a/Sg.4G0002745a/Sg.6G0001387p1/Sg.6G0001388a/Sg.4G0001314a/Sg.8G0001020a/Sg.…	119	BP
GO:0009579	GO:0009579	thylakoid	0.0425428	257/31157	5.4615e-39	3.79574e-36	3.44075e-36	Sg.6G0002712p1/Sg.3G0003144b/Sg.3G0002047a/Sg.4G0002099a/Sg.6G0003008b/Sg.3G0000907a/Sg.1G0000866a/Sg.9G0000263a/Sg.4G0000052a/Sg.3G0003224b/Sg.2G0001548a/Sg.7G0000967a/Sg.3G0001506a/Sg.9G0000015a/Sg.7G0001464a/Sg.4G0001314a/Sg.7G0000870a/Sg.7G0000869a/Sg.7G0000865a/Sg.3G0001749a/Sg.2G0001597a/Sg.4G0002569a/Sg.2G0001416a/Sg.4G0002881p1/Sg.5G0000352a/Sg.6G0000134a/Sg.6G0000109a/Sg.4G0003184b/Sg.7G…	87	MF
GO:0009534	GO:0009534	chloroplast thylakoid	0.0420538	301/31157	2.67872e-32	1.24114e-29	1.12506e-29	Sg.6G0002712p1/Sg.3G0003144b/Sg.3G0002047a/Sg.5G0001891a/Sg.4G0002099a/Sg.8G0001295a/Sg.3G0000907a/Sg.2G0000023p1/Sg.3G0003220b/Sg.3G0003224b/Sg.2G0001548a/Sg.2G0000023p2/Sg.7G0000967a/Sg.3G0001506a/Sg.5G0002878b/Sg.9G0000015a/Sg.4G0002745a/Sg.6G0001387p1/Sg.6G0001388a/Sg.4G0001314a/Sg.1G0002016a/Sg.3G0001743a/Sg.3G0001777a/Sg.1G0000585a/Sg.3G0002079a/Sg.4G0002881p1/Sg.4G0000478a/Sg.1G0002973b/Sg…	86	BP
GO:0010287	GO:0010287	plastoglobule	0.0176039	80/31157	8.16095e-22	2.83593e-19	2.5707e-19	Sg.6G0002712p1/Sg.3G0002047a/Sg.9G0000263a/Sg.2G0001548a/Sg.3G0001506a/Sg.9G0000015a/Sg.4G0002881p1/Sg.6G0000134a/Sg.7G0002601a/Sg.7G0002602a/Sg.7G0002810b/Sg.7G0002392p1/Sg.7G0002392a/Sg.1G0001756a/Sg.6G0002328a/Sg.4G0002881a/Sg.9G0001509b/Sg.2G0000247a/Sg.4G0002658a/Sg.2G0000438a/Sg.2G0000792a/Sg.2G0000759a/Sg.6G0000403p5/Sg.2G0002233a/Sg.9G0001707b/Sg.9G0001708b/Sg.7G0001305a/Sg.6G0002712p3/Sg…	36	BP
GO:0009768	GO:0009768	photosynthesis, light harvesting in photosystem I	0.00782396	16/31157	1.12286e-19	3.12156e-17	2.82962e-17	Sg.9G0000263a/Sg.2G0001548a/Sg.7G0000967a/Sg.3G0001505a/Sg.7G0002810b/Sg.2G0003063b/Sg.6G0002328a/Sg.8G0001125a/Sg.2G0000247a/Sg.3G0001505p1/Sg.2G0000792a/Sg.2G0002233a/Sg.5G0000835a/Sg.8G0001463a/Sg.5G0002220a/Sg.5G0002221a	16	MF
GO:0016168	GO:0016168	chlorophyll binding	0.00929095	25/31157	3.7462e-18	8.6787e-16	7.86702e-16	Sg.6G0002712p1/Sg.9G0000263a/Sg.2G0001548a/Sg.7G0000967a/Sg.9G0000015a/Sg.4G0002881p1/Sg.7G0002810b/Sg.2G0003063b/Sg.6G0002328a/Sg.4G0002881a/Sg.2G0000247a/Sg.2G0000326a/Sg.2G0000792a/Sg.2G0002233a/Sg.6G0002712p3/Sg.4G0002881p3/Sg.8G0001463a/Sg.5G0002220a/Sg.5G0002221a	19	BP
GO:0006952	GO:0006952	defense response	0.0220049	268/31157	5.97447e-09	1.18636e-06	1.0754e-06	Sg.6G0003386b/Sg.5G0000500a/Sg.3G0003222b/Sg.8G0002166a/Sg.8G0002137a/Sg.6G0002099a/Sg.7G0000154a/Sg.2G0001481a/Sg.2G0001416a/Sg.6G0000299a/Sg.7G0002601a/Sg.7G0002602a/Sg.4G0001176p1/Sg.3G0001210a/Sg.4G0002990a/Sg.2G0002579p3/Sg.3G0001072a/Sg.3G0001085a/Sg.3G0001085p1/Sg.4G0000344a/Sg.1G0002345a/Sg.3G0001013t1/Sg.2G0002008p2/Sg.3G0001013p3/Sg.6G0001767a/Sg.8G0000266a/Sg.8G0000355a/Sg.3G0000326a/S…	45	BP
GO:0015979	GO:0015979	photosynthesis	0.0102689	77/31157	1.46955e-08	2.55334e-06	2.31454e-06	Sg.3G0002047a/Sg.9G0000015a/Sg.7G0000870a/Sg.7G0000869a/Sg.7G0000865a/Sg.2G0001597a/Sg.2G0002932a/Sg.5G0000352a/Sg.6G0001841a/Sg.1G0001608a/Sg.4G0002658a/Sg.2G0000792a/Sg.6G0001839a/Sg.5G0000245a/Sg.5G0002971b/Sg.4G0001340a/Sg.7G0001175a/Sg.1G0002285a/Sg.1G0001986a/Sg.5G0002786p2/Sg.6G0000596a	21	BP
GO:0009523	GO:0009523	photosystem II	0.00440098	14/31157	3.28895e-08	5.0796e-06	4.60453e-06	Sg.9G0000263a/Sg.2G0000023p1/Sg.2G0000023p2/Sg.4G0002881p1/Sg.4G0003182b/Sg.4G0002881a/Sg.6G0000403p5/Sg.5G0000245a/Sg.4G0002881p3	9	BP
GO:0009409	GO:0009409	response to cold	0.0317848	500/31157	1.15013e-07	1.55884e-05	1.41305e-05	Sg.5G0000312a/Sg.6G0001996a/Sg.1G0001671a/Sg.9G0000263a/Sg.6G0003427b/Sg.4G0000052a/Sg.8G0000067a/Sg.2G0001543a/Sg.2G0001544a/Sg.2G0001548a/Sg.7G0000967a/Sg.3G0001505a/Sg.7G0001464a/Sg.7G0000870a/Sg.7G0000869a/Sg.7G0000865a/Sg.4G0000580a/Sg.4G0002569a/Sg.2G0001478a/Sg.5G0000352a/Sg.5G0000387a/Sg.6G0000109a/Sg.6G0001841a/Sg.3G0001055a/Sg.7G0002810b/Sg.4G0000703a/Sg.1G0000674a/Sg.3G0000822p1/Sg.1G0…	65	MF
GO:0045156	GO:0045156	electron transporter, transferring electrons within the cyclic electron transport pathway of photosynthesis activity	0.00391198	12/31157	1.32504e-07	1.55884e-05	1.41305e-05	Sg.6G0002712p1/Sg.4G0002745a/Sg.4G0002881p1/Sg.4G0002881a/Sg.5G0000053a/Sg.6G0000403p5/Sg.6G0002712p3/Sg.4G0002881p3	8	BP
GO:0009773	GO:0009773	photosynthetic electron transport in photosystem I	0.00488998	20/31157	1.45791e-07	1.55884e-05	1.41305e-05	Sg.1G0002016a/Sg.1G0000585a/Sg.6G0001841a/Sg.2G0000617a/Sg.4G0002658a/Sg.6G0001839a/Sg.4G0001340a/Sg.1G0001986a/Sg.6G0003144b/Sg.6G0000596a	10	CC
GO:0019253	GO:0019253	reductive pentose-phosphate cycle	0.00488998	20/31157	1.45791e-07	1.55884e-05	1.41305e-05	Sg.4G0000052a/Sg.7G0001464a/Sg.6G0000109a/Sg.6G0001841a/Sg.1G0002908a/Sg.6G0001576a/Sg.6G0001839a/Sg.1G0001444a/Sg.3G0003120b/Sg.2G0002722a	10	BP
GO:0009543	GO:0009543	chloroplast thylakoid lumen	0.00733496	49/31157	3.20914e-07	2.81948e-05	2.55579e-05	Sg.3G0003144b/Sg.3G0000907a/Sg.3G0003224b/Sg.4G0002745a/Sg.4G0001314a/Sg.2G0001597a/Sg.8G0001254a/Sg.3G0003145b/Sg.4G0002663a/Sg.7G0000417a/Sg.5G0000053a/Sg.2G0001315a/Sg.8G0001283a/Sg.4G0001340a/Sg.7G0001175a	15	CC
GO:0009715	GO:0009715	chalcone biosynthetic process	0.00391198	13/31157	3.24545e-07	2.81948e-05	2.55579e-05	Sg.1G0001057a/Sg.7G0002384a/Sg.4G0001598p1/Sg.4G0003314b/Sg.6G0000546a/Sg.3G0001018a/Sg.1G0000995a/Sg.1G0000994a	8	CC
GO:0016210	GO:0016210	naringenin-chalcone synthase activity	0.00391198	13/31157	3.24545e-07	2.81948e-05	2.55579e-05	Sg.1G0001057a/Sg.7G0002384a/Sg.4G0001598p1/Sg.4G0003314b/Sg.6G0000546a/Sg.3G0001018a/Sg.1G0000995a/Sg.1G0000994a	8	CC
GO:0009645	GO:0009645	response to low light intensity stimulus	0.00342298	10/31157	5.22686e-07	4.27373e-05	3.87403e-05	Sg.9G0000263a/Sg.2G0001548a/Sg.7G0000967a/Sg.3G0001505a/Sg.7G0002810b/Sg.6G0002328a/Sg.3G0001505p1	7	MF
GO:0009753	GO:0009753	response to jasmonic acid	0.0141809	160/31157	5.64296e-07	4.35762e-05	3.95007e-05	Sg.7G0000962a/Sg.9G0001117a/Sg.3G0003262b/Sg.3G0003261b/Sg.1G0001057a/Sg.4G0001693a/Sg.5G0000186a/Sg.1G0002025a/Sg.4G0000466a/Sg.6G0000099a/Sg.7G0002601a/Sg.7G0002602a/Sg.7G0002384a/Sg.4G0001598p1/Sg.6G0003070b/Sg.5G0002162p1/Sg.9G0001600b/Sg.4G0003314b/Sg.5G0000044a/Sg.8G0000198a/Sg.7G0002432a/Sg.7G0000962p1/Sg.6G0000546a/Sg.5G0000574a/Sg.5G0002162p2/Sg.7G0000962p2/Sg.3G0001018a/Sg.1G0000995a/Sg…	29	CC
GO:0010319	GO:0010319	stromule	0.00929095	79/31157	6.07031e-07	4.44091e-05	4.02557e-05	Sg.4G0000052a/Sg.8G0000067a/Sg.2G0001544a/Sg.3G0001506a/Sg.7G0001464a/Sg.4G0002569a/Sg.5G0000352a/Sg.6G0000109a/Sg.6G0001841a/Sg.3G0001055a/Sg.1G0002908a/Sg.6G0001576a/Sg.4G0002658a/Sg.8G0000290a/Sg.6G0001839a/Sg.1G0000058a/Sg.2G0002722a/Sg.8G0002051a/Sg.8G0002051t1	19	MF
GO:0080167	GO:0080167	response to karrikin	0.0146699	171/31157	7.46842e-07	5.19055e-05	4.7051e-05	Sg.5G0000312a/Sg.3G0003222b/Sg.3G0001392a/Sg.3G0002187a/Sg.3G0001720a/Sg.7G0000154a/Sg.2G0000877a/Sg.2G0000377a/Sg.3G0001897a/Sg.6G0002328a/Sg.3G0001720p1/Sg.3G0001253a/Sg.4G0000954p1/Sg.4G0000954a/Sg.3G0001392p1/Sg.3G0001720p2/Sg.2G0000208a/Sg.2G0002700a/Sg.5G0002173a/Sg.2G0000326a/Sg.1G0001156a/Sg.7G0000027a/Sg.1G0001351a/Sg.8G0001540a/Sg.4G0000954p2/Sg.5G0002786p2/Sg.8G0001886a/Sg.1G0003163b/S…	30	MF
GO:0009772	GO:0009772	photosynthetic electron transport in photosystem II	0.00537897	29/31157	1.0862e-06	7.18958e-05	6.51718e-05	Sg.6G0002712p1/Sg.6G0001387p1/Sg.6G0001388a/Sg.4G0002881p1/Sg.4G0002881a/Sg.6G0001387p2/Sg.4G0002658a/Sg.6G0000403p5/Sg.6G0001241a/Sg.6G0002712p3/Sg.4G0002881p3	11	CC
GO:0050832	GO:0050832	defense response to fungus	0.0205379	290/31157	1.21886e-06	7.701e-05	6.98077e-05	Sg.6G0003386b/Sg.2G0001180a/Sg.7G0000305a/Sg.1G0001137p1/Sg.7G0002601a/Sg.7G0002602a/Sg.1G0001133p3/Sg.1G0001133t1/Sg.2G0000529p1/Sg.4G0000990a/Sg.2G0002579p3/Sg.2G0001880a/Sg.2G0002431a/Sg.8G0000104a/Sg.8G0001235a/Sg.1G0001137p3/Sg.2G0002522p1/Sg.7G0000850p5/Sg.3G0001013t1/Sg.5G0002266p2/Sg.3G0001013p3/Sg.1G0001137p4/Sg.4G0002452a/Sg.4G0001974a/Sg.2G0000768a/Sg.3G0000326a/Sg.6G0002733a/Sg.8G0000…	42	MF
GO:0019684	GO:0019684	photosynthesis, light reaction	0.00342298	11/31157	1.35533e-06	8.19093e-05	7.42487e-05	Sg.6G0002712p1/Sg.2G0000850a/Sg.4G0001314a/Sg.4G0002881p1/Sg.4G0002881a/Sg.6G0002712p3/Sg.4G0002881p3	7	BP
GO:0009629	GO:0009629	response to gravity	0.00391198	15/31157	1.44029e-06	8.34171e-05	7.56155e-05	Sg.1G0001057a/Sg.7G0002384a/Sg.4G0001598p1/Sg.4G0003314b/Sg.6G0000546a/Sg.3G0001018a/Sg.1G0000995a/Sg.1G0000994a	8	BP
GO:0009611	GO:0009611	response to wounding	0.0220049	323/31157	1.52861e-06	8.49907e-05	7.70419e-05	Sg.6G0001996a/Sg.6G0003386b/Sg.5G0002613a/Sg.7G0000962a/Sg.7G0000305a/Sg.4G0001537a/Sg.4G0001537p1/Sg.3G0003262b/Sg.3G0003261b/Sg.1G0001057a/Sg.1G0001065a/Sg.4G0001693a/Sg.4G0002380a/Sg.5G0000186a/Sg.1G0002025a/Sg.3G0001761a/Sg.4G0000466a/Sg.7G0002601a/Sg.7G0002602a/Sg.5G0002478a/Sg.7G0002384a/Sg.3G0000822p1/Sg.4G0001598p1/Sg.8G0001235a/Sg.5G0002162p1/Sg.9G0000752a/Sg.8G0001122a/Sg.5G0000882a/Sg.…	45	MF
GO:0048544	GO:0048544	recognition of pollen	0.00831296	69/31157	1.63562e-06	8.7443e-05	7.92649e-05	Sg.3G0001137p1/Sg.5G0000029a/Sg.5G0000080a/Sg.6G0001847a/Sg.8G0000602a/Sg.8G0000605a/Sg.8G0000600a/Sg.5G0003035b/Sg.5G0003036b/Sg.6G0000259a/Sg.9G0001192p1/Sg.5G0002456a/Sg.5G0000080p1/Sg.4G0001891t1/Sg.3G0003254b/Sg.6G0001614a/Sg.3G0001137a	17	MF
GO:0048046	GO:0048046	apoplast	0.0259169	410/31157	1.94854e-06	0.000100314	9.0932e-05	Sg.7G0001342a/Sg.9G0000904a/Sg.8G0001486a/Sg.4G0000052a/Sg.8G0000067a/Sg.2G0001543a/Sg.3G0001506a/Sg.9G0000014a/Sg.7G0001464a/Sg.4G0001314a/Sg.4G0001860a/Sg.7G0000870a/Sg.7G0000869a/Sg.7G0000865a/Sg.4G0002569a/Sg.4G0002596a/Sg.2G0001448a/Sg.2G0001416a/Sg.2G0001445a/Sg.5G0000352a/Sg.5G0000387a/Sg.6G0000109a/Sg.6G0001841a/Sg.7G0002569a/Sg.3G0000293a/Sg.1G0002908a/Sg.3G0000166p1/Sg.2G0001880a/Sg.2G0…	53	CC
GO:0030247	GO:0030247	polysaccharide binding	0.0102689	104/31157	3.38838e-06	0.000168209	0.000152477	Sg.7G0000545p1/Sg.4G0003051a/Sg.4G0003050a/Sg.2G0000029a/Sg.9G0001032a/Sg.4G0001227a/Sg.6G0000639p3/Sg.1G0000934p1/Sg.8G0002181p3/Sg.4G0000344a/Sg.7G0000497a/Sg.5G0001951a/Sg.7G0000545p2/Sg.4G0003051p1/Sg.6G0002920b/Sg.2G0000045a/Sg.2G0000042a/Sg.7G0000583a/Sg.2G0000045p1/Sg.2G0000045t1/Sg.3G0002075a	21	BP
GO:0099503	GO:0099503	secretory vesicle	0.0171149	238/31157	6.44969e-06	0.00030914	0.000280228	Sg.7G0001342a/Sg.1G0000859a/Sg.2G0001543a/Sg.2G0001217a/Sg.9G0000014a/Sg.5G0000667a/Sg.3G0000054a/Sg.1G0001792a/Sg.1G0001790a/Sg.2G0001478a/Sg.5G0000387a/Sg.2G0000155a/Sg.2G0001880a/Sg.3G0001956a/Sg.2G0000947a/Sg.7G0002135a/Sg.9G0001600b/Sg.3G0001381p1/Sg.9G0001087p1/Sg.7G0002303a/Sg.4G0001917a/Sg.9G0001087a/Sg.9G0000334a/Sg.5G0000574a/Sg.7G0000014a/Sg.1G0001788a/Sg.5G0000068a/Sg.1G0000926a/Sg.8G…	35	CC
GO:0017108	GO:0017108	5'-flap endonuclease activity	0.00391198	18/31157	8.19275e-06	0.000377741	0.000342413	Sg.2G0002589a/Sg.2G0001131a/Sg.1G0001284a/Sg.2G0001131p1/Sg.6G0001823a/Sg.6G0001824a/Sg.3G0000570a/Sg.7G0000738a	8	BP
GO:0031977	GO:0031977	thylakoid lumen	0.00733496	62/31157	8.42445e-06	0.000377741	0.000342413	Sg.3G0003144b/Sg.3G0000907a/Sg.3G0003224b/Sg.4G0001314a/Sg.7G0000870a/Sg.7G0000869a/Sg.7G0000865a/Sg.2G0001597a/Sg.8G0001254a/Sg.5G0000228a/Sg.3G0003145b/Sg.4G0002663a/Sg.7G0000417a/Sg.5G0000053a/Sg.2G0001315a	15	CC
GO:0071456	GO:0071456	cellular response to hypoxia	0.0180929	266/31157	1.29694e-05	0.00056336	0.000510672	Sg.5G0000312a/Sg.2G0000859a/Sg.5G0000450a/Sg.2G0001196a/Sg.7G0001463p1/Sg.4G0002722a/Sg.6G0002157a/Sg.4G0001627a/Sg.2G0001420a/Sg.3G0001204a/Sg.5G0002483a/Sg.7G0000864p1/Sg.1G0001596a/Sg.4G0001725a/Sg.4G0000990a/Sg.7G0001463p2/Sg.3G0001381p1/Sg.8G0000312a/Sg.2G0003006b/Sg.4G0001963a/Sg.4G0001917a/Sg.8G0000198a/Sg.2G0001196p1/Sg.6G0001612a/Sg.6G0003100b/Sg.7G0001142a/Sg.2G0001844a/Sg.3G0001141a/Sg…	37	BP
GO:0008168	GO:0008168	methyltransferase activity	0.00586797	44/31157	1.81244e-05	0.000763424	0.000692024	Sg.6G0000991a/Sg.1G0000592a/Sg.9G0000611p1/Sg.1G0000673a/Sg.7G0000839a/Sg.1G0000592t1/Sg.2G0000438a/Sg.8G0000364a/Sg.9G0000611t1/Sg.9G0000611a/Sg.6G0002518a/Sg.6G0001331a	12	BP
GO:0031540	GO:0031540	regulation of anthocyanin biosynthetic process	0.00391198	20/31157	2.09441e-05	0.000856243	0.000776163	Sg.1G0001057a/Sg.7G0002384a/Sg.4G0001598p1/Sg.4G0003314b/Sg.6G0000546a/Sg.3G0001018a/Sg.1G0000995a/Sg.1G0000994a	8	BP
GO:0005983	GO:0005983	starch catabolic process	0.00488998	32/31157	2.45687e-05	0.000975726	0.000884471	Sg.1G0001663a/Sg.4G0002523a/Sg.2G0002932a/Sg.4G0001104p1/Sg.1G0001580a/Sg.3G0002715a/Sg.5G0001951a/Sg.9G0000334a/Sg.7G0000604a/Sg.1G0000926a	10	MF
GO:0000326	GO:0000326	protein storage vacuole	0.00440098	27/31157	3.52076e-05	0.0013594	0.00123227	Sg.1G0000019p1/Sg.1G0000015p1/Sg.7G0000962a/Sg.5G0001076a/Sg.1G0002025a/Sg.1G0000019p2/Sg.7G0000962p1/Sg.7G0000962p2/Sg.1G0000019a	9	BP
GO:0009508	GO:0009508	plastid chromosome	0.00440098	28/31157	4.88686e-05	0.00183587	0.00166417	Sg.8G0001295a/Sg.3G0002079a/Sg.2G0001267a/Sg.6G0000083a/Sg.1G0001340a/Sg.2G0000617a/Sg.3G0000209p1/Sg.6G0003379b/Sg.6G0003382b	9	BP
GO:0008240	GO:0008240	tripeptidyl-peptidase activity	0.00342298	17/31157	5.62067e-05	0.00200326	0.00181591	Sg.7G0001854a/Sg.9G0000876a/Sg.7G0001273a/Sg.7G0002270a/Sg.5G0001448a/Sg.7G0002073a/Sg.9G0000755a	7	CC
GO:0015116	GO:0015116	sulfate transmembrane transporter activity	0.00342298	17/31157	5.62067e-05	0.00200326	0.00181591	Sg.4G0001550a/Sg.7G0000146t1/Sg.2G0002250a/Sg.5G0001000a/Sg.7G0000146t2/Sg.1G0000205a/Sg.4G0002036a	7	CC
GO:0080027	GO:0080027	response to herbivore	0.00488998	36/31157	7.60233e-05	0.00264181	0.00239473	Sg.3G0003262b/Sg.3G0003261b/Sg.1G0000944a/Sg.9G0001087p1/Sg.5G0000044a/Sg.9G0001087a/Sg.9G0000334a/Sg.3G0001096a/Sg.3G0001095a/Sg.1G0000926a	10	CC
GO:0019252	GO:0019252	starch biosynthetic process	0.00635697	58/31157	7.84132e-05	0.0026584	0.00240977	Sg.3G0001468a/Sg.8G0000443a/Sg.6G0000639p3/Sg.6G0002236p1/Sg.8G0002181p3/Sg.6G0002236p2/Sg.7G0000497a/Sg.6G0002236a/Sg.6G0002236p3/Sg.3G0000698a/Sg.6G0000926a/Sg.7G0000553a/Sg.5G0002836a	13	CC
GO:0009620	GO:0009620	response to fungus	0.00929095	109/31157	8.30716e-05	0.00274927	0.00249215	Sg.5G0002613a/Sg.3G0002893a/Sg.3G0003262b/Sg.3G0003261b/Sg.9G0000014a/Sg.6G0002157a/Sg.7G0002601a/Sg.7G0002602a/Sg.2G0000529p1/Sg.8G0001235a/Sg.4G0000344a/Sg.5G0000882a/Sg.4G0001965a/Sg.3G0000326a/Sg.4G0003051p1/Sg.7G0000641a/Sg.7G0000568a/Sg.8G0001633a/Sg.8G0002079a	19	CC
GO:0010021	GO:0010021	amylopectin biosynthetic process	0.00293399	13/31157	9.10961e-05	0.00294473	0.00266933	Sg.8G0000443a/Sg.6G0002236p1/Sg.6G0002236p2/Sg.6G0002236a/Sg.6G0002236p3/Sg.5G0002836a	6	CC
GO:0009416	GO:0009416	response to light stimulus	0.0156479	239/31157	0.000100989	0.00319034	0.00289196	Sg.5G0000312a/Sg.6G0001965a/Sg.9G0000263a/Sg.2G0001544a/Sg.2G0001548a/Sg.7G0000967a/Sg.3G0001505a/Sg.3G0001910t1/Sg.4G0000466a/Sg.7G0002810b/Sg.7G0001993a/Sg.2G0003063b/Sg.3G0000705p1/Sg.6G0002328a/Sg.8G0001182a/Sg.9G0001536b/Sg.2G0000247a/Sg.2G0000208a/Sg.6G0002361a/Sg.8G0000338a/Sg.3G0001505p1/Sg.2G0000792a/Sg.1G0001893a/Sg.4G0000034a/Sg.4G0000036a/Sg.1G0001156a/Sg.5G0000835a/Sg.8G0001463a/Sg.6…	32	BP
GO:0003688	GO:0003688	DNA replication origin binding	0.00537897	45/31157	0.000120139	0.00371097	0.0033639	Sg.4G0000853p1/Sg.6G0003391b/Sg.6G0002170a/Sg.6G0001635a/Sg.2G0002633a/Sg.8G0000660a/Sg.8G0001187t1/Sg.5G0000215a/Sg.9G0000835a/Sg.1G0002869a/Sg.8G0001187p2	11	CC
GO:0009654	GO:0009654	photosystem II oxygen evolving complex	0.00391198	25/31157	0.000133751	0.00395563	0.00358568	Sg.4G0002745a/Sg.4G0001314a/Sg.2G0001597a/Sg.4G0003184b/Sg.5G0000053a/Sg.3G0000875a/Sg.7G0001175a/Sg.8G0002331b	8	BP
GO:2001070	GO:2001070	starch binding	0.00391198	25/31157	0.000133751	0.00395563	0.00358568	Sg.1G0001663a/Sg.6G0000639p3/Sg.8G0002181p3/Sg.1G0001580a/Sg.7G0000497a/Sg.5G0001951a/Sg.7G0000604a/Sg.5G0002836a	8	BP
GO:0009791	GO:0009791	post-embryonic development	0.0122249	171/31157	0.00014014	0.00405822	0.00367868	Sg.8G0000836a/Sg.5G0001084a/Sg.3G0001468a/Sg.6G0001903a/Sg.9G0000470a/Sg.9G0001460a/Sg.2G0001357p1/Sg.1G0002217a/Sg.5G0001109a/Sg.8G0000912a/Sg.8G0001061p2/Sg.2G0001572a/Sg.8G0001079a/Sg.5G0002037a/Sg.8G0000805a/Sg.5G0001999a/Sg.4G0000732a/Sg.3G0000021a/Sg.3G0000020a/Sg.7G0001773a/Sg.5G0001429a/Sg.3G0001876a/Sg.5G0001109p1/Sg.7G0000550a/Sg.7G0000548a	25	MF
GO:0042644	GO:0042644	chloroplast nucleoid	0.00733496	79/31157	0.000169987	0.00482207	0.00437109	Sg.8G0001295a/Sg.3G0001910t1/Sg.3G0002079a/Sg.2G0001267a/Sg.6G0000083a/Sg.1G0001340a/Sg.2G0000120a/Sg.2G0000617a/Sg.6G0002620a/Sg.3G0002800a/Sg.8G0000338a/Sg.3G0000209p1/Sg.3G0001876a/Sg.6G0003379b/Sg.6G0003382b	15	BP
GO:0010200	GO:0010200	response to chitin	0.0102689	137/31157	0.000239413	0.0066557	0.00603322	Sg.5G0000166a/Sg.2G0001213a/Sg.7G0000305a/Sg.8G0000235a/Sg.6G0002096a/Sg.6G0000299a/Sg.3G0002343a/Sg.1G0000646a/Sg.8G0000104a/Sg.5G0002432a/Sg.1G0002345a/Sg.2G0000252a/Sg.3G0002343p1/Sg.8G0000198a/Sg.8G0000434a/Sg.5G0002679a/Sg.6G0003505b/Sg.6G0000980a/Sg.7G0000711a/Sg.8G0000419a/Sg.3G0002343p2	21	BP
GO:0007166	GO:0007166	cell surface receptor signaling pathway	0.00684597	73/31157	0.000248465	0.0067719	0.00613856	Sg.7G0000545p1/Sg.4G0003051a/Sg.4G0003050a/Sg.2G0000029a/Sg.9G0001032a/Sg.4G0001227a/Sg.4G0000344a/Sg.7G0000545p2/Sg.4G0003051p1/Sg.2G0000045a/Sg.2G0000042a/Sg.2G0000045p1/Sg.2G0000045t1/Sg.3G0002075a	14	MF
GO:0010207	GO:0010207	photosystem II assembly	0.00440098	35/31157	0.000328909	0.00879198	0.00796971	Sg.6G0002712p1/Sg.3G0000907a/Sg.2G0000023p1/Sg.2G0000023p2/Sg.2G0000792a/Sg.4G0000034a/Sg.4G0000036a/Sg.8G0001283a/Sg.6G0002712p3	9	CC
GO:0006267	GO:0006267	pre-replicative complex assembly involved in nuclear cell cycle DNA replication	0.00342298	22/31157	0.000368392	0.00948269	0.00859582	Sg.6G0003391b/Sg.6G0002170a/Sg.6G0001635a/Sg.2G0002633a/Sg.8G0000660a/Sg.5G0000215a/Sg.9G0000835a	7	BP
GO:0042555	GO:0042555	MCM complex	0.00342298	22/31157	0.000368392	0.00948269	0.00859582	Sg.6G0003391b/Sg.6G0002170a/Sg.6G0001635a/Sg.2G0002633a/Sg.8G0000660a/Sg.5G0000215a/Sg.9G0000835a	7	CC
GO:0000312	GO:0000312	plastid small ribosomal subunit	0.00244499	11/31157	0.000400624	0.00994406	0.00901404	Sg.3G0002977p1/Sg.3G0002977p2/Sg.3G0002977p3/Sg.3G0002977p4/Sg.6G0003125b	5	BP
GO:0110102	GO:0110102	ribulose bisphosphate carboxylase complex assembly	0.00244499	11/31157	0.000400624	0.00994406	0.00901404	Sg.7G0000870a/Sg.7G0000869a/Sg.7G0000865a/Sg.5G0000358a/Sg.3G0002549a	5	CC
GO:0009755	GO:0009755	hormone-mediated signaling pathway	0.00440098	36/31157	0.000413204	0.0100764	0.00913398	Sg.8G0002235a/Sg.7G0000494a/Sg.1G0001118p6/Sg.2G0001603a/Sg.1G0001118p8/Sg.8G0002225p1/Sg.1G0001121p1/Sg.1G0001118p4/Sg.1G0001118p5	9	BP
GO:0009813	GO:0009813	flavonoid biosynthetic process	0.00537897	52/31157	0.00046786	0.0112125	0.0101639	Sg.1G0001057a/Sg.2G0001500a/Sg.7G0002384a/Sg.4G0001598p1/Sg.2G0000208a/Sg.4G0003314b/Sg.6G0000546a/Sg.3G0001018a/Sg.1G0000995a/Sg.1G0000994a/Sg.4G0002519p1	11	BP
GO:0009052	GO:0009052	pentose-phosphate shunt, non-oxidative branch	0.00244499	12/31157	0.000649681	0.0141103	0.0127906	Sg.4G0000052a/Sg.1G0002908a/Sg.6G0001576a/Sg.3G0003120b/Sg.2G0002722a	5	BP
GO:0030744	GO:0030744	luteolin O-methyltransferase activity	0.00244499	12/31157	0.000649681	0.0141103	0.0127906	Sg.1G0001056a/Sg.4G0000452a/Sg.2G0002887a/Sg.2G0002880a/Sg.6G0003194b	5	CC
GO:0030755	GO:0030755	quercetin 3-O-methyltransferase activity	0.00244499	12/31157	0.000649681	0.0141103	0.0127906	Sg.1G0001056a/Sg.4G0000452a/Sg.2G0002887a/Sg.2G0002880a/Sg.6G0003194b	5	BP
GO:0033799	GO:0033799	myricetin 3'-O-methyltransferase activity	0.00244499	12/31157	0.000649681	0.0141103	0.0127906	Sg.1G0001056a/Sg.4G0000452a/Sg.2G0002887a/Sg.2G0002880a/Sg.6G0003194b	5	BP
GO:0047763	GO:0047763	caffeate O-methyltransferase activity	0.00244499	12/31157	0.000649681	0.0141103	0.0127906	Sg.1G0001056a/Sg.4G0000452a/Sg.2G0002887a/Sg.2G0002880a/Sg.6G0003194b	5	BP
GO:0102822	GO:0102822	quercetin 3'-O-methyltransferase activity	0.00244499	12/31157	0.000649681	0.0141103	0.0127906	Sg.1G0001056a/Sg.4G0000452a/Sg.2G0002887a/Sg.2G0002880a/Sg.6G0003194b	5	BP
GO:0006270	GO:0006270	DNA replication initiation	0.00488998	46/31157	0.000668237	0.01429	0.0129535	Sg.6G0002170a/Sg.4G0002393a/Sg.6G0001635a/Sg.2G0002633a/Sg.8G0000660a/Sg.8G0001187t1/Sg.5G0000215a/Sg.9G0000835a/Sg.1G0002869a/Sg.8G0001187p2	10	BP
GO:0008283	GO:0008283	cell population proliferation	0.00391198	31/31157	0.000685114	0.0144289	0.0130794	Sg.6G0003391b/Sg.6G0002170a/Sg.6G0001635a/Sg.2G0002633a/Sg.3G0002542a/Sg.8G0000660a/Sg.5G0000215a/Sg.9G0000835a	8	BP
GO:0019438	GO:0019438	aromatic compound biosynthetic process	0.00293399	18/31157	0.000740877	0.0152792	0.0138502	Sg.1G0001056a/Sg.4G0000452a/Sg.2G0002887a/Sg.8G0000364a/Sg.2G0002880a/Sg.6G0003194b	6	CC
GO:0009626	GO:0009626	plant-type hypersensitive response	0.00635697	72/31157	0.00074747	0.0152792	0.0138502	Sg.1G0001118p6/Sg.4G0001375a/Sg.4G0001374a/Sg.1G0001118p8/Sg.2G0001420a/Sg.1G0001118p4/Sg.3G0001072a/Sg.6G0001767a/Sg.4G0002452a/Sg.3G0001042a/Sg.1G0001189a/Sg.2G0001844a/Sg.5G0000831a	13	CC
GO:0004565	GO:0004565	beta-galactosidase activity	0.00391198	32/31157	0.000861403	0.0173529	0.01573	Sg.5G0001745a/Sg.3G0001897a/Sg.4G0000954p1/Sg.4G0000954a/Sg.4G0000315a/Sg.4G0000954p2/Sg.9G0001002a/Sg.1G0000036a	8	CC
GO:0009644	GO:0009644	response to high light intensity	0.00537897	56/31157	0.00090592	0.017989	0.0163066	Sg.1G0002225a/Sg.9G0000263a/Sg.2G0001548a/Sg.7G0000967a/Sg.3G0001505a/Sg.1G0000585a/Sg.7G0002810b/Sg.6G0002328a/Sg.9G0001499b/Sg.3G0001505p1/Sg.7G0001305a	11	CC
GO:0008271	GO:0008271	secondary active sulfate transmembrane transporter activity	0.00244499	13/31157	0.000998797	0.0187612	0.0170065	Sg.7G0000146t1/Sg.2G0002250a/Sg.5G0001000a/Sg.7G0000146t2/Sg.1G0000205a	5	CC
GO:0009533	GO:0009533	chloroplast stromal thylakoid	0.00244499	13/31157	0.000998797	0.0187612	0.0170065	Sg.2G0000850a/Sg.8G0001020a/Sg.4G0002663a/Sg.2G0000792a/Sg.8G0002450b	5	CC
GO:0017096	GO:0017096	acetylserotonin O-methyltransferase activity	0.00244499	13/31157	0.000998797	0.0187612	0.0170065	Sg.1G0001056a/Sg.4G0000452a/Sg.2G0002887a/Sg.2G0002880a/Sg.6G0003194b	5	CC
GO:1990518	GO:1990518	single-stranded 3'-5' DNA helicase activity	0.00244499	13/31157	0.000998797	0.0187612	0.0170065	Sg.6G0002170a/Sg.6G0001635a/Sg.2G0002633a/Sg.8G0000660a/Sg.9G0000835a	5	CC
GO:0000323	GO:0000323	lytic vacuole	0.00342298	26/31157	0.00112702	0.0208874	0.0189339	Sg.6G0003396b/Sg.7G0000962a/Sg.2G0001221a/Sg.1G0002025a/Sg.9G0000865a/Sg.7G0000962p1/Sg.7G0000962p2	7	MF
GO:0009569	GO:0009569	chloroplast starch grain	0.00293399	20/31157	0.00138083	0.0252546	0.0228927	Sg.6G0000639p3/Sg.8G0002181p3/Sg.3G0002715a/Sg.7G0000497a/Sg.3G0000698a/Sg.6G0000926a	6	BP
GO:0009723	GO:0009723	response to ethylene	0.00977995	146/31157	0.00141884	0.025542	0.0231532	Sg.7G0000962a/Sg.7G0001463p1/Sg.9G0001117a/Sg.6G0002667a/Sg.1G0002025a/Sg.3G0001202a/Sg.7G0001463p2/Sg.6G0003070b/Sg.9G0001087p1/Sg.9G0001087a/Sg.4G0000034a/Sg.4G0000036a/Sg.7G0000962p1/Sg.9G0001251a/Sg.7G0000962p2/Sg.7G0000550a/Sg.7G0000548a/Sg.7G0001463p3/Sg.7G0001463p4/Sg.4G0002548p2	20	CC
GO:0000727	GO:0000727	double-strand break repair via break-induced replication	0.00342298	27/31157	0.00143608	0.025542	0.0231532	Sg.6G0003391b/Sg.6G0002170a/Sg.6G0001635a/Sg.2G0002633a/Sg.8G0000660a/Sg.5G0000215a/Sg.9G0000835a	7	BP
GO:0006624	GO:0006624	vacuolar protein processing	0.00244499	14/31157	0.00147004	0.025542	0.0231532	Sg.7G0000962a/Sg.5G0001076a/Sg.1G0002025a/Sg.7G0000962p1/Sg.7G0000962p2	5	MF
GO:0030187	GO:0030187	melatonin biosynthetic process	0.00244499	14/31157	0.00147004	0.025542	0.0231532	Sg.1G0001056a/Sg.4G0000452a/Sg.2G0002887a/Sg.2G0002880a/Sg.6G0003194b	5	MF
GO:0005516	GO:0005516	calmodulin binding	0.0132029	224/31157	0.0016999	0.0291711	0.0264429	Sg.3G0001137p1/Sg.5G0000029a/Sg.5G0000080a/Sg.8G0000602a/Sg.8G0000605a/Sg.8G0000600a/Sg.5G0003035b/Sg.5G0003036b/Sg.4G0001693a/Sg.4G0001689a/Sg.2G0001431a/Sg.6G0000259a/Sg.3G0002210a/Sg.1G0001596a/Sg.2G0000131p3/Sg.9G0001192p1/Sg.5G0002456a/Sg.5G0000080p1/Sg.2G0000713a/Sg.2G0000715a/Sg.2G0000768a/Sg.4G0001891t1/Sg.3G0003254b/Sg.6G0001614a/Sg.4G0001340a/Sg.3G0001137a/Sg.3G0002558a	27	MF
GO:0000347	GO:0000347	THO complex	0.00342298	28/31157	0.00180743	0.0299087	0.0271115	Sg.6G0003391b/Sg.6G0002170a/Sg.6G0001635a/Sg.2G0002633a/Sg.8G0000660a/Sg.5G0000215a/Sg.9G0000835a	7	MF
GO:0008171	GO:0008171	O-methyltransferase activity	0.00342298	28/31157	0.00180743	0.0299087	0.0271115	Sg.1G0001056a/Sg.4G0002342a/Sg.4G0000452a/Sg.2G0002887a/Sg.8G0000364a/Sg.2G0002880a/Sg.6G0003194b	7	MF
GO:0010588	GO:0010588	cotyledon vascular tissue pattern formation	0.00342298	28/31157	0.00180743	0.0299087	0.0271115	Sg.6G0002667a/Sg.4G0001537a/Sg.4G0001537p1/Sg.9G0000335a/Sg.4G0001537p4/Sg.7G0001643p3/Sg.7G0001643p4	7	BP
GO:0006508	GO:0006508	proteolysis	0.0156479	282/31157	0.00184027	0.0300938	0.0272793	Sg.1G0000860a/Sg.3G0002975a/Sg.7G0001531p2/Sg.8G0000043a/Sg.2G0001225a/Sg.4G0000025a/Sg.4G0002345a/Sg.1G0002064a/Sg.8G0001020a/Sg.7G0001854a/Sg.2G0001462a/Sg.2G0001448a/Sg.5G0000738a/Sg.8G0001254a/Sg.8G0001276a/Sg.9G0000876a/Sg.2G0001511a/Sg.2G0001880a/Sg.3G0001956a/Sg.3G0001265a/Sg.5G0001245a/Sg.7G0001273a/Sg.7G0002270a/Sg.5G0001343a/Sg.2G0002376a/Sg.2G0001290a/Sg.5G0001448a/Sg.7G0002481a/Sg.9G0…	32	BP
GO:0008409	GO:0008409	5'-3' exonuclease activity	0.00244499	15/31157	0.00208657	0.0333372	0.0302193	Sg.6G0001965a/Sg.7G0000319a/Sg.7G0000280a/Sg.1G0001284a/Sg.1G0001222a	5	BP
GO:0016274	GO:0016274	protein-arginine N-methyltransferase activity	0.00244499	15/31157	0.00208657	0.0333372	0.0302193	Sg.1G0002117a/Sg.1G0002117p1/Sg.1G0002117p2/Sg.1G0002117p3/Sg.3G0000410a	5	BP
GO:0018119	GO:0018119	peptidyl-cysteine S-nitrosylation	0.00342298	29/31157	0.00224912	0.0355259	0.0322034	Sg.2G0001543a/Sg.7G0001464a/Sg.5G0000387a/Sg.6G0000109a/Sg.5G0000228a/Sg.5G0000053a/Sg.6G0001655a	7	BP
GO:0005658	GO:0005658	alpha DNA polymerase:primase complex	0.00195599	10/31157	0.00281922	0.0430628	0.0390354	Sg.4G0000853p1/Sg.4G0002393a/Sg.6G0000831a/Sg.4G0002675a	4	BP
GO:0019156	GO:0019156	isoamylase activity	0.00195599	10/31157	0.00281922	0.0430628	0.0390354	Sg.6G0002236p1/Sg.6G0002236p2/Sg.6G0002236a/Sg.6G0002236p3	4	BP
GO:0009767	GO:0009767	photosynthetic electron transport chain	0.00244499	16/31157	0.00287222	0.0433955	0.039337	Sg.1G0000866a/Sg.4G0002745a/Sg.4G0003184b/Sg.8G0001125a/Sg.5G0000053a	5	MF
GO:0010206	GO:0010206	photosystem II repair	0.00293399	23/31157	0.00303488	0.0453601	0.0411178	Sg.3G0003144b/Sg.8G0001020a/Sg.8G0001254a/Sg.3G0003145b/Sg.8G0001283a/Sg.8G0002450b	6	MF
GO:0009617	GO:0009617	response to bacterium	0.00977995	158/31157	0.00363718	0.053277	0.0482942	Sg.9G0000149a/Sg.5G0002613a/Sg.4G0001375a/Sg.4G0001374a/Sg.3G0003262b/Sg.3G0003261b/Sg.5G0000186a/Sg.5G0000356a/Sg.6G0001781a/Sg.4G0000344a/Sg.2G0002517a/Sg.2G0002522a/Sg.1G0002644a/Sg.8G0000198a/Sg.4G0003051p1/Sg.1G0001189a/Sg.2G0001143a/Sg.4G0001834a/Sg.2G0002496a/Sg.1G0002720p1	20	BP
GO:0006979	GO:0006979	response to oxidative stress	0.0205379	415/31157	0.00364123	0.053277	0.0482942	Sg.5G0000312a/Sg.5G0002613a/Sg.3G0000845p1/Sg.8G0001486a/Sg.8G0000067a/Sg.2G0001544a/Sg.2G0001217a/Sg.3G0001305a/Sg.1G0001057a/Sg.3G0000840a/Sg.7G0000887a/Sg.1G0000493a/Sg.4G0001236a/Sg.2G0001427a/Sg.4G0000466a/Sg.6G0000134a/Sg.6G0000132a/Sg.2G0002762a/Sg.2G0002752a/Sg.2G0002757a/Sg.7G0002384a/Sg.7G0000887t2/Sg.7G0000880p1/Sg.4G0001598p1/Sg.1G0001397p1/Sg.2G0002729a/Sg.2G0002741a/Sg.3G0001253a/Sg…	42	BP
GO:0008152	GO:0008152	metabolic process	0.00244499	17/31157	0.00385113	0.0540714	0.0490144	Sg.1G0001056a/Sg.4G0000452a/Sg.2G0002887a/Sg.2G0002880a/Sg.6G0003194b	5	BP
GO:0008266	GO:0008266	poly(U) RNA binding	0.00244499	17/31157	0.00385113	0.0540714	0.0490144	Sg.3G0001506a/Sg.8G0002367b/Sg.4G0001314a/Sg.4G0000703a/Sg.8G0000290a	5	BP
GO:0032922	GO:0032922	circadian regulation of gene expression	0.00244499	17/31157	0.00385113	0.0540714	0.0490144	Sg.7G0002517a/Sg.5G0000356a/Sg.9G0001582b/Sg.7G0000550a/Sg.7G0000548a	5	BP
GO:0051555	GO:0051555	flavonol biosynthetic process	0.00244499	17/31157	0.00385113	0.0540714	0.0490144	Sg.1G0001056a/Sg.4G0000452a/Sg.2G0002887a/Sg.2G0002880a/Sg.6G0003194b	5	BP
GO:0004252	GO:0004252	serine-type endopeptidase activity	0.00977995	159/31157	0.00391008	0.0543091	0.0492298	Sg.4G0001533a/Sg.8G0001020a/Sg.7G0000895a/Sg.7G0001854a/Sg.2G0001448a/Sg.5G0000738a/Sg.8G0001254a/Sg.9G0000876a/Sg.2G0002146a/Sg.7G0000895p1/Sg.7G0001273a/Sg.7G0002270a/Sg.6G0000702a/Sg.7G0000271a/Sg.5G0000244a/Sg.5G0001448a/Sg.6G0002175a/Sg.7G0002073a/Sg.8G0002450b/Sg.9G0000755a	20	MF
GO:0031408	GO:0031408	oxylipin biosynthetic process	0.00391198	40/31157	0.0039462	0.0543091	0.0492298	Sg.3G0003262b/Sg.3G0003261b/Sg.4G0002380a/Sg.2G0001420a/Sg.7G0002601a/Sg.7G0002602a/Sg.5G0000882a/Sg.2G0001844a	8	MF

## Sheet: Root-16h-down
	ID	Description	GeneRatio	BgRatio	pvalue	p.adjust	qvalue	geneID	Count	ONT
GO:0009451	GO:0009451	RNA modification	0.0240202	122/31157	2.04948e-31	3.07832e-28	2.81534e-28	Sg.6G0002005a/Sg.4G0000521p1/Sg.4G0000468p3/Sg.4G0001463a/Sg.2G0001236a/Sg.1G0001650a/Sg.3G0001350a/Sg.3G0001408a/Sg.3G0002643a/Sg.2G0002602a/Sg.2G0002993b/Sg.7G0001424a/Sg.6G0001661a/Sg.6G0003326b/Sg.4G0001334a/Sg.1G0000547a/Sg.1G0000494a/Sg.1G0000522a/Sg.4G0002191a/Sg.2G0002407a/Sg.4G0001580a/Sg.4G0001665a/Sg.4G0000426a/Sg.4G0000468a/Sg.4G0002299a/Sg.4G0002993a/Sg.5G0002593a/Sg.1G0000547p1/Sg.2…	57	MF
GO:0043231	GO:0043231	intracellular membrane-bounded organelle	0.0282343	332/31157	1.58457e-13	1.19001e-10	1.08835e-10	Sg.6G0002008a/Sg.6G0002005a/Sg.4G0000468p3/Sg.5G0001051a/Sg.4G0001463a/Sg.2G0001236a/Sg.1G0001650a/Sg.3G0001408a/Sg.3G0002643a/Sg.2G0002602a/Sg.4G0001689a/Sg.2G0002993b/Sg.7G0001424a/Sg.8G0001106a/Sg.6G0001661a/Sg.6G0003326b/Sg.4G0001334a/Sg.1G0000547a/Sg.1G0000494a/Sg.1G0000522a/Sg.4G0002191a/Sg.2G0002407a/Sg.4G0001580a/Sg.4G0001665a/Sg.4G0000426a/Sg.4G0000468a/Sg.4G0002299a/Sg.4G0002993a/Sg.5G0…	67	BP
GO:1900865	GO:1900865	chloroplast RNA modification	0.00716393	29/31157	1.97608e-12	9.89357e-10	9.04836e-10	Sg.8G0002254a/Sg.8G0001399a/Sg.5G0002336a/Sg.4G0001334a/Sg.3G0001791a/Sg.2G0002407a/Sg.6G0000115a/Sg.6G0002346a/Sg.4G0000004a/Sg.6G0002749a/Sg.6G0003617b/Sg.9G0000335a/Sg.4G0003262b/Sg.4G0003260b/Sg.4G0000676a/Sg.6G0000939a/Sg.5G0000553a	17	BP
GO:0009611	GO:0009611	response to wounding	0.0265487	323/31157	3.99721e-12	1.50095e-09	1.37273e-09	Sg.6G0003386b/Sg.5G0002613a/Sg.5G0000490a/Sg.5G0001028a/Sg.7G0000962a/Sg.7G0000305a/Sg.2G0000030a/Sg.4G0001537a/Sg.4G0001537p1/Sg.3G0003262b/Sg.3G0003261b/Sg.8G0001058p1/Sg.8G0001398a/Sg.9G0000833p1/Sg.7G0001437a/Sg.5G0000186a/Sg.1G0002025a/Sg.7G0002601a/Sg.7G0002602a/Sg.4G0003011a/Sg.9G0000833p2/Sg.7G0002384a/Sg.3G0000822p1/Sg.1G0000598p1/Sg.4G0001598p1/Sg.8G0001864a/Sg.8G0001235a/Sg.5G0002162p1…	63	BP
GO:0030247	GO:0030247	polysaccharide binding	0.0130636	104/31157	2.03223e-11	6.10482e-09	5.58329e-09	Sg.7G0000545p1/Sg.4G0003051a/Sg.2G0000029a/Sg.2G0000031a/Sg.2G0000030a/Sg.4G0001227a/Sg.4G0001226a/Sg.4G0001226p4/Sg.1G0000936a/Sg.1G0000934p1/Sg.8G0002181p3/Sg.4G0000902a/Sg.4G0000344a/Sg.9G0001598b/Sg.6G0001711a/Sg.5G0001951a/Sg.7G0000545p2/Sg.2G0000034a/Sg.4G0003051p1/Sg.6G0002920b/Sg.5G0000571a/Sg.1G0000936t1/Sg.2G0000045a/Sg.2G0000042a/Sg.7G0000583a/Sg.7G0000545a/Sg.7G0000584a/Sg.2G0000045p1…	31	BP
GO:0006952	GO:0006952	defense response	0.0223346	268/31157	1.16419e-10	2.91436e-08	2.66539e-08	Sg.6G0003386b/Sg.3G0003222b/Sg.5G0002739p1/Sg.8G0002471b/Sg.6G0002539p1/Sg.6G0000649p1/Sg.8G0002137a/Sg.8G0002136t1/Sg.6G0002099a/Sg.7G0000154a/Sg.2G0001481a/Sg.2G0001416a/Sg.6G0000299a/Sg.6G0000298a/Sg.7G0002601a/Sg.7G0002602a/Sg.1G0000659a/Sg.5G0002739p2/Sg.4G0001176p1/Sg.3G0001209a/Sg.3G0001210a/Sg.4G0002990a/Sg.6G0002373a/Sg.3G0001209p1/Sg.8G0002166p1/Sg.1G0001747a/Sg.3G0001072a/Sg.3G0001085a…	53	MF
GO:0016554	GO:0016554	cytidine to uridine editing	0.00589971	26/31157	8.55909e-10	1.83654e-07	1.67964e-07	Sg.3G0001350a/Sg.8G0001399a/Sg.1G0001993a/Sg.7G0000733a/Sg.5G0000785a/Sg.6G0002346a/Sg.8G0001233a/Sg.4G0002884a/Sg.4G0000004a/Sg.5G0000796a/Sg.6G0002749a/Sg.4G0000676a/Sg.7G0000733p2/Sg.3G0002545a	14	BP
GO:0010200	GO:0010200	response to chitin	0.0139064	137/31157	2.20304e-09	4.13621e-07	3.78285e-07	Sg.5G0000160a/Sg.4G0001440a/Sg.2G0001213a/Sg.7G0000305a/Sg.4G0001554a/Sg.8G0000235a/Sg.8G0001398a/Sg.4G0001657a/Sg.4G0001586a/Sg.6G0000299a/Sg.6G0000298a/Sg.3G0002343a/Sg.3G0002350a/Sg.1G0000646a/Sg.8G0000104a/Sg.5G0002432a/Sg.1G0002345a/Sg.2G0001640a/Sg.2G0000252a/Sg.3G0002343p1/Sg.8G0000198a/Sg.8G0000434a/Sg.6G0002901b/Sg.5G0002678a/Sg.9G0000550a/Sg.2G0000056a/Sg.6G0003505b/Sg.6G0000980a/Sg.6G0…	33	BP
GO:0007166	GO:0007166	cell surface receptor signaling pathway	0.00927097	73/31157	1.29812e-08	2.16642e-06	1.98134e-06	Sg.4G0002098a/Sg.7G0000545p1/Sg.4G0003051a/Sg.2G0000029a/Sg.2G0000031a/Sg.4G0001227a/Sg.4G0001226a/Sg.4G0001226p4/Sg.4G0000344a/Sg.6G0001711a/Sg.7G0000545p2/Sg.2G0000034a/Sg.4G0003051p1/Sg.5G0000571a/Sg.2G0000045a/Sg.2G0000051a/Sg.2G0000042a/Sg.7G0000545a/Sg.2G0000045p1/Sg.2G0000045t1/Sg.3G0003173b/Sg.4G0001226p7	22	BP
GO:0071456	GO:0071456	cellular response to hypoxia	0.0198062	266/31157	5.20946e-08	7.8246e-06	7.15615e-06	Sg.5G0000312a/Sg.2G0000859a/Sg.1G0000328p1/Sg.7G0001463p1/Sg.8G0002145a/Sg.8G0001398a/Sg.5G0000688a/Sg.6G0002157a/Sg.4G0003144a/Sg.7G0001437a/Sg.4G0001245a/Sg.4G0001627a/Sg.2G0001420a/Sg.6G0001159a/Sg.7G0000339a/Sg.3G0001645a/Sg.5G0002483a/Sg.1G0001596a/Sg.3G0000382a/Sg.4G0000961a/Sg.2G0001682a/Sg.2G0001640a/Sg.3G0001381p1/Sg.1G0001026a/Sg.2G0003006b/Sg.4G0001963a/Sg.4G0001917a/Sg.1G0000328p2/Sg.…	47	BP
GO:0080156	GO:0080156	mitochondrial mRNA modification	0.00758534	62/31157	4.99238e-07	6.81687e-05	6.23451e-05	Sg.4G0001463a/Sg.1G0001650a/Sg.3G0001350a/Sg.4G0001334a/Sg.1G0001041a/Sg.3G0002319a/Sg.7G0000733a/Sg.6G0002400a/Sg.3G0002175a/Sg.5G0000785a/Sg.8G0001233a/Sg.4G0000004a/Sg.5G0000796a/Sg.2G0000811a/Sg.6G0003193b/Sg.4G0000676a/Sg.7G0000733p2/Sg.3G0002545a	18	MF
GO:0006270	GO:0006270	DNA replication initiation	0.00632111	46/31157	8.52381e-07	0.00010669	9.75752e-05	Sg.6G0002170a/Sg.6G0000364a/Sg.2G0001265a/Sg.8G0001187a/Sg.1G0002700a/Sg.2G0000820a/Sg.8G0000660a/Sg.8G0001187t1/Sg.5G0000215a/Sg.9G0000835a/Sg.1G0002869a/Sg.5G0002241a/Sg.8G0001187p2/Sg.8G0001944a/Sg.1G0000033a	15	BP
GO:0048544	GO:0048544	recognition of pollen	0.00758534	69/31157	2.78058e-06	0.000321264	0.000293819	Sg.3G0001137p1/Sg.5G0000029a/Sg.5G0000080a/Sg.6G0001847a/Sg.8G0000602a/Sg.8G0000605a/Sg.8G0000600a/Sg.5G0003036b/Sg.6G0000259a/Sg.9G0001192p1/Sg.5G0000080p1/Sg.4G0001891t1/Sg.3G0003254b/Sg.8G0000177a/Sg.6G0001614a/Sg.3G0001137a/Sg.9G0001179a/Sg.3G0001137t1	18	CC
GO:0003688	GO:0003688	DNA replication origin binding	0.00589971	45/31157	3.71056e-06	0.00039809	0.000364081	Sg.6G0003391b/Sg.6G0002170a/Sg.8G0001187a/Sg.2G0000820a/Sg.8G0000660a/Sg.8G0001187t1/Sg.5G0000215a/Sg.9G0000835a/Sg.4G0001608p1/Sg.1G0002869a/Sg.5G0002241a/Sg.8G0001187p2/Sg.8G0001944a/Sg.1G0000033a	14	BP
GO:0004675	GO:0004675	transmembrane receptor protein serine/threonine kinase activity	0.00632111	53/31157	6.25359e-06	0.000608612	0.000556619	Sg.1G0003082b/Sg.4G0000417a/Sg.2G0002353p3/Sg.3G0001209a/Sg.3G0001210a/Sg.3G0001209p1/Sg.8G0002166p1/Sg.1G0001747a/Sg.2G0002353p6/Sg.6G0001878p1/Sg.3G0001209p2/Sg.2G0001827a/Sg.4G0001126a/Sg.1G0001946a/Sg.8G0002166p2	15	CC
GO:0009620	GO:0009620	response to fungus	0.00969237	109/31157	6.48322e-06	0.000608612	0.000556619	Sg.5G0002613a/Sg.5G0000490a/Sg.3G0003197b/Sg.3G0003262b/Sg.3G0003261b/Sg.9G0000014a/Sg.6G0002157a/Sg.7G0002601a/Sg.7G0002602a/Sg.7G0002393p1/Sg.8G0001235a/Sg.4G0000344a/Sg.5G0000882a/Sg.7G0000267a/Sg.4G0003051p1/Sg.2G0001851a/Sg.4G0003181b/Sg.7G0000641a/Sg.5G0000885a/Sg.4G0003175b/Sg.1G0000798a/Sg.8G0001654a/Sg.8G0002079a	23	CC
GO:0002229	GO:0002229	defense response to oomycetes	0.00800674	82/31157	9.8269e-06	0.000868235	0.000794062	Sg.2G0002353p3/Sg.3G0001209a/Sg.3G0001210a/Sg.2G0000360a/Sg.3G0001209p1/Sg.8G0002166p1/Sg.1G0001747a/Sg.6G0003070b/Sg.2G0002353p6/Sg.6G0001781a/Sg.3G0001835a/Sg.8G0000198a/Sg.6G0001878p1/Sg.3G0001209p2/Sg.2G0001827a/Sg.4G0001126a/Sg.1G0001946a/Sg.1G0000798a/Sg.8G0002166p2	19	CC
GO:0009753	GO:0009753	response to jasmonic acid	0.0122208	160/31157	1.05649e-05	0.000881586	0.000806272	Sg.7G0000962a/Sg.9G0001117a/Sg.3G0003262b/Sg.3G0003261b/Sg.5G0000186a/Sg.1G0002025a/Sg.6G0000099a/Sg.7G0002601a/Sg.7G0002602a/Sg.7G0002384a/Sg.1G0000598p1/Sg.4G0001598p1/Sg.6G0003070b/Sg.8G0001864a/Sg.5G0002162p1/Sg.9G0001600b/Sg.5G0002162a/Sg.5G0000044a/Sg.8G0000198a/Sg.3G0001195a/Sg.7G0002459a/Sg.7G0000962p1/Sg.6G0000546a/Sg.2G0001851a/Sg.5G0002162p2/Sg.7G0000962p2/Sg.3G0001018a/Sg.1G0000995a/S…	29	MF
GO:0009751	GO:0009751	response to salicylic acid	0.0117994	156/31157	1.79497e-05	0.00141897	0.00129775	Sg.7G0000962a/Sg.9G0001117a/Sg.7G0000305a/Sg.1G0002025a/Sg.9G0001034a/Sg.4G0001226a/Sg.4G0001226p4/Sg.6G0000090a/Sg.1G0000598p1/Sg.3G0001903a/Sg.6G0003070b/Sg.8G0001864a/Sg.4G0000344a/Sg.2G0002507a/Sg.8G0000198a/Sg.4G0003051p1/Sg.6G0002901b/Sg.1G0000749a/Sg.7G0000962p1/Sg.7G0002319a/Sg.5G0002655a/Sg.7G0000962p2/Sg.7G0002319t1/Sg.6G0002839b/Sg.1G0001928a/Sg.1G0000798a/Sg.8G0001654a/Sg.4G0001226p7	28	CC
GO:0010588	GO:0010588	cotyledon vascular tissue pattern formation	0.00421408	28/31157	2.35647e-05	0.00176971	0.00161852	Sg.6G0002667a/Sg.4G0001537a/Sg.4G0001537p1/Sg.8G0002254a/Sg.5G0002336a/Sg.9G0000335a/Sg.6G0000503a/Sg.4G0001537p4/Sg.7G0001643p3/Sg.7G0001643p4	10	MF
GO:0033314	GO:0033314	mitotic DNA replication checkpoint	0.00294985	15/31157	5.48565e-05	0.00392355	0.00358836	Sg.4G0001219a/Sg.6G0000364a/Sg.2G0001265a/Sg.8G0001187a/Sg.8G0001187t1/Sg.4G0001140a/Sg.8G0001187p2	7	CC
GO:0010942	GO:0010942	positive regulation of cell death	0.00337126	20/31157	6.12635e-05	0.00418263	0.00382531	Sg.3G0001209a/Sg.3G0001210a/Sg.3G0001209p1/Sg.3G0001903a/Sg.3G0001072a/Sg.3G0001042a/Sg.3G0001209p2/Sg.8G0001874a	8	MF
GO:0019684	GO:0019684	photosynthesis, light reaction	0.00252845	11/31157	6.4084e-05	0.00418496	0.00382744	Sg.6G0002712p1/Sg.2G0000850a/Sg.4G0002881p1/Sg.4G0002881a/Sg.6G0002712p3/Sg.4G0002881p3	6	MF
GO:0031425	GO:0031425	chloroplast RNA processing	0.00421408	32/31157	8.7369e-05	0.00542192	0.00495873	Sg.6G0002005a/Sg.1G0000870a/Sg.5G0000393a/Sg.4G0000468p3/Sg.7G0001424a/Sg.6G0001661a/Sg.6G0000329a/Sg.4G0000468a/Sg.7G0002578a/Sg.6G0003617b	10	CC
GO:0005516	GO:0005516	calmodulin binding	0.0143279	224/31157	9.0245e-05	0.00542192	0.00495873	Sg.3G0001137p1/Sg.5G0000029a/Sg.5G0000080a/Sg.5G0000160a/Sg.8G0000602a/Sg.8G0000605a/Sg.8G0000600a/Sg.5G0003036b/Sg.4G0001689a/Sg.1G0001546a/Sg.6G0001221a/Sg.1G0000541a/Sg.4G0001586a/Sg.6G0000259a/Sg.1G0000941a/Sg.3G0002210a/Sg.1G0001596a/Sg.2G0000131p3/Sg.8G0001864a/Sg.9G0001192p1/Sg.5G0000080p1/Sg.2G0000177a/Sg.5G0002526a/Sg.6G0001328a/Sg.2G0000713a/Sg.2G0000715a/Sg.4G0001891t1/Sg.3G0003254b/Sg…	34	BP
GO:0002239	GO:0002239	response to oomycetes	0.00463548	39/31157	0.000110818	0.0062571	0.00572255	Sg.6G0002987b/Sg.1G0001137p1/Sg.1G0001137p3/Sg.1G0001137p4/Sg.1G0000749a/Sg.1G0001158a/Sg.1G0001137a/Sg.5G0000325a/Sg.1G0001137p2/Sg.1G0001001a/Sg.1G0000798a	11	BP
GO:0000727	GO:0000727	double-strand break repair via break-induced replication	0.00379267	27/31157	0.000112478	0.0062571	0.00572255	Sg.6G0003391b/Sg.6G0002170a/Sg.6G0000067a/Sg.8G0000660a/Sg.7G0000381a/Sg.5G0000215a/Sg.9G0000835a/Sg.5G0002241a/Sg.8G0001944a	9	MF
GO:0045156	GO:0045156	electron transporter, transferring electrons within the cyclic electron transport pathway of photosynthesis activity	0.00252845	12/31157	0.000119881	0.00643078	0.0058814	Sg.6G0002712p1/Sg.4G0002881p1/Sg.4G0002881a/Sg.6G0000403p5/Sg.6G0002712p3/Sg.4G0002881p3	6	MF
GO:0006268	GO:0006268	DNA unwinding involved in DNA replication	0.00716393	85/31157	0.000199867	0.00958642	0.00876745	Sg.7G0001345a/Sg.6G0003004b/Sg.4G0000079a/Sg.6G0003391b/Sg.6G0002170a/Sg.4G0002398a/Sg.6G0002426a/Sg.3G0002207a/Sg.1G0002773a/Sg.8G0000660a/Sg.5G0000215a/Sg.2G0002852a/Sg.7G0002066a/Sg.7G0002067a/Sg.9G0000835a/Sg.8G0000532a/Sg.5G0002241a	17	CC
GO:0009533	GO:0009533	chloroplast stromal thylakoid	0.00252845	13/31157	0.000208265	0.00958642	0.00876745	Sg.2G0000850a/Sg.8G0001020a/Sg.8G0001022a/Sg.8G0001021a/Sg.4G0002663a/Sg.8G0002450b	6	BP
GO:0009715	GO:0009715	chalcone biosynthetic process	0.00252845	13/31157	0.000208265	0.00958642	0.00876745	Sg.7G0002384a/Sg.4G0001598p1/Sg.6G0000546a/Sg.3G0001018a/Sg.1G0000995a/Sg.1G0000994a	6	BP
GO:0016210	GO:0016210	naringenin-chalcone synthase activity	0.00252845	13/31157	0.000208265	0.00958642	0.00876745	Sg.7G0002384a/Sg.4G0001598p1/Sg.6G0000546a/Sg.3G0001018a/Sg.1G0000995a/Sg.1G0000994a	6	BP
GO:0032040	GO:0032040	small-subunit processome	0.00632111	70/31157	0.00021062	0.00958642	0.00876745	Sg.8G0002376b/Sg.8G0002377b/Sg.1G0002497a/Sg.1G0002050a/Sg.4G0001796a/Sg.3G0000119a/Sg.1G0003126b/Sg.6G0003049b/Sg.1G0002584a/Sg.2G0003117b/Sg.5G0001502a/Sg.8G0000345a/Sg.6G0003218b/Sg.1G0002758a/Sg.1G0001975a	15	CC
GO:0010087	GO:0010087	phloem or xylem histogenesis	0.00589971	63/31157	0.000226673	0.0100136	0.00915817	Sg.8G0002471b/Sg.6G0002667a/Sg.8G0002254a/Sg.5G0002336a/Sg.9G0000291a/Sg.3G0000940a/Sg.9G0000335a/Sg.5G0002678a/Sg.6G0000980a/Sg.7G0000483a/Sg.7G0001643p3/Sg.3G0002185a/Sg.8G0002076a/Sg.7G0001643p4	14	BP
GO:0070417	GO:0070417	cellular response to cold	0.00337126	24/31157	0.000271468	0.0116499	0.0106546	Sg.6G0003004b/Sg.6G0000408a/Sg.9G0000291a/Sg.3G0002207a/Sg.2G0000775a/Sg.5G0000039a/Sg.5G0000325a/Sg.5G0002201a	8	BP
GO:0009626	GO:0009626	plant-type hypersensitive response	0.00632111	72/31157	0.000291985	0.0121822	0.0111415	Sg.5G0001028a/Sg.4G0001375a/Sg.4G0001374a/Sg.1G0001118p8/Sg.2G0001420a/Sg.6G0002373a/Sg.1G0001118p4/Sg.3G0001072a/Sg.4G0002660a/Sg.6G0001767a/Sg.4G0002452a/Sg.1G0000749a/Sg.3G0001042a/Sg.5G0002635a/Sg.5G0000831a	15	BP
GO:0010287	GO:0010287	plastoglobule	0.00674252	80/31157	0.000304348	0.0123549	0.0112994	Sg.6G0002712p1/Sg.9G0000015a/Sg.4G0002881p1/Sg.7G0002601a/Sg.7G0002602a/Sg.4G0002881a/Sg.4G0001946a/Sg.6G0000403p5/Sg.2G0002233a/Sg.6G0000134p1/Sg.9G0001707b/Sg.9G0001708b/Sg.6G0002712p3/Sg.2G0001851a/Sg.4G0002881p3/Sg.6G0001655a	16	BP
GO:0050832	GO:0050832	defense response to fungus	0.0164349	290/31157	0.000388734	0.0153652	0.0140526	Sg.6G0001960a/Sg.6G0003386b/Sg.8G0002490b/Sg.7G0000305a/Sg.8G0001058p1/Sg.1G0001137p1/Sg.7G0002601a/Sg.7G0002602a/Sg.2G0002353p3/Sg.1G0001133p3/Sg.1G0001133t1/Sg.2G0001880a/Sg.3G0001998a/Sg.8G0000104a/Sg.8G0001235a/Sg.1G0001137p3/Sg.2G0002353p6/Sg.1G0001137p4/Sg.4G0002452a/Sg.4G0001974a/Sg.8G0000198a/Sg.6G0002901b/Sg.1G0001158a/Sg.1G0001137a/Sg.1G0001137p2/Sg.2G0001827a/Sg.7G0001143a/Sg.2G0001851…	39	MF
GO:0009505	GO:0009505	plant-type cell wall	0.0160135	283/31157	0.000472043	0.0181797	0.0166266	Sg.7G0000545p1/Sg.8G0001160a/Sg.6G0003428b/Sg.5G0000295p1/Sg.1G0003075b/Sg.7G0000348a/Sg.2G0000031a/Sg.9G0000014a/Sg.8G0002156a/Sg.6G0002154a/Sg.4G0001860a/Sg.1G0001792a/Sg.1G0001790a/Sg.1G0000545a/Sg.1G0000493a/Sg.1G0000543a/Sg.4G0002175a/Sg.2G0002762a/Sg.2G0002757a/Sg.8G0001517a/Sg.1G0000543t1/Sg.1G0001397p1/Sg.2G0000106a/Sg.2G0002729a/Sg.2G0002741a/Sg.2G0000106p1/Sg.2G0000540a/Sg.9G0001493b/Sg…	38	MF
GO:0009629	GO:0009629	response to gravity	0.00252845	15/31157	0.000531715	0.0194789	0.0178148	Sg.7G0002384a/Sg.4G0001598p1/Sg.6G0000546a/Sg.3G0001018a/Sg.1G0000995a/Sg.1G0000994a	6	BP
GO:0016106	GO:0016106	sesquiterpenoid biosynthetic process	0.00252845	15/31157	0.000531715	0.0194789	0.0178148	Sg.1G0000944a/Sg.5G0000044a/Sg.3G0001096a/Sg.3G0001095a/Sg.3G0000416a/Sg.3G0000417a	6	BP
GO:0080167	GO:0080167	response to karrikin	0.0109566	171/31157	0.00055801	0.0199555	0.0182507	Sg.5G0000312a/Sg.6G0002976b/Sg.6G0002985b/Sg.7G0000491a/Sg.7G0000487a/Sg.3G0003222b/Sg.1G0001403a/Sg.3G0001797a/Sg.7G0000154a/Sg.4G0002566a/Sg.4G0001245a/Sg.2G0000877a/Sg.8G0001197a/Sg.2G0001624a/Sg.1G0001837a/Sg.2G0002700a/Sg.5G0002173a/Sg.2G0001940a/Sg.6G0002968b/Sg.7G0000027a/Sg.1G0001351a/Sg.8G0001540a/Sg.8G0001886a/Sg.1G0003163b/Sg.8G0002051a/Sg.8G0002051t1	26	BP
GO:0000326	GO:0000326	protein storage vacuole	0.00337126	27/31157	0.000666852	0.0232933	0.0213033	Sg.1G0000019p1/Sg.1G0000015p1/Sg.7G0000962a/Sg.5G0001076a/Sg.1G0002025a/Sg.1G0000019p2/Sg.7G0000962p1/Sg.7G0000962p2	8	CC
GO:0009617	GO:0009617	response to bacterium	0.0101138	158/31157	0.000903885	0.0308553	0.0282194	Sg.6G0002985b/Sg.5G0002613a/Sg.5G0001028a/Sg.4G0001375a/Sg.4G0001374a/Sg.3G0003262b/Sg.3G0003261b/Sg.8G0001058p1/Sg.5G0002337a/Sg.5G0000186a/Sg.3G0001058a/Sg.3G0001903a/Sg.6G0001781a/Sg.4G0000344a/Sg.2G0002517a/Sg.1G0002644a/Sg.8G0000198a/Sg.4G0003051p1/Sg.9G0000550a/Sg.4G0001834a/Sg.7G0000646a/Sg.1G0001927a/Sg.1G0001946a/Sg.1G0000798a	24	CC
GO:0051707	GO:0051707	response to other organism	0.00379267	37/31157	0.00149121	0.0497733	0.0455212	Sg.1G0000328p1/Sg.3G0003262b/Sg.3G0003261b/Sg.8G0000086a/Sg.3G0001903a/Sg.1G0000328p2/Sg.1G0000749a/Sg.5G0000831a/Sg.1G0000328t1	9	CC
GO:0017108	GO:0017108	5'-flap endonuclease activity	0.00252845	18/31157	0.00161648	0.0527817	0.0482726	Sg.2G0002589a/Sg.4G0001278a/Sg.2G0001131a/Sg.1G0001284a/Sg.6G0001823a/Sg.6G0001824a	6	CC

## Sheet: Root-24h-down
	ID	Description	GeneRatio	BgRatio	pvalue	p.adjust	qvalue	geneID	Count	ONT
GO:0006952	GO:0006952	defense response	0.0353675	268/31157	5.8523e-18	6.80622e-15	5.96318e-15	Sg.6G0003386b/Sg.5G0000500a/Sg.3G0003222b/Sg.6G0000649p1/Sg.8G0002137a/Sg.8G0002136t1/Sg.6G0002099a/Sg.7G0000154a/Sg.2G0001481a/Sg.6G0000299a/Sg.6G0000298a/Sg.7G0002601a/Sg.7G0002602a/Sg.1G0000659a/Sg.3G0001209a/Sg.3G0001210a/Sg.7G0000445a/Sg.7G0000446a/Sg.7G0000444a/Sg.2G0002579p3/Sg.1G0001747a/Sg.3G0001072a/Sg.3G0001085a/Sg.2G0001612a/Sg.4G0000344a/Sg.1G0002345a/Sg.3G0000986a/Sg.6G0001767a/Sg.7…	51	CC
GO:0071456	GO:0071456	cellular response to hypoxia	0.0319001	266/31157	1.053e-14	6.12318e-12	5.36475e-12	Sg.5G0000312a/Sg.1G0000328p1/Sg.2G0001196a/Sg.7G0001463p1/Sg.8G0001398a/Sg.4G0002722a/Sg.6G0002157a/Sg.4G0000706a/Sg.7G0001437a/Sg.4G0001245a/Sg.4G0001627a/Sg.2G0001420a/Sg.2G0001277a/Sg.7G0000339a/Sg.7G0000864p1/Sg.1G0001596a/Sg.4G0001725a/Sg.2G0001640a/Sg.3G0001381p1/Sg.1G0001026a/Sg.1G0001024a/Sg.8G0000312a/Sg.2G0003006b/Sg.5G0000812a/Sg.4G0001982a/Sg.4G0001963a/Sg.4G0001917a/Sg.9G0001697b/Sg.…	46	BP
GO:0010200	GO:0010200	response to chitin	0.0221914	137/31157	2.23173e-14	8.65166e-12	7.58004e-12	Sg.5G0000166a/Sg.5G0000160a/Sg.2G0001213a/Sg.8G0001398a/Sg.6G0002096a/Sg.4G0001657a/Sg.6G0000299a/Sg.6G0000298a/Sg.3G0002343a/Sg.3G0002350a/Sg.1G0000646a/Sg.8G0000104a/Sg.6G0000832a/Sg.5G0002432a/Sg.2G0002544a/Sg.1G0002345a/Sg.2G0001640a/Sg.2G0000252a/Sg.3G0002343p1/Sg.8G0000198a/Sg.8G0000434a/Sg.6G0002901b/Sg.5G0002633a/Sg.2G0000056a/Sg.6G0003505b/Sg.7G0001928a/Sg.6G0000980a/Sg.6G0000979a/Sg.7G0…	32	BP
GO:0016168	GO:0016168	chlorophyll binding	0.00970874	25/31157	5.36816e-13	1.56079e-10	1.36747e-10	Sg.6G0002712p1/Sg.9G0000263a/Sg.2G0001548a/Sg.9G0000015a/Sg.4G0002881p1/Sg.6G0002328a/Sg.4G0002881a/Sg.2G0000792a/Sg.2G0002233a/Sg.6G0002712p3/Sg.4G0002881p3/Sg.8G0001463a/Sg.5G0002220a/Sg.5G0002221a	14	BP
GO:0009611	GO:0009611	response to wounding	0.0332871	323/31157	9.89293e-13	2.3011e-10	2.01608e-10	Sg.6G0003386b/Sg.5G0002613a/Sg.5G0000490a/Sg.5G0001021a/Sg.5G0001028a/Sg.4G0001400a/Sg.4G0002969a/Sg.2G0000030a/Sg.4G0001537a/Sg.4G0001537p1/Sg.3G0003261b/Sg.1G0001057a/Sg.8G0001398a/Sg.7G0001437a/Sg.6G0001952a/Sg.7G0002601a/Sg.7G0002602a/Sg.5G0000033p1/Sg.1G0000598p1/Sg.8G0001235a/Sg.5G0002162p1/Sg.9G0000752a/Sg.8G0001122a/Sg.2G0001640a/Sg.2G0002711a/Sg.5G0000882a/Sg.4G0003314b/Sg.8G0000286a/Sg.…	48	MF
GO:0010287	GO:0010287	plastoglobule	0.0152566	80/31157	7.6484e-12	1.48251e-09	1.29889e-09	Sg.6G0002712p1/Sg.9G0000263a/Sg.2G0001548a/Sg.9G0000015a/Sg.3G0001726a/Sg.4G0002881p1/Sg.7G0002601a/Sg.7G0002602a/Sg.3G0002139a/Sg.7G0002718b/Sg.6G0002328a/Sg.4G0002881a/Sg.2G0000792a/Sg.6G0000403p5/Sg.2G0002233a/Sg.6G0002712p3/Sg.2G0001851a/Sg.4G0002881p3/Sg.8G0001463a/Sg.6G0001655a/Sg.5G0002220a/Sg.5G0002221a	22	BP
GO:0099503	GO:0099503	secretory vesicle	0.0256588	238/31157	1.04097e-10	1.7295e-08	1.51527e-08	Sg.1G0000859a/Sg.1G0003075b/Sg.6G0000649p1/Sg.5G0000667a/Sg.5G0002408a/Sg.7G0000862a/Sg.1G0001792a/Sg.1G0001790a/Sg.2G0001478a/Sg.3G0001956a/Sg.2G0000947a/Sg.9G0001600b/Sg.3G0001381p1/Sg.1G0001024a/Sg.9G0001087p1/Sg.4G0002695a/Sg.8G0000282a/Sg.4G0001917a/Sg.9G0001087a/Sg.9G0001087t1/Sg.2G0000293p2/Sg.2G0000293a/Sg.5G0000574a/Sg.7G0002319a/Sg.5G0000206a/Sg.3G0002483a/Sg.1G0001788a/Sg.7G0002319t1/S…	37	BP
GO:0048544	GO:0048544	recognition of pollen	0.0124827	69/31157	1.55311e-09	2.25784e-07	1.97817e-07	Sg.3G0001137p1/Sg.5G0000029a/Sg.5G0000080a/Sg.6G0001847a/Sg.8G0000602a/Sg.8G0000605a/Sg.8G0000600a/Sg.3G0001443a/Sg.5G0003036b/Sg.6G0000259a/Sg.5G0002456a/Sg.5G0000080p1/Sg.4G0001891t1/Sg.3G0003254b/Sg.8G0000177a/Sg.6G0003203b/Sg.3G0001137a/Sg.3G0001137t1	18	BP
GO:0004568	GO:0004568	chitinase activity	0.00693481	19/31157	2.75463e-09	3.55959e-07	3.11869e-07	Sg.5G0001021a/Sg.5G0001028a/Sg.9G0001600b/Sg.1G0000984p2/Sg.2G0000293p2/Sg.2G0000293a/Sg.5G0000574a/Sg.1G0001189a/Sg.5G0000206a/Sg.1G0000804a	10	BP
GO:0005516	GO:0005516	calmodulin binding	0.0214979	224/31157	5.42941e-08	5.58459e-06	4.89287e-06	Sg.3G0001137p1/Sg.5G0000029a/Sg.5G0000080a/Sg.5G0000160a/Sg.8G0000602a/Sg.8G0000605a/Sg.8G0000600a/Sg.3G0001443a/Sg.8G0002382b/Sg.5G0003036b/Sg.5G0001456a/Sg.4G0001689a/Sg.6G0000259a/Sg.3G0002210a/Sg.1G0001596a/Sg.2G0001878a/Sg.5G0002456a/Sg.5G0000080p1/Sg.2G0000177a/Sg.2G0000713a/Sg.2G0000715a/Sg.4G0001891t1/Sg.3G0003254b/Sg.8G0000177a/Sg.6G0003203b/Sg.3G0001137a/Sg.7G0001928a/Sg.3G0002558a/Sg.3…	31	BP
GO:0008061	GO:0008061	chitin binding	0.00624133	19/31157	5.76226e-08	5.58459e-06	4.89287e-06	Sg.3G0002354a/Sg.9G0001600b/Sg.9G0001087p1/Sg.9G0001087a/Sg.9G0001087t1/Sg.5G0000574a/Sg.5G0000206a/Sg.3G0002483a/Sg.6G0003515b	9	BP
GO:0009768	GO:0009768	photosynthesis, light harvesting in photosystem I	0.00554785	16/31157	1.90501e-07	1.70425e-05	1.49316e-05	Sg.9G0000263a/Sg.2G0001548a/Sg.6G0002328a/Sg.2G0000792a/Sg.2G0002233a/Sg.8G0001463a/Sg.5G0002220a/Sg.5G0002221a	8	CC
GO:0050832	GO:0050832	defense response to fungus	0.0242718	290/31157	2.44969e-07	2.03499e-05	1.78293e-05	Sg.6G0003386b/Sg.1G0001137p1/Sg.6G0000089a/Sg.7G0002601a/Sg.7G0002602a/Sg.7G0001267a/Sg.2G0002579p3/Sg.8G0000104a/Sg.8G0001235a/Sg.1G0001137p3/Sg.2G0002522p1/Sg.1G0001137p4/Sg.3G0000326a/Sg.2G0000293p2/Sg.8G0000198a/Sg.6G0002901b/Sg.6G0000517a/Sg.2G0000293a/Sg.1G0001137a/Sg.7G0001467a/Sg.1G0001137p2/Sg.2G0001132a/Sg.7G0001143a/Sg.2G0001851a/Sg.8G0001540a/Sg.7G0000711a/Sg.7G0000550a/Sg.7G0000548a/…	35	BP
GO:0030247	GO:0030247	polysaccharide binding	0.0131761	104/31157	2.75245e-07	2.13406e-05	1.86973e-05	Sg.7G0000545p1/Sg.4G0003049a/Sg.4G0003051a/Sg.2G0000030a/Sg.1G0000934p1/Sg.3G0002164a/Sg.8G0002181p3/Sg.4G0000348a/Sg.4G0000344a/Sg.9G0001598b/Sg.6G0001711a/Sg.7G0000545p2/Sg.1G0000936t1/Sg.2G0000042a/Sg.2G0000038a/Sg.7G0000583a/Sg.7G0000545a/Sg.7G0000584a/Sg.3G0002075a	19	CC
GO:0080167	GO:0080167	response to karrikin	0.017337	171/31157	3.5852e-07	2.40225e-05	2.1047e-05	Sg.5G0000312a/Sg.6G0002976b/Sg.7G0000491a/Sg.3G0003222b/Sg.5G0002786p1/Sg.3G0002187a/Sg.7G0000154a/Sg.4G0001245a/Sg.2G0000877a/Sg.5G0002786a/Sg.6G0002328a/Sg.2G0001639a/Sg.2G0002700a/Sg.8G0000286a/Sg.1G0002138a/Sg.6G0001456a/Sg.6G0002968b/Sg.7G0000027a/Sg.8G0001540a/Sg.1G0000405p1/Sg.8G0001886a/Sg.1G0003163b/Sg.8G0002051a/Sg.8G0002051t1/Sg.6G0001022a	25	CC
GO:0009753	GO:0009753	response to jasmonic acid	0.0166436	160/31157	3.77476e-07	2.40225e-05	2.1047e-05	Sg.3G0003261b/Sg.1G0001057a/Sg.4G0001620a/Sg.6G0000099a/Sg.7G0002601a/Sg.7G0002602a/Sg.1G0000598p1/Sg.7G0002718b/Sg.6G0003070b/Sg.5G0002162p1/Sg.9G0001600b/Sg.4G0003314b/Sg.5G0002162a/Sg.5G0000044a/Sg.8G0000198a/Sg.7G0002459a/Sg.6G0000546a/Sg.5G0000574a/Sg.5G0000206a/Sg.2G0001851a/Sg.5G0002162p2/Sg.3G0001018a/Sg.1G0000995a/Sg.1G0000994a	24	CC
GO:0009579	GO:0009579	thylakoid	0.0221914	257/31157	3.92458e-07	2.40225e-05	2.1047e-05	Sg.6G0002712p1/Sg.9G0000263a/Sg.2G0001548a/Sg.9G0000015a/Sg.7G0000865a/Sg.2G0001597a/Sg.4G0002881p1/Sg.5G0002064a/Sg.5G0000352a/Sg.4G0003184b/Sg.7G0002601a/Sg.7G0002602a/Sg.3G0001055a/Sg.4G0000703a/Sg.5G0002060a/Sg.1G0002908a/Sg.7G0002718b/Sg.6G0002328a/Sg.4G0002881a/Sg.1G0002144a/Sg.2G0000792a/Sg.6G0000403p5/Sg.2G0002233a/Sg.6G0002712p3/Sg.2G0001851a/Sg.4G0002881p3/Sg.8G0001463a/Sg.6G0001655a/Sg…	32	CC
GO:0020037	GO:0020037	heme binding	0.0305132	446/31157	2.25287e-06	0.000131004	0.000114778	Sg.1G0002961b/Sg.8G0001486a/Sg.8G0001492a/Sg.8G0002364b/Sg.5G0001324a/Sg.5G0002876b/Sg.9G0000453a/Sg.6G0001952a/Sg.7G0000862a/Sg.4G0001236a/Sg.4G0001192a/Sg.4G0000440a/Sg.4G0003184b/Sg.7G0002601a/Sg.7G0002602a/Sg.2G0002762a/Sg.7G0001267a/Sg.6G0002809b/Sg.2G0002729a/Sg.2G0002741a/Sg.6G0002777b/Sg.2G0000553a/Sg.8G0001181a/Sg.3G0001679a/Sg.2G0001639a/Sg.8G0000135a/Sg.3G0000963a/Sg.3G0000962a/Sg.9G00…	44	MF
GO:0080027	GO:0080027	response to herbivore	0.00693481	36/31157	3.68447e-06	0.000204049	0.000178775	Sg.3G0003261b/Sg.1G0000944a/Sg.3G0001688a/Sg.9G0001087p1/Sg.5G0000044a/Sg.9G0001087a/Sg.9G0001087t1/Sg.3G0001096a/Sg.3G0001095a/Sg.3G0002483a	10	CC
GO:0009772	GO:0009772	photosynthetic electron transport in photosystem II	0.00624133	29/31157	4.10382e-06	0.000216943	0.000190072	Sg.6G0002712p1/Sg.6G0001387p1/Sg.6G0001388a/Sg.4G0002881p1/Sg.4G0002881a/Sg.6G0001387p2/Sg.6G0000403p5/Sg.6G0002712p3/Sg.4G0002881p3	9	MF
GO:0045156	GO:0045156	electron transporter, transferring electrons within the cyclic electron transport pathway of photosynthesis activity	0.00416089	12/31157	7.06301e-06	0.000357143	0.000312906	Sg.6G0002712p1/Sg.4G0002881p1/Sg.4G0002881a/Sg.6G0000403p5/Sg.6G0002712p3/Sg.4G0002881p3	6	BP
GO:0009620	GO:0009620	response to fungus	0.0117892	109/31157	1.07627e-05	0.000521544	0.000456944	Sg.9G0000181a/Sg.5G0002613a/Sg.5G0000490a/Sg.4G0001400a/Sg.3G0003261b/Sg.6G0002157a/Sg.4G0000706a/Sg.7G0002601a/Sg.7G0002602a/Sg.7G0002393p1/Sg.8G0001235a/Sg.4G0000344a/Sg.5G0000882a/Sg.3G0000326a/Sg.2G0001851a/Sg.1G0000815a/Sg.8G0002079a	17	BP
GO:0009715	GO:0009715	chalcone biosynthetic process	0.00416089	13/31157	1.26014e-05	0.000563669	0.000493851	Sg.1G0001057a/Sg.4G0003314b/Sg.6G0000546a/Sg.3G0001018a/Sg.1G0000995a/Sg.1G0000994a	6	MF
GO:0016210	GO:0016210	naringenin-chalcone synthase activity	0.00416089	13/31157	1.26014e-05	0.000563669	0.000493851	Sg.1G0001057a/Sg.4G0003314b/Sg.6G0000546a/Sg.3G0001018a/Sg.1G0000995a/Sg.1G0000994a	6	BP
GO:0009791	GO:0009791	post-embryonic development	0.0152566	171/31157	1.46006e-05	0.000628906	0.000551008	Sg.7G0001341a/Sg.8G0000799a/Sg.8G0000836a/Sg.4G0002846a/Sg.6G0001903a/Sg.2G0001357p1/Sg.5G0001122a/Sg.5G0001109a/Sg.7G0001388p1/Sg.8G0001061p2/Sg.2G0001572a/Sg.8G0001079a/Sg.5G0001998a/Sg.5G0001999a/Sg.3G0000021a/Sg.7G0001773a/Sg.3G0001876a/Sg.5G0001109p1/Sg.7G0000550a/Sg.7G0000548a/Sg.8G0001079p2/Sg.1G0002921a	22	BP
GO:0010942	GO:0010942	positive regulation of cell death	0.00485437	20/31157	2.04118e-05	0.000847821	0.000742807	Sg.3G0001209a/Sg.3G0001210a/Sg.3G0001903a/Sg.3G0001072a/Sg.3G0001042a/Sg.8G0001874a/Sg.7G0000594a	7	CC
GO:0009626	GO:0009626	plant-type hypersensitive response	0.00901526	72/31157	2.34574e-05	0.000940723	0.000824203	Sg.5G0001021a/Sg.5G0001028a/Sg.1G0001118p8/Sg.2G0001420a/Sg.1G0001118p4/Sg.3G0001072a/Sg.4G0002660a/Sg.6G0001767a/Sg.7G0002172p1/Sg.3G0001042a/Sg.1G0001189a/Sg.5G0002635a/Sg.7G0002172a	13	BP
GO:0007166	GO:0007166	cell surface receptor signaling pathway	0.00901526	73/31157	2.7341e-05	0.00105992	0.000928634	Sg.4G0002098a/Sg.7G0000545p1/Sg.4G0003049a/Sg.4G0003051a/Sg.4G0000348a/Sg.4G0000344a/Sg.6G0001711a/Sg.7G0000545p2/Sg.2G0000051a/Sg.2G0000042a/Sg.2G0000038a/Sg.7G0000545a/Sg.3G0002075a	13	MF
GO:0009629	GO:0009629	response to gravity	0.00416089	15/31157	3.39247e-05	0.00127272	0.00111508	Sg.1G0001057a/Sg.4G0003314b/Sg.6G0000546a/Sg.3G0001018a/Sg.1G0000995a/Sg.1G0000994a	6	BP
GO:0009535	GO:0009535	chloroplast thylakoid membrane	0.0263523	408/31157	3.86643e-05	0.00140521	0.00123115	Sg.6G0002712p1/Sg.9G0000263a/Sg.9G0000187a/Sg.2G0001548a/Sg.3G0003261b/Sg.9G0000015a/Sg.6G0001387p1/Sg.6G0001388a/Sg.7G0000865a/Sg.2G0001597a/Sg.1G0000585a/Sg.4G0002881p1/Sg.5G0000352a/Sg.2G0001899a/Sg.4G0003184b/Sg.7G0002601a/Sg.7G0002602a/Sg.4G0000703a/Sg.6G0002323a/Sg.7G0002718b/Sg.6G0002328a/Sg.1G0000047a/Sg.4G0002881a/Sg.6G0001575a/Sg.6G0001387p2/Sg.2G0000792a/Sg.6G0000403p5/Sg.2G0002233a/Sg…	38	BP
GO:0002239	GO:0002239	response to oomycetes	0.00624133	39/31157	5.7159e-05	0.00198304	0.00173742	Sg.4G0000706a/Sg.1G0001137p1/Sg.7G0000445a/Sg.7G0000446a/Sg.7G0000444a/Sg.1G0001137p3/Sg.1G0001137p4/Sg.1G0001137a/Sg.1G0001137p2	9	BP
GO:0009505	GO:0009505	plant-type cell wall	0.020111	283/31157	5.79738e-05	0.00198304	0.00173742	Sg.7G0000545p1/Sg.1G0002961b/Sg.1G0003075b/Sg.7G0000348a/Sg.1G0003025b/Sg.6G0002154a/Sg.9G0000453a/Sg.1G0001810a/Sg.1G0001792a/Sg.1G0001790a/Sg.1G0000545a/Sg.1G0000543a/Sg.2G0002762a/Sg.1G0000543t1/Sg.2G0002729a/Sg.2G0002741a/Sg.8G0001348a/Sg.9G0001493b/Sg.9G0000441a/Sg.9G0001697b/Sg.7G0000545p2/Sg.3G0001192a/Sg.2G0000042a/Sg.2G0000038a/Sg.8G0001556a/Sg.1G0001788a/Sg.8G0001160p2/Sg.4G0000031p1/Sg…	29	MF
GO:0016998	GO:0016998	cell wall macromolecule catabolic process	0.00346741	11/31157	7.70841e-05	0.002373	0.00207908	Sg.5G0001021a/Sg.5G0001028a/Sg.2G0000293p2/Sg.2G0000293a/Sg.1G0001189a	5	BP
GO:0019684	GO:0019684	photosynthesis, light reaction	0.00346741	11/31157	7.70841e-05	0.002373	0.00207908	Sg.6G0002712p1/Sg.4G0002881p1/Sg.4G0002881a/Sg.6G0002712p3/Sg.4G0002881p3	5	BP
GO:0015116	GO:0015116	sulfate transmembrane transporter activity	0.00416089	17/31157	7.74402e-05	0.002373	0.00207908	Sg.5G0000466a/Sg.4G0001550a/Sg.2G0002250a/Sg.5G0001000a/Sg.1G0000205a/Sg.6G0003092b	6	CC
GO:0043531	GO:0043531	ADP binding	0.0235784	361/31157	7.75358e-05	0.002373	0.00207908	Sg.7G0002269a/Sg.8G0001739a/Sg.8G0001737a/Sg.3G0001311a/Sg.1G0002022a/Sg.1G0002026a/Sg.7G0002199a/Sg.5G0001105a/Sg.7G0002718b/Sg.6G0000218p2/Sg.7G0002273a/Sg.2G0001763p6/Sg.1G0002026p1/Sg.6G0001767a/Sg.7G0002172p1/Sg.4G0001850a/Sg.2G0000336a/Sg.9G0000523a/Sg.3G0002827t1/Sg.7G0002479a/Sg.5G0000767a/Sg.5G0000764a/Sg.5G0000751p2/Sg.1G0001592a/Sg.1G0000850a/Sg.1G0002026p2/Sg.1G0001989a/Sg.3G0002827t2…	34	CC
GO:0009416	GO:0009416	response to light stimulus	0.017337	239/31157	0.000131795	0.00393019	0.00344339	Sg.5G0000312a/Sg.9G0000263a/Sg.2G0001548a/Sg.3G0001382a/Sg.8G0001398a/Sg.4G0000412a/Sg.1G0000407a/Sg.5G0000033p1/Sg.7G0001993a/Sg.7G0002718b/Sg.6G0003072b/Sg.6G0002328a/Sg.2G0000641a/Sg.8G0001232a/Sg.4G0000963a/Sg.2G0001763p6/Sg.2G0000228a/Sg.6G0002361a/Sg.2G0001026a/Sg.2G0000792a/Sg.6G0002228a/Sg.7G0000578a/Sg.8G0001463a/Sg.5G0002220a/Sg.5G0002221a	25	CC
GO:0006817	GO:0006817	phosphate ion transport	0.00416089	19/31157	0.00015675	0.0045575	0.00399299	Sg.8G0000326p1/Sg.2G0001591a/Sg.8G0000326a/Sg.8G0000326p2/Sg.4G0001931a/Sg.6G0003092b	6	CC
GO:0009534	GO:0009534	chloroplast thylakoid	0.020111	301/31157	0.000171234	0.00485719	0.00425556	Sg.6G0002712p1/Sg.2G0001548a/Sg.9G0000015a/Sg.6G0001387p1/Sg.6G0001388a/Sg.1G0000585a/Sg.4G0002881p1/Sg.4G0003184b/Sg.7G0002601a/Sg.7G0002602a/Sg.3G0001202a/Sg.6G0002323a/Sg.6G0002328a/Sg.2G0000537a/Sg.1G0000047a/Sg.4G0002881a/Sg.6G0001387p2/Sg.2G0000792a/Sg.6G0000403p5/Sg.2G0002233a/Sg.6G0003207b/Sg.6G0002712p3/Sg.2G0001851a/Sg.4G0002881p3/Sg.9G0001436a/Sg.8G0000939a/Sg.8G0001463a/Sg.5G0002220a/…	29	BP
GO:0009755	GO:0009755	hormone-mediated signaling pathway	0.00554785	36/31157	0.000195784	0.00525095	0.00460056	Sg.8G0002235a/Sg.1G0001118p8/Sg.8G0002225p1/Sg.8G0002225p2/Sg.1G0001121p1/Sg.1G0001118p4/Sg.8G0002225a/Sg.1G0001118p5	8	CC
GO:0048046	GO:0048046	apoplast	0.0249653	410/31157	0.000198003	0.00525095	0.00460056	Sg.9G0000904a/Sg.8G0001486a/Sg.8G0001492a/Sg.5G0002408a/Sg.5G0002363a/Sg.4G0002407a/Sg.7G0000865a/Sg.1G0000543a/Sg.4G0002596a/Sg.2G0001448a/Sg.5G0000352a/Sg.1G0000407a/Sg.1G0002908a/Sg.1G0000543t1/Sg.2G0000947a/Sg.7G0002718b/Sg.5G0002162p1/Sg.2G0002522p1/Sg.4G0000963a/Sg.2G0001763p6/Sg.8G0000135a/Sg.3G0001381p1/Sg.5G0001343a/Sg.2G0002181a/Sg.4G0002695a/Sg.3G0000595a/Sg.5G0002162a/Sg.1G0002144a/Sg…	36	MF
GO:0008271	GO:0008271	secondary active sulfate transmembrane transporter activity	0.00346741	13/31157	0.00019866	0.00525095	0.00460056	Sg.5G0000466a/Sg.2G0002250a/Sg.5G0001000a/Sg.1G0000205a/Sg.6G0003092b	5	BP
GO:0005506	GO:0005506	iron ion binding	0.0214979	335/31157	0.000214808	0.00544032	0.00476646	Sg.8G0002364b/Sg.5G0002876b/Sg.6G0001952a/Sg.7G0000862a/Sg.4G0001192a/Sg.4G0000440a/Sg.7G0002601a/Sg.7G0002602a/Sg.7G0001267a/Sg.6G0002809b/Sg.6G0002777b/Sg.2G0000553a/Sg.8G0001181a/Sg.3G0001679a/Sg.2G0001639a/Sg.3G0000963a/Sg.3G0000962a/Sg.2G0000322a/Sg.6G0002446a/Sg.6G0000517a/Sg.6G0002412a/Sg.2G0001132a/Sg.2G0001851a/Sg.3G0001104a/Sg.3G0001105a/Sg.3G0001102a/Sg.8G0001587a/Sg.6G0000428a/Sg.9G00…	31	MF
GO:0031540	GO:0031540	regulation of anthocyanin biosynthetic process	0.00416089	20/31157	0.00021518	0.00544032	0.00476646	Sg.1G0001057a/Sg.4G0003314b/Sg.6G0000546a/Sg.3G0001018a/Sg.1G0000995a/Sg.1G0000994a	6	BP
GO:0005887	GO:0005887	integral component of plasma membrane	0.0104022	114/31157	0.000250484	0.00619814	0.00543042	Sg.5G0000466a/Sg.3G0002187a/Sg.4G0001041p1/Sg.2G0002250a/Sg.5G0001000a/Sg.5G0000142a/Sg.6G0001681a/Sg.4G0001041t1/Sg.1G0002138a/Sg.2G0003070b/Sg.1G0000205a/Sg.6G0003092b/Sg.3G0000484a/Sg.4G0001041p2/Sg.6G0000870a	15	BP
GO:0009625	GO:0009625	response to insect	0.00693481	57/31157	0.000258565	0.00626481	0.00548883	Sg.5G0001456a/Sg.7G0001267a/Sg.3G0001903a/Sg.4G0002695a/Sg.5G0000044a/Sg.5G0002780p2/Sg.8G0000198a/Sg.7G0002319a/Sg.7G0002319t1/Sg.7G0001342p2	10	BP
GO:0010150	GO:0010150	leaf senescence	0.0124827	154/31157	0.00028837	0.00677863	0.00593901	Sg.2G0003080b/Sg.4G0000706a/Sg.8G0002388b/Sg.5G0000901t1/Sg.7G0000445a/Sg.7G0000446a/Sg.7G0000444a/Sg.3G0001903a/Sg.5G0000901a/Sg.7G0002718b/Sg.2G0000984a/Sg.4G0002645a/Sg.8G0000198a/Sg.6G0000257a/Sg.1G0002707a/Sg.5G0000072a/Sg.6G0003448b/Sg.8G0001689a	18	BP
GO:0009523	GO:0009523	photosystem II	0.00346741	14/31157	0.000297257	0.00677863	0.00593901	Sg.9G0000263a/Sg.4G0002881p1/Sg.4G0002881a/Sg.6G0000403p5/Sg.4G0002881p3	5	BP
GO:0043090	GO:0043090	amino acid import	0.00346741	14/31157	0.000297257	0.00677863	0.00593901	Sg.3G0003222b/Sg.7G0000154a/Sg.2G0000598t1/Sg.6G0001456a/Sg.7G0000027a	5	BP
GO:0004016	GO:0004016	adenylate cyclase activity	0.00554785	39/31157	0.000351893	0.00787022	0.00689539	Sg.1G0002026a/Sg.7G0002199a/Sg.1G0002026p1/Sg.3G0002827t1/Sg.1G0002026p2/Sg.3G0002827t2/Sg.1G0001506a/Sg.1G0002032a	8	BP
GO:0002229	GO:0002229	defense response to oomycetes	0.00832178	82/31157	0.000380379	0.0083468	0.00731294	Sg.4G0000706a/Sg.3G0001209a/Sg.3G0001210a/Sg.1G0001747a/Sg.6G0003070b/Sg.6G0001781a/Sg.8G0000198a/Sg.1G0000763a/Sg.6G0001878p1/Sg.7G0000594a/Sg.4G0001126a/Sg.8G0001310a	12	BP
GO:0009627	GO:0009627	systemic acquired resistance	0.00693481	60/31157	0.000398143	0.00857483	0.00751273	Sg.4G0002107a/Sg.2G0003080b/Sg.5G0002408a/Sg.3G0001903a/Sg.8G0000104a/Sg.9G0001087p1/Sg.9G0001087a/Sg.9G0001087t1/Sg.3G0002483a/Sg.8G0001428a	10	BP
GO:0031408	GO:0031408	oxylipin biosynthetic process	0.00554785	40/31157	0.000422181	0.00890782	0.00780447	Sg.4G0001400a/Sg.3G0003261b/Sg.2G0001420a/Sg.7G0002601a/Sg.7G0002602a/Sg.5G0000882a/Sg.2G0001851a/Sg.8G0001696a	8	CC
GO:0016106	GO:0016106	sesquiterpenoid biosynthetic process	0.00346741	15/31157	0.000428923	0.00890782	0.00780447	Sg.1G0000944a/Sg.3G0001688a/Sg.5G0000044a/Sg.3G0001096a/Sg.3G0001095a	5	CC
GO:0008137	GO:0008137	NADH dehydrogenase (ubiquinone) activity	0.00624133	51/31157	0.000498231	0.0101657	0.00890651	Sg.6G0001387p1/Sg.6G0001388a/Sg.5G0001009a/Sg.6G0001387p2/Sg.5G0002137a/Sg.4G0000529a/Sg.8G0000938a/Sg.8G0000939a/Sg.5G0001930a	9	CC
GO:0009813	GO:0009813	flavonoid biosynthetic process	0.00624133	52/31157	0.000578058	0.0115911	0.0101554	Sg.1G0001057a/Sg.4G0000706a/Sg.4G0003314b/Sg.6G0000546a/Sg.6G0002412a/Sg.3G0001018a/Sg.1G0000995a/Sg.1G0000994a/Sg.8G0001697a	9	MF
GO:0015706	GO:0015706	nitrate transport	0.00485437	33/31157	0.000663596	0.0127368	0.0111592	Sg.7G0000205a/Sg.8G0002388b/Sg.7G0002283a/Sg.2G0000984a/Sg.6G0000257a/Sg.1G0002717a/Sg.8G0001986t1	7	BP
GO:0004675	GO:0004675	transmembrane receptor protein serine/threonine kinase activity	0.00624133	53/31157	0.000668054	0.0127368	0.0111592	Sg.4G0000417a/Sg.3G0001209a/Sg.3G0001210a/Sg.1G0001747a/Sg.6G0001878p1/Sg.7G0000594a/Sg.4G0001126a/Sg.8G0001310a/Sg.5G0002222a	9	CC
GO:0052640	GO:0052640	salicylic acid glucosyltransferase (glucoside-forming) activity	0.00277393	10/31157	0.00076645	0.0143771	0.0125963	Sg.7G0000445a/Sg.7G0000446a/Sg.7G0000444a/Sg.6G0002587a	4	BP
GO:0080043	GO:0080043	quercetin 3-O-glucosyltransferase activity	0.00762829	77/31157	0.000809736	0.0148645	0.0130233	Sg.2G0002746p1/Sg.1G0000328p1/Sg.2G0002749a/Sg.7G0000445a/Sg.7G0000446a/Sg.7G0000444a/Sg.2G0000097a/Sg.6G0002587a/Sg.1G0000328p2/Sg.2G0002746p2/Sg.1G0000328t1	11	MF
GO:0009643	GO:0009643	photosynthetic acclimation	0.00346741	17/31157	0.000817993	0.0148645	0.0130233	Sg.5G0002786p1/Sg.8G0001398a/Sg.5G0002786a/Sg.7G0001368a/Sg.4G0001960a	5	MF
GO:0015112	GO:0015112	nitrate transmembrane transporter activity	0.00416089	26/31157	0.00100714	0.0180201	0.0157881	Sg.8G0002388b/Sg.2G0000984a/Sg.6G0000257a/Sg.1G0002717a/Sg.6G0002541a/Sg.8G0001986t1	6	MF
GO:0009617	GO:0009617	response to bacterium	0.0117892	158/31157	0.0010812	0.0189148	0.016572	Sg.5G0002613a/Sg.5G0001021a/Sg.5G0001028a/Sg.3G0003261b/Sg.5G0002337a/Sg.4G0000706a/Sg.3G0001903a/Sg.6G0001781a/Sg.4G0000344a/Sg.2G0002517a/Sg.8G0000198a/Sg.1G0001189a/Sg.4G0001036a/Sg.1G0002720a/Sg.7G0001928a/Sg.8G0001696a/Sg.1G0002720p1	17	MF
GO:0019438	GO:0019438	aromatic compound biosynthetic process	0.00346741	18/31157	0.00108968	0.0189148	0.016572	Sg.5G0001022a/Sg.4G0000452a/Sg.2G0002887a/Sg.8G0000364a/Sg.2G0002880a	5	MF
GO:0000312	GO:0000312	plastid small ribosomal subunit	0.00277393	11/31157	0.00116037	0.0198458	0.0173876	Sg.3G0002977p1/Sg.3G0002977p2/Sg.3G0002977p3/Sg.3G0002977p4	4	CC
GO:0051707	GO:0051707	response to other organism	0.00485437	37/31157	0.001361	0.0229397	0.0200984	Sg.6G0001980a/Sg.1G0000328p1/Sg.3G0003261b/Sg.6G0002387a/Sg.3G0001903a/Sg.1G0000328p2/Sg.1G0000328t1	7	BP
GO:0008171	GO:0008171	O-methyltransferase activity	0.00416089	28/31157	0.00152269	0.0252984	0.0221648	Sg.5G0001022a/Sg.4G0002342a/Sg.4G0000452a/Sg.2G0002887a/Sg.8G0000364a/Sg.2G0002880a	6	BP
GO:0009873	GO:0009873	ethylene-activated signaling pathway	0.00624133	60/31157	0.00166889	0.0270884	0.0237331	Sg.7G0001463p1/Sg.9G0000581a/Sg.6G0002096a/Sg.6G0002099a/Sg.1G0000659a/Sg.5G0000033p1/Sg.5G0002633p1/Sg.5G0002631a/Sg.7G0001463p3	9	BP
GO:0003959	GO:0003959	NADPH dehydrogenase activity	0.00277393	12/31157	0.00167701	0.0270884	0.0237331	Sg.6G0001387p1/Sg.6G0001388a/Sg.6G0001387p2/Sg.8G0000939a	4	MF
GO:0004190	GO:0004190	aspartic-type endopeptidase activity	0.00693481	72/31157	0.00171646	0.0272791	0.0239002	Sg.4G0002596a/Sg.7G0000395a/Sg.3G0001894a/Sg.5G0001343a/Sg.1G0001026a/Sg.1G0001024a/Sg.1G0001025a/Sg.4G0001917a/Sg.7G0002481a/Sg.6G0003276b	10	MF
GO:0015171	GO:0015171	amino acid transmembrane transporter activity	0.00832178	97/31157	0.00173573	0.0272791	0.0239002	Sg.3G0003222b/Sg.3G0000041p4/Sg.7G0000154a/Sg.6G0000810a/Sg.7G0002283a/Sg.2G0001612a/Sg.9G0001511b/Sg.2G0000598t1/Sg.6G0001456a/Sg.2G0001378a/Sg.7G0000027a/Sg.6G0003489b	12	MF
GO:0051762	GO:0051762	sesquiterpene biosynthetic process	0.00346741	20/31157	0.00182543	0.0283063	0.0248002	Sg.1G0000944a/Sg.3G0001688a/Sg.3G0001096a/Sg.3G0001095a/Sg.7G0000639a	5	BP
GO:0006950	GO:0006950	response to stress	0.00832178	98/31157	0.00189629	0.0290183	0.025424	Sg.1G0002961b/Sg.2G0001213a/Sg.8G0002168a/Sg.8G0001398a/Sg.9G0000453a/Sg.2G0002762a/Sg.3G0002952a/Sg.2G0002729a/Sg.2G0002741a/Sg.9G0000441a/Sg.2G0002700a/Sg.1G0001274a	12	BP
GO:0009624	GO:0009624	response to nematode	0.00970874	126/31157	0.00212369	0.0320761	0.028103	Sg.4G0000364a/Sg.5G0002613a/Sg.5G0002786p1/Sg.4G0002957a/Sg.5G0002786a/Sg.1G0002908a/Sg.2G0000957a/Sg.9G0001511b/Sg.6G0001813a/Sg.2G0000598t1/Sg.7G0002319a/Sg.6G0000980a/Sg.7G0002319t1/Sg.8G0002027a	14	BP
GO:0016762	GO:0016762	xyloglucan:xyloglucosyl transferase activity	0.00416089	30/31157	0.00221769	0.0328266	0.0287606	Sg.1G0001686a/Sg.1G0003075b/Sg.7G0002582a/Sg.2G0000437a/Sg.2G0001302a/Sg.7G0002582t1	6	BP
GO:0001666	GO:0001666	response to hypoxia	0.00554785	51/31157	0.00222984	0.0328266	0.0287606	Sg.5G0002613a/Sg.7G0001463p1/Sg.9G0000581a/Sg.3G0001903a/Sg.5G0000812a/Sg.6G0003224b/Sg.7G0001463p3/Sg.8G0002095a	8	BP
GO:0010224	GO:0010224	response to UV-B	0.00970874	128/31157	0.00246142	0.0357829	0.0313507	Sg.5G0000023a/Sg.1G0001057a/Sg.8G0001398a/Sg.4G0001726a/Sg.8G0001204a/Sg.6G0001781a/Sg.4G0003314b/Sg.8G0000286a/Sg.6G0000546a/Sg.1G0000405p1/Sg.8G0000532a/Sg.3G0001018a/Sg.1G0000995a/Sg.1G0000994a	14	BP
GO:0009414	GO:0009414	response to water deprivation	0.0214979	389/31157	0.00249255	0.035788	0.0313552	Sg.5G0002613a/Sg.3G0003261b/Sg.4G0002107a/Sg.8G0002168a/Sg.6G0001054a/Sg.7G0000163a/Sg.1G0000585a/Sg.4G0001619a/Sg.2G0001447a/Sg.2G0001478a/Sg.6G0000299a/Sg.6G0000298a/Sg.5G0002064a/Sg.8G0001261a/Sg.5G0002060a/Sg.6G0002395a/Sg.1G0001596a/Sg.5G0000033p1/Sg.7G0000778a/Sg.6G0003070b/Sg.1G0000646a/Sg.8G0000104a/Sg.2G0001640a/Sg.1G0000166a/Sg.6G0002230a/Sg.7G0000020a/Sg.2G0001132a/Sg.1G0000993a/Sg.8G0…	31	BP
GO:0005199	GO:0005199	structural constituent of cell wall	0.00346741	22/31157	0.00287096	0.0407186	0.0356751	Sg.2G0000022p2/Sg.1G0002736a/Sg.3G0001790a/Sg.2G0000022a/Sg.2G0000022p3	5	BP
GO:0008195	GO:0008195	phosphatidate phosphatase activity	0.00277393	14/31157	0.00314877	0.0430826	0.0377463	Sg.4G0001041p1/Sg.4G0001041t1/Sg.3G0000595a/Sg.4G0001041p2	4	MF
GO:0080016	GO:0080016	(-)-E-beta-caryophyllene synthase activity	0.00277393	14/31157	0.00314877	0.0430826	0.0377463	Sg.1G0000944a/Sg.3G0001688a/Sg.3G0001096a/Sg.3G0001095a	4	MF
GO:0080017	GO:0080017	alpha-humulene synthase activity	0.00277393	14/31157	0.00314877	0.0430826	0.0377463	Sg.1G0000944a/Sg.3G0001688a/Sg.3G0001096a/Sg.3G0001095a	4	MF
GO:0004553	GO:0004553	hydrolase activity, hydrolyzing O-glycosyl compounds	0.00970874	132/31157	0.00326999	0.0442209	0.0387436	Sg.1G0001686a/Sg.1G0003075b/Sg.6G0002154a/Sg.1G0000543a/Sg.1G0000543t1/Sg.7G0002582a/Sg.2G0000437a/Sg.8G0000369a/Sg.2G0001302a/Sg.5G0001905a/Sg.6G0002889b/Sg.7G0000388a/Sg.7G0002582t1/Sg.8G0001540a	14	MF
GO:0009409	GO:0009409	response to cold	0.0256588	500/31157	0.00362049	0.0483981	0.0424033	Sg.5G0000312a/Sg.1G0002961b/Sg.9G0000263a/Sg.2G0001548a/Sg.8G0002168a/Sg.8G0001398a/Sg.7G0000865a/Sg.4G0000580a/Sg.2G0001478a/Sg.5G0000352a/Sg.3G0001055a/Sg.4G0000703a/Sg.1G0002908a/Sg.5G0000033p1/Sg.7G0002718b/Sg.6G0003070b/Sg.6G0002328a/Sg.1G0000646a/Sg.2G0000641a/Sg.8G0000104a/Sg.2G0002522p1/Sg.4G0000963a/Sg.2G0001640a/Sg.2G0002700a/Sg.9G0000791a/Sg.1G0000984p2/Sg.6G0002230a/Sg.3G0001141a/Sg.7…	37	MF
GO:0016709	GO:0016709	oxidoreductase activity, acting on paired donors, with incorporation or reduction of molecular oxygen, NAD(P)H as one donor, and incorporation of one atom of oxygen	0.00693481	80/31157	0.00378162	0.0499776	0.0437872	Sg.8G0002364b/Sg.4G0001192a/Sg.4G0000440a/Sg.7G0001267a/Sg.2G0001639a/Sg.3G0000963a/Sg.3G0000962a/Sg.6G0000517a/Sg.6G0002412a/Sg.8G0001697a	10	MF
GO:0005388	GO:0005388	calcium transmembrane transporter activity, phosphorylative mechanism	0.00346741	24/31157	0.00429158	0.0560798	0.0491336	Sg.6G0002008a/Sg.8G0002382b/Sg.4G0001689a/Sg.5G0000189a/Sg.3G0002442a	5	MF

## Sheet: Root-48h-down
	ID	Description	GeneRatio	BgRatio	pvalue	p.adjust	qvalue	geneID	Count	ONT
GO:0009535	GO:0009535	chloroplast thylakoid membrane	0.0543789	408/31157	3.25332e-33	4.5156e-30	3.89028e-30	Sg.5G0000018a/Sg.6G0002712p1/Sg.3G0003144b/Sg.7G0000503a/Sg.3G0002047a/Sg.8G0001295a/Sg.9G0000263a/Sg.6G0003397b/Sg.5G0002616a/Sg.5G0000502a/Sg.8G0000080a/Sg.2G0001548a/Sg.4G0001456a/Sg.7G0000967a/Sg.6G0001152p1/Sg.6G0003595b/Sg.3G0003262b/Sg.3G0003261b/Sg.9G0000015a/Sg.1G0001546a/Sg.6G0001387p1/Sg.6G0001388a/Sg.4G0001314a/Sg.8G0001020a/Sg.7G0000865a/Sg.3G0001743a/Sg.2G0001597a/Sg.3G0003163b/Sg.1…	95	MF
GO:0009534	GO:0009534	chloroplast thylakoid	0.0435031	301/31157	2.97005e-29	1.45817e-26	1.25624e-26	Sg.5G0000018a/Sg.6G0002712p1/Sg.3G0003144b/Sg.3G0002047a/Sg.8G0001295a/Sg.5G0002616a/Sg.3G0003224b/Sg.2G0001548a/Sg.7G0000967a/Sg.6G0001152p1/Sg.6G0003595b/Sg.9G0000015a/Sg.6G0001387p1/Sg.6G0001388a/Sg.4G0001314a/Sg.3G0001743a/Sg.3G0001777a/Sg.1G0000585a/Sg.3G0002079a/Sg.4G0002881p1/Sg.4G0000478a/Sg.6G0000143a/Sg.1G0002973b/Sg.4G0003184b/Sg.7G0002601a/Sg.7G0002810b/Sg.8G0001254a/Sg.4G0002270a/Sg.…	76	BP
GO:0009579	GO:0009579	thylakoid	0.0400687	257/31157	3.15166e-29	1.45817e-26	1.25624e-26	Sg.5G0000018a/Sg.6G0002712p1/Sg.3G0003144b/Sg.3G0002047a/Sg.6G0001924a/Sg.6G0003008b/Sg.1G0000866a/Sg.9G0000263a/Sg.5G0002616a/Sg.9G0000376a/Sg.3G0003224b/Sg.2G0001548a/Sg.7G0000967a/Sg.9G0000015a/Sg.4G0001314a/Sg.7G0000865a/Sg.3G0001749a/Sg.2G0001597a/Sg.4G0002569a/Sg.2G0001416a/Sg.4G0002881p1/Sg.5G0000352a/Sg.6G0000134a/Sg.6G0000143a/Sg.6G0000109a/Sg.4G0003184b/Sg.7G0002601a/Sg.3G0001055a/Sg.7G…	70	BP
GO:0010287	GO:0010287	plastoglobule	0.0200343	80/31157	5.67612e-23	1.96961e-20	1.69686e-20	Sg.5G0000018a/Sg.6G0002712p1/Sg.3G0002047a/Sg.9G0000263a/Sg.2G0001548a/Sg.9G0000015a/Sg.4G0002881p1/Sg.6G0000134a/Sg.6G0000143a/Sg.7G0002601a/Sg.7G0002810b/Sg.7G0002392p1/Sg.7G0002392a/Sg.1G0001756a/Sg.6G0002328a/Sg.4G0002881a/Sg.9G0001509b/Sg.2G0000247a/Sg.4G0002658a/Sg.2G0000792a/Sg.2G0000759a/Sg.6G0000403p5/Sg.2G0002233a/Sg.6G0000134p1/Sg.9G0001707b/Sg.9G0001708b/Sg.6G0002712p3/Sg.6G0003124b/S…	35	BP
GO:0016168	GO:0016168	chlorophyll binding	0.00973097	25/31157	3.49473e-16	9.70137e-14	8.35792e-14	Sg.6G0002712p1/Sg.9G0000263a/Sg.2G0001548a/Sg.7G0000967a/Sg.9G0000015a/Sg.4G0002881p1/Sg.7G0002810b/Sg.6G0002328a/Sg.4G0002881a/Sg.2G0000247a/Sg.2G0000792a/Sg.2G0002233a/Sg.6G0002712p3/Sg.4G0002881p3/Sg.8G0001463a/Sg.5G0002220a/Sg.5G0002221a	17	MF
GO:0009768	GO:0009768	photosynthesis, light harvesting in photosystem I	0.00744133	16/31157	2.47901e-14	5.73478e-12	4.94062e-12	Sg.9G0000263a/Sg.2G0001548a/Sg.7G0000967a/Sg.7G0002810b/Sg.6G0002328a/Sg.8G0001125a/Sg.2G0000247a/Sg.3G0001505p1/Sg.2G0000792a/Sg.2G0002233a/Sg.8G0001463a/Sg.5G0002220a/Sg.5G0002221a	13	BP
GO:0009611	GO:0009611	response to wounding	0.0309101	323/31157	5.7782e-13	1.14574e-10	9.87074e-11	Sg.9G0000196a/Sg.6G0003386b/Sg.5G0002613a/Sg.5G0000492a/Sg.5G0001020a/Sg.7G0000962a/Sg.4G0002969a/Sg.3G0003262b/Sg.3G0003261b/Sg.1G0001057a/Sg.1G0001065a/Sg.9G0000833p1/Sg.4G0002380a/Sg.6G0001952a/Sg.5G0000186a/Sg.1G0002025a/Sg.4G0000466a/Sg.7G0002601a/Sg.2G0000135a/Sg.5G0002478a/Sg.9G0000833p2/Sg.1G0000360a/Sg.3G0000822p1/Sg.6G0002062a/Sg.4G0001598p1/Sg.8G0001864a/Sg.5G0002162p1/Sg.9G0000752a/Sg…	54	BP
GO:0099503	GO:0099503	secretory vesicle	0.0211792	238/31157	1.84634e-08	3.2034e-06	2.75979e-06	Sg.7G0001342a/Sg.1G0000859a/Sg.2G0001543a/Sg.9G0000014a/Sg.6G0000649p1/Sg.5G0000667a/Sg.5G0002408a/Sg.1G0001792a/Sg.1G0001790a/Sg.2G0001478a/Sg.5G0000387a/Sg.2G0000155a/Sg.2G0001880a/Sg.3G0001956a/Sg.2G0000947a/Sg.4G0000961a/Sg.2G0002508a/Sg.3G0001381p1/Sg.4G0002696p1/Sg.4G0002696p2/Sg.4G0002476a/Sg.2G0000313a/Sg.7G0002299a/Sg.4G0001917a/Sg.9G0001087a/Sg.2G0000293p2/Sg.5G0000574a/Sg.7G0000014a/Sg…	37	BP
GO:0015979	GO:0015979	photosynthesis	0.0108758	77/31157	3.40441e-08	5.04706e-06	4.34814e-06	Sg.3G0002047a/Sg.5G0002786p1/Sg.9G0000015a/Sg.7G0000865a/Sg.2G0001597a/Sg.2G0001605a/Sg.2G0002932a/Sg.5G0000352a/Sg.6G0001841a/Sg.5G0002786a/Sg.1G0001608a/Sg.4G0002658a/Sg.4G0002442a/Sg.2G0000792a/Sg.6G0001839a/Sg.5G0000245a/Sg.1G0001986a/Sg.5G0002786p2/Sg.8G0001702a	19	BP
GO:0048046	GO:0048046	apoplast	0.0297653	410/31157	3.63621e-08	5.04706e-06	4.34814e-06	Sg.7G0001342a/Sg.9G0000904a/Sg.4G0002835a/Sg.9G0000376a/Sg.2G0001543a/Sg.3G0001377a/Sg.6G0003595b/Sg.9G0000014a/Sg.5G0002408a/Sg.4G0002407a/Sg.4G0001314a/Sg.4G0001860a/Sg.1G0001402a/Sg.7G0000865a/Sg.1G0000543a/Sg.4G0002569a/Sg.4G0002596a/Sg.2G0001416a/Sg.8G0001160p1/Sg.1G0001313a/Sg.5G0000352a/Sg.5G0000387a/Sg.8G0000462a/Sg.6G0000109a/Sg.6G0001841a/Sg.1G0000543t1/Sg.3G0000166p1/Sg.2G0001880a/Sg.2…	52	MF
GO:0009523	GO:0009523	photosystem II	0.00457928	14/31157	2.13038e-07	2.68815e-05	2.3159e-05	Sg.9G0000263a/Sg.4G0002881p1/Sg.4G0003182b/Sg.4G0002881a/Sg.4G0002442a/Sg.6G0000403p5/Sg.5G0000245a/Sg.4G0002881p3	8	BP
GO:0019684	GO:0019684	photosynthesis, light reaction	0.00400687	11/31157	4.65366e-07	5.38273e-05	4.63733e-05	Sg.6G0002712p1/Sg.2G0000850a/Sg.4G0001314a/Sg.4G0002881p1/Sg.4G0002881a/Sg.6G0002712p3/Sg.4G0002881p3	7	CC
GO:0004252	GO:0004252	serine-type endopeptidase activity	0.0148827	159/31157	8.61707e-07	9.20038e-05	7.92631e-05	Sg.5G0000502a/Sg.6G0001152p1/Sg.4G0001533a/Sg.6G0001736a/Sg.4G0000014a/Sg.8G0001020a/Sg.7G0000895a/Sg.7G0001854a/Sg.4G0001244a/Sg.5G0000738a/Sg.1G0001306a/Sg.6G0000059a/Sg.8G0001254a/Sg.6G0001258a/Sg.2G0002146a/Sg.3G0002624a/Sg.7G0001273a/Sg.7G0002270a/Sg.6G0000702a/Sg.8G0001285a/Sg.6G0002175a/Sg.7G0002073a/Sg.8G0000933a/Sg.8G0001689a/Sg.9G0000582a/Sg.1G0002722a	26	BP
GO:0045156	GO:0045156	electron transporter, transferring electrons within the cyclic electron transport pathway of photosynthesis activity	0.00400687	12/31157	1.06246e-06	0.000105336	9.07487e-05	Sg.6G0002712p1/Sg.4G0002881p1/Sg.4G0002881a/Sg.5G0000053a/Sg.6G0000403p5/Sg.6G0002712p3/Sg.4G0002881p3	7	CC
GO:0009772	GO:0009772	photosynthetic electron transport in photosystem II	0.0057241	29/31157	2.24328e-06	0.000207579	0.000178833	Sg.6G0002712p1/Sg.6G0001387p1/Sg.6G0001388a/Sg.4G0002881p1/Sg.4G0002881a/Sg.6G0001387p2/Sg.4G0002658a/Sg.6G0000403p5/Sg.6G0002712p3/Sg.4G0002881p3	10	CC
GO:0006508	GO:0006508	proteolysis	0.0206068	282/31157	3.75027e-06	0.000325336	0.000280283	Sg.1G0000860a/Sg.1G0000861a/Sg.5G0000502a/Sg.3G0002975a/Sg.4G0002835a/Sg.8G0000043a/Sg.4G0001456a/Sg.2G0001225a/Sg.6G0001152p1/Sg.4G0000025a/Sg.7G0000157p1/Sg.8G0001020a/Sg.7G0000157a/Sg.7G0001854a/Sg.2G0001462a/Sg.5G0000738a/Sg.1G0001306a/Sg.8G0001254a/Sg.8G0001276a/Sg.3G0002184p4/Sg.2G0001511a/Sg.6G0001258a/Sg.2G0001880a/Sg.3G0001956a/Sg.5G0001245a/Sg.7G0001273a/Sg.7G0002270a/Sg.5G0001343a/Sg.1…	36	CC
GO:0004222	GO:0004222	metalloendopeptidase activity	0.00973097	86/31157	4.9051e-06	0.000400487	0.000345028	Sg.4G0002835a/Sg.4G0001456a/Sg.7G0000157p1/Sg.7G0000157a/Sg.6G0000099a/Sg.7G0000248a/Sg.8G0001276a/Sg.3G0002184p4/Sg.2G0001511a/Sg.8G0001361a/Sg.1G0001449a/Sg.8G0001361p2/Sg.9G0001389a/Sg.6G0003150b/Sg.7G0001779a/Sg.7G0002552p2/Sg.3G0002184a	17	CC
GO:0009645	GO:0009645	response to low light intensity stimulus	0.00343446	10/31157	5.32078e-06	0.000410291	0.000353474	Sg.9G0000263a/Sg.2G0001548a/Sg.7G0000967a/Sg.7G0002810b/Sg.6G0002328a/Sg.3G0001505p1	6	CC
GO:0009409	GO:0009409	response to cold	0.0303377	500/31157	7.19871e-06	0.000525884	0.00045306	Sg.5G0000018a/Sg.5G0000312a/Sg.1G0002961b/Sg.9G0000263a/Sg.6G0003427b/Sg.5G0002616a/Sg.2G0001543a/Sg.2G0001544a/Sg.2G0001548a/Sg.7G0000967a/Sg.7G0002522a/Sg.7G0002519a/Sg.9G0000833p1/Sg.1G0001541a/Sg.1G0001402a/Sg.7G0000865a/Sg.4G0000580a/Sg.4G0002569a/Sg.2G0001466a/Sg.2G0001478a/Sg.5G0000352a/Sg.5G0000387a/Sg.6G0000109a/Sg.6G0001841a/Sg.3G0001055a/Sg.7G0002810b/Sg.1G0000674a/Sg.9G0000833p2/Sg.3G…	53	CC
GO:0006457	GO:0006457	protein folding	0.0177447	234/31157	8.12474e-06	0.000563857	0.000485774	Sg.1G0000859a/Sg.9G0000376a/Sg.9G0000994a/Sg.1G0001243a/Sg.4G0001271a/Sg.2G0001478a/Sg.3G0003017a/Sg.9G0000293a/Sg.2G0000533t2/Sg.2G0000533a/Sg.2G0002517a/Sg.1G0002341a/Sg.9G0001536b/Sg.4G0002663a/Sg.5G0000800a/Sg.2G0000313a/Sg.4G0001930a/Sg.2G0000768a/Sg.7G0001211a/Sg.7G0001212a/Sg.1G0001169a/Sg.4G0000397a/Sg.7G0001142a/Sg.7G0001603a/Sg.7G0002129a/Sg.1G0001974a/Sg.6G0002494a/Sg.2G0002787a/Sg.3G0…	31	MF
GO:0000326	GO:0000326	protein storage vacuole	0.00515169	27/31157	1.00031e-05	0.00066116	0.000569603	Sg.1G0000019p1/Sg.7G0000962a/Sg.5G0001076a/Sg.1G0002025a/Sg.1G0000019p2/Sg.2G0000313a/Sg.7G0000962p1/Sg.7G0000962p2/Sg.1G0000019a	9	CC
GO:0004176	GO:0004176	ATP-dependent peptidase activity	0.00686892	49/31157	1.23333e-05	0.000778119	0.000670365	Sg.4G0001456a/Sg.7G0000157p1/Sg.7G0000157a/Sg.2G0001899a/Sg.8G0001276a/Sg.3G0002184p4/Sg.2G0001511a/Sg.3G0002025a/Sg.8G0001361p2/Sg.9G0001389a/Sg.6G0003150b/Sg.3G0002184a	12	MF
GO:0009416	GO:0009416	response to light stimulus	0.0171723	239/31157	3.2187e-05	0.001884	0.00162311	Sg.5G0000312a/Sg.6G0001965a/Sg.9G0000263a/Sg.2G0001544a/Sg.2G0001548a/Sg.7G0000967a/Sg.2G0001487a/Sg.4G0000466a/Sg.7G0002810b/Sg.7G0001993a/Sg.3G0000705p1/Sg.6G0002328a/Sg.8G0001182a/Sg.9G0001536b/Sg.1G0002782a/Sg.2G0000247a/Sg.6G0002361a/Sg.2G0001026a/Sg.3G0001505p1/Sg.2G0000792a/Sg.6G0003219b/Sg.1G0001156a/Sg.7G0000578a/Sg.9G0001432a/Sg.8G0001463a/Sg.8G0001672a/Sg.6G0003379b/Sg.6G0003382b/Sg.5G…	30	MF
GO:0031977	GO:0031977	thylakoid lumen	0.00744133	62/31157	3.25764e-05	0.001884	0.00162311	Sg.5G0000018a/Sg.3G0003144b/Sg.6G0001924a/Sg.3G0003224b/Sg.4G0001314a/Sg.7G0000865a/Sg.2G0001597a/Sg.8G0001254a/Sg.3G0003145b/Sg.3G0002624a/Sg.4G0002663a/Sg.5G0000053a/Sg.9G0001389a	13	BP
GO:0031408	GO:0031408	oxylipin biosynthetic process	0.0057241	40/31157	5.39107e-05	0.00299312	0.00257863	Sg.9G0000196a/Sg.3G0003262b/Sg.3G0003261b/Sg.4G0002380a/Sg.2G0001420a/Sg.7G0002601a/Sg.5G0000882a/Sg.5G0000885a/Sg.9G0000196p1/Sg.9G0000196p2	10	BP
GO:0006000	GO:0006000	fructose metabolic process	0.00343446	14/31157	6.25942e-05	0.00334157	0.00287883	Sg.2G0002932a/Sg.6G0001841a/Sg.7G0000553p1/Sg.6G0001839a/Sg.1G0001152a/Sg.7G0000553a	6	MF
GO:0009543	GO:0009543	chloroplast thylakoid lumen	0.00629651	49/31157	6.73571e-05	0.00346265	0.00298314	Sg.3G0003144b/Sg.6G0001924a/Sg.3G0003224b/Sg.4G0001314a/Sg.2G0001597a/Sg.8G0001254a/Sg.3G0003145b/Sg.3G0002624a/Sg.4G0002663a/Sg.5G0000053a/Sg.8G0001283a	11	MF
GO:0009624	GO:0009624	response to nematode	0.0108758	126/31157	7.74806e-05	0.00384082	0.00330894	Sg.5G0002613a/Sg.5G0002786p1/Sg.3G0001777a/Sg.6G0000056a/Sg.2G0000135a/Sg.5G0002786a/Sg.8G0001182a/Sg.5G0001646a/Sg.6G0001813a/Sg.4G0002696p1/Sg.4G0002696p2/Sg.7G0002299a/Sg.1G0001428a/Sg.6G0003211b/Sg.7G0000641a/Sg.6G0003153b/Sg.5G0002786p2/Sg.8G0001633a/Sg.8G0002027a	19	CC
GO:0071456	GO:0071456	cellular response to hypoxia	0.0177447	266/31157	9.88691e-05	0.00473208	0.00407678	Sg.5G0000312a/Sg.5G0000450a/Sg.1G0000328p1/Sg.2G0001196a/Sg.7G0001463p1/Sg.3G0000366a/Sg.4G0002722a/Sg.2G0001420a/Sg.7G0001463p2/Sg.4G0002331a/Sg.4G0000961a/Sg.3G0001381p1/Sg.1G0001026a/Sg.8G0001923a/Sg.8G0000312a/Sg.4G0001917a/Sg.9G0001697b/Sg.1G0000328p2/Sg.8G0000198a/Sg.8G0000432a/Sg.2G0001196p1/Sg.6G0003100b/Sg.6G0002409a/Sg.7G0001142a/Sg.3G0001141a/Sg.7G0001463p3/Sg.1G0000328t1/Sg.7G0001463p…	31	CC
GO:0009508	GO:0009508	plastid chromosome	0.00457928	28/31157	0.000108779	0.00503286	0.00433591	Sg.8G0001295a/Sg.6G0002982b/Sg.3G0002079a/Sg.2G0001267a/Sg.3G0000209p1/Sg.3G0000209p2/Sg.6G0003379b/Sg.6G0003382b	8	CC
GO:0042026	GO:0042026	protein refolding	0.0103034	121/31157	0.000141207	0.00632241	0.00544688	Sg.1G0000859a/Sg.9G0000376a/Sg.9G0000994a/Sg.3G0003017a/Sg.2G0000533t2/Sg.2G0000533a/Sg.2G0002517a/Sg.5G0000800a/Sg.9G0001702b/Sg.7G0001211a/Sg.7G0001212a/Sg.4G0000397a/Sg.7G0001603a/Sg.7G0002129a/Sg.1G0001974a/Sg.2G0002787a/Sg.3G0000011a/Sg.1G0002920a	18	BP
GO:0010206	GO:0010206	photosystem II repair	0.00400687	23/31157	0.000190399	0.00759268	0.00654125	Sg.3G0003144b/Sg.8G0001020a/Sg.8G0001254a/Sg.3G0003145b/Sg.3G0002624a/Sg.8G0001283a/Sg.9G0001389a	7	CC
GO:0000312	GO:0000312	plastid small ribosomal subunit	0.00286205	11/31157	0.000191458	0.00759268	0.00654125	Sg.3G0002977p1/Sg.3G0002977p2/Sg.3G0002977p3/Sg.3G0002977p4/Sg.6G0003125b	5	BP
GO:0016629	GO:0016629	12-oxophytodienoate reductase activity	0.00286205	11/31157	0.000191458	0.00759268	0.00654125	Sg.9G0000196a/Sg.5G0000882a/Sg.5G0000885a/Sg.9G0000196p1/Sg.9G0000196p2	5	CC
GO:0008240	GO:0008240	tripeptidyl-peptidase activity	0.00343446	17/31157	0.000222959	0.00859633	0.0074059	Sg.7G0001854a/Sg.1G0001306a/Sg.6G0001258a/Sg.7G0001273a/Sg.7G0002270a/Sg.7G0002073a	6	MF
GO:0080167	GO:0080167	response to karrikin	0.012593	171/31157	0.000242364	0.00909193	0.00783287	Sg.5G0000312a/Sg.6G0002976b/Sg.6G0002985b/Sg.6G0003242b/Sg.5G0002786p1/Sg.3G0001392a/Sg.7G0000154a/Sg.2G0000877a/Sg.5G0002786a/Sg.2G0000377a/Sg.6G0002328a/Sg.2G0001624a/Sg.3G0001392p1/Sg.2G0002700a/Sg.6G0002968b/Sg.8G0001971a/Sg.1G0001156a/Sg.7G0000027a/Sg.1G0001351a/Sg.8G0001540a/Sg.5G0002786p2/Sg.7G0002139a	22	MF
GO:0009753	GO:0009753	response to jasmonic acid	0.0120206	160/31157	0.000251825	0.00919824	0.00792447	Sg.7G0000962a/Sg.3G0003262b/Sg.3G0003261b/Sg.1G0001057a/Sg.5G0000186a/Sg.1G0002025a/Sg.4G0000466a/Sg.6G0000099a/Sg.7G0002601a/Sg.4G0001598p1/Sg.8G0001864a/Sg.5G0002162p1/Sg.5G0002162a/Sg.5G0000044a/Sg.8G0000198a/Sg.7G0000962p1/Sg.6G0000546a/Sg.5G0000574a/Sg.5G0002162p2/Sg.7G0000962p2/Sg.3G0001018a	21	BP
GO:0009505	GO:0009505	plant-type cell wall	0.0177447	283/31157	0.000301398	0.0107267	0.00924124	Sg.1G0002961b/Sg.9G0000171a/Sg.8G0000069a/Sg.2G0001207a/Sg.7G0000348a/Sg.1G0003025b/Sg.9G0000014a/Sg.6G0002154a/Sg.9G0000453a/Sg.4G0001860a/Sg.1G0001792a/Sg.1G0001790a/Sg.1G0000545a/Sg.1G0000543a/Sg.8G0001160p1/Sg.2G0002762a/Sg.1G0000543t1/Sg.2G0002741a/Sg.6G0002329a/Sg.8G0001348a/Sg.4G0000007a/Sg.4G0002476a/Sg.9G0001697b/Sg.4G0000315a/Sg.3G0001192a/Sg.8G0001556a/Sg.1G0001788a/Sg.3G0002203p1/Sg.8…	31	BP
GO:0009706	GO:0009706	chloroplast inner membrane	0.00858615	97/31157	0.000321234	0.0111468	0.0096032	Sg.4G0001456a/Sg.7G0002201a/Sg.3G0002080a/Sg.6G0003291b/Sg.2G0000875a/Sg.2G0001899a/Sg.6G0000111a/Sg.3G0002184p4/Sg.1G0001608a/Sg.7G0000805a/Sg.1G0001851a/Sg.8G0000333a/Sg.4G0000203a/Sg.6G0003264b/Sg.3G0002184a	15	MF
GO:0042644	GO:0042644	chloroplast nucleoid	0.00744133	79/31157	0.000426619	0.0140313	0.0120882	Sg.8G0001295a/Sg.6G0002982b/Sg.6G0003595b/Sg.3G0002079a/Sg.2G0001267a/Sg.2G0000120a/Sg.6G0002620a/Sg.7G0002587a/Sg.3G0000209p1/Sg.3G0001876a/Sg.3G0000209p2/Sg.6G0003379b/Sg.6G0003382b	13	BP
GO:0048366	GO:0048366	leaf development	0.0114482	155/31157	0.000437417	0.0140313	0.0120882	Sg.5G0000276p1/Sg.4G0001450a/Sg.3G0001377a/Sg.6G0003595b/Sg.9G0000833p1/Sg.4G0001308a/Sg.2G0000877a/Sg.1G0000674a/Sg.9G0000833p2/Sg.3G0000822p1/Sg.5G0002928b/Sg.9G0000335a/Sg.5G0001398a/Sg.3G0000822a/Sg.2G0001800p2/Sg.1G0000067a/Sg.6G0000913a/Sg.7G0000590a/Sg.1G0000825a/Sg.2G0001800p4	20	BP
GO:0004568	GO:0004568	chitinase activity	0.00343446	19/31157	0.000443637	0.0140313	0.0120882	Sg.1G0000984p2/Sg.2G0000293p2/Sg.5G0000574a/Sg.1G0001189a/Sg.1G0000984a/Sg.1G0000804a	6	CC
GO:0004185	GO:0004185	serine-type carboxypeptidase activity	0.00629651	60/31157	0.000449649	0.0140313	0.0120882	Sg.1G0001118p1/Sg.1G0001122a/Sg.1G0001122p1/Sg.2G0001462a/Sg.1G0001125p4/Sg.3G0003165b/Sg.1G0001122t1/Sg.7G0000816a/Sg.1G0002935a/Sg.6G0002604a/Sg.5G0002546a	11	CC
GO:0009664	GO:0009664	plant-type cell wall organization	0.00686892	70/31157	0.000478231	0.0140313	0.0120882	Sg.6G0003242b/Sg.2G0000022p2/Sg.3G0001790a/Sg.2G0001441a/Sg.6G0002329a/Sg.8G0001348a/Sg.2G0000998a/Sg.4G0000007a/Sg.6G0002449a/Sg.2G0000022a/Sg.7G0000542a/Sg.2G0000022p3	12	CC
GO:0009533	GO:0009533	chloroplast stromal thylakoid	0.00286205	13/31157	0.000485232	0.0140313	0.0120882	Sg.2G0000850a/Sg.8G0001020a/Sg.4G0002663a/Sg.4G0002442a/Sg.2G0000792a	5	CC
GO:0015120	GO:0015120	phosphoglycerate transmembrane transporter activity	0.00286205	13/31157	0.000485232	0.0140313	0.0120882	Sg.5G0002786p1/Sg.5G0002786a/Sg.2G0001145p1/Sg.6G0003581b/Sg.5G0002786p2	5	CC
GO:0015713	GO:0015713	phosphoglycerate transmembrane transport	0.00286205	13/31157	0.000485232	0.0140313	0.0120882	Sg.5G0002786p1/Sg.5G0002786a/Sg.2G0001145p1/Sg.6G0003581b/Sg.5G0002786p2	5	CC
GO:0009617	GO:0009617	response to bacterium	0.0114482	158/31157	0.000561347	0.015901	0.013699	Sg.6G0002985b/Sg.9G0000149a/Sg.5G0002613a/Sg.4G0002974a/Sg.3G0003262b/Sg.3G0003261b/Sg.5G0002337a/Sg.5G0000186a/Sg.3G0001058a/Sg.3G0000396a/Sg.3G0001903a/Sg.6G0001781a/Sg.2G0002517a/Sg.8G0000198a/Sg.7G0001211a/Sg.7G0001212a/Sg.1G0001189a/Sg.1G0002720a/Sg.7G0001097a/Sg.1G0002720p1	20	BP
GO:0009755	GO:0009755	hormone-mediated signaling pathway	0.00457928	36/31157	0.000709622	0.0192193	0.0165578	Sg.8G0002235a/Sg.1G0001118p6/Sg.1G0001118p8/Sg.8G0002225p2/Sg.1G0001121p1/Sg.1G0001118p4/Sg.8G0002225a/Sg.1G0001118p5	8	CC
GO:0003852	GO:0003852	2-isopropylmalate synthase activity	0.00286205	14/31157	0.000720031	0.0192193	0.0165578	Sg.1G0001255p2/Sg.3G0000121a/Sg.5G0001817a/Sg.1G0001255a/Sg.1G0001255p3	5	BP
GO:0006624	GO:0006624	vacuolar protein processing	0.00286205	14/31157	0.000720031	0.0192193	0.0165578	Sg.7G0000962a/Sg.5G0001076a/Sg.1G0002025a/Sg.7G0000962p1/Sg.7G0000962p2	5	MF
GO:0008422	GO:0008422	beta-glucosidase activity	0.0057241	54/31157	0.000744367	0.019494	0.0167945	Sg.6G0001980a/Sg.8G0001160p1/Sg.8G0000369a/Sg.1G0000984p2/Sg.3G0002818a/Sg.8G0001556a/Sg.4G0001818a/Sg.8G0001160p2/Sg.1G0000984a/Sg.1G0000804a	10	BP
GO:0051707	GO:0051707	response to other organism	0.00457928	37/31157	0.000861335	0.0221395	0.0190736	Sg.6G0001980a/Sg.1G0000328p1/Sg.3G0003262b/Sg.3G0003261b/Sg.3G0001903a/Sg.2G0000241a/Sg.1G0000328p2/Sg.1G0000328t1	8	MF
GO:0018119	GO:0018119	peptidyl-cysteine S-nitrosylation	0.00400687	29/31157	0.000901777	0.0227576	0.0196061	Sg.2G0001543a/Sg.6G0003595b/Sg.5G0000387a/Sg.8G0000462a/Sg.6G0000109a/Sg.5G0000053a/Sg.6G0001655a	7	BP
GO:0006267	GO:0006267	pre-replicative complex assembly involved in nuclear cell cycle DNA replication	0.00343446	22/31157	0.00105535	0.0256988	0.02214	Sg.6G0003391b/Sg.6G0002170a/Sg.6G0001635a/Sg.8G0000660a/Sg.5G0000215a/Sg.5G0002241a	6	CC
GO:0042555	GO:0042555	MCM complex	0.00343446	22/31157	0.00105535	0.0256988	0.02214	Sg.6G0003391b/Sg.6G0002170a/Sg.6G0001635a/Sg.8G0000660a/Sg.5G0000215a/Sg.5G0002241a	6	BP
GO:0009620	GO:0009620	response to fungus	0.00858615	109/31157	0.00112502	0.0269229	0.0231946	Sg.5G0002613a/Sg.5G0000492a/Sg.3G0003262b/Sg.3G0003261b/Sg.9G0000014a/Sg.7G0002601a/Sg.5G0000882a/Sg.4G0002476a/Sg.3G0001118a/Sg.6G0003114b/Sg.7G0000641a/Sg.5G0000885a/Sg.8G0001654a/Sg.8G0001633a/Sg.8G0002079a	15	BP
GO:0009625	GO:0009625	response to insect	0.0057241	57/31157	0.00115324	0.0271305	0.0233735	Sg.7G0001342a/Sg.8G0002471b/Sg.5G0001456a/Sg.3G0001903a/Sg.4G0002696p1/Sg.4G0002696p2/Sg.7G0002299a/Sg.5G0000044a/Sg.5G0002780p2/Sg.8G0000198a	10	BP
GO:0009414	GO:0009414	response to water deprivation	0.0211792	389/31157	0.00127088	0.0293996	0.0253283	Sg.5G0000276p1/Sg.6G0003396b/Sg.5G0002613a/Sg.5G0000450a/Sg.2G0001221a/Sg.7G0002522a/Sg.7G0002519a/Sg.3G0003262b/Sg.3G0003261b/Sg.8G0000235a/Sg.1G0000585a/Sg.4G0001619a/Sg.2G0001447a/Sg.2G0001427a/Sg.2G0001478a/Sg.3G0000053p2/Sg.8G0001261a/Sg.2G0000135a/Sg.9G0000291a/Sg.2G0002244a/Sg.7G0000778a/Sg.2G0001880a/Sg.3G0002175a/Sg.1G0000166a/Sg.6G0000708a/Sg.5G0000006a/Sg.3G0003251b/Sg.6G0002230a/Sg.8G…	37	BP
GO:0019252	GO:0019252	starch biosynthetic process	0.0057241	58/31157	0.00132453	0.0301384	0.0259649	Sg.3G0001468a/Sg.1G0001402a/Sg.8G0000443a/Sg.8G0002181p3/Sg.7G0000553p1/Sg.1G0001152a/Sg.3G0000698a/Sg.6G0000926a/Sg.7G0000553a/Sg.5G0002836a	10	BP
GO:0005982	GO:0005982	starch metabolic process	0.00343446	23/31157	0.00136063	0.0303417	0.02614	Sg.1G0001663a/Sg.4G0001000a/Sg.8G0000443a/Sg.6G0000649t1/Sg.2G0000277a/Sg.8G0001573a	6	BP
GO:0008283	GO:0008283	cell population proliferation	0.00400687	31/31157	0.00137718	0.0303417	0.02614	Sg.6G0003391b/Sg.6G0002170a/Sg.6G0001635a/Sg.8G0000660a/Sg.5G0000215a/Sg.5G0002241a/Sg.1G0000825a	7	BP
GO:0048544	GO:0048544	recognition of pollen	0.00629651	69/31157	0.00150913	0.0327294	0.028197	Sg.5G0000029a/Sg.5G0000080a/Sg.6G0001847a/Sg.8G0000602a/Sg.8G0000605a/Sg.5G0003036b/Sg.6G0000259a/Sg.5G0002456a/Sg.5G0000080p1/Sg.4G0001891t1/Sg.7G0000590a	11	BP
GO:0001666	GO:0001666	response to hypoxia	0.00515169	51/31157	0.00192655	0.0411392	0.0354422	Sg.5G0002613a/Sg.4G0001000a/Sg.7G0001463p1/Sg.3G0001903a/Sg.7G0001463p2/Sg.7G0001463p3/Sg.7G0001463p4/Sg.8G0001635a/Sg.8G0002095a	9	BP
GO:0009555	GO:0009555	pollen development	0.0165999	291/31157	0.00203477	0.0425388	0.0366481	Sg.3G0002053a/Sg.6G0003391b/Sg.6G0001845a/Sg.4G0001450a/Sg.6G0002170a/Sg.6G0001952a/Sg.1G0001339a/Sg.4G0002999a/Sg.3G0001652a/Sg.6G0002801b/Sg.6G0002062a/Sg.8G0001864a/Sg.6G0002768b/Sg.4G0002331a/Sg.8G0002476b/Sg.3G0000961a/Sg.3G0000960a/Sg.7G0000005a/Sg.4G0003005p1/Sg.2G0000511a/Sg.1G0001277a/Sg.5G0001398a/Sg.3G0001877a/Sg.2G0001800p2/Sg.3G0001141a/Sg.6G0003260b/Sg.3G0000065a/Sg.2G0001800p4/Sg.8…	29	BP
GO:0016298	GO:0016298	lipase activity	0.00457928	42/31157	0.00205339	0.0425388	0.0366481	Sg.7G0000135a/Sg.2G0001420a/Sg.2G0000394a/Sg.3G0001903a/Sg.7G0000039a/Sg.7G0000520a/Sg.4G0001130a/Sg.8G0001654a	8	BP
GO:0006949	GO:0006949	syncytium formation	0.00228964	11/31157	0.00236417	0.045576	0.0392646	Sg.6G0003242b/Sg.6G0002329a/Sg.8G0001348a/Sg.9G0001244a	4	CC
GO:0010205	GO:0010205	photoinhibition	0.00228964	11/31157	0.00236417	0.045576	0.0392646	Sg.5G0000018a/Sg.2G0001511a/Sg.4G0002442a/Sg.9G0001389a	4	CC
GO:0015714	GO:0015714	phosphoenolpyruvate transport	0.00228964	11/31157	0.00236417	0.045576	0.0392646	Sg.5G0002786p1/Sg.5G0002786a/Sg.6G0003581b/Sg.5G0002786p2	4	CC
GO:0030388	GO:0030388	fructose 1,6-bisphosphate metabolic process	0.00228964	11/31157	0.00236417	0.045576	0.0392646	Sg.2G0002932a/Sg.6G0001841a/Sg.6G0001839a/Sg.8G0000432a	4	CC
GO:0048256	GO:0048256	flap endonuclease activity	0.00228964	11/31157	0.00236417	0.045576	0.0392646	Sg.2G0002589a/Sg.1G0001339a/Sg.6G0001823a/Sg.6G0001824a	4	MF
GO:0007005	GO:0007005	mitochondrion organization	0.00400687	34/31157	0.00243243	0.0462495	0.0398449	Sg.9G0000155a/Sg.7G0002392p1/Sg.7G0002392a/Sg.3G0002025a/Sg.7G0000082a/Sg.7G0002129a/Sg.1G0000709a	7	BP
GO:0017108	GO:0017108	5'-flap endonuclease activity	0.00286205	18/31157	0.00255357	0.0478967	0.041264	Sg.2G0002589a/Sg.1G0001339a/Sg.1G0001284a/Sg.6G0001823a/Sg.6G0001824a	5	CC
GO:0000323	GO:0000323	lytic vacuole	0.00343446	26/31157	0.00268632	0.0497147	0.0428302	Sg.6G0003396b/Sg.7G0000962a/Sg.2G0001221a/Sg.1G0002025a/Sg.7G0000962p1/Sg.7G0000962p2	6	CC
GO:0010181	GO:0010181	FMN binding	0.00457928	44/31157	0.0027922	0.0509943	0.0439326	Sg.9G0000196a/Sg.5G0000882a/Sg.3G0001135a/Sg.5G0000885a/Sg.8G0001479a/Sg.9G0000196p1/Sg.8G0001671a/Sg.9G0000196p2	8	BP
GO:0015297	GO:0015297	antiporter activity	0.00801374	108/31157	0.00286415	0.0516291	0.0444795	Sg.5G0002786p1/Sg.6G0000049a/Sg.5G0002786a/Sg.6G0003372b/Sg.5G0001646a/Sg.6G0001813a/Sg.2G0000500a/Sg.1G0001277a/Sg.2G0001145p1/Sg.4G0000239a/Sg.6G0003581b/Sg.1G0001380a/Sg.5G0002786p2/Sg.6G0000435a	14	MF
GO:0022857	GO:0022857	transmembrane transporter activity	0.0194619	368/31157	0.00311362	0.0553524	0.0476872	Sg.5G0002786p1/Sg.3G0001750a/Sg.3G0001777a/Sg.6G0000049a/Sg.6G0000094t1/Sg.6G0000056a/Sg.8G0001263a/Sg.5G0002786a/Sg.4G0002999a/Sg.6G0000408a/Sg.6G0003469b/Sg.8G0001182a/Sg.5G0001646a/Sg.6G0001813a/Sg.4G0003367b/Sg.2G0000500a/Sg.1G0001277a/Sg.1G0002803a/Sg.7G0001280a/Sg.3G0002364a/Sg.2G0001145p1/Sg.6G0000238a/Sg.7G0002480a/Sg.4G0000239a/Sg.6G0003222b/Sg.6G0003581b/Sg.4G0001038a/Sg.1G0001380a/Sg.9…	34	MF
GO:0009567	GO:0009567	double fertilization forming a zygote and endosperm	0.00457928	45/31157	0.00323182	0.0553524	0.0476872	Sg.6G0000120a/Sg.8G0002476b/Sg.2G0001026a/Sg.5G0001398a/Sg.3G0001877a/Sg.2G0001800p2/Sg.3G0002203p1/Sg.2G0001800p4	8	MF
GO:0000727	GO:0000727	double-strand break repair via break-induced replication	0.00343446	27/31157	0.00329208	0.0553524	0.0476872	Sg.6G0003391b/Sg.6G0002170a/Sg.6G0001635a/Sg.8G0000660a/Sg.5G0000215a/Sg.5G0002241a	6	MF
GO:0003756	GO:0003756	protein disulfide isomerase activity	0.00343446	27/31157	0.00329208	0.0553524	0.0476872	Sg.9G0000171a/Sg.6G0003397b/Sg.2G0000313a/Sg.3G0002203p1/Sg.6G0003379b/Sg.6G0003382b	6	MF
GO:0009251	GO:0009251	glucan catabolic process	0.00228964	12/31157	0.00338974	0.0553524	0.0476872	Sg.8G0001160p1/Sg.8G0000369a/Sg.3G0002818a/Sg.8G0001160p2	4	BP
GO:0010109	GO:0010109	regulation of photosynthesis	0.00228964	12/31157	0.00338974	0.0553524	0.0476872	Sg.5G0002786p1/Sg.2G0000875a/Sg.5G0002786a/Sg.5G0002786p2	4	BP
GO:0032549	GO:0032549	ribonucleoside binding	0.00228964	12/31157	0.00338974	0.0553524	0.0476872	Sg.2G0000120a/Sg.2G0001695p1/Sg.9G0001634b/Sg.7G0002466a	4	BP
GO:0062091	GO:0062091	Ycf2/FtsHi complex	0.00228964	12/31157	0.00338974	0.0553524	0.0476872	Sg.4G0001456a/Sg.3G0002184p4/Sg.6G0003150b/Sg.3G0002184a	4	BP
GO:0009723	GO:0009723	response to ethylene	0.00973097	146/31157	0.0034443	0.0555894	0.0478914	Sg.8G0000059a/Sg.8G0002471b/Sg.7G0000962a/Sg.7G0001463p1/Sg.6G0002667a/Sg.7G0000934a/Sg.1G0002025a/Sg.3G0001202a/Sg.7G0001463p2/Sg.9G0001087a/Sg.7G0000962p1/Sg.9G0001251a/Sg.7G0000962p2/Sg.7G0000550a/Sg.7G0000548a/Sg.7G0001463p3/Sg.7G0001463p4	17	BP
