# Supplementary material for: Chromosome-scale genome sequence of Suaeda glauca sheds light on salt stress tolerance in halophytes
Source: Hortic Res. 2023 Aug 10;10(9):uhad161. doi: 10.1093/hr/uhad161 (PMC10506132; doi:10.1093/hr/uhad161)
Supplement: Web_Material_uhad161 [file web_material_uhad161.zip › Supplementary file 9.Time-cours_root_Up.xlsx]

## Sheet: Root-0.5h-up
	ID	Description	GeneRatio	BgRatio	pvalue	p.adjust	qvalue	geneID	Count	ONT
GO:0009414	GO:0009414	response to water deprivation	0.0392354	389/31157	3.54833e-10	3.51284e-07	3.29061e-07	Sg.7G0002262a/Sg.5G0000450a/Sg.4G0002246a/Sg.2G0000015p1/Sg.6G0002668a/Sg.7G0002519a/Sg.5G0000850a/Sg.1G0003023b/Sg.8G0002168a/Sg.6G0001054a/Sg.5G0002064a/Sg.4G0001148p1/Sg.5G0002060a/Sg.9G0000664a/Sg.9G0000664p3/Sg.1G0001761a/Sg.1G0000242p1/Sg.3G0000784a/Sg.2G0000656a/Sg.4G0001160a/Sg.1G0001834a/Sg.9G0001576b/Sg.3G0001013p2/Sg.4G0001174a/Sg.3G0001013p4/Sg.5G0001229a/Sg.7G0000413a/Sg.3G0001198a/S…	39	MF
GO:0009611	GO:0009611	response to wounding	0.028169	323/31157	2.02981e-06	0.00100475	0.000941189	Sg.4G0002716a/Sg.9G0000833p1/Sg.7G0001437a/Sg.5G0000186a/Sg.9G0000833p2/Sg.3G0000822p1/Sg.4G0001598p1/Sg.3G0001896a/Sg.8G0001864a/Sg.4G0002048p1/Sg.2G0000642a/Sg.2G0001580a/Sg.5G0000882a/Sg.5G0002921b/Sg.8G0001917a/Sg.5G0001229a/Sg.2G0001076a/Sg.3G0002294t1/Sg.3G0000822a/Sg.5G0002071a/Sg.5G0000325a/Sg.9G0000550a/Sg.2G0001851a/Sg.1G0002293a/Sg.5G0002924b/Sg.8G0001677a/Sg.8G0001696a/Sg.5G0001989a	28	BP
GO:0009408	GO:0009408	response to heat	0.028169	353/31157	1.09539e-05	0.00318714	0.00298551	Sg.5G0000450a/Sg.1G0001243a/Sg.7G0002519a/Sg.1G0003023b/Sg.4G0001271a/Sg.4G0001623a/Sg.5G0001117a/Sg.7G0001211p1/Sg.2G0001773a/Sg.6G0002344a/Sg.2G0000605a/Sg.3G0001854a/Sg.8G0001917a/Sg.2G0001380a/Sg.8G0001149a/Sg.6G0000460a/Sg.7G0001212a/Sg.7G0001172a/Sg.7G0001142a/Sg.2G0001319a/Sg.5G0000566a/Sg.8G0000419a/Sg.7G0001211t1/Sg.2G0002789a/Sg.2G0002790a/Sg.3G0002332p8/Sg.3G0002332p11/Sg.7G0000451a	28	BP
GO:0045549	GO:0045549	9-cis-epoxycarotenoid dioxygenase activity	0.00503018	11/31157	1.28773e-05	0.00318714	0.00298551	Sg.5G0002064a/Sg.5G0002060a/Sg.3G0000784a/Sg.2G0001038a/Sg.3G0000784p1	5	BP
GO:0071456	GO:0071456	cellular response to hypoxia	0.0231388	266/31157	1.68462e-05	0.00333555	0.00312453	Sg.5G0000450a/Sg.3G0001423a/Sg.3G0001308a/Sg.5G0000706a/Sg.5G0000688a/Sg.7G0001437a/Sg.7G0000846a/Sg.2G0001601a/Sg.2G0001277a/Sg.7G0001768p3/Sg.3G0001896a/Sg.6G0002344a/Sg.6G0000746a/Sg.5G0001229a/Sg.6G0003698b/Sg.5G0000812a/Sg.6G0003576b/Sg.4G0002640a/Sg.5G0000325a/Sg.7G0001172a/Sg.7G0001142a/Sg.3G0001136a/Sg.1G0001927a	23	BP
GO:0010436	GO:0010436	carotenoid dioxygenase activity	0.00503018	13/31157	3.40087e-05	0.0048098	0.00450551	Sg.5G0002064a/Sg.5G0002060a/Sg.3G0000784a/Sg.2G0001038a/Sg.3G0000784p1	5	BP
GO:0016121	GO:0016121	carotene catabolic process	0.00503018	13/31157	3.40087e-05	0.0048098	0.00450551	Sg.5G0002064a/Sg.5G0002060a/Sg.3G0000784a/Sg.2G0001038a/Sg.3G0000784p1	5	CC
GO:0000976	GO:0000976	transcription regulatory region sequence-specific DNA binding	0.0321932	474/31157	6.59775e-05	0.00733308	0.00686916	Sg.6G0002211a/Sg.4G0002226a/Sg.4G0002225a/Sg.8G0000888a/Sg.3G0001308a/Sg.4G0001560a/Sg.5G0002405a/Sg.5G0002287a/Sg.4G0001569a/Sg.5G0000725a/Sg.5G0002622p1/Sg.7G0002605a/Sg.6G0000425a/Sg.4G0001729a/Sg.3G0001896a/Sg.2G0000529a/Sg.4G0002677a/Sg.2G0001046a/Sg.2G0000755a/Sg.2G0000731a/Sg.5G0000048a/Sg.6G0002466a/Sg.1G0000975a/Sg.7G0001172a/Sg.6G0000961a/Sg.6G0000907a/Sg.7G0000660a/Sg.6G0000619a/Sg.6G0…	32	BP
GO:2000022	GO:2000022	regulation of jasmonic acid mediated signaling pathway	0.00804829	44/31157	6.66644e-05	0.00733308	0.00686916	Sg.3G0001903a/Sg.5G0002921b/Sg.5G0002071a/Sg.1G0002293a/Sg.7G0000712a/Sg.5G0002924b/Sg.8G0001677a/Sg.5G0001989a	8	CC
GO:0009409	GO:0009409	response to cold	0.0331992	500/31157	7.8824e-05	0.00780358	0.00730989	Sg.2G0001686a/Sg.7G0002519a/Sg.4G0001560a/Sg.8G0002168a/Sg.9G0000833p1/Sg.6G0001417a/Sg.2G0002012a/Sg.6G0003341b/Sg.9G0000833p2/Sg.3G0000822p1/Sg.7G0001768p3/Sg.1G0001761a/Sg.1G0000242p1/Sg.3G0001952a/Sg.8G0001864a/Sg.2G0000642a/Sg.4G0001160a/Sg.9G0000410a/Sg.4G0001174a/Sg.5G0001229a/Sg.7G0000413a/Sg.6G0002904b/Sg.3G0000822a/Sg.2G0001380a/Sg.6G0001618a/Sg.9G0000550a/Sg.2G0001319a/Sg.5G0000566a/Sg…	33	CC
GO:0051082	GO:0051082	unfolded protein binding	0.0160966	172/31157	0.000134312	0.0111949	0.0104866	Sg.1G0001243a/Sg.4G0001271a/Sg.7G0001211p1/Sg.6G0002344a/Sg.2G0000605a/Sg.3G0001854a/Sg.9G0001061a/Sg.8G0001149a/Sg.7G0001212a/Sg.1G0001169a/Sg.7G0001142a/Sg.4G0001120a/Sg.7G0001211t1/Sg.2G0002789a/Sg.2G0002790a/Sg.7G0000451a	16	CC
GO:0004143	GO:0004143	diacylglycerol kinase activity	0.00503018	17/31157	0.000147004	0.0111949	0.0104866	Sg.9G0000833p1/Sg.9G0000833p2/Sg.6G0002394a/Sg.3G0000822p1/Sg.3G0000822a	5	CC
GO:0007205	GO:0007205	protein kinase C-activating G protein-coupled receptor signaling pathway	0.00503018	17/31157	0.000147004	0.0111949	0.0104866	Sg.9G0000833p1/Sg.9G0000833p2/Sg.6G0002394a/Sg.3G0000822p1/Sg.3G0000822a	5	MF
GO:0045893	GO:0045893	positive regulation of transcription, DNA-templated	0.0311871	484/31157	0.000217502	0.0153805	0.0144074	Sg.5G0000236a/Sg.5G0000450a/Sg.4G0002225a/Sg.3G0000014a/Sg.4G0002955a/Sg.4G0001560a/Sg.1G0002166a/Sg.3G0000113a/Sg.1G0001332a/Sg.7G0002605a/Sg.5G0000548a/Sg.3G0002330a/Sg.6G0000425a/Sg.3G0002330p2/Sg.3G0002036a/Sg.2G0000656a/Sg.2G0000529a/Sg.1G0002347a/Sg.3G0002747a/Sg.3G0000597a/Sg.1G0000432p1/Sg.3G0001198a/Sg.5G0002638a/Sg.5G0002934b/Sg.7G0001172a/Sg.9G0001252a/Sg.7G0001596a/Sg.7G0000660a/Sg.6G…	31	MF
GO:0010411	GO:0010411	xyloglucan metabolic process	0.00704225	41/31157	0.000286882	0.0186247	0.0174465	Sg.1G0003075b/Sg.7G0002230a/Sg.7G0002227a/Sg.7G0002229a/Sg.7G0002230t1/Sg.7G0002229t1/Sg.1G0002454a	7	BP
GO:0006970	GO:0006970	response to osmotic stress	0.0160966	185/31157	0.000309508	0.0186247	0.0174465	Sg.1G0001102a/Sg.2G0001773a/Sg.4G0001148p1/Sg.9G0000664a/Sg.9G0000664p3/Sg.1G0001761a/Sg.3G0000784a/Sg.2G0001580a/Sg.8G0001917a/Sg.2G0001380a/Sg.3G0000784p1/Sg.9G0000550a/Sg.2G0001319a/Sg.6G0003516b/Sg.1G0000148p1/Sg.6G0002521a	16	BP
GO:0016762	GO:0016762	xyloglucan:xyloglucosyl transferase activity	0.00603622	30/31157	0.000319819	0.0186247	0.0174465	Sg.1G0003075b/Sg.7G0002230a/Sg.7G0002227a/Sg.7G0002229a/Sg.7G0002230t1/Sg.7G0002229t1	6	MF
GO:0005509	GO:0005509	calcium ion binding	0.0211268	292/31157	0.000497765	0.0272199	0.0254979	Sg.9G0000208a/Sg.9G0000570p1/Sg.7G0002519a/Sg.8G0000226a/Sg.5G0002884b/Sg.4G0002732a/Sg.7G0001437a/Sg.2G0001277a/Sg.7G0002638a/Sg.5G0002492a/Sg.6G0002394a/Sg.3G0003312b/Sg.2G0000359a/Sg.4G0001163a/Sg.3G0002832a/Sg.9G0000570p2/Sg.7G0001695a/Sg.1G0001169a/Sg.2G0000051a/Sg.3G0001136a/Sg.5G0000566a	21	MF
GO:0009688	GO:0009688	abscisic acid biosynthetic process	0.00503018	22/31157	0.000547916	0.0272199	0.0254979	Sg.1G0003023b/Sg.5G0002064a/Sg.5G0002060a/Sg.3G0000784a/Sg.3G0000784p1	5	BP
GO:0015114	GO:0015114	phosphate ion transmembrane transporter activity	0.00603622	33/31157	0.000549898	0.0272199	0.0254979	Sg.1G0000640a/Sg.4G0002765a/Sg.1G0000640p2/Sg.1G0000640p4/Sg.1G0000640p6/Sg.1G0000640p7	6	BP
GO:0016758	GO:0016758	transferase activity, transferring hexosyl groups	0.00402414	13/31157	0.000584618	0.0275606	0.025817	Sg.2G0002939b/Sg.4G0001729a/Sg.3G0002031a/Sg.1G0002454a	4	MF
GO:0034605	GO:0034605	cellular response to heat	0.00804829	60/31157	0.000614183	0.0276382	0.0258897	Sg.6G0002001a/Sg.1G0001243a/Sg.6G0000460a/Sg.6G0001157a/Sg.3G0001784p2/Sg.7G0001172a/Sg.8G0000419a/Sg.6G0001009a	8	CC
GO:0042546	GO:0042546	cell wall biogenesis	0.00704225	47/31157	0.000679928	0.0292665	0.0274149	Sg.1G0003075b/Sg.7G0002230a/Sg.7G0002227a/Sg.7G0002229a/Sg.7G0002230t1/Sg.7G0002229t1/Sg.5G0000881a	7	BP
GO:0005227	GO:0005227	calcium activated cation channel activity	0.00402414	14/31157	0.000797861	0.0329118	0.0308296	Sg.9G0000225a/Sg.5G0002163a/Sg.5G0000003a/Sg.5G0001689a	4	MF
GO:0009505	GO:0009505	plant-type cell wall	0.0201207	283/31157	0.000831727	0.0329364	0.0308527	Sg.3G0003155b/Sg.1G0003075b/Sg.4G0001371a/Sg.2G0000031a/Sg.9G0000453a/Sg.1G0001792a/Sg.1G0002834a/Sg.2G0000423a/Sg.9G0000424a/Sg.2G0002903a/Sg.1G0001534p1/Sg.2G0000468a/Sg.2G0000468t2/Sg.4G0002452a/Sg.1G0000774a/Sg.2G0000468t1/Sg.2G0000038a/Sg.6G0003502b/Sg.5G0000129a/Sg.6G0001010a	20	BP
GO:0051259	GO:0051259	protein complex oligomerization	0.00402414	16/31157	0.00137866	0.0517966	0.0485197	Sg.4G0001271a/Sg.6G0002344a/Sg.7G0001142a/Sg.7G0000451a	4	CC
GO:0010029	GO:0010029	regulation of seed germination	0.00704225	53/31157	0.00141263	0.0517966	0.0485197	Sg.5G0000419a/Sg.1G0001066a/Sg.6G0002725a/Sg.4G0002638a/Sg.9G0001401a/Sg.6G0002521a/Sg.8G0002104a	7	CC

## Sheet: Root-2h-up
	ID	Description	GeneRatio	BgRatio	pvalue	p.adjust	qvalue	geneID	Count	ONT
GO:0009611	GO:0009611	response to wounding	0.0298895	323/31157	1.14613e-10	1.43152e-07	1.31745e-07	Sg.4G0002712a/Sg.4G0002716a/Sg.5G0000656a/Sg.9G0000833p1/Sg.7G0001437a/Sg.6G0001952a/Sg.5G0001427a/Sg.5G0000376a/Sg.4G0002703a/Sg.8G0001523a/Sg.5G0002475a/Sg.5G0002477a/Sg.9G0000833p2/Sg.3G0000822p1/Sg.6G0002068a/Sg.6G0002066a/Sg.2G0003054b/Sg.3G0001896a/Sg.4G0002703t1/Sg.4G0001105p1/Sg.2G0000642a/Sg.6G0000759a/Sg.5G0000882a/Sg.5G0002921b/Sg.3G0000656a/Sg.4G0003314b/Sg.4G0002703p1/Sg.4G0002696a/S…	46	BP
GO:0009505	GO:0009505	plant-type cell wall	0.0253411	283/31157	7.48139e-09	4.67213e-06	4.29983e-06	Sg.3G0003155b/Sg.1G0003075b/Sg.4G0001418a/Sg.2G0000031a/Sg.9G0000453a/Sg.1G0001810a/Sg.5G0000351a/Sg.2G0002751a/Sg.8G0001523a/Sg.1G0002834a/Sg.7G0002361a/Sg.3G0002793a/Sg.6G0003056b/Sg.5G0001006a/Sg.8G0001312a/Sg.7G0002281a/Sg.9G0000424a/Sg.2G0002903a/Sg.5G0002515a/Sg.1G0001534p1/Sg.2G0000468a/Sg.8G0000251a/Sg.8G0000271a/Sg.4G0002452a/Sg.1G0000774a/Sg.1G0000775a/Sg.1G0001893a/Sg.2G0000468t1/Sg.5G…	39	MF
GO:0045549	GO:0045549	9-cis-epoxycarotenoid dioxygenase activity	0.00454841	11/31157	1.96029e-07	8.16134e-05	7.51101e-05	Sg.5G0002064a/Sg.5G0002060a/Sg.2G0002244a/Sg.7G0000778a/Sg.3G0000784a/Sg.2G0001038a/Sg.3G0000784p1	7	BP
GO:0010436	GO:0010436	carotenoid dioxygenase activity	0.00454841	13/31157	9.33769e-07	0.000233255	0.000214669	Sg.5G0002064a/Sg.5G0002060a/Sg.2G0002244a/Sg.7G0000778a/Sg.3G0000784a/Sg.2G0001038a/Sg.3G0000784p1	7	MF
GO:0016121	GO:0016121	carotene catabolic process	0.00454841	13/31157	9.33769e-07	0.000233255	0.000214669	Sg.5G0002064a/Sg.5G0002060a/Sg.2G0002244a/Sg.7G0000778a/Sg.3G0000784a/Sg.2G0001038a/Sg.3G0000784p1	7	BP
GO:0020037	GO:0020037	heme binding	0.0298895	446/31157	2.26987e-06	0.00047251	0.000434859	Sg.8G0001486a/Sg.2G0001121a/Sg.9G0000367a/Sg.3G0001622a/Sg.9G0000453a/Sg.6G0001952a/Sg.5G0002270a/Sg.4G0001193a/Sg.5G0000351a/Sg.2G0002751a/Sg.8G0001523a/Sg.5G0002020p1/Sg.6G0000720a/Sg.4G0002336a/Sg.3G0000708t1/Sg.3G0001906a/Sg.6G0003055b/Sg.3G0000712a/Sg.2G0000553a/Sg.2G0000660a/Sg.8G0001363a/Sg.3G0001682a/Sg.2G0001639a/Sg.8G0000134a/Sg.3G0000963a/Sg.3G0000962a/Sg.5G0002515a/Sg.8G0000251a/Sg.8G…	46	BP
GO:0009845	GO:0009845	seed germination	0.0136452	139/31157	4.84782e-06	0.00086499	0.000796064	Sg.2G0001686a/Sg.2G0002669a/Sg.6G0003018b/Sg.5G0000516a/Sg.5G0000517a/Sg.2G0001215a/Sg.2G0002939b/Sg.5G0000639a/Sg.6G0000175a/Sg.5G0000516p1/Sg.2G0001767a/Sg.5G0002448a/Sg.6G0002554a/Sg.6G0002557a/Sg.5G0002523a/Sg.8G0001917a/Sg.6G0002366a/Sg.5G0000516p2/Sg.4G0002638a/Sg.5G0002523p1/Sg.1G0000800a	21	BP
GO:0004866	GO:0004866	endopeptidase inhibitor activity	0.00389864	13/31157	1.82781e-05	0.00258697	0.00238082	Sg.4G0002703a/Sg.4G0002703t1/Sg.4G0002703p1/Sg.4G0002696a/Sg.7G0002299a/Sg.7G0002299p2	6	BP
GO:0099503	GO:0099503	secretory vesicle	0.0181936	238/31157	2.024e-05	0.00258697	0.00238082	Sg.1G0000859a/Sg.2G0001328a/Sg.9G0000220a/Sg.1G0003075b/Sg.3G0001287a/Sg.2G0001478a/Sg.9G0000139a/Sg.4G0002703a/Sg.4G0002704a/Sg.7G0000794a/Sg.7G0000993a/Sg.4G0002703t1/Sg.6G0000746a/Sg.8G0001312a/Sg.2G0001654a/Sg.4G0002703p1/Sg.4G0002696a/Sg.5G0001868a/Sg.7G0002299a/Sg.6G0002227a/Sg.2G0001387a/Sg.7G0001602a/Sg.3G0002203p1/Sg.8G0000525a/Sg.7G0002113a/Sg.7G0002299p2/Sg.4G0001479a/Sg.4G0003346b	28	CC
GO:0009409	GO:0009409	response to cold	0.0305393	500/31157	2.07123e-05	0.00258697	0.00238082	Sg.2G0001686a/Sg.9G0000228a/Sg.7G0002256a/Sg.3G0003219b/Sg.7G0002519a/Sg.8G0002168a/Sg.8G0001376a/Sg.9G0000833p1/Sg.7G0000876a/Sg.2G0001478a/Sg.6G0000359a/Sg.2G0002012a/Sg.6G0003341b/Sg.1G0000704a/Sg.7G0002843b/Sg.9G0000833p2/Sg.3G0000822p1/Sg.7G0000876p1/Sg.7G0001768p3/Sg.1G0001761a/Sg.3G0001971a/Sg.1G0000242p1/Sg.3G0001952a/Sg.2G0000642a/Sg.8G0001202a/Sg.4G0001160a/Sg.5G0002515a/Sg.4G0000580p1/…	47	CC
GO:0009414	GO:0009414	response to water deprivation	0.0253411	389/31157	2.47571e-05	0.00281106	0.00258706	Sg.1G0003047b/Sg.7G0002262a/Sg.5G0000450a/Sg.4G0002246a/Sg.2G0000015p1/Sg.6G0002668a/Sg.7G0002519a/Sg.5G0000850a/Sg.1G0003023b/Sg.8G0002168a/Sg.8G0002117a/Sg.6G0001054a/Sg.1G0001626a/Sg.2G0001478a/Sg.5G0002064a/Sg.5G0002060a/Sg.2G0002244a/Sg.7G0000778a/Sg.1G0001761a/Sg.1G0000242p1/Sg.3G0000784a/Sg.2G0000656a/Sg.4G0001160a/Sg.1G0001834a/Sg.5G0001229a/Sg.8G0000272a/Sg.4G0002429a/Sg.7G0000413a/Sg.6G…	39	CC
GO:0009695	GO:0009695	jasmonic acid biosynthetic process	0.0071475	52/31157	3.82803e-05	0.00398434	0.00366685	Sg.5G0000516a/Sg.5G0000517a/Sg.4G0002562a/Sg.5G0000516p1/Sg.7G0000983a/Sg.9G0000423a/Sg.5G0000882a/Sg.2G0001076a/Sg.5G0000516p2/Sg.2G0001851a/Sg.8G0001696a	11	CC
GO:0009624	GO:0009624	response to nematode	0.0116959	126/31157	4.84512e-05	0.00465504	0.0042841	Sg.6G0002196a/Sg.6G0002211a/Sg.5G0002786p1/Sg.4G0002957a/Sg.5G0001195a/Sg.2G0001773a/Sg.4G0002703a/Sg.5G0002786a/Sg.1G0000451a/Sg.4G0002703t1/Sg.3G0000999a/Sg.4G0002703p1/Sg.4G0002696a/Sg.2G0000598t1/Sg.7G0002299a/Sg.4G0003181b/Sg.4G0003175b/Sg.7G0002299p2	18	CC
GO:0016791	GO:0016791	phosphatase activity	0.0071475	54/31157	5.54047e-05	0.00472573	0.00434917	Sg.3G0002046a/Sg.4G0001407a/Sg.9G0001285a/Sg.9G0001287a/Sg.3G0000838a/Sg.7G0000401a/Sg.9G0000303a/Sg.6G0002219a/Sg.3G0002360a/Sg.7G0000413a/Sg.5G0000566a	11	MF
GO:0071456	GO:0071456	cellular response to hypoxia	0.0188434	266/31157	5.96641e-05	0.00472573	0.00434917	Sg.5G0000450a/Sg.9G0001285a/Sg.3G0001423a/Sg.3G0001308a/Sg.5G0000706a/Sg.7G0001437a/Sg.2G0001601a/Sg.4G0001744p1/Sg.4G0000436a/Sg.3G0002212a/Sg.7G0002843b/Sg.7G0001768p3/Sg.1G0001710a/Sg.3G0001896a/Sg.6G0000746a/Sg.4G0003309b/Sg.3G0003111b/Sg.5G0001229a/Sg.6G0003698b/Sg.4G0001982a/Sg.6G0002227a/Sg.6G0000458a/Sg.6G0003576b/Sg.5G0000325a/Sg.7G0001172a/Sg.3G0001136a/Sg.4G0003285b/Sg.4G0001744a/Sg.8G…	29	CC
GO:0010030	GO:0010030	positive regulation of seed germination	0.00584795	37/31157	6.05378e-05	0.00472573	0.00434917	Sg.4G0001418a/Sg.1G0001313a/Sg.8G0001524a/Sg.6G0002587p1/Sg.5G0002474a/Sg.6G0002587p4/Sg.6G0002587p2/Sg.6G0003554b/Sg.6G0003523b	9	MF
GO:0006979	GO:0006979	response to oxidative stress	0.0253411	415/31157	0.000101337	0.00744533	0.00685205	Sg.8G0001486a/Sg.2G0000015p1/Sg.9G0000367a/Sg.6G0002668a/Sg.3G0000840a/Sg.3G0000847a/Sg.9G0000453a/Sg.7G0000880a/Sg.5G0000351a/Sg.6G0000132a/Sg.6G0003341b/Sg.2G0002751a/Sg.2G0001767a/Sg.7G0000887t1/Sg.7G0000887t2/Sg.7G0000880p1/Sg.1G0000242p1/Sg.6G0000759a/Sg.8G0000134a/Sg.1G0001023a/Sg.5G0002515a/Sg.4G0003314b/Sg.2G0000428a/Sg.5G0001229a/Sg.8G0000251a/Sg.8G0000271a/Sg.6G0002230a/Sg.7G0000259a/Sg…	39	MF
GO:0080167	GO:0080167	response to karrikin	0.0136452	171/31157	0.000114126	0.00791907	0.00728804	Sg.7G0000491a/Sg.7G0000487a/Sg.5G0002786p1/Sg.4G0001385a/Sg.1G0001626a/Sg.4G0001668a/Sg.1G0000679a/Sg.8G0001523a/Sg.5G0002786a/Sg.9G0000303a/Sg.6G0002318a/Sg.7G0001768p3/Sg.3G0001990a/Sg.4G0002917a/Sg.2G0001639a/Sg.3G0000999a/Sg.2G0000208a/Sg.2G0001940a/Sg.7G0000048a/Sg.7G0000712a/Sg.1G0000316a	21	BP
GO:0005509	GO:0005509	calcium ion binding	0.0194932	292/31157	0.000132306	0.00869737	0.00800432	Sg.6G0003018b/Sg.9G0000208a/Sg.9G0000570p1/Sg.3G0001371a/Sg.3G0001375a/Sg.3G0001422a/Sg.7G0002519a/Sg.8G0000226a/Sg.5G0002884b/Sg.7G0001437a/Sg.5G0000722a/Sg.7G0002638a/Sg.8G0001503a/Sg.5G0002492a/Sg.6G0002394a/Sg.2G0000359a/Sg.6G0000779a/Sg.4G0000348a/Sg.9G0001577b/Sg.3G0002832a/Sg.9G0000570p2/Sg.8G0000195a/Sg.7G0001695a/Sg.6G0000540a/Sg.5G0000600a/Sg.1G0001169a/Sg.2G0000051a/Sg.3G0001136a/Sg.5G…	30	BP
GO:1901430	GO:1901430	positive regulation of syringal lignin biosynthetic process	0.00389864	18/31157	0.000159696	0.00997301	0.00917831	Sg.8G0001486a/Sg.8G0000134a/Sg.7G0000617a/Sg.7G0000616a/Sg.9G0001409a/Sg.9G0001404a	6	MF
GO:0009625	GO:0009625	response to insect	0.00649773	57/31157	0.000433496	0.0257827	0.0237282	Sg.4G0002703a/Sg.4G0002704a/Sg.3G0001903a/Sg.4G0002703t1/Sg.2G0001654a/Sg.4G0002703p1/Sg.4G0002696a/Sg.7G0002299a/Sg.9G0000521a/Sg.7G0002299p2	10	MF
GO:0003951	GO:0003951	NAD+ kinase activity	0.00454841	31/31157	0.000653834	0.035506	0.0326767	Sg.9G0000833p1/Sg.9G0000833p2/Sg.6G0002394a/Sg.3G0000822p1/Sg.5G0002523a/Sg.3G0000822a/Sg.5G0002523p1	7	CC
GO:0012501	GO:0012501	programmed cell death	0.00454841	31/31157	0.000653834	0.035506	0.0326767	Sg.4G0001319a/Sg.4G0002703a/Sg.4G0002703t1/Sg.4G0002703p1/Sg.4G0002696a/Sg.7G0002299a/Sg.7G0002299p2	7	CC
GO:0004143	GO:0004143	diacylglycerol kinase activity	0.00324886	17/31157	0.00109754	0.0498932	0.0459175	Sg.9G0000833p1/Sg.9G0000833p2/Sg.6G0002394a/Sg.3G0000822p1/Sg.3G0000822a	5	BP
GO:0007205	GO:0007205	protein kinase C-activating G protein-coupled receptor signaling pathway	0.00324886	17/31157	0.00109754	0.0498932	0.0459175	Sg.9G0000833p1/Sg.9G0000833p2/Sg.6G0002394a/Sg.3G0000822p1/Sg.3G0000822a	5	BP
GO:0009643	GO:0009643	photosynthetic acclimation	0.00324886	17/31157	0.00109754	0.0498932	0.0459175	Sg.6G0002056a/Sg.5G0002786p1/Sg.5G0002786a/Sg.3G0000999a/Sg.5G0000615a	5	CC
GO:0080131	GO:0080131	hydroxyjasmonate sulfotransferase activity	0.00324886	17/31157	0.00109754	0.0498932	0.0459175	Sg.8G0002407b/Sg.7G0002436t1/Sg.7G0002459a/Sg.7G0002453a/Sg.7G0002436t2	5	BP
GO:0002238	GO:0002238	response to molecule of fungal origin	0.00389864	25/31157	0.00113167	0.0498932	0.0459175	Sg.4G0002703a/Sg.4G0002703t1/Sg.4G0002703p1/Sg.4G0002696a/Sg.7G0002299a/Sg.7G0002299p2	6	MF
GO:0009809	GO:0009809	lignin biosynthetic process	0.00779727	87/31157	0.00115845	0.0498932	0.0459175	Sg.8G0001486a/Sg.4G0001605a/Sg.3G0001971a/Sg.8G0000134a/Sg.6G0002904b/Sg.4G0001605p1/Sg.7G0000617a/Sg.7G0000616a/Sg.9G0001409a/Sg.9G0001404a/Sg.6G0002836b/Sg.1G0000797a	12	CC
GO:2000022	GO:2000022	regulation of jasmonic acid mediated signaling pathway	0.00519818	44/31157	0.00125735	0.0523478	0.0481765	Sg.3G0001903a/Sg.5G0002921b/Sg.4G0003354b/Sg.5G0002071a/Sg.7G0000712a/Sg.5G0002924b/Sg.8G0001677a/Sg.5G0001989a	8	BP
GO:0005506	GO:0005506	iron ion binding	0.0194932	335/31157	0.00130966	0.0527666	0.0485619	Sg.2G0001121a/Sg.1G0001248a/Sg.3G0001622a/Sg.6G0001952a/Sg.5G0002270a/Sg.4G0001193a/Sg.4G0000414a/Sg.8G0001523a/Sg.6G0000720a/Sg.4G0002336a/Sg.3G0000708t1/Sg.3G0001906a/Sg.3G0000712a/Sg.2G0000553a/Sg.8G0001363a/Sg.3G0001682a/Sg.2G0001639a/Sg.3G0000963a/Sg.3G0000962a/Sg.4G0002460a/Sg.6G0002740a/Sg.2G0001164p1/Sg.3G0003045a/Sg.2G0001164a/Sg.2G0001851a/Sg.3G0001102a/Sg.8G0001587a/Sg.6G0000443a/Sg.7G…	30	MF
GO:0000978	GO:0000978	RNA polymerase II cis-regulatory region sequence-specific DNA binding	0.0071475	77/31157	0.00137096	0.0535102	0.0492463	Sg.7G0000423a/Sg.6G0001917a/Sg.4G0002733a/Sg.4G0000757a/Sg.4G0001623a/Sg.4G0001569a/Sg.4G0003399b/Sg.7G0001172a/Sg.8G0000419a/Sg.6G0003440b/Sg.7G0000328a	11	BP

## Sheet: Root-4h-up
	ID	Description	GeneRatio	BgRatio	pvalue	p.adjust	qvalue	geneID	Count	ONT
GO:0099503	GO:0099503	secretory vesicle	0.0241245	238/31157	1.66998e-08	1.78521e-05	1.66471e-05	Sg.2G0001328a/Sg.9G0000220a/Sg.4G0002151a/Sg.1G0003075b/Sg.3G0001381a/Sg.8G0002135a/Sg.5G0002408a/Sg.3G0001729a/Sg.2G0001629a/Sg.9G0000139a/Sg.3G0001599a/Sg.4G0002703a/Sg.4G0002704a/Sg.7G0000794a/Sg.3G0001977a/Sg.4G0002703t1/Sg.8G0001312a/Sg.1G0003038b/Sg.4G0000958a/Sg.2G0001654a/Sg.4G0002703p1/Sg.4G0002696a/Sg.7G0002299a/Sg.2G0001387a/Sg.4G0000977a/Sg.2G0000068a/Sg.6G0003502b/Sg.7G0001602a/Sg.8G…	31	MF
GO:0009611	GO:0009611	response to wounding	0.0264591	323/31157	6.43379e-07	0.000343886	0.000320674	Sg.5G0001021a/Sg.3G0001290a/Sg.3G0001503a/Sg.6G0001098a/Sg.7G0002211a/Sg.4G0002712a/Sg.4G0002716a/Sg.7G0002245a/Sg.5G0001427a/Sg.5G0000376a/Sg.4G0002703a/Sg.5G0002475a/Sg.5G0002477a/Sg.6G0002068a/Sg.6G0002066a/Sg.3G0002092a/Sg.2G0003054b/Sg.3G0001896a/Sg.4G0002703t1/Sg.5G0000882a/Sg.3G0000655a/Sg.3G0000656a/Sg.4G0002703p1/Sg.4G0002696a/Sg.5G0001229a/Sg.4G0003354b/Sg.7G0002299a/Sg.7G0002454a/Sg.2G…	34	BP
GO:0080167	GO:0080167	response to karrikin	0.0171206	171/31157	2.37314e-06	0.000845628	0.000788548	Sg.7G0000491a/Sg.7G0000487a/Sg.4G0001385a/Sg.1G0001626a/Sg.4G0002566a/Sg.4G0001668a/Sg.4G0000483a/Sg.6G0000187a/Sg.1G0000679a/Sg.1G0000686a/Sg.7G0002342a/Sg.9G0000303a/Sg.3G0002780a/Sg.6G0002318a/Sg.2G0001639a/Sg.5G0000820a/Sg.2G0001940a/Sg.1G0001445a/Sg.7G0000048a/Sg.8G0001101a/Sg.7G0000712a/Sg.1G0000316a	22	MF
GO:0005506	GO:0005506	iron ion binding	0.0256809	335/31157	4.00208e-06	0.000889177	0.000829158	Sg.2G0001121a/Sg.1G0001248a/Sg.3G0003045p1/Sg.3G0001622a/Sg.8G0002364b/Sg.5G0002269a/Sg.2G0002139a/Sg.4G0000414a/Sg.5G0000406a/Sg.3G0001662a/Sg.6G0002809b/Sg.6G0000720a/Sg.3G0001662p1/Sg.4G0002208a/Sg.3G0001906a/Sg.6G0003054b/Sg.3G0000712a/Sg.8G0001181a/Sg.3G0001682a/Sg.2G0001639a/Sg.6G0002740a/Sg.7G0002079a/Sg.2G0001851a/Sg.3G0001102a/Sg.3G0001662p2/Sg.3G0003045p2/Sg.6G0000443a/Sg.8G0000475a/Sg.…	33	BP
GO:0020037	GO:0020037	heme binding	0.0311284	446/31157	4.15892e-06	0.000889177	0.000829158	Sg.2G0001121a/Sg.4G0001371a/Sg.4G0001369a/Sg.3G0003045p1/Sg.3G0001622a/Sg.8G0002364b/Sg.5G0002269a/Sg.2G0002139a/Sg.5G0000406a/Sg.2G0002751a/Sg.3G0001662a/Sg.6G0002809b/Sg.6G0000720a/Sg.3G0001662p1/Sg.4G0002208a/Sg.3G0001977a/Sg.3G0001906a/Sg.6G0003054b/Sg.6G0003055b/Sg.3G0000712a/Sg.8G0001181a/Sg.3G0001682a/Sg.2G0001639a/Sg.5G0002515a/Sg.8G0000251a/Sg.4G0001881a/Sg.6G0002740a/Sg.2G0001851a/Sg.3G…	40	MF
GO:0004866	GO:0004866	endopeptidase inhibitor activity	0.00466926	13/31157	6.50227e-06	0.00107872	0.0010059	Sg.4G0002703a/Sg.4G0002703t1/Sg.4G0002703p1/Sg.4G0002696a/Sg.7G0002299a/Sg.7G0002299p2	6	BP
GO:0009505	GO:0009505	plant-type cell wall	0.0225681	283/31157	7.06363e-06	0.00107872	0.0010059	Sg.6G0001978a/Sg.1G0003075b/Sg.4G0001371a/Sg.4G0001418a/Sg.4G0001369a/Sg.4G0001249a/Sg.2G0002751a/Sg.1G0002834a/Sg.2G0000423a/Sg.7G0002362a/Sg.7G0002361a/Sg.3G0001977a/Sg.6G0003056b/Sg.8G0001862a/Sg.8G0001312a/Sg.7G0002281a/Sg.9G0001571b/Sg.5G0002515a/Sg.2G0000468t2/Sg.8G0000251a/Sg.1G0001527a/Sg.1G0001445a/Sg.5G0000600a/Sg.2G0000038a/Sg.8G0001557a/Sg.6G0000433a/Sg.6G0003502b/Sg.6G0003554b/Sg.6G0…	29	BP
GO:0009733	GO:0009733	response to auxin	0.0225681	287/31157	9.26026e-06	0.0012374	0.00115388	Sg.8G0002275a/Sg.6G0002211a/Sg.5G0001094a/Sg.8G0002357b/Sg.6G0002144a/Sg.4G0001683a/Sg.6G0003314b/Sg.6G0003313b/Sg.5G0001115a/Sg.7G0002605a/Sg.3G0002705t1/Sg.6G0001705p1/Sg.1G0000451a/Sg.1G0000383a/Sg.6G0003078b/Sg.2G0000529a/Sg.7G0000013a/Sg.2G0001811a/Sg.2G0001797a/Sg.5G0000318a/Sg.5G0000054a/Sg.3G0000450a/Sg.1G0002667a/Sg.7G0002454a/Sg.7G0000048a/Sg.7G0002613t1/Sg.6G0003492b/Sg.6G0003498b/Sg.8…	29	BP
GO:0010030	GO:0010030	positive regulation of seed germination	0.00700389	37/31157	1.46836e-05	0.00174408	0.00162635	Sg.4G0001418a/Sg.4G0001249a/Sg.5G0002474a/Sg.6G0002587p4/Sg.6G0001082p1/Sg.6G0003554b/Sg.6G0003523b/Sg.9G0001401a/Sg.5G0000119a	9	MF
GO:0003785	GO:0003785	actin monomer binding	0.00389105	12/31157	7.35569e-05	0.00786323	0.00733246	Sg.7G0001513a/Sg.5G0001880a/Sg.3G0000491a/Sg.1G0000303a/Sg.7G0001713a	5	BP
GO:0009625	GO:0009625	response to insect	0.0077821	57/31157	0.000101369	0.00942414	0.00878801	Sg.5G0002781a/Sg.4G0002703a/Sg.4G0002704a/Sg.3G0001903a/Sg.4G0002703t1/Sg.2G0001654a/Sg.4G0002703p1/Sg.4G0002696a/Sg.7G0002299a/Sg.7G0002299p2	10	CC
GO:0045735	GO:0045735	nutrient reservoir activity	0.0116732	118/31157	0.00010579	0.00942414	0.00878801	Sg.9G0001230a/Sg.9G0001233p1/Sg.5G0002890b/Sg.9G0001238t1/Sg.2G0000137a/Sg.9G0001233p2/Sg.6G0002332a/Sg.2G0001209p1/Sg.2G0001209p2/Sg.9G0001233p3/Sg.9G0001238a/Sg.9G0001238t3/Sg.9G0001208a/Sg.9G0001233p4/Sg.2G0000145p3	15	CC
GO:0016308	GO:0016308	1-phosphatidylinositol-4-phosphate 5-kinase activity	0.00389105	14/31157	0.000173513	0.0134266	0.0125203	Sg.7G0001513a/Sg.5G0001880a/Sg.3G0000491a/Sg.1G0000303a/Sg.7G0001713a	5	CC
GO:0000976	GO:0000976	transcription regulatory region sequence-specific DNA binding	0.0287938	474/31157	0.00017584	0.0134266	0.0125203	Sg.6G0002211a/Sg.2G0001700a/Sg.2G0001188a/Sg.3G0001308a/Sg.4G0001559a/Sg.4G0001560a/Sg.4G0002747a/Sg.4G0002211p1/Sg.7G0002652a/Sg.5G0002287a/Sg.4G0001790a/Sg.5G0000725a/Sg.6G0000180a/Sg.7G0002605a/Sg.1G0000689a/Sg.1G0000451a/Sg.1G0000975p1/Sg.4G0001729a/Sg.3G0001896a/Sg.2G0000529a/Sg.2G0000615a/Sg.8G0001356a/Sg.5G0002633p1/Sg.4G0002665a/Sg.4G0002677a/Sg.6G0001762a/Sg.2G0001188p1/Sg.2G0001046a/Sg.…	37	CC
GO:0007267	GO:0007267	cell-cell signaling	0.00389105	15/31157	0.00025144	0.0167993	0.0156654	Sg.1G0003112b/Sg.4G0001615a/Sg.1G0002834a/Sg.2G0003054b/Sg.8G0001551a	5	CC
GO:0010315	GO:0010315	auxin efflux	0.00389105	15/31157	0.00025144	0.0167993	0.0156654	Sg.5G0001094a/Sg.3G0002705t1/Sg.1G0001815a/Sg.2G0001071a/Sg.1G0001527a	5	BP
GO:0002238	GO:0002238	response to molecule of fungal origin	0.00466926	25/31157	0.000438401	0.0273895	0.0255407	Sg.4G0002703a/Sg.4G0002703t1/Sg.4G0002703p1/Sg.4G0002696a/Sg.7G0002299a/Sg.7G0002299p2	6	BP
GO:0030145	GO:0030145	manganese ion binding	0.00856031	81/31157	0.000483259	0.0273895	0.0255407	Sg.9G0001230a/Sg.9G0001233p1/Sg.9G0001238t1/Sg.9G0001233p2/Sg.2G0001209p1/Sg.2G0001209p2/Sg.9G0001233p3/Sg.9G0001238a/Sg.9G0001238t3/Sg.9G0001208a/Sg.9G0001233p4	11	MF
GO:0009828	GO:0009828	plant-type cell wall loosening	0.00544747	35/31157	0.000486811	0.0273895	0.0255407	Sg.1G0003075b/Sg.4G0001769a/Sg.2G0001442a/Sg.7G0002362a/Sg.7G0002361a/Sg.2G0001023a/Sg.6G0003502b	7	BP
GO:0009739	GO:0009739	response to gibberellin	0.0077821	70/31157	0.000574028	0.0306818	0.0286108	Sg.2G0001700a/Sg.3G0003212b/Sg.1G0003075b/Sg.2G0002948b/Sg.4G0002211p1/Sg.5G0000419a/Sg.7G0002362a/Sg.7G0002361a/Sg.9G0001571b/Sg.6G0002537a	10	BP
GO:0009624	GO:0009624	response to nematode	0.0108949	126/31157	0.000715966	0.0364461	0.033986	Sg.6G0002211a/Sg.2G0001700a/Sg.2G0001773a/Sg.4G0002703a/Sg.6G0003598b/Sg.1G0000451a/Sg.4G0002703t1/Sg.2G0000957a/Sg.4G0002703p1/Sg.4G0002696a/Sg.7G0002299a/Sg.4G0003181b/Sg.4G0003175b/Sg.7G0002299p2	14	BP
GO:0009414	GO:0009414	response to water deprivation	0.0233463	389/31157	0.000837288	0.0406846	0.0379383	Sg.1G0003047b/Sg.6G0003403b/Sg.4G0002246a/Sg.2G0000015p1/Sg.5G0000850a/Sg.1G0003023b/Sg.1G0001626a/Sg.7G0000928a/Sg.3G0001807a/Sg.4G0002195a/Sg.6G0000390a/Sg.5G0000410a/Sg.3G0002780a/Sg.9G0000664p3/Sg.1G0001761a/Sg.3G0000784a/Sg.2G0000656a/Sg.1G0001834a/Sg.9G0001467b/Sg.5G0001229a/Sg.4G0002429a/Sg.3G0001198a/Sg.2G0001380a/Sg.2G0000015a/Sg.3G0000784p1/Sg.7G0002079a/Sg.2G0001319a/Sg.6G0002521a/Sg.8…	30	MF
GO:0016705	GO:0016705	oxidoreductase activity, acting on paired donors, with incorporation or reduction of molecular oxygen	0.0140078	193/31157	0.00111395	0.0517743	0.0482796	Sg.3G0001622a/Sg.2G0002139a/Sg.5G0000406a/Sg.3G0001662a/Sg.6G0002809b/Sg.3G0001662p1/Sg.4G0002208a/Sg.3G0001906a/Sg.6G0003054b/Sg.3G0000712a/Sg.3G0001682a/Sg.6G0002740a/Sg.2G0001851a/Sg.3G0001102a/Sg.3G0001662p2/Sg.7G0000611a/Sg.8G0001891a/Sg.6G0000584t2	18	MF

## Sheet: Root-8h-up
	ID	Description	GeneRatio	BgRatio	pvalue	p.adjust	qvalue	geneID	Count	ONT
GO:0080044	GO:0080044	quercetin 7-O-glucosyltransferase activity	0.0107588	63/31157	1.04507e-09	6.97449e-07	6.4615e-07	Sg.1G0003078b/Sg.1G0003083b/Sg.8G0000749a/Sg.6G0002587p1/Sg.7G0000441a/Sg.2G0000098a/Sg.1G0001874a/Sg.1G0001881a/Sg.1G0001872a/Sg.1G0001882a/Sg.1G0001885a/Sg.1G0001879p1/Sg.1G0001556a/Sg.6G0002587a/Sg.2G0000465a/Sg.6G0002587p4/Sg.6G0002587p2/Sg.9G0001703b/Sg.8G0000204a	19	MF
GO:0080043	GO:0080043	quercetin 3-O-glucosyltransferase activity	0.0118913	77/31157	1.10008e-09	6.97449e-07	6.4615e-07	Sg.1G0003078b/Sg.1G0003083b/Sg.8G0000749a/Sg.6G0002587p1/Sg.7G0000441a/Sg.2G0000098a/Sg.1G0001874a/Sg.1G0001881a/Sg.1G0001872a/Sg.1G0001882a/Sg.1G0001885a/Sg.1G0001879p1/Sg.1G0001556a/Sg.6G0002587a/Sg.2G0000465a/Sg.6G0002587p4/Sg.6G0002587p2/Sg.4G0001890a/Sg.9G0001703b/Sg.8G0000204a/Sg.4G0001890p2	21	BP
GO:0009505	GO:0009505	plant-type cell wall	0.0243488	283/31157	3.76895e-09	1.59301e-06	1.47584e-06	Sg.3G0003155b/Sg.2G0001503a/Sg.6G0001978a/Sg.8G0001159a/Sg.4G0001371a/Sg.4G0001369a/Sg.9G0000446a/Sg.1G0001810a/Sg.4G0001249a/Sg.1G0002834a/Sg.2G0000423a/Sg.1G0000404a/Sg.7G0002362a/Sg.7G0002361a/Sg.3G0001939a/Sg.6G0003056b/Sg.8G0001862a/Sg.5G0001006a/Sg.8G0001312a/Sg.1G0002390a/Sg.7G0002281a/Sg.3G0000231a/Sg.9G0000424a/Sg.9G0001553b/Sg.9G0001571b/Sg.9G0001570b/Sg.8G0000163a/Sg.5G0002515a/Sg.1G00…	43	MF
GO:0080167	GO:0080167	response to karrikin	0.0164213	171/31157	1.15626e-07	3.66534e-05	3.39575e-05	Sg.7G0000487a/Sg.6G0003416b/Sg.1G0001403a/Sg.1G0001626a/Sg.6G0001149a/Sg.4G0001668a/Sg.4G0000483a/Sg.6G0000187a/Sg.1G0000679a/Sg.1G0000686a/Sg.7G0002342a/Sg.9G0000303a/Sg.3G0002780a/Sg.3G0002781a/Sg.6G0002318a/Sg.7G0001768p3/Sg.3G0001990a/Sg.4G0002917a/Sg.2G0001639a/Sg.9G0001480b/Sg.3G0000951a/Sg.5G0000820a/Sg.4G0003257b/Sg.3G0001884a/Sg.7G0000048a/Sg.7G0000712a/Sg.6G0002318t1/Sg.6G0002317a/Sg.1G…	29	BP
GO:0005506	GO:0005506	iron ion binding	0.0243488	335/31157	5.14662e-07	0.000130518	0.000120918	Sg.9G0000153a/Sg.2G0001121a/Sg.5G0002350p1/Sg.1G0001248a/Sg.5G0001191a/Sg.5G0001194a/Sg.3G0001622a/Sg.8G0002364b/Sg.5G0002918b/Sg.5G0002916b/Sg.8G0002133a/Sg.4G0000414a/Sg.5G0000406a/Sg.3G0001662a/Sg.3G0001664a/Sg.3G0001662p1/Sg.3G0001906a/Sg.6G0003054b/Sg.3G0000712a/Sg.5G0001063p1/Sg.8G0001363a/Sg.3G0001685a/Sg.1G0001833a/Sg.2G0001639a/Sg.3G0000735a/Sg.4G0002460a/Sg.2G0000381p3/Sg.2G0001164p1/Sg…	43	BP
GO:0020037	GO:0020037	heme binding	0.0294451	446/31157	7.35211e-07	0.000155375	0.000143947	Sg.9G0000153a/Sg.2G0001121a/Sg.5G0002350p1/Sg.4G0001371a/Sg.4G0001369a/Sg.5G0001191a/Sg.5G0001194a/Sg.3G0001622a/Sg.8G0002364b/Sg.5G0002918b/Sg.5G0002916b/Sg.8G0002133a/Sg.9G0000446a/Sg.5G0000406a/Sg.3G0002332a/Sg.3G0001662a/Sg.3G0001664a/Sg.5G0002020p1/Sg.3G0001662p1/Sg.3G0001906a/Sg.6G0003054b/Sg.6G0003055b/Sg.3G0000712a/Sg.5G0002020p2/Sg.8G0001363a/Sg.3G0001685a/Sg.1G0001833a/Sg.2G0001639a/Sg.…	52	MF
GO:0099503	GO:0099503	secretory vesicle	0.0186863	238/31157	1.94174e-06	0.000351732	0.000325861	Sg.9G0000220a/Sg.4G0002151a/Sg.3G0003223b/Sg.3G0001287a/Sg.3G0001381a/Sg.8G0002135a/Sg.6G0002168a/Sg.3G0001729a/Sg.2G0001629a/Sg.9G0000139a/Sg.3G0001599a/Sg.5G0000875a/Sg.3G0001152p1/Sg.4G0002703a/Sg.4G0002704a/Sg.7G0000794a/Sg.8G0001312a/Sg.1G0003038b/Sg.8G0000163a/Sg.4G0002696a/Sg.8G0000282a/Sg.7G0002299a/Sg.7G0002319a/Sg.4G0000977a/Sg.2G0000068a/Sg.6G0003502b/Sg.7G0001602a/Sg.7G0002319t1/Sg.7G…	33	BP
GO:0016308	GO:0016308	1-phosphatidylinositol-4-phosphate 5-kinase activity	0.00396376	14/31157	4.47766e-06	0.000709708	0.000657508	Sg.7G0001513a/Sg.5G0001880a/Sg.7G0002492a/Sg.3G0000491a/Sg.3G0002596a/Sg.1G0000303a/Sg.7G0001713a	7	BP
GO:0003785	GO:0003785	actin monomer binding	0.00339751	12/31157	2.25838e-05	0.00275082	0.0025485	Sg.7G0001513a/Sg.5G0001880a/Sg.3G0000491a/Sg.3G0002596a/Sg.1G0000303a/Sg.7G0001713a	6	MF
GO:0102360	GO:0102360	daphnetin 3-O-glucosyltransferase activity	0.00453001	23/31157	2.38636e-05	0.00275082	0.0025485	Sg.1G0001874a/Sg.1G0001881a/Sg.1G0001872a/Sg.1G0001882a/Sg.1G0001879p1/Sg.4G0001890a/Sg.8G0000204a/Sg.4G0001890p2	8	BP
GO:0102425	GO:0102425	myricetin 3-O-glucosyltransferase activity	0.00453001	23/31157	2.38636e-05	0.00275082	0.0025485	Sg.1G0001874a/Sg.1G0001881a/Sg.1G0001872a/Sg.1G0001882a/Sg.1G0001879p1/Sg.4G0001890a/Sg.8G0000204a/Sg.4G0001890p2	8	CC
GO:0047893	GO:0047893	flavonol 3-O-glucosyltransferase activity	0.00453001	24/31157	3.40178e-05	0.00359454	0.00333016	Sg.1G0001874a/Sg.1G0001881a/Sg.1G0001872a/Sg.1G0001882a/Sg.1G0001879p1/Sg.4G0001890a/Sg.8G0000204a/Sg.4G0001890p2	8	BP
GO:0010114	GO:0010114	response to red light	0.00792752	71/31157	3.82685e-05	0.00361589	0.00334993	Sg.6G0001492a/Sg.7G0000487a/Sg.9G0000168a/Sg.9G0000153a/Sg.4G0000826a/Sg.7G0002342a/Sg.7G0002362a/Sg.7G0002361a/Sg.8G0001363a/Sg.5G0000318a/Sg.2G0000762a/Sg.2G0000381p3/Sg.6G0000465a/Sg.7G0001869a	14	CC
GO:0004866	GO:0004866	endopeptidase inhibitor activity	0.00339751	13/31157	3.9923e-05	0.00361589	0.00334993	Sg.4G0002703a/Sg.4G0002696a/Sg.7G0002299a/Sg.7G0002319a/Sg.7G0002319t1/Sg.7G0002299p2	6	CC
GO:0009409	GO:0009409	response to cold	0.0283126	500/31157	7.72387e-05	0.00652924	0.00604901	Sg.9G0000228a/Sg.7G0002256a/Sg.3G0001486a/Sg.4G0001560a/Sg.7G0002231a/Sg.8G0001376a/Sg.6G0001417a/Sg.6G0003313b/Sg.7G0000876a/Sg.1G0000516a/Sg.1G0000519a/Sg.6G0000359a/Sg.5G0000875a/Sg.2G0000922a/Sg.2G0002012a/Sg.6G0003341b/Sg.7G0002843b/Sg.7G0001768p3/Sg.1G0001761a/Sg.3G0001971a/Sg.1G0000242p1/Sg.3G0001952a/Sg.1G0002878p2/Sg.1G0002878p4/Sg.7G0002231t1/Sg.7G0002231p1/Sg.5G0002515a/Sg.4G0000580p1/…	50	CC
GO:0007267	GO:0007267	cell-cell signaling	0.00339751	15/31157	0.000105523	0.0083627	0.00774761	Sg.3G0003155b/Sg.4G0001615a/Sg.1G0002834a/Sg.2G0003054b/Sg.1G0002390a/Sg.8G0001551a	6	CC
GO:0052640	GO:0052640	salicylic acid glucosyltransferase (glucoside-forming) activity	0.00283126	10/31157	0.000115285	0.00859892	0.00796645	Sg.6G0002587p1/Sg.7G0000441a/Sg.6G0002587a/Sg.6G0002587p4/Sg.6G0002587p2	5	CC
GO:0009739	GO:0009739	response to gibberellin	0.00736127	70/31157	0.000136497	0.00921794	0.00853995	Sg.2G0001503a/Sg.3G0003212b/Sg.7G0002537a/Sg.4G0002211p1/Sg.1G0001403a/Sg.2G0000922a/Sg.7G0002362a/Sg.7G0002361a/Sg.9G0001553b/Sg.9G0001571b/Sg.9G0001570b/Sg.6G0002537a/Sg.3G0002390a	13	MF
GO:0009741	GO:0009741	response to brassinosteroid	0.00679502	61/31157	0.000138124	0.00921794	0.00853995	Sg.2G0001503a/Sg.5G0000406a/Sg.6G0003054b/Sg.6G0000735a/Sg.9G0001553b/Sg.9G0001571b/Sg.9G0001570b/Sg.2G0000468a/Sg.2G0000468t2/Sg.2G0000805a/Sg.3G0001182a/Sg.7G0000648a	12	CC
GO:0009696	GO:0009696	salicylic acid metabolic process	0.00339751	16/31157	0.000160739	0.0101909	0.00944133	Sg.4G0001528a/Sg.6G0002587p1/Sg.7G0002394a/Sg.6G0002587a/Sg.6G0002587p4/Sg.6G0002587p2	6	MF
GO:0010030	GO:0010030	positive regulation of seed germination	0.00509626	37/31157	0.000173243	0.0104606	0.00969117	Sg.4G0001249a/Sg.6G0002587p1/Sg.5G0002474a/Sg.6G0002587p4/Sg.6G0002587p2/Sg.6G0000465a/Sg.2G0000080a/Sg.6G0003523b/Sg.5G0000119a	9	BP
GO:0016762	GO:0016762	xyloglucan:xyloglucosyl transferase activity	0.00453001	30/31157	0.000199588	0.0115036	0.0106575	Sg.7G0002230a/Sg.7G0002229a/Sg.4G0002581a/Sg.7G0002230t1/Sg.7G0002229t1/Sg.2G0000437a/Sg.9G0000328a/Sg.2G0001302a	8	BP
GO:0042546	GO:0042546	cell wall biogenesis	0.00566251	47/31157	0.000251119	0.0125132	0.0115929	Sg.7G0002230a/Sg.7G0002229a/Sg.4G0002581a/Sg.4G0000630a/Sg.2G0000664a/Sg.7G0002230t1/Sg.7G0002229t1/Sg.5G0000881a/Sg.2G0000437a/Sg.9G0000328a	10	MF
GO:0009408	GO:0009408	response to heat	0.0209513	353/31157	0.00025179	0.0125132	0.0115929	Sg.1G0001243a/Sg.3G0001474a/Sg.1G0003023b/Sg.7G0002231a/Sg.4G0002718a/Sg.4G0002405a/Sg.1G0000128a/Sg.3G0002846a/Sg.1G0000519a/Sg.4G0001623a/Sg.2G0000931a/Sg.7G0001211p1/Sg.2G0001773a/Sg.7G0002843b/Sg.6G0002344a/Sg.2G0000605a/Sg.4G0003337b/Sg.3G0001854a/Sg.7G0002231t1/Sg.7G0002231p1/Sg.2G0002527a/Sg.8G0000162a/Sg.3G0002740a/Sg.4G0003309b/Sg.6G0001378a/Sg.6G0002276a/Sg.2G0001380a/Sg.6G0000460a/Sg.2…	37	BP
GO:0012501	GO:0012501	programmed cell death	0.00453001	31/31157	0.000255721	0.0125132	0.0115929	Sg.4G0001319a/Sg.4G0002703a/Sg.4G0002696a/Sg.7G0002299a/Sg.7G0002319a/Sg.6G0000407a/Sg.7G0002319t1/Sg.7G0002299p2	8	BP
GO:0016705	GO:0016705	oxidoreductase activity, acting on paired donors, with incorporation or reduction of molecular oxygen	0.01359	193/31157	0.00025658	0.0125132	0.0115929	Sg.5G0002350p1/Sg.5G0001191a/Sg.5G0001194a/Sg.3G0001622a/Sg.8G0002133a/Sg.5G0000406a/Sg.3G0001662a/Sg.3G0001664a/Sg.3G0001662p1/Sg.3G0001906a/Sg.6G0003054b/Sg.3G0000712a/Sg.8G0001363a/Sg.3G0001685a/Sg.3G0000735a/Sg.4G0002460a/Sg.2G0001164p1/Sg.2G0001164a/Sg.3G0001101a/Sg.3G0001660p2/Sg.3G0001662p2/Sg.7G0000611a/Sg.3G0001660p3/Sg.8G0001891a	24	BP
GO:0035251	GO:0035251	UDP-glucosyltransferase activity	0.00566251	48/31157	0.00030124	0.0140339	0.0130017	Sg.1G0003083b/Sg.6G0002587p1/Sg.3G0002783a/Sg.1G0001879p1/Sg.6G0002587a/Sg.6G0002587p4/Sg.6G0002587p2/Sg.4G0001890a/Sg.8G0000204a/Sg.4G0001890p2	10	BP
GO:0009625	GO:0009625	response to insect	0.00622877	57/31157	0.000309898	0.0140339	0.0130017	Sg.9G0000153a/Sg.5G0002781a/Sg.4G0002703a/Sg.4G0002704a/Sg.4G0002696a/Sg.7G0002299a/Sg.2G0000381p3/Sg.7G0002319a/Sg.7G0002319t1/Sg.7G0001342p2/Sg.7G0002299p2	11	MF
GO:0010264	GO:0010264	myo-inositol hexakisphosphate biosynthetic process	0.00283126	12/31157	0.000329246	0.014396	0.0133371	Sg.1G0000688a/Sg.5G0002519a/Sg.9G0000361a/Sg.7G0002824b/Sg.4G0001487a	5	BP
GO:0006749	GO:0006749	glutathione metabolic process	0.00679502	67/31157	0.000347287	0.0146787	0.013599	Sg.3G0000807p1/Sg.4G0003062a/Sg.3G0000845a/Sg.3G0000839a/Sg.6G0002304p1/Sg.4G0002917a/Sg.3G0000807a/Sg.3G0000807p2/Sg.3G0000807p3/Sg.3G0000713a/Sg.3G0000807p4/Sg.8G0002063a	12	CC
GO:0010411	GO:0010411	xyloglucan metabolic process	0.00509626	41/31157	0.00039755	0.0162611	0.0150651	Sg.7G0002230a/Sg.7G0002229a/Sg.4G0002581a/Sg.7G0002230t1/Sg.7G0002229t1/Sg.2G0000437a/Sg.9G0000328a/Sg.2G0001302a/Sg.1G0002454a	9	BP
GO:0051087	GO:0051087	chaperone binding	0.00509626	42/31157	0.000480767	0.0190504	0.0176492	Sg.6G0001417a/Sg.1G0002878p2/Sg.1G0002878p4/Sg.3G0001854a/Sg.3G0002740a/Sg.6G0000452a/Sg.4G0001120a/Sg.6G0000626a/Sg.5G0000100a	9	MF
GO:0009828	GO:0009828	plant-type cell wall loosening	0.00453001	35/31157	0.00062324	0.0239475	0.0221862	Sg.4G0001769a/Sg.2G0001442a/Sg.2G0001441a/Sg.7G0002362a/Sg.7G0002361a/Sg.2G0001023a/Sg.6G0003502b/Sg.9G0001428a	8	BP
GO:0009749	GO:0009749	response to glucose	0.00792752	93/31157	0.000736522	0.0274679	0.0254476	Sg.2G0002965b/Sg.5G0000837a/Sg.5G0002274a/Sg.6G0000353a/Sg.5G0002274t2/Sg.6G0002318a/Sg.5G0001100p1/Sg.6G0001378a/Sg.4G0002429a/Sg.2G0000080a/Sg.5G0001100p2/Sg.6G0002318t1/Sg.6G0002317a/Sg.7G0002824b	14	BP
GO:0071456	GO:0071456	cellular response to hypoxia	0.015855	266/31157	0.00125422	0.0444911	0.0412187	Sg.9G0001285a/Sg.3G0001381a/Sg.5G0002920b/Sg.5G0000706a/Sg.2G0001601a/Sg.4G0001744p1/Sg.2G0001627a/Sg.6G0000353a/Sg.2G0001277a/Sg.5G0000350a/Sg.3G0001207a/Sg.7G0002843b/Sg.7G0001768p3/Sg.1G0001710a/Sg.3G0001896a/Sg.6G0002344a/Sg.3G0000947a/Sg.8G0000407a/Sg.4G0003309b/Sg.3G0003111b/Sg.4G0002648a/Sg.5G0001229a/Sg.4G0001890a/Sg.4G0001890p2/Sg.4G0000977a/Sg.4G0001744a/Sg.8G0002493b/Sg.8G0001663a	28	CC
GO:0008194	GO:0008194	UDP-glycosyltransferase activity	0.00679502	77/31157	0.00126315	0.0444911	0.0412187	Sg.4G0002095a/Sg.2G0002939b/Sg.2G0000098a/Sg.2G0000562a/Sg.7G0001284t1/Sg.1G0001884a/Sg.1G0001885a/Sg.1G0001879p1/Sg.2G0000465a/Sg.7G0001284a/Sg.9G0001703b/Sg.7G0000525a	12	CC
GO:0010119	GO:0010119	regulation of stomatal movement	0.00679502	78/31157	0.00141714	0.0475732	0.0440742	Sg.5G0002404a/Sg.6G0001417a/Sg.3G0001813a/Sg.7G0002362a/Sg.7G0002361a/Sg.6G0002717a/Sg.3G0002150a/Sg.3G0001940a/Sg.1G0002878p2/Sg.1G0002878p4/Sg.6G0000452a/Sg.5G0000566a	12	CC
GO:0009750	GO:0009750	response to fructose	0.00339751	23/31157	0.00143876	0.0475732	0.0440742	Sg.1G0003023b/Sg.5G0002274a/Sg.5G0002274t2/Sg.6G0002318a/Sg.6G0002318t1/Sg.6G0002317a	6	CC
GO:0008810	GO:0008810	cellulase activity	0.00283126	16/31157	0.00150073	0.0475732	0.0440742	Sg.3G0001487a/Sg.4G0002117a/Sg.4G0000410a/Sg.3G0002115a/Sg.3G0001838a	5	CC
GO:0015743	GO:0015743	malate transport	0.00283126	16/31157	0.00150073	0.0475732	0.0440742	Sg.5G0000117a/Sg.5G0000115a/Sg.6G0000464a/Sg.5G0000118a/Sg.5G0000114a	5	BP
GO:0015140	GO:0015140	malate transmembrane transporter activity	0.00226501	10/31157	0.00163878	0.0494756	0.0458366	Sg.5G0000117a/Sg.5G0000115a/Sg.5G0000118a/Sg.5G0000114a	4	BP
GO:0052793	GO:0052793	pectin acetylesterase activity	0.00226501	10/31157	0.00163878	0.0494756	0.0458366	Sg.1G0000404a/Sg.3G0001939a/Sg.3G0000231a/Sg.6G0000433a	4	BP

## Sheet: Root-16h-up
	ID	Description	GeneRatio	BgRatio	pvalue	p.adjust	qvalue	geneID	Count	ONT
GO:0080167	GO:0080167	response to karrikin	0.0162324	171/31157	1.12141e-09	1.59241e-06	1.42951e-06	Sg.6G0003416b/Sg.4G0001385a/Sg.5G0001213a/Sg.3G0002187a/Sg.8G0001396a/Sg.5G0000689a/Sg.5G0000665a/Sg.1G0001626a/Sg.6G0001149a/Sg.2G0000879a/Sg.4G0000483a/Sg.6G0000189a/Sg.6G0000187a/Sg.1G0000679a/Sg.1G0000686a/Sg.7G0002342a/Sg.1G0000405a/Sg.9G0000303a/Sg.3G0002780a/Sg.6G0002318a/Sg.7G0001768p3/Sg.3G0001990a/Sg.4G0001966p1/Sg.4G0002917a/Sg.9G0001480b/Sg.3G0000951a/Sg.3G0000995a/Sg.5G0002931b/Sg.2G…	38	MF
GO:0009812	GO:0009812	flavonoid metabolic process	0.00555318	25/31157	5.18194e-09	3.67917e-06	3.3028e-06	Sg.5G0002347a/Sg.5G0002348a/Sg.1G0000955p1/Sg.1G0001624a/Sg.1G0000955p2/Sg.1G0001022a/Sg.5G0002349p1/Sg.1G0001277a/Sg.7G0002434a/Sg.7G0002436a/Sg.1G0000955a/Sg.1G0000956t1/Sg.5G0002349p2	13	BP
GO:0008146	GO:0008146	sulfotransferase activity	0.00598035	32/31157	2.2704e-08	1.07466e-05	9.64722e-06	Sg.5G0002347a/Sg.5G0002348a/Sg.5G0002349a/Sg.1G0000955p1/Sg.1G0001624a/Sg.1G0000955p2/Sg.1G0001022a/Sg.5G0002349p1/Sg.7G0002434a/Sg.7G0002429a/Sg.7G0002436a/Sg.1G0000955a/Sg.1G0000956t1/Sg.5G0002349p2	14	MF
GO:1990135	GO:1990135	flavonoid sulfotransferase activity	0.00512601	25/31157	6.48766e-08	2.30312e-05	2.06751e-05	Sg.5G0002347a/Sg.5G0002348a/Sg.1G0000955p1/Sg.1G0001624a/Sg.1G0000955p2/Sg.1G0001022a/Sg.5G0002349p1/Sg.7G0002434a/Sg.7G0002436a/Sg.1G0000955a/Sg.1G0000956t1/Sg.5G0002349p2	12	BP
GO:0004866	GO:0004866	endopeptidase inhibitor activity	0.00341734	13/31157	9.16643e-07	0.000260327	0.000233696	Sg.4G0002703a/Sg.4G0002703t1/Sg.2G0000534a/Sg.4G0002703p1/Sg.4G0002696a/Sg.4G0002696p1/Sg.4G0002696p2/Sg.7G0002299a	8	MF
GO:0051087	GO:0051087	chaperone binding	0.00598035	42/31157	1.2426e-06	0.000294082	0.000263998	Sg.2G0001099a/Sg.5G0000840a/Sg.6G0001417a/Sg.1G0002878p2/Sg.1G0002878p4/Sg.3G0001854a/Sg.9G0001061a/Sg.3G0002740a/Sg.3G0002736a/Sg.2G0000768a/Sg.1G0001533a/Sg.7G0000127a/Sg.4G0001120a/Sg.6G0000626a	14	BP
GO:0005506	GO:0005506	iron ion binding	0.0213584	335/31157	2.60252e-06	0.000527941	0.000473933	Sg.1G0001248a/Sg.4G0002940a/Sg.3G0003045p1/Sg.5G0001191a/Sg.5G0001194a/Sg.5G0002918b/Sg.1G0001398a/Sg.4G0002519a/Sg.4G0001193a/Sg.6G0000401a/Sg.2G0002139a/Sg.4G0000414a/Sg.5G0000406a/Sg.3G0001664a/Sg.6G0000720a/Sg.4G0002336a/Sg.3G0000708t1/Sg.3G0001906a/Sg.3G0000712a/Sg.3G0000708a/Sg.4G0000782a/Sg.3G0001685a/Sg.1G0001833a/Sg.8G0001901a/Sg.4G0002460a/Sg.2G0000322a/Sg.5G0001396a/Sg.2G0000381p3/Sg.7…	50	BP
GO:0009853	GO:0009853	photorespiration	0.00598035	45/31157	3.16508e-06	0.000561801	0.00050433	Sg.4G0002511a/Sg.1G0001502a/Sg.4G0001204a/Sg.3G0001563a/Sg.2G0000928a/Sg.6G0001723a/Sg.7G0001256a/Sg.4G0002834a/Sg.6G0003075b/Sg.7G0000974a/Sg.7G0001801a/Sg.4G0003313b/Sg.7G0002468a/Sg.2G0000294p1	14	BP
GO:0009535	GO:0009535	chloroplast thylakoid membrane	0.0243486	408/31157	4.45922e-06	0.000703565	0.000631592	Sg.5G0000018a/Sg.4G0002099a/Sg.6G0002043a/Sg.9G0000187a/Sg.8G0000080a/Sg.2G0001548a/Sg.5G0000840a/Sg.7G0002224a/Sg.7G0002648a/Sg.4G0001326a/Sg.3G0002915a/Sg.3G0001767a/Sg.3G0001761a/Sg.1G0000585a/Sg.4G0002568a/Sg.1G0002181a/Sg.4G0000478a/Sg.6G0002822b/Sg.1G0001608a/Sg.7G0002718b/Sg.6G0002333a/Sg.4G0001105p1/Sg.2G0000660a/Sg.2G0000665a/Sg.2G0000617a/Sg.2G0000549a/Sg.1G0000047a/Sg.3G0002873a/Sg.2G0…	57	BP
GO:0020037	GO:0020037	heme binding	0.0256301	446/31157	8.40692e-06	0.00119378	0.00107166	Sg.4G0002234a/Sg.2G0001540a/Sg.4G0001369a/Sg.3G0003045p1/Sg.5G0001191a/Sg.5G0001194a/Sg.5G0002918b/Sg.4G0002519a/Sg.4G0001193a/Sg.6G0000401a/Sg.2G0002139a/Sg.5G0000406a/Sg.2G0002751a/Sg.2G0002764a/Sg.3G0001664a/Sg.5G0002020p1/Sg.6G0000720a/Sg.4G0002336a/Sg.3G0000708t1/Sg.3G0001906a/Sg.6G0003055b/Sg.3G0000712a/Sg.3G0000708a/Sg.5G0002020p2/Sg.2G0000660a/Sg.4G0000782a/Sg.4G0002867a/Sg.3G0001685a/Sg.…	60	BP
GO:0009408	GO:0009408	response to heat	0.0213584	353/31157	1.14657e-05	0.00148011	0.0013287	Sg.5G0000450a/Sg.6G0001297a/Sg.1G0001243a/Sg.3G0001474a/Sg.8G0002355b/Sg.1G0003023b/Sg.6G0001098a/Sg.4G0002405a/Sg.1G0000128a/Sg.2G0001600a/Sg.1G0000519a/Sg.2G0000931a/Sg.7G0001211p1/Sg.2G0001773a/Sg.3G0001219a/Sg.7G0002843b/Sg.3G0001219p2/Sg.6G0002344a/Sg.2G0000605a/Sg.4G0003337b/Sg.3G0001854a/Sg.3G0002283a/Sg.8G0000162a/Sg.3G0002740a/Sg.3G0002736a/Sg.4G0003309b/Sg.8G0001917a/Sg.2G0000315a/Sg.2G…	50	BP
GO:0042542	GO:0042542	response to hydrogen peroxide	0.00768902	78/31157	1.47553e-05	0.00174604	0.00156742	Sg.2G0001540a/Sg.1G0001234a/Sg.4G0002405a/Sg.4G0002703a/Sg.6G0002344a/Sg.4G0002703t1/Sg.4G0003309b/Sg.4G0002703p1/Sg.4G0002696a/Sg.4G0002696p1/Sg.4G0002696p2/Sg.2G0000315a/Sg.7G0002299a/Sg.7G0001142a/Sg.6G0000443a/Sg.4G0001115a/Sg.7G0000451a/Sg.8G0001662a	18	CC
GO:0005747	GO:0005747	mitochondrial respiratory chain complex I	0.00683469	66/31157	2.25802e-05	0.00246646	0.00221414	Sg.3G0002921a/Sg.1G0001502a/Sg.4G0001204a/Sg.3G0001563a/Sg.6G0001723a/Sg.9G0000105a/Sg.7G0000974a/Sg.8G0000693a/Sg.2G0001669a/Sg.7G0001801a/Sg.4G0003313b/Sg.4G0002453a/Sg.8G0000217a/Sg.7G0002468a/Sg.1G0000716a/Sg.1G0000000a	16	BP
GO:0004144	GO:0004144	diacylglycerol O-acyltransferase activity	0.00384451	24/31157	3.4742e-05	0.00352383	0.00316335	Sg.3G0002417a/Sg.9G0001158a/Sg.9G0001317a/Sg.9G0001322a/Sg.9G0001324a/Sg.9G0001401a/Sg.9G0001434a/Sg.4G0001127a/Sg.1G0000904a	9	CC
GO:0019432	GO:0019432	triglyceride biosynthetic process	0.00469885	36/31157	4.33839e-05	0.00410701	0.00368687	Sg.3G0002417a/Sg.1G0000738a/Sg.9G0001158a/Sg.9G0001317a/Sg.9G0001322a/Sg.9G0001324a/Sg.1G0000067a/Sg.9G0001401a/Sg.9G0001434a/Sg.4G0001127a/Sg.1G0000904a	11	CC
GO:0010030	GO:0010030	positive regulation of seed germination	0.00469885	37/31157	5.75632e-05	0.00510874	0.00458612	Sg.4G0001418a/Sg.6G0002152a/Sg.1G0001313a/Sg.5G0002474a/Sg.6G0000465a/Sg.6G0001157a/Sg.6G0003554b/Sg.6G0003523b/Sg.9G0001401a/Sg.5G0000121a/Sg.5G0000119a	11	CC
GO:0016616	GO:0016616	oxidoreductase activity, acting on the CH-OH group of donors, NAD or NADP as acceptor	0.00640752	64/31157	6.15734e-05	0.00514319	0.00461705	Sg.3G0003210b/Sg.9G0001119a/Sg.3G0001755a/Sg.2G0001600a/Sg.6G0000187a/Sg.1G0000686a/Sg.2G0000604a/Sg.3G0000655a/Sg.3G0000656a/Sg.5G0002002a/Sg.2G0000732a/Sg.6G0002904b/Sg.2G0000732p1/Sg.6G0002836b/Sg.2G0000294p1	15	CC
GO:0010025	GO:0010025	wax biosynthetic process	0.00555318	51/31157	7.45209e-05	0.00587887	0.00527747	Sg.8G0002132a/Sg.7G0000876a/Sg.7G0002128p1/Sg.7G0000876p1/Sg.5G0001425p6/Sg.4G0001844a/Sg.1G0001976a/Sg.7G0002077a/Sg.7G0002128p2/Sg.9G0001324a/Sg.5G0001425p8/Sg.1G0000053a/Sg.7G0002128p3	13	CC
GO:0015743	GO:0015743	malate transport	0.00299018	16/31157	8.3545e-05	0.00624389	0.00560515	Sg.3G0000678a/Sg.5G0000117a/Sg.5G0000115a/Sg.6G0000234a/Sg.6G0000464a/Sg.5G0000118a/Sg.5G0000114a	7	MF
GO:0071456	GO:0071456	cellular response to hypoxia	0.0162324	266/31157	0.000101643	0.00721663	0.00647838	Sg.5G0000450a/Sg.9G0001285a/Sg.3G0001423a/Sg.5G0001462a/Sg.4G0003126a/Sg.7G0000846a/Sg.2G0001601a/Sg.2G0001600a/Sg.4G0001744p1/Sg.5G0000350a/Sg.7G0002843b/Sg.6G0001081a/Sg.7G0001768p3/Sg.1G0001710a/Sg.3G0001896a/Sg.6G0002344a/Sg.4G0002331a/Sg.5G0002460a/Sg.8G0001899a/Sg.3G0000947a/Sg.8G0000407a/Sg.4G0003309b/Sg.3G0003111b/Sg.4G0002648a/Sg.8G0001923a/Sg.2G0001032a/Sg.5G0001971a/Sg.2G0000315a/Sg.4G…	38	CC
GO:0006122	GO:0006122	mitochondrial electron transport, ubiquinol to cytochrome c	0.00256301	12/31157	0.000111114	0.00751345	0.00674483	Sg.7G0002268a/Sg.5G0002295a/Sg.5G0002020p1/Sg.6G0003055b/Sg.5G0002020p2/Sg.2G0000001a	6	MF
GO:0009409	GO:0009409	response to cold	0.0260572	500/31157	0.000129225	0.00819961	0.0073608	Sg.5G0000018a/Sg.7G0002256a/Sg.2G0001540a/Sg.2G0001548a/Sg.1G0001234a/Sg.5G0000840a/Sg.8G0002168a/Sg.8G0001376a/Sg.1G0001125a/Sg.6G0001417a/Sg.7G0000876a/Sg.1G0000516a/Sg.1G0000519a/Sg.4G0002569a/Sg.2G0000922a/Sg.6G0000148a/Sg.2G0002012a/Sg.1G0000667a/Sg.8G0001240a/Sg.7G0002843b/Sg.7G0000876p1/Sg.7G0001768p3/Sg.1G0001761a/Sg.3G0001971a/Sg.1G0000242p1/Sg.3G0001952a/Sg.3G0000411a/Sg.7G0002718b/Sg.4…	61	MF
GO:0010143	GO:0010143	cutin biosynthetic process	0.00299018	17/31157	0.000132811	0.00819961	0.0073608	Sg.7G0000401a/Sg.3G0002246a/Sg.9G0000303a/Sg.7G0000355a/Sg.1G0001282a/Sg.2G0000823a/Sg.1G0000053a	7	BP
GO:0003824	GO:0003824	catalytic activity	0.00768902	94/31157	0.000197413	0.0116803	0.0104854	Sg.2G0001536a/Sg.1G0000112a/Sg.1G0000932a/Sg.1G0000933a/Sg.7G0000204a/Sg.2G0000071p1/Sg.8G0001898a/Sg.5G0000049a/Sg.6G0002904b/Sg.2G0000071a/Sg.2G0000070a/Sg.2G0000069a/Sg.9G0000099a/Sg.1G0000053a/Sg.2G0000732p1/Sg.1G0000112p2/Sg.6G0002836b/Sg.2G0000069p2	18	BP
GO:0010114	GO:0010114	response to red light	0.00640752	71/31157	0.000214383	0.012177	0.0109313	Sg.6G0001492a/Sg.5G0000936a/Sg.4G0003048a/Sg.7G0002342a/Sg.1G0002989b/Sg.1G0000405a/Sg.1G0002984b/Sg.7G0002362a/Sg.7G0002361a/Sg.5G0000318a/Sg.2G0000743a/Sg.2G0000381p3/Sg.6G0000465a/Sg.7G0000822a/Sg.1G0000405p1	15	MF
GO:0006366	GO:0006366	transcription by RNA polymerase II	0.00341734	24/31157	0.000247272	0.0135048	0.0121233	Sg.8G0002054p1/Sg.8G0002054p2/Sg.8G0002054p3/Sg.8G0002054p4/Sg.2G0001830a/Sg.8G0000193a/Sg.8G0001950a/Sg.8G0002054a	8	BP
GO:0043295	GO:0043295	glutathione binding	0.00469885	44/31157	0.000316687	0.0162098	0.0145516	Sg.3G0000805p1/Sg.3G0000840a/Sg.3G0000840p2/Sg.3G0000840t1/Sg.7G0000144a/Sg.3G0000755a/Sg.7G0001768p3/Sg.3G0000805p2/Sg.3G0000805p3/Sg.7G0000033a/Sg.3G0000805p4	11	BP
GO:0012501	GO:0012501	programmed cell death	0.00384451	31/31157	0.000331046	0.0162098	0.0145516	Sg.4G0001319a/Sg.4G0002703a/Sg.4G0002703t1/Sg.4G0002703p1/Sg.4G0002696a/Sg.4G0002696p1/Sg.4G0002696p2/Sg.7G0002299a/Sg.8G0000166a	9	CC
GO:0031966	GO:0031966	mitochondrial membrane	0.00384451	31/31157	0.000331046	0.0162098	0.0145516	Sg.1G0001502a/Sg.4G0001204a/Sg.3G0001563a/Sg.6G0001723a/Sg.7G0000974a/Sg.7G0001801a/Sg.4G0003313b/Sg.7G0002468a/Sg.6G0000464a	9	BP
GO:0006979	GO:0006979	response to oxidative stress	0.0217856	415/31157	0.00037096	0.0175588	0.0157626	Sg.3G0000805p1/Sg.2G0000015p1/Sg.2G0001540a/Sg.4G0001379a/Sg.4G0001369a/Sg.6G0002668a/Sg.3G0000840a/Sg.3G0000840p2/Sg.3G0000840t1/Sg.4G0002405a/Sg.1G0000519a/Sg.4G0000466a/Sg.2G0002751a/Sg.2G0002764a/Sg.3G0002252a/Sg.3G0000755a/Sg.1G0000242p1/Sg.6G0002344a/Sg.4G0002867a/Sg.3G0001871a/Sg.3G0000629p1/Sg.8G0001899a/Sg.1G0001023a/Sg.5G0002515a/Sg.8G0000407a/Sg.8G0000251a/Sg.4G0001881a/Sg.4G0001988a/S…	51	MF
GO:0006749	GO:0006749	glutathione metabolic process	0.00598035	67/31157	0.00038813	0.0177788	0.0159601	Sg.3G0000805p1/Sg.3G0000840a/Sg.3G0000840p2/Sg.3G0000840t1/Sg.5G0000745a/Sg.4G0000413a/Sg.3G0000755a/Sg.4G0002917a/Sg.3G0000805p2/Sg.3G0000805p3/Sg.6G0002304a/Sg.3G0000713a/Sg.3G0000805p4/Sg.8G0002063a	14	MF
GO:0061077	GO:0061077	chaperone-mediated protein folding	0.00469885	46/31157	0.000479275	0.0212678	0.0190922	Sg.1G0001243a/Sg.6G0001098a/Sg.3G0001771a/Sg.1G0000519a/Sg.2G0000940a/Sg.3G0001219a/Sg.6G0000424a/Sg.3G0001219p2/Sg.8G0001917a/Sg.2G0000940p2/Sg.8G0001290a	11	CC
GO:0009414	GO:0009414	response to water deprivation	0.0205041	389/31157	0.000494703	0.0212872	0.0191096	Sg.6G0003403b/Sg.5G0000450a/Sg.4G0002246a/Sg.2G0000015p1/Sg.6G0001297a/Sg.6G0002668a/Sg.5G0000850a/Sg.1G0003023b/Sg.8G0002154a/Sg.8G0002168a/Sg.1G0001626a/Sg.7G0000928a/Sg.3G0001807a/Sg.2G0001600a/Sg.1G0000585a/Sg.4G0002195a/Sg.2G0000135a/Sg.3G0002780a/Sg.7G0000811a/Sg.9G0000664p3/Sg.1G0001761a/Sg.1G0000242p1/Sg.2G0000656a/Sg.8G0001367a/Sg.1G0001834a/Sg.9G0001559b/Sg.9G0001467b/Sg.9G0001576b/Sg.8…	48	BP
GO:0008289	GO:0008289	lipid binding	0.00640752	77/31157	0.00053981	0.022545	0.0202387	Sg.6G0003320b/Sg.2G0000150p1/Sg.3G0001731a/Sg.6G0000142a/Sg.8G0001406t1/Sg.2G0000150a/Sg.6G0003598b/Sg.5G0000999a/Sg.7G0001938a/Sg.8G0000172a/Sg.7G0000015a/Sg.8G0001809a/Sg.6G0003126b/Sg.6G0003748b/Sg.4G0003346b	15	MF
GO:0004364	GO:0004364	glutathione transferase activity	0.00768902	102/31157	0.000559345	0.0226934	0.0203719	Sg.3G0000805p1/Sg.3G0002670a/Sg.3G0000840a/Sg.3G0000840p2/Sg.3G0000840t1/Sg.7G0000144a/Sg.5G0000745a/Sg.2G0001271a/Sg.4G0000413a/Sg.3G0000755a/Sg.7G0001768p3/Sg.4G0002917a/Sg.3G0000805p2/Sg.3G0000805p3/Sg.6G0002304a/Sg.7G0000033a/Sg.3G0000805p4/Sg.8G0002063a	18	BP
GO:0009739	GO:0009739	response to gibberellin	0.00598035	70/31157	0.000619984	0.0241923	0.0217174	Sg.2G0001503a/Sg.5G0000936a/Sg.3G0003212b/Sg.4G0002211p1/Sg.2G0000922a/Sg.2G0000926a/Sg.7G0002362a/Sg.7G0002361a/Sg.9G0001553b/Sg.9G0001571b/Sg.9G0001570b/Sg.7G0000822a/Sg.6G0002316a/Sg.6G0002537a	14	BP
GO:2000028	GO:2000028	regulation of photoperiodism, flowering	0.00555318	63/31157	0.000702728	0.0241923	0.0217174	Sg.6G0001492a/Sg.5G0000936a/Sg.4G0001418a/Sg.6G0003321b/Sg.1G0000667a/Sg.1G0001250p2/Sg.5G0001832a/Sg.5G0001423p3/Sg.2G0000743a/Sg.1G0001250p1/Sg.7G0000822a/Sg.6G0003554b/Sg.6G0003523b	13	CC
GO:0010099	GO:0010099	regulation of photomorphogenesis	0.00256301	16/31157	0.000740581	0.0241923	0.0217174	Sg.6G0003416b/Sg.7G0002342a/Sg.1G0000405a/Sg.9G0001480b/Sg.1G0000405p1/Sg.8G0002012a	6	CC
GO:0051259	GO:0051259	protein complex oligomerization	0.00256301	16/31157	0.000740581	0.0241923	0.0217174	Sg.6G0002344a/Sg.4G0003309b/Sg.2G0000315a/Sg.7G0001142a/Sg.7G0000451a/Sg.8G0001662a	6	CC
GO:0102336	GO:0102336	3-oxo-arachidoyl-CoA synthase activity	0.00256301	16/31157	0.000740581	0.0241923	0.0217174	Sg.7G0002256a/Sg.8G0001375a/Sg.7G0000876a/Sg.7G0000876p1/Sg.2G0001580a/Sg.4G0001844a	6	CC
GO:0102337	GO:0102337	3-oxo-cerotoyl-CoA synthase activity	0.00256301	16/31157	0.000740581	0.0241923	0.0217174	Sg.7G0002256a/Sg.8G0001375a/Sg.7G0000876a/Sg.7G0000876p1/Sg.2G0001580a/Sg.4G0001844a	6	CC
GO:0102338	GO:0102338	3-oxo-lignoceronyl-CoA synthase activity	0.00256301	16/31157	0.000740581	0.0241923	0.0217174	Sg.7G0002256a/Sg.8G0001375a/Sg.7G0000876a/Sg.7G0000876p1/Sg.2G0001580a/Sg.4G0001844a	6	CC
GO:0102756	GO:0102756	very-long-chain 3-ketoacyl-CoA synthase activity	0.00256301	16/31157	0.000740581	0.0241923	0.0217174	Sg.7G0002256a/Sg.8G0001375a/Sg.7G0000876a/Sg.7G0000876p1/Sg.2G0001580a/Sg.4G0001844a	6	BP
GO:0006081	GO:0006081	cellular aldehyde metabolic process	0.00213584	11/31157	0.00074962	0.0241923	0.0217174	Sg.1G0002642a/Sg.3G0001782a/Sg.4G0002212a/Sg.3G0001782p1/Sg.8G0001693a	5	BP
GO:0005665	GO:0005665	RNA polymerase II, core complex	0.00341734	28/31157	0.000797049	0.0246046	0.0220876	Sg.8G0002054p1/Sg.8G0002054p2/Sg.8G0002054p3/Sg.8G0002054p4/Sg.2G0001830a/Sg.2G0001467p2/Sg.8G0001950a/Sg.8G0002054a	8	MF
GO:0006636	GO:0006636	unsaturated fatty acid biosynthetic process	0.00341734	28/31157	0.000797049	0.0246046	0.0220876	Sg.5G0000626p1/Sg.3G0000411p2/Sg.6G0001149a/Sg.1G0001759a/Sg.3G0000951a/Sg.5G0000626p2/Sg.1G0000067a/Sg.7G0001751a	8	BP
GO:0016709	GO:0016709	oxidoreductase activity, acting on paired donors, with incorporation or reduction of molecular oxygen, NAD(P)H as one donor, and incorporation of one atom of oxygen	0.00640752	80/31157	0.000820793	0.0246672	0.0221438	Sg.3G0003045p1/Sg.5G0002918b/Sg.5G0000649a/Sg.4G0002519a/Sg.4G0001193a/Sg.1G0001833a/Sg.5G0001396a/Sg.2G0000381p3/Sg.3G0003045a/Sg.8G0001811a/Sg.5G0001203a/Sg.3G0003045p2/Sg.6G0000747t1/Sg.9G0001261a/Sg.4G0002519p1	15	MF
GO:0006880	GO:0006880	intracellular sequestering of iron ion	0.00299018	22/31157	0.000833821	0.0246672	0.0221438	Sg.2G0000010p1/Sg.2G0000002a/Sg.2G0000010a/Sg.2G0000012a/Sg.6G0000443a/Sg.7G0000667a/Sg.6G0003435b	7	BP
GO:0009625	GO:0009625	response to insect	0.00512601	57/31157	0.000924219	0.0267835	0.0240436	Sg.5G0001456a/Sg.5G0002781a/Sg.4G0002703a/Sg.4G0002704a/Sg.4G0002703t1/Sg.4G0002703p1/Sg.4G0002696a/Sg.4G0002696p1/Sg.4G0002696p2/Sg.7G0002299a/Sg.2G0000381p3/Sg.5G0000577a	12	CC
GO:0099503	GO:0099503	secretory vesicle	0.0136694	238/31157	0.00098984	0.0281114	0.0252357	Sg.2G0001328a/Sg.4G0002151a/Sg.3G0001287a/Sg.8G0002135a/Sg.5G0002408a/Sg.6G0002168a/Sg.9G0000139a/Sg.3G0001599a/Sg.4G0002703a/Sg.4G0002704a/Sg.7G0000794a/Sg.7G0000993a/Sg.4G0002703t1/Sg.2G0000534a/Sg.8G0001312a/Sg.1G0003038b/Sg.3G0002283a/Sg.8G0000163a/Sg.4G0002703p1/Sg.4G0002696a/Sg.4G0002696p1/Sg.4G0002696p2/Sg.5G0000295a/Sg.4G0002476a/Sg.7G0002299a/Sg.1G0000342a/Sg.2G0001387a/Sg.5G0000295p2/Sg…	32	CC
GO:0009266	GO:0009266	response to temperature stimulus	0.00512601	58/31157	0.00108675	0.0302007	0.0271112	Sg.5G0000024a/Sg.5G0000025a/Sg.5G0000626p1/Sg.7G0001211p1/Sg.1G0000667a/Sg.7G0002038a/Sg.7G0002029a/Sg.2G0000621a/Sg.8G0000162a/Sg.5G0000626p2/Sg.7G0002055a/Sg.7G0001211t1	12	CC
GO:0016671	GO:0016671	oxidoreductase activity, acting on a sulfur group of donors, disulfide as acceptor	0.00299018	23/31157	0.00112143	0.0302007	0.0271112	Sg.4G0002935a/Sg.3G0001446a/Sg.6G0002330a/Sg.2G0000079a/Sg.1G0001198a/Sg.2G0000075a/Sg.2G0002323p2	7	CC
GO:0051082	GO:0051082	unfolded protein binding	0.0106792	172/31157	0.00112721	0.0302007	0.0271112	Sg.2G0001099a/Sg.1G0001243a/Sg.5G0000840a/Sg.1G0000128a/Sg.1G0002005a/Sg.7G0001211p1/Sg.6G0002344a/Sg.2G0000605a/Sg.3G0001854a/Sg.3G0002283a/Sg.8G0000162a/Sg.9G0001061a/Sg.7G0000003a/Sg.3G0002736a/Sg.4G0003309b/Sg.2G0000315a/Sg.1G0001533a/Sg.8G0001149a/Sg.7G0001142a/Sg.4G0001120a/Sg.7G0001211t1/Sg.2G0002789a/Sg.1G0000905a/Sg.7G0000451a/Sg.8G0001662a	25	CC
GO:0009744	GO:0009744	response to sucrose	0.00598035	75/31157	0.00126407	0.0332404	0.02984	Sg.5G0000837a/Sg.4G0002405a/Sg.7G0000851a/Sg.4G0001578a/Sg.5G0002274t2/Sg.4G0000466a/Sg.7G0000851p1/Sg.4G0001730a/Sg.6G0002318a/Sg.4G0003247b/Sg.5G0002448a/Sg.6G0000505a/Sg.2G0000270a/Sg.4G0002032a	14	BP
GO:0045271	GO:0045271	respiratory chain complex I	0.00341734	30/31157	0.00131145	0.0338592	0.0303955	Sg.1G0001502a/Sg.4G0001204a/Sg.3G0001563a/Sg.6G0001723a/Sg.7G0000974a/Sg.7G0001801a/Sg.4G0003313b/Sg.7G0002468a	8	BP
GO:0051119	GO:0051119	sugar transmembrane transporter activity	0.00256301	18/31157	0.00150652	0.0377428	0.0338818	Sg.2G0000082p1/Sg.6G0001680a/Sg.7G0001294a/Sg.2G0000082a/Sg.7G0002540p1/Sg.3G0000589a	6	CC
GO:0009055	GO:0009055	electron transfer activity	0.00897053	138/31157	0.00151503	0.0377428	0.0338818	Sg.5G0000514a/Sg.1G0003124b/Sg.4G0002234a/Sg.3G0001287a/Sg.3G0001401a/Sg.3G0001400a/Sg.7G0002233a/Sg.1G0000585a/Sg.5G0002020p1/Sg.3G0002155a/Sg.5G0002020p2/Sg.2G0000660a/Sg.6G0003702b/Sg.3G0001194a/Sg.7G0000471a/Sg.4G0000780a/Sg.7G0002598a/Sg.1G0000716a/Sg.9G0001393a/Sg.8G0000921a/Sg.7G0002656a	21	CC
GO:0010345	GO:0010345	suberin biosynthetic process	0.00427168	45/31157	0.00156986	0.0384345	0.0345027	Sg.8G0002132a/Sg.7G0000401a/Sg.6G0000311a/Sg.7G0002128p1/Sg.2G0001580a/Sg.5G0001425p6/Sg.7G0002128p2/Sg.5G0001425p8/Sg.4G0001537p2/Sg.7G0002128p3	10	CC
GO:0009845	GO:0009845	seed germination	0.00897053	139/31157	0.00166084	0.0399727	0.0358836	Sg.2G0002669a/Sg.5G0000516a/Sg.2G0002939b/Sg.7G0001488p1/Sg.8G0001976p1/Sg.6G0001098a/Sg.4G0001769a/Sg.4G0002197a/Sg.6G0000175a/Sg.8G0001976p2/Sg.7G0001488p2/Sg.3G0001219a/Sg.3G0001219p2/Sg.3G0000224a/Sg.5G0002448a/Sg.1G0002772a/Sg.6G0002554a/Sg.8G0001917a/Sg.2G0001026a/Sg.9G0001428a/Sg.1G0000800a	21	CC
GO:0009579	GO:0009579	thylakoid	0.0140965	257/31157	0.00181637	0.0427978	0.0384197	Sg.5G0000024a/Sg.5G0000025a/Sg.5G0000018a/Sg.4G0002099a/Sg.2G0001548a/Sg.5G0000840a/Sg.4G0002569a/Sg.8G0001248a/Sg.2G0000084a/Sg.7G0001768p3/Sg.7G0002718b/Sg.6G0003360b/Sg.2G0000617a/Sg.2G0000605a/Sg.8G0000409t1/Sg.9G0001545b/Sg.3G0000655a/Sg.3G0000656a/Sg.2G0000326a/Sg.6G0002433a/Sg.7G0002449a/Sg.6G0000512a/Sg.2G0000079a/Sg.6G0003611b/Sg.4G0001340a/Sg.2G0000075a/Sg.8G0001553a/Sg.6G0000443a/Sg.8G…	33	CC
GO:0008299	GO:0008299	isoprenoid biosynthetic process	0.00213584	13/31157	0.0018385	0.0427978	0.0384197	Sg.3G0002041a/Sg.6G0003246b/Sg.9G0000121a/Sg.3G0000692a/Sg.9G0000121t1	5	CC
GO:0002238	GO:0002238	response to molecule of fungal origin	0.00299018	25/31157	0.00192533	0.0433963	0.038957	Sg.4G0002703a/Sg.4G0002703t1/Sg.4G0002703p1/Sg.4G0002696a/Sg.4G0002696p1/Sg.4G0002696p2/Sg.7G0002299a	7	BP
GO:0043878	GO:0043878	glyceraldehyde-3-phosphate dehydrogenase (NAD+) (non-phosphorylating) activity	0.00299018	25/31157	0.00192533	0.0433963	0.038957	Sg.5G0000449a/Sg.1G0002642a/Sg.3G0001782a/Sg.4G0002583a/Sg.4G0002212a/Sg.3G0001782p1/Sg.8G0001693a	7	BP
GO:0016791	GO:0016791	phosphatase activity	0.00469885	54/31157	0.00197445	0.043808	0.0393266	Sg.9G0001285a/Sg.9G0001287a/Sg.3G0000838a/Sg.7G0000401a/Sg.4G0001653a/Sg.9G0000303a/Sg.7G0000776a/Sg.3G0002360a/Sg.2G0000823a/Sg.5G0000566a/Sg.6G0000964a	11	CC
GO:0009416	GO:0009416	response to light stimulus	0.0132422	239/31157	0.0020925	0.045713	0.0410367	Sg.9G0000172a/Sg.5G0000514a/Sg.5G0000936a/Sg.7G0002256a/Sg.2G0001540a/Sg.2G0001548a/Sg.4G0001417a/Sg.6G0002131a/Sg.6G0002144a/Sg.6G0002130a/Sg.7G0000851a/Sg.7G0000876a/Sg.2G0000926a/Sg.4G0000466a/Sg.5G0000406a/Sg.4G0000412a/Sg.4G0003012a/Sg.7G0000876p1/Sg.7G0000851p1/Sg.7G0002718b/Sg.4G0002834a/Sg.4G0003337b/Sg.4G0003247b/Sg.4G0001844a/Sg.2G0001026a/Sg.7G0000471a/Sg.1G0001156a/Sg.5G0000212a/Sg.7G…	31	CC
GO:0009407	GO:0009407	toxin catabolic process	0.00598035	80/31157	0.00239208	0.0506978	0.0455115	Sg.3G0000805p1/Sg.3G0000840a/Sg.3G0000840p2/Sg.3G0000840t1/Sg.5G0000745a/Sg.4G0000413a/Sg.3G0000755a/Sg.7G0001768p3/Sg.4G0002917a/Sg.3G0000805p2/Sg.3G0000805p3/Sg.6G0002304a/Sg.3G0000805p4/Sg.8G0002063a	14	BP
GO:0010287	GO:0010287	plastoglobule	0.00598035	80/31157	0.00239208	0.0506978	0.0455115	Sg.5G0000018a/Sg.6G0003022b/Sg.3G0002417a/Sg.2G0001548a/Sg.3G0002658a/Sg.8G0000012a/Sg.3G0001726a/Sg.3G0002139a/Sg.7G0002718b/Sg.6G0003360b/Sg.3G0001871a/Sg.9G0001681b/Sg.8G0002080a/Sg.8G0002065a	14	MF
GO:0004029	GO:0004029	aldehyde dehydrogenase (NAD+) activity	0.00299018	26/31157	0.00246568	0.0514892	0.046222	Sg.5G0000449a/Sg.1G0002642a/Sg.3G0001782a/Sg.4G0002583a/Sg.4G0002212a/Sg.3G0001782p1/Sg.8G0001693a	7	MF
GO:0048046	GO:0048046	apoplast	0.0200769	410/31157	0.0025958	0.0529341	0.0475191	Sg.3G0003155b/Sg.2G0001328a/Sg.1G0001043a/Sg.6G0001297a/Sg.3G0001287a/Sg.5G0000840a/Sg.4G0002707a/Sg.5G0002408a/Sg.4G0002405a/Sg.6G0001382a/Sg.1G0001619a/Sg.4G0002569a/Sg.4G0002568a/Sg.1G0001991a/Sg.4G0001615a/Sg.2G0001448a/Sg.6G0000382a/Sg.1G0001313a/Sg.2G0002012a/Sg.4G0002704a/Sg.1G0002834a/Sg.1G0003042b/Sg.7G0002718b/Sg.4G0002834a/Sg.5G0001832a/Sg.6G0003360b/Sg.2G0000605a/Sg.1G0003036b/Sg.9G00…	47	MF
GO:0004659	GO:0004659	prenyltransferase activity	0.00213584	14/31157	0.00268398	0.0529341	0.0475191	Sg.5G0000626p1/Sg.9G0000121a/Sg.5G0000626p2/Sg.3G0000692a/Sg.9G0000121t1	5	MF
GO:0010929	GO:0010929	positive regulation of auxin mediated signaling pathway	0.00213584	14/31157	0.00268398	0.0529341	0.0475191	Sg.4G0002228a/Sg.4G0001569a/Sg.7G0000695a/Sg.7G0001129a/Sg.8G0001715a	5	MF
GO:0055062	GO:0055062	phosphate ion homeostasis	0.00213584	14/31157	0.00268398	0.0529341	0.0475191	Sg.6G0000071a/Sg.1G0001456a/Sg.5G0000295a/Sg.4G0001070a/Sg.5G0000295p2	5	MF
GO:0008643	GO:0008643	carbohydrate transport	0.00256301	20/31157	0.00276142	0.0537153	0.0482203	Sg.2G0000082p1/Sg.6G0001680a/Sg.7G0001294a/Sg.2G0000082a/Sg.7G0002540p1/Sg.3G0000589a	6	MF

## Sheet: Root-24h-up
	ID	Description	GeneRatio	BgRatio	pvalue	p.adjust	qvalue	geneID	Count	ONT
GO:0080167	GO:0080167	response to karrikin	0.0160819	171/31157	6.4354e-06	0.00727843	0.00707894	Sg.7G0000487a/Sg.4G0001385a/Sg.1G0002442a/Sg.1G0001626a/Sg.4G0000483a/Sg.1G0000679a/Sg.1G0000686a/Sg.7G0002342a/Sg.9G0000303a/Sg.3G0002780a/Sg.6G0002318a/Sg.7G0001768p3/Sg.1G0001837a/Sg.3G0000951a/Sg.3G0000995a/Sg.5G0000820a/Sg.2G0001940a/Sg.1G0001445a/Sg.4G0003257b/Sg.8G0001537a/Sg.8G0001173a/Sg.1G0000316a	22	MF
GO:0006367	GO:0006367	transcription initiation from RNA polymerase II promoter	0.00584795	31/31157	4.32083e-05	0.0218485	0.0212496	Sg.8G0002054p1/Sg.8G0002054p2/Sg.8G0002054p3/Sg.8G0002054p4/Sg.7G0001196a/Sg.8G0000193a/Sg.7G0000121a/Sg.8G0002054a	8	BP
GO:0046982	GO:0046982	protein heterodimerization activity	0.0131579	143/31157	5.79535e-05	0.0218485	0.0212496	Sg.8G0001409a/Sg.8G0001413a/Sg.8G0001403a/Sg.4G0002211p1/Sg.1G0001994a/Sg.4G0002197a/Sg.8G0002409b/Sg.3G0001054a/Sg.3G0002036a/Sg.2G0000529a/Sg.3G0001699a/Sg.5G0000051a/Sg.3G0001699p1/Sg.6G0000867a/Sg.6G0000868a/Sg.1G0000800a/Sg.6G0000867p1/Sg.6G0000867p2	18	MF
GO:0003785	GO:0003785	actin monomer binding	0.00365497	12/31157	9.90358e-05	0.0280024	0.0272348	Sg.7G0001513a/Sg.5G0001880a/Sg.5G0000575a/Sg.1G0000303a/Sg.7G0001713a	5	BP
GO:0008198	GO:0008198	ferrous iron binding	0.00365497	13/31157	0.00015511	0.0350858	0.0341241	Sg.3G0002167a/Sg.6G0002706a/Sg.6G0000443a/Sg.7G0000613a/Sg.7G0000667a	5	BP
GO:0009408	GO:0009408	response to heat	0.0226608	353/31157	0.000216936	0.0408924	0.0397715	Sg.1G0001243a/Sg.6G0001098a/Sg.4G0002405a/Sg.1G0000128a/Sg.1G0000519a/Sg.2G0000931a/Sg.7G0001211p1/Sg.2G0001773a/Sg.3G0001219a/Sg.7G0002843b/Sg.3G0001219p2/Sg.6G0002344a/Sg.2G0000605a/Sg.4G0003337b/Sg.3G0002740a/Sg.4G0003309b/Sg.6G0001378a/Sg.5G0000049a/Sg.8G0001290a/Sg.4G0000070a/Sg.2G0001380a/Sg.5G0000212a/Sg.2G0001319a/Sg.5G0000566a/Sg.9G0000629a/Sg.7G0001211t1/Sg.9G0001007p2/Sg.1G0001929a/Sg.…	31	CC

## Sheet: Root-48h-up
	ID	Description	GeneRatio	BgRatio	pvalue	p.adjust	qvalue	geneID	Count	ONT
GO:0030145	GO:0030145	manganese ion binding	0.0128079	81/31157	4.22084e-12	5.74456e-09	5.53596e-09	Sg.9G0001230a/Sg.9G0001213a/Sg.9G0001224a/Sg.2G0001533a/Sg.2G0001209a/Sg.9G0001233p1/Sg.5G0000875a/Sg.9G0001238t1/Sg.9G0001227t2/Sg.9G0001233p2/Sg.7G0001647a/Sg.9G0001239p4/Sg.8G0001924a/Sg.9G0001224p2/Sg.2G0001209p1/Sg.2G0001209p2/Sg.9G0001233p3/Sg.9G0001227t3/Sg.9G0001238a/Sg.9G0001238t3/Sg.7G0002113a/Sg.9G0001208a/Sg.9G0001210a/Sg.9G0001233a/Sg.9G0001233p4/Sg.2G0001533t1	26	MF
GO:0045735	GO:0045735	nutrient reservoir activity	0.0137931	118/31157	1.69843e-09	1.15578e-06	1.11381e-06	Sg.9G0001230a/Sg.9G0001213a/Sg.9G0001224a/Sg.2G0001533a/Sg.2G0001209a/Sg.9G0001233p1/Sg.6G0002108a/Sg.5G0000875a/Sg.9G0001238t1/Sg.9G0001227t2/Sg.9G0001233p2/Sg.3G0002415a/Sg.4G0002148a/Sg.9G0001239p4/Sg.8G0001924a/Sg.9G0001224p2/Sg.2G0001209p1/Sg.2G0001209p2/Sg.9G0001233p3/Sg.9G0001227t3/Sg.9G0001238a/Sg.9G0001238t3/Sg.7G0002113a/Sg.9G0001208a/Sg.9G0001210a/Sg.9G0001233a/Sg.9G0001233p4/Sg.2G0001…	28	BP
GO:0006749	GO:0006749	glutathione metabolic process	0.00837438	67/31157	9.46826e-07	0.000429544	0.000413946	Sg.3G0000807p1/Sg.3G0000805p1/Sg.3G0000840a/Sg.3G0000845a/Sg.3G0000756a/Sg.6G0002296a/Sg.3G0000807a/Sg.1G0002152a/Sg.3G0000807p2/Sg.3G0000805p2/Sg.3G0000805p3/Sg.3G0000807p3/Sg.1G0002152p1/Sg.3G0000807p4/Sg.6G0002312a/Sg.1G0002152p2/Sg.8G0002063a	17	BP
GO:0005764	GO:0005764	lysosome	0.00837438	71/31157	2.26733e-06	0.000740337	0.000713453	Sg.6G0003234b/Sg.5G0002273a/Sg.5G0002274a/Sg.2G0001590a/Sg.4G0001584a/Sg.5G0002274t2/Sg.9G0000664a/Sg.1G0000458a/Sg.9G0000664p3/Sg.8G0001862a/Sg.6G0000842a/Sg.1G0003038b/Sg.5G0001645a/Sg.4G0002452a/Sg.5G0002273p1/Sg.8G0000537a/Sg.9G0001415a	17	BP
GO:0009407	GO:0009407	toxin catabolic process	0.008867	80/31157	3.01491e-06	0.000740337	0.000713453	Sg.3G0000807p1/Sg.3G0000805p1/Sg.3G0000840a/Sg.3G0000845a/Sg.3G0000756a/Sg.7G0001768p3/Sg.6G0002296a/Sg.3G0000807a/Sg.1G0002152a/Sg.3G0000807p2/Sg.3G0000805p2/Sg.3G0000805p3/Sg.3G0000807p3/Sg.1G0002152p1/Sg.3G0000807p4/Sg.6G0002312a/Sg.1G0002152p2/Sg.8G0002063a	18	MF
GO:0005615	GO:0005615	extracellular space	0.0118227	130/31157	3.26379e-06	0.000740337	0.000713453	Sg.6G0003234b/Sg.3G0001317a/Sg.5G0000663a/Sg.5G0002273a/Sg.5G0002274a/Sg.2G0001590a/Sg.2G0001627a/Sg.4G0001584a/Sg.6G0000378a/Sg.5G0002274t2/Sg.9G0000172p1/Sg.9G0000664a/Sg.1G0000458a/Sg.9G0000664p3/Sg.6G0002699p2/Sg.8G0001862a/Sg.6G0000842a/Sg.7G0001938a/Sg.5G0001645a/Sg.4G0002452a/Sg.5G0002273p1/Sg.9G0000172p2/Sg.8G0000537a/Sg.9G0001415a	24	BP
GO:0080043	GO:0080043	quercetin 3-O-glucosyltransferase activity	0.00788177	77/31157	3.03942e-05	0.0059095	0.00569491	Sg.1G0003078b/Sg.1G0003083b/Sg.1G0001237a/Sg.4G0003209b/Sg.6G0002587p1/Sg.7G0000441a/Sg.1G0001874a/Sg.1G0001881a/Sg.1G0001872a/Sg.1G0001882a/Sg.1G0001879p1/Sg.1G0001556a/Sg.6G0002587p4/Sg.6G0002587p2/Sg.2G0000735a/Sg.9G0001703b	16	BP
GO:0042546	GO:0042546	cell wall biogenesis	0.00591133	47/31157	3.47561e-05	0.00591287	0.00569816	Sg.1G0003074b/Sg.7G0002230a/Sg.7G0002227a/Sg.7G0002229a/Sg.4G0000630a/Sg.3G0000540p1/Sg.4G0001778p1/Sg.7G0002230t1/Sg.7G0002229t1/Sg.5G0000881a/Sg.7G0002582a/Sg.5G0002769a	12	BP
GO:0080044	GO:0080044	quercetin 7-O-glucosyltransferase activity	0.00689655	63/31157	4.29599e-05	0.00649649	0.00626059	Sg.1G0003078b/Sg.1G0003083b/Sg.1G0001237a/Sg.6G0002587p1/Sg.7G0000441a/Sg.1G0001874a/Sg.1G0001881a/Sg.1G0001872a/Sg.1G0001882a/Sg.1G0001879p1/Sg.1G0001556a/Sg.6G0002587p4/Sg.6G0002587p2/Sg.9G0001703b	14	MF
GO:0042631	GO:0042631	cellular response to water deprivation	0.00640394	57/31157	5.9996e-05	0.00816545	0.00786894	Sg.3G0000805p1/Sg.1G0001237a/Sg.7G0002231a/Sg.3G0000840a/Sg.3G0000845a/Sg.1G0000523a/Sg.6G0001782a/Sg.7G0002231t1/Sg.7G0002231p1/Sg.7G0002231t2/Sg.3G0000805p2/Sg.3G0000805p3/Sg.8G0001630a	13	BP
GO:0051603	GO:0051603	proteolysis involved in cellular protein catabolic process	0.00837438	91/31157	7.26543e-05	0.00898932	0.0086629	Sg.6G0003234b/Sg.5G0002273a/Sg.5G0002274a/Sg.2G0001590a/Sg.4G0001584a/Sg.5G0002274t2/Sg.8G0000214a/Sg.9G0000664a/Sg.1G0000458a/Sg.9G0000664p3/Sg.8G0001862a/Sg.6G0000842a/Sg.5G0001645a/Sg.4G0002452a/Sg.5G0002273p1/Sg.8G0000537a/Sg.9G0001415a	17	BP
GO:0016762	GO:0016762	xyloglucan:xyloglucosyl transferase activity	0.0044335	30/31157	8.48482e-05	0.0096232	0.00927376	Sg.1G0003074b/Sg.7G0002230a/Sg.7G0002227a/Sg.7G0002229a/Sg.3G0000540p1/Sg.7G0002230t1/Sg.7G0002229t1/Sg.7G0002582a/Sg.5G0002769a	9	CC
GO:0004364	GO:0004364	glutathione transferase activity	0.008867	102/31157	9.78212e-05	0.0102411	0.00986925	Sg.3G0000807p1/Sg.3G0000805p1/Sg.3G0000840a/Sg.3G0000845a/Sg.3G0000756a/Sg.7G0001768p3/Sg.6G0002296a/Sg.3G0000807a/Sg.1G0002152a/Sg.3G0000807p2/Sg.3G0000805p2/Sg.3G0000805p3/Sg.3G0000807p3/Sg.1G0002152p1/Sg.3G0000807p4/Sg.6G0002312a/Sg.1G0002152p2/Sg.8G0002063a	18	CC
GO:0009733	GO:0009733	response to auxin	0.017734	287/31157	0.000128837	0.0125248	0.01207	Sg.8G0002275a/Sg.6G0002211a/Sg.5G0000936a/Sg.3G0002990a/Sg.5G0001094a/Sg.6G0002144a/Sg.6G0003314b/Sg.6G0003313b/Sg.5G0002274a/Sg.7G0000188a/Sg.5G0000863a/Sg.5G0002274t2/Sg.7G0002605a/Sg.6G0003331b/Sg.4G0001128p1/Sg.1G0000451a/Sg.1G0000383a/Sg.7G0002384a/Sg.6G0003078b/Sg.2G0000529a/Sg.3G0001872a/Sg.3G0002872a/Sg.7G0000013a/Sg.2G0001815a/Sg.5G0000318a/Sg.5G0000054a/Sg.7G0002454a/Sg.5G0000783a/Sg.6G…	36	CC
GO:0004197	GO:0004197	cysteine-type endopeptidase activity	0.00935961	119/31157	0.000248816	0.0225759	0.0217561	Sg.6G0003234b/Sg.5G0002273a/Sg.5G0002274a/Sg.2G0001590a/Sg.4G0001584a/Sg.5G0002274t2/Sg.8G0000214a/Sg.9G0000664a/Sg.1G0000458a/Sg.9G0000664p3/Sg.8G0001862a/Sg.6G0000842a/Sg.5G0001645a/Sg.5G0000877a/Sg.4G0002452a/Sg.5G0002273p1/Sg.8G0001572a/Sg.8G0000537a/Sg.9G0001415a	19	CC
GO:0010030	GO:0010030	positive regulation of seed germination	0.0044335	37/31157	0.000487567	0.0410863	0.0395943	Sg.6G0002587p1/Sg.5G0002474a/Sg.6G0002587p4/Sg.6G0002587p2/Sg.6G0000465a/Sg.2G0000080a/Sg.6G0003523b/Sg.9G0001401a/Sg.5G0000119a	9	CC
GO:0120029	GO:0120029	proton export across plasma membrane	0.00394089	30/31157	0.000513201	0.0410863	0.0395943	Sg.9G0000851a/Sg.7G0002188a/Sg.7G0001091p1/Sg.2G0002735p1/Sg.7G0002584a/Sg.9G0000851p4/Sg.7G0001091p2/Sg.4G0002023a	8	MF
