# Supplementary material for: Chromosome-scale genome sequence of Suaeda glauca sheds light on salt stress tolerance in halophytes
Source: Hortic Res. 2023 Aug 10;10(9):uhad161. doi: 10.1093/hr/uhad161 (PMC10506132; doi:10.1093/hr/uhad161)
Supplement: Web_Material_uhad161 [file web_material_uhad161.zip › Supplementary file 10.Time course_leaf_down.xlsx]

## Sheet: Leaf-0.5-down
	ID	Description	GeneRatio	BgRatio	pvalue	p.adjust	qvalue	geneID	Count	ONT
GO:0020037	GO:0020037	heme binding	0.0344653	446/31157	1.58182e-11	2.01682e-08	1.87821e-08	Sg.7G0000511a/Sg.4G0001095p1/Sg.1G0002961b/Sg.6G0002050a/Sg.2G0001122a/Sg.2G0001544a/Sg.2G0002963b/Sg.5G0002918b/Sg.5G0002917b/Sg.5G0002916b/Sg.9G0000443t1/Sg.8G0001880p2/Sg.9G0000453a/Sg.5G0002269p1/Sg.4G0001783a/Sg.7G0000862a/Sg.3G0001742a/Sg.4G0000579a/Sg.4G0002186a/Sg.4G0001236a/Sg.7G0002176a/Sg.5G0000351a/Sg.5G0002270p1/Sg.5G0002303a/Sg.2G0002139a/Sg.5G0002762a/Sg.4G0000440a/Sg.2G0002767a/Sg…	68	CC
GO:0071456	GO:0071456	cellular response to hypoxia	0.0243284	266/31157	4.56981e-11	2.91325e-08	2.71302e-08	Sg.5G0000450a/Sg.2G0001196a/Sg.4G0000268p1/Sg.5G0001462a/Sg.5G0002920b/Sg.8G0002145a/Sg.4G0002722a/Sg.4G0003126a/Sg.6G0001248a/Sg.7G0000864a/Sg.4G0001245a/Sg.7G0002175a/Sg.2G0001433a/Sg.6G0000353a/Sg.6G0001159a/Sg.3G0002345a/Sg.3G0001204a/Sg.7G0000864p1/Sg.4G0001725a/Sg.6G0001081a/Sg.2G0000105a/Sg.7G0001768p3/Sg.6G0002548a/Sg.6G0002344a/Sg.3G0002345p1/Sg.1G0001493a/Sg.8G0000397a/Sg.2G0000251a/Sg.…	48	BP
GO:0030145	GO:0030145	manganese ion binding	0.0106437	81/31157	2.09859e-08	8.91899e-06	8.30598e-06	Sg.9G0001216a/Sg.9G0001224a/Sg.2G0001209a/Sg.8G0001096a/Sg.9G0001233p1/Sg.5G0000875a/Sg.9G0001233p2/Sg.9G0001239a/Sg.8G0002222a/Sg.9G0001621b/Sg.8G0001845a/Sg.4G0002442a/Sg.1G0001274a/Sg.9G0001233p3/Sg.5G0001683a/Sg.7G0002113a/Sg.9G0001204a/Sg.9G0001208a/Sg.9G0001205a/Sg.9G0001233a/Sg.9G0001233p4	21	BP
GO:0015114	GO:0015114	phosphate ion transmembrane transporter activity	0.00658895	33/31157	4.37642e-08	1.39498e-05	1.29911e-05	Sg.1G0000639a/Sg.1G0000640a/Sg.1G0000638a/Sg.1G0000607a/Sg.1G0000607p1/Sg.1G0000640p2/Sg.1G0000640p3/Sg.1G0000639p1/Sg.1G0000638p1/Sg.1G0000638t1/Sg.1G0000640p5/Sg.1G0000639t1/Sg.4G0001931a	13	MF
GO:0004601	GO:0004601	peroxidase activity	0.0136847	139/31157	1.61278e-07	3.91667e-05	3.64748e-05	Sg.1G0002961b/Sg.9G0000443t1/Sg.9G0000453a/Sg.4G0001783a/Sg.3G0001742a/Sg.4G0000579a/Sg.4G0002186a/Sg.4G0001236a/Sg.5G0000351a/Sg.5G0002762a/Sg.2G0002767a/Sg.8G0001517a/Sg.8G0001516a/Sg.2G0002741a/Sg.8G0000136a/Sg.9G0000442a/Sg.9G0000443a/Sg.5G0002515a/Sg.8G0000252a/Sg.4G0001948a/Sg.4G0001881a/Sg.6G0000227a/Sg.7G0001233a/Sg.4G0002797a/Sg.7G0000621a/Sg.4G0002797p1/Sg.7G0001093a	27	BP
GO:0006979	GO:0006979	response to oxidative stress	0.0278763	415/31157	1.84314e-07	3.91667e-05	3.64748e-05	Sg.1G0002961b/Sg.3G0000805p1/Sg.2G0001544a/Sg.4G0002942a/Sg.3G0001305a/Sg.6G0002668a/Sg.9G0000443t1/Sg.3G0000847a/Sg.9G0000453a/Sg.4G0001783a/Sg.7G0000891a/Sg.3G0001738a/Sg.3G0001742a/Sg.4G0000579a/Sg.4G0002186a/Sg.4G0001236a/Sg.2G0001491a/Sg.5G0000351a/Sg.5G0002762a/Sg.3G0000686a/Sg.2G0002767a/Sg.8G0001517a/Sg.8G0001516a/Sg.7G0000889t1/Sg.7G0000893p2/Sg.4G0001598p1/Sg.2G0002741a/Sg.6G0002344a/Sg…	55	BP
GO:0006880	GO:0006880	intracellular sequestering of iron ion	0.00506842	22/31157	3.23935e-07	5.90024e-05	5.49471e-05	Sg.2G0000009p1/Sg.2G0000011p1/Sg.2G0000010p1/Sg.2G0000012p1/Sg.2G0000012p2/Sg.2G0000002a/Sg.2G0000009a/Sg.2G0000010a/Sg.2G0000011a/Sg.2G0000012a	10	BP
GO:0030026	GO:0030026	cellular manganese ion homeostasis	0.00506842	23/31157	5.40477e-07	8.61385e-05	8.02182e-05	Sg.2G0000009p1/Sg.2G0000011p1/Sg.2G0000010p1/Sg.2G0000012p1/Sg.2G0000012p2/Sg.2G0000002a/Sg.2G0000009a/Sg.2G0000010a/Sg.2G0000011a/Sg.2G0000012a	10	CC
GO:0005381	GO:0005381	iron ion transmembrane transporter activity	0.00557527	30/31157	1.13358e-06	0.00016059	0.000149553	Sg.2G0000009p1/Sg.2G0000011p1/Sg.2G0000010p1/Sg.2G0000012p1/Sg.2G0000012p2/Sg.7G0000772a/Sg.2G0000002a/Sg.2G0000009a/Sg.2G0000010a/Sg.2G0000011a/Sg.2G0000012a	11	CC
GO:0009505	GO:0009505	plant-type cell wall	0.0202737	283/31157	1.66797e-06	0.000212666	0.000198049	Sg.1G0002961b/Sg.8G0000069a/Sg.4G0001418a/Sg.9G0000443t1/Sg.8G0002156a/Sg.5G0002413a/Sg.9G0000453a/Sg.4G0001860a/Sg.4G0001783a/Sg.5G0000351a/Sg.5G0002762a/Sg.2G0002767a/Sg.8G0001517a/Sg.8G0001516a/Sg.7G0002846b/Sg.2G0002741a/Sg.2G0000106p1/Sg.6G0003056b/Sg.5G0000993a/Sg.2G0002075a/Sg.8G0001129a/Sg.1G0002390a/Sg.4G0000726p1/Sg.4G0000001a/Sg.9G0000442a/Sg.9G0000443a/Sg.5G0002515a/Sg.2G0000467a/Sg.8…	40	CC
GO:0015706	GO:0015706	nitrate transport	0.00557527	33/31157	3.36515e-06	0.000390051	0.000363243	Sg.2G0001125a/Sg.4G0002946a/Sg.7G0002219a/Sg.6G0000390a/Sg.2G0001126a/Sg.4G0001747t1/Sg.2G0001072a/Sg.6G0000257a/Sg.6G0003749b/Sg.8G0001714a/Sg.8G0001986t1	11	CC
GO:0045735	GO:0045735	nutrient reservoir activity	0.0111505	118/31157	4.44134e-06	0.000471892	0.000439458	Sg.9G0001216a/Sg.9G0001224a/Sg.2G0001209a/Sg.8G0001096a/Sg.9G0001233p1/Sg.5G0000875a/Sg.7G0000281a/Sg.9G0001233p2/Sg.9G0001239a/Sg.8G0002222a/Sg.9G0001621b/Sg.1G0001274a/Sg.4G0001919a/Sg.7G0000258a/Sg.9G0001233p3/Sg.7G0002113a/Sg.3G0002561a/Sg.9G0001204a/Sg.9G0001208a/Sg.9G0001205a/Sg.9G0001233a/Sg.9G0001233p4	22	CC
GO:0015112	GO:0015112	nitrate transmembrane transporter activity	0.00456158	26/31157	1.87207e-05	0.00183607	0.00170987	Sg.2G0001125a/Sg.7G0002219a/Sg.6G0000390a/Sg.2G0001126a/Sg.6G0000257a/Sg.7G0002472a/Sg.6G0003749b/Sg.8G0001714a/Sg.8G0001986t1	9	CC
GO:0005315	GO:0005315	inorganic phosphate transmembrane transporter activity	0.00557527	39/31157	2.04774e-05	0.00186491	0.00173673	Sg.3G0001344a/Sg.1G0000639a/Sg.1G0000640a/Sg.1G0000638a/Sg.1G0000640p2/Sg.1G0000640p3/Sg.1G0000639p1/Sg.1G0000638p1/Sg.1G0000638t1/Sg.1G0000640p5/Sg.1G0000639t1	11	CC
GO:0010167	GO:0010167	response to nitrate	0.00405474	22/31157	3.65174e-05	0.00310398	0.00289064	Sg.2G0001125a/Sg.6G0000390a/Sg.2G0001126a/Sg.3G0001225a/Sg.2G0001072a/Sg.6G0000257a/Sg.6G0003749b/Sg.8G0001714a	8	CC
GO:0006950	GO:0006950	response to stress	0.00912316	98/31157	3.93317e-05	0.00313425	0.00291883	Sg.1G0002961b/Sg.9G0000443t1/Sg.9G0000453a/Sg.4G0001783a/Sg.5G0000351a/Sg.5G0002762a/Sg.2G0002767a/Sg.8G0001517a/Sg.8G0001516a/Sg.2G0002741a/Sg.9G0000442a/Sg.9G0000443a/Sg.5G0002515a/Sg.8G0000252a/Sg.1G0001274a/Sg.4G0001948a/Sg.4G0002797a/Sg.4G0002797p1	18	MF
GO:0004497	GO:0004497	monooxygenase activity	0.00861632	91/31157	5.1071e-05	0.00383033	0.00356707	Sg.7G0000511a/Sg.2G0001122a/Sg.2G0002963b/Sg.5G0002916b/Sg.5G0002269p1/Sg.7G0000862a/Sg.5G0002270p1/Sg.5G0002303a/Sg.2G0002139a/Sg.4G0000440a/Sg.2G0002966b/Sg.1G0000583p1/Sg.3G0000708t1/Sg.3G0000574a/Sg.3G0002580a/Sg.7G0000540a/Sg.4G0002519p1	17	MF
GO:0009789	GO:0009789	positive regulation of abscisic acid-activated signaling pathway	0.00709579	69/31157	9.09377e-05	0.00624429	0.00581511	Sg.2G0002356a/Sg.3G0000328p1/Sg.3G0000328p2/Sg.8G0001201a/Sg.8G0001367a/Sg.5G0001806a/Sg.3G0001013a/Sg.3G0000328p3/Sg.3G0000328a/Sg.3G0000328p4/Sg.3G0001013p5/Sg.3G0000328p5/Sg.3G0000328p6/Sg.4G0002074a	14	MF
GO:0005384	GO:0005384	manganese ion transmembrane transporter activity	0.00506842	38/31157	9.30521e-05	0.00624429	0.00581511	Sg.2G0000009p1/Sg.2G0000011p1/Sg.2G0000010p1/Sg.2G0000012p1/Sg.2G0000012p2/Sg.2G0000002a/Sg.2G0000009a/Sg.2G0000010a/Sg.2G0000011a/Sg.2G0000012a	10	MF
GO:0005506	GO:0005506	iron ion binding	0.0197669	335/31157	0.000187264	0.0119381	0.0111176	Sg.7G0000511a/Sg.4G0001095p1/Sg.6G0002050a/Sg.2G0001122a/Sg.2G0002963b/Sg.5G0002918b/Sg.5G0002917b/Sg.5G0002916b/Sg.8G0001880p2/Sg.5G0002269p1/Sg.7G0000862a/Sg.5G0002270p1/Sg.5G0002303a/Sg.2G0002139a/Sg.4G0000440a/Sg.4G0000414a/Sg.3G0002511a/Sg.3G0001660a/Sg.6G0000720a/Sg.3G0001660p1/Sg.2G0002966b/Sg.3G0000708t1/Sg.4G0001095p2/Sg.8G0001181a/Sg.1G0001832a/Sg.4G0003256b/Sg.8G0001880a/Sg.2G0000821a/…	39	BP
GO:0006749	GO:0006749	glutathione metabolic process	0.00658895	67/31157	0.000256667	0.0155833	0.0145123	Sg.3G0000807p1/Sg.3G0000805p1/Sg.3G0000847a/Sg.3G0000807p2/Sg.3G0000805p2/Sg.3G0000805p3/Sg.3G0000807p3/Sg.3G0000713a/Sg.3G0000807p4/Sg.3G0000805p4/Sg.7G0001491a/Sg.6G0002297t2/Sg.8G0002063a	13	BP
GO:0006952	GO:0006952	defense response	0.016219	268/31157	0.000434149	0.0251609	0.0234316	Sg.1G0001662a/Sg.6G0003386b/Sg.5G0000501a/Sg.2G0002356a/Sg.3G0000328p1/Sg.7G0000154a/Sg.6G0000205a/Sg.7G0002344a/Sg.6G0000719a/Sg.1G0000361a/Sg.3G0000328p2/Sg.1G0000583p1/Sg.7G0000446a/Sg.7G0001768p3/Sg.3G0001085a/Sg.9G0001510b/Sg.5G0001806a/Sg.3G0001013a/Sg.4G0001175a/Sg.3G0000328p3/Sg.1G0000779a/Sg.9G0000268a/Sg.3G0000328a/Sg.3G0000328p4/Sg.3G0001013p5/Sg.3G0000328p5/Sg.5G0000828a/Sg.3G0002580a…	32	MF
GO:0022857	GO:0022857	transmembrane transporter activity	0.0202737	368/31157	0.000634033	0.0351475	0.0327318	Sg.7G0000083p1/Sg.9G0000233a/Sg.2G0001981a/Sg.9G0000702a/Sg.3G0001344a/Sg.4G0001023p2/Sg.5G0000699a/Sg.4G0001630a/Sg.5G0000376a/Sg.6G0000094a/Sg.6G0000071a/Sg.7G0001266a/Sg.7G0002352a/Sg.4G0001023p3/Sg.6G0000019a/Sg.4G0001747t1/Sg.1G0001456a/Sg.6G0001817a/Sg.6G0001818a/Sg.4G0002492a/Sg.1G0002343a/Sg.9G0001504b/Sg.1G0001560a/Sg.4G0003367b/Sg.2G0000500a/Sg.4G0001926a/Sg.8G0000653a/Sg.6G0002878b/Sg.…	40	MF
GO:0005887	GO:0005887	integral component of plasma membrane	0.00861632	114/31157	0.000832555	0.0432636	0.0402901	Sg.9G0000163a/Sg.5G0000466a/Sg.8G0000596a/Sg.6G0001695a/Sg.3G0002187a/Sg.4G0002581a/Sg.1G0002988b/Sg.1G0002983b/Sg.7G0002706b/Sg.5G0001000a/Sg.6G0002722a/Sg.3G0001714a/Sg.6G0003092b/Sg.7G0000102a/Sg.6G0000890a/Sg.6G0000870a/Sg.5G0000960a	17	CC
GO:2000762	GO:2000762	regulation of phenylpropanoid metabolic process	0.00253421	13/31157	0.000848306	0.0432636	0.0402901	Sg.5G0000368a/Sg.1G0000392a/Sg.1G0001706a/Sg.6G0003089b/Sg.1G0000392p1	5	CC
GO:0004857	GO:0004857	enzyme inhibitor activity	0.00456158	41/31157	0.000886228	0.0434593	0.0404723	Sg.6G0000410p1/Sg.6G0000410p2/Sg.3G0001058a/Sg.6G0000410a/Sg.2G0000988a/Sg.2G0001385a/Sg.8G0001539p1/Sg.3G0001058p1/Sg.8G0001539p2	9	BP
GO:0030001	GO:0030001	metal ion transport	0.00658895	77/31157	0.00103165	0.048717	0.0453686	Sg.3G0003151b/Sg.2G0002270a/Sg.5G0002277a/Sg.4G0001765a/Sg.5G0001631a/Sg.2G0002327p3/Sg.7G0000772a/Sg.6G0000758a/Sg.6G0001692a/Sg.1G0001029a/Sg.1G0000785a/Sg.9G0000552a/Sg.8G0002048a	13	BP
GO:0000326	GO:0000326	protein storage vacuole	0.0035479	27/31157	0.00116488	0.0530439	0.0493981	Sg.1G0000015p1/Sg.7G0000962a/Sg.1G0002025a/Sg.1G0002568a/Sg.2G0000539a/Sg.7G0000962p1/Sg.7G0000962p2	7	BP

## Sheet: Leaf-2h-down
	ID	Description	GeneRatio	BgRatio	pvalue	p.adjust	qvalue	geneID	Count	ONT
GO:0031225	GO:0031225	anchored component of membrane	0.0191781	206/31157	7.67846e-12	1.15638e-08	1.10812e-08	Sg.6G0000893p1/Sg.9G0000220a/Sg.4G0000790a/Sg.7G0002757b/Sg.8G0002126a/Sg.3G0001731a/Sg.7G0000165a/Sg.7G0000167a/Sg.4G0001231a/Sg.3G0001599a/Sg.3G0001593a/Sg.5G0002732a/Sg.5G0002733a/Sg.6G0000072a/Sg.3G0001033a/Sg.9G0000275a/Sg.6G0003598b/Sg.6G0003599b/Sg.6G0000416a/Sg.5G0002016a/Sg.2G0000947a/Sg.7G0001007a/Sg.5G0000991a/Sg.7G0002135a/Sg.8G0001183a/Sg.8G0001330a/Sg.5G0001793a/Sg.3G0002426a/Sg.9G0…	49	BP
GO:0009505	GO:0009505	plant-type cell wall	0.023092	283/31157	2.15427e-11	1.62216e-08	1.55447e-08	Sg.2G0001503a/Sg.1G0002961b/Sg.8G0001160a/Sg.9G0000171a/Sg.5G0000459a/Sg.4G0001418a/Sg.9G0000443t1/Sg.8G0002156a/Sg.5G0002413a/Sg.3G0002172a/Sg.9G0000447a/Sg.9G0000446a/Sg.9G0000453a/Sg.4G0001860a/Sg.4G0001783a/Sg.5G0000351a/Sg.5G0002762a/Sg.8G0001520a/Sg.8G0001516a/Sg.7G0002846b/Sg.1G0001397p1/Sg.2G0000106p1/Sg.5G0000993a/Sg.2G0000540a/Sg.2G0002075a/Sg.8G0001129a/Sg.8G0001312a/Sg.1G0002390a/Sg.9…	59	CC
GO:0004601	GO:0004601	peroxidase activity	0.0129159	139/31157	1.99427e-08	1.00112e-05	9.59347e-06	Sg.1G0002961b/Sg.2G0001198a/Sg.9G0000443t1/Sg.3G0002172a/Sg.9G0000447a/Sg.9G0000446a/Sg.9G0000453a/Sg.4G0001783a/Sg.3G0001742a/Sg.4G0000579a/Sg.4G0001236a/Sg.5G0000351a/Sg.5G0002762a/Sg.8G0001520a/Sg.8G0001516a/Sg.1G0001397p1/Sg.9G0000442a/Sg.9G0000443a/Sg.9G0000440a/Sg.9G0000441a/Sg.5G0002515a/Sg.5G0000295a/Sg.8G0000252a/Sg.4G0001948a/Sg.4G0001947a/Sg.6G0000227a/Sg.7G0001233a/Sg.1G0001174a/Sg.5G…	33	BP
GO:0099503	GO:0099503	secretory vesicle	0.0180039	238/31157	3.89802e-08	1.4676e-05	1.40636e-05	Sg.7G0001342a/Sg.4G0000080a/Sg.1G0000859a/Sg.9G0000220a/Sg.3G0003223b/Sg.4G0001718a/Sg.5G0002413a/Sg.7G0000862a/Sg.3G0001729a/Sg.2G0001629a/Sg.2G0001478a/Sg.3G0001599a/Sg.5G0000875a/Sg.2G0000155a/Sg.1G0000430a/Sg.2G0000947a/Sg.7G0002135a/Sg.8G0001212a/Sg.3G0002199a/Sg.8G0001312a/Sg.6G0002625a/Sg.6G0002627a/Sg.6G0002624a/Sg.1G0003038b/Sg.1G0001636a/Sg.5G0000295a/Sg.6G0000272a/Sg.4G0002476a/Sg.2G00…	46	BP
GO:0006950	GO:0006950	response to stress	0.0101761	98/31157	5.66542e-08	1.70642e-05	1.63522e-05	Sg.1G0002961b/Sg.9G0000443t1/Sg.3G0002172a/Sg.9G0000447a/Sg.9G0000446a/Sg.9G0000453a/Sg.4G0001783a/Sg.5G0000351a/Sg.5G0002762a/Sg.8G0001520a/Sg.8G0001516a/Sg.8G0002335b/Sg.1G0001397p1/Sg.4G0002887a/Sg.9G0000442a/Sg.9G0000443a/Sg.9G0000440a/Sg.9G0000441a/Sg.5G0002515a/Sg.8G0000252a/Sg.1G0001274a/Sg.4G0001948a/Sg.4G0001947a/Sg.1G0001174a/Sg.5G0002684a/Sg.4G0002797a	26	BP
GO:0006979	GO:0006979	response to oxidative stress	0.0246575	415/31157	1.52906e-06	0.000383794	0.000367779	Sg.1G0002961b/Sg.8G0000067a/Sg.4G0001379a/Sg.2G0001198a/Sg.4G0002942a/Sg.6G0002668a/Sg.9G0000443t1/Sg.7G0002217a/Sg.7G0002217p1/Sg.4G0002405a/Sg.3G0002172a/Sg.9G0000447a/Sg.9G0000446a/Sg.9G0000453a/Sg.4G0001783a/Sg.7G0000892a/Sg.7G0000880a/Sg.7G0000891a/Sg.7G0000889a/Sg.7G0000890a/Sg.3G0001738a/Sg.3G0001742a/Sg.4G0000579a/Sg.4G0001236a/Sg.4G0001196a/Sg.4G0001633a/Sg.2G0001491a/Sg.5G0000351a/Sg.5G…	63	BP
GO:0005381	GO:0005381	iron ion transmembrane transporter activity	0.00469667	30/31157	1.91749e-06	0.000404024	0.000387165	Sg.2G0000009p1/Sg.2G0000011p1/Sg.2G0000010p1/Sg.2G0000012p1/Sg.2G0000012p2/Sg.7G0000772a/Sg.2G0000002a/Sg.2G0000009a/Sg.2G0000010a/Sg.2G0000011a/Sg.2G0000012a/Sg.8G0002505b	12	MF
GO:0020037	GO:0020037	heme binding	0.0258317	446/31157	2.14621e-06	0.000404024	0.000387165	Sg.4G0001095p1/Sg.1G0002961b/Sg.6G0002050a/Sg.2G0001122a/Sg.2G0002963b/Sg.2G0001198a/Sg.5G0001315a/Sg.9G0000443t1/Sg.3G0002172a/Sg.9G0000447a/Sg.9G0000446a/Sg.9G0000453a/Sg.4G0001328a/Sg.5G0002269p1/Sg.4G0001783a/Sg.7G0000862a/Sg.3G0001742a/Sg.4G0000579a/Sg.4G0001236a/Sg.7G0002176a/Sg.5G0000351a/Sg.5G0002270p1/Sg.5G0002762a/Sg.8G0001520a/Sg.8G0001516a/Sg.3G0001664a/Sg.6G0000720a/Sg.2G0002966b/Sg.…	66	BP
GO:0006880	GO:0006880	intracellular sequestering of iron ion	0.00391389	22/31157	3.4775e-06	0.000581901	0.00055762	Sg.2G0000009p1/Sg.2G0000011p1/Sg.2G0000010p1/Sg.2G0000012p1/Sg.2G0000012p2/Sg.2G0000002a/Sg.2G0000009a/Sg.2G0000010a/Sg.2G0000011a/Sg.2G0000012a	10	BP
GO:0016126	GO:0016126	sterol biosynthetic process	0.00508806	37/31157	3.99993e-06	0.00060239	0.000577254	Sg.2G0002963b/Sg.4G0001353a/Sg.8G0000416a/Sg.2G0001426a/Sg.2G0002966b/Sg.2G0001715a/Sg.8G0000415a/Sg.6G0000551a/Sg.7G0002077a/Sg.7G0002078a/Sg.7G0002079a/Sg.6G0003619b/Sg.5G0002254a	13	MF
GO:0030026	GO:0030026	cellular manganese ion homeostasis	0.00391389	23/31157	5.69922e-06	0.000780275	0.000747716	Sg.2G0000009p1/Sg.2G0000011p1/Sg.2G0000010p1/Sg.2G0000012p1/Sg.2G0000012p2/Sg.2G0000002a/Sg.2G0000009a/Sg.2G0000010a/Sg.2G0000011a/Sg.2G0000012a	10	BP
GO:0010583	GO:0010583	response to cyclopentenone	0.00587084	50/31157	6.94008e-06	0.00087098	0.000834636	Sg.1G0001542a/Sg.4G0002814a/Sg.9G0000275a/Sg.4G0002399p1/Sg.4G0002399p2/Sg.2G0000196a/Sg.3G0001838a/Sg.6G0002265a/Sg.6G0002944b/Sg.6G0001840a/Sg.6G0002914b/Sg.7G0002489a/Sg.7G0000102a/Sg.9G0001244a/Sg.1G0000829a	15	BP
GO:0046658	GO:0046658	anchored component of plasma membrane	0.0125245	171/31157	8.67951e-06	0.00100549	0.000963532	Sg.6G0000893p1/Sg.9G0000220a/Sg.3G0003223b/Sg.7G0002757b/Sg.4G0001696a/Sg.8G0002126a/Sg.4G0001603a/Sg.3G0001599a/Sg.9G0000275a/Sg.9G0000390a/Sg.3G0001072a/Sg.2G0000947a/Sg.7G0001007a/Sg.7G0002135a/Sg.8G0001330a/Sg.8G0001121a/Sg.3G0002426a/Sg.2G0000866a/Sg.8G0001914a/Sg.1G0000174a/Sg.1G0002034p3/Sg.3G0001194a/Sg.1G0000180a/Sg.3G0001042a/Sg.2G0002368p1/Sg.6G0000893a/Sg.7G0001482a/Sg.5G0000096a/Sg.5…	32	CC
GO:0016762	GO:0016762	xyloglucan:xyloglucosyl transferase activity	0.00430528	30/31157	1.3876e-05	0.00149267	0.00143038	Sg.7G0002230a/Sg.7G0002227a/Sg.7G0002229a/Sg.4G0002581a/Sg.5G0000534p1/Sg.5G0000534a/Sg.7G0002230t1/Sg.7G0002229t1/Sg.5G0002769a/Sg.6G0002944b/Sg.6G0002914b	11	CC
GO:0005199	GO:0005199	structural constituent of cell wall	0.0035225	22/31157	3.06469e-05	0.00303999	0.00291314	Sg.5G0000459a/Sg.2G0000024p1/Sg.2G0000024p2/Sg.6G0003168b/Sg.3G0001790a/Sg.2G0001413p6/Sg.8G0001860a/Sg.2G0000024a/Sg.7G0001056a	9	CC
GO:0005384	GO:0005384	manganese ion transmembrane transporter activity	0.00469667	38/31157	3.22974e-05	0.00303999	0.00291314	Sg.2G0000009p1/Sg.2G0000011p1/Sg.2G0000010p1/Sg.2G0000012p1/Sg.2G0000012p2/Sg.6G0000314a/Sg.6G0000784a/Sg.2G0000002a/Sg.2G0000009a/Sg.2G0000010a/Sg.2G0000011a/Sg.2G0000012a	12	CC
GO:0015114	GO:0015114	phosphate ion transmembrane transporter activity	0.00430528	33/31157	3.90377e-05	0.00345828	0.00331397	Sg.1G0000639a/Sg.1G0000640a/Sg.1G0000638a/Sg.1G0000607a/Sg.1G0000607p1/Sg.1G0000640p3/Sg.1G0000639p1/Sg.1G0000640p1/Sg.1G0000640p5/Sg.1G0000639t1/Sg.4G0001931a	11	CC
GO:0010411	GO:0010411	xyloglucan metabolic process	0.00469667	41/31157	7.47427e-05	0.00625347	0.00599253	Sg.7G0002230a/Sg.7G0002227a/Sg.7G0002229a/Sg.4G0001860a/Sg.4G0002581a/Sg.5G0000534p1/Sg.5G0000534a/Sg.7G0002230t1/Sg.7G0002229t1/Sg.5G0002769a/Sg.6G0002944b/Sg.6G0002914b	12	CC
GO:0005200	GO:0005200	structural constituent of cytoskeleton	0.00391389	31/31157	0.000120045	0.00951511	0.00911807	Sg.5G0002891b/Sg.1G0001542a/Sg.1G0001541a/Sg.2G0001487a/Sg.4G0001801a/Sg.2G0000369a/Sg.4G0002399p1/Sg.4G0002399p2/Sg.6G0000509a/Sg.6G0000685a	10	CC
GO:0071456	GO:0071456	cellular response to hypoxia	0.0156556	266/31157	0.000141587	0.0106615	0.0102166	Sg.5G0000450a/Sg.2G0001196a/Sg.5G0002920b/Sg.8G0002145a/Sg.5G0000688a/Sg.6G0001248a/Sg.7G0000864a/Sg.4G0001245a/Sg.7G0002175a/Sg.2G0001433a/Sg.6G0000353a/Sg.3G0001204a/Sg.7G0000864p1/Sg.2G0000105a/Sg.2G0000088a/Sg.7G0001768p3/Sg.6G0002548a/Sg.6G0002344a/Sg.4G0002331a/Sg.8G0001358a/Sg.8G0000397a/Sg.3G0000950a/Sg.2G0000251a/Sg.8G0000407a/Sg.3G0003111b/Sg.6G0002944b/Sg.2G0001196p1/Sg.4G0000268p4/Sg.…	40	CC
GO:0001666	GO:0001666	response to hypoxia	0.00508806	51/31157	0.000180263	0.0123888	0.0118718	Sg.5G0002920b/Sg.7G0002217a/Sg.7G0002217p1/Sg.6G0001248a/Sg.7G0002176a/Sg.2G0000088a/Sg.8G0001358a/Sg.6G0000458a/Sg.6G0003224b/Sg.6G0001612a/Sg.7G0002871b/Sg.7G0001172a/Sg.8G0001635a	13	CC
GO:0000786	GO:0000786	nucleosome	0.00234834	12/31157	0.000180978	0.0123888	0.0118718	Sg.4G0002157a/Sg.6G0000017a/Sg.3G0002118a/Sg.6G0000392a/Sg.4G0001857a/Sg.3G0001159a	6	MF
GO:0048046	GO:0048046	apoplast	0.0215264	410/31157	0.000212615	0.0139217	0.0133407	Sg.7G0001342a/Sg.8G0001160a/Sg.9G0000376a/Sg.2G0002274a/Sg.8G0000067a/Sg.3G0001367a/Sg.5G0000840a/Sg.4G0001718a/Sg.4G0002405a/Sg.7G0001464a/Sg.4G0001860a/Sg.3G0001811a/Sg.2G0002692a/Sg.2G0001629a/Sg.4G0001615a/Sg.4G0001645a/Sg.2G0001448a/Sg.5G0000875a/Sg.5G0000352a/Sg.6G0001841a/Sg.3G0000760a/Sg.3G0001075a/Sg.2G0000947a/Sg.3G0001225a/Sg.5G0001832a/Sg.5G0001245a/Sg.8G0001344a/Sg.1G0002390a/Sg.2G00…	55	MF
GO:0005507	GO:0005507	copper ion binding	0.0133072	220/31157	0.000256167	0.0157223	0.0150662	Sg.6G0002042a/Sg.3G0002263a/Sg.2G0001111a/Sg.2G0002274a/Sg.3G0003224b/Sg.4G0001379a/Sg.3G0001501a/Sg.5G0000840a/Sg.4G0002405a/Sg.3G0001749a/Sg.2G0002692a/Sg.8G0002335b/Sg.1G0001726a/Sg.5G0002020a/Sg.3G0000194a/Sg.5G0002020p2/Sg.8G0001344a/Sg.8G0001332a/Sg.3G0001854a/Sg.3G0001250a/Sg.2G0000677a/Sg.8G0000428a/Sg.2G0000271a/Sg.7G0000380a/Sg.6G0000429a/Sg.7G0001603a/Sg.7G0002129a/Sg.4G0001132a/Sg.6G0…	34	MF
GO:0030145	GO:0030145	manganese ion binding	0.00665362	81/31157	0.000260994	0.0157223	0.0150662	Sg.9G0001216a/Sg.9G0001233p1/Sg.5G0000875a/Sg.9G0001233p2/Sg.9G0001239a/Sg.4G0002887a/Sg.8G0002222a/Sg.8G0001845a/Sg.4G0002442a/Sg.1G0001274a/Sg.9G0001233p3/Sg.9G0001238a/Sg.7G0002113a/Sg.9G0001204a/Sg.9G0001205a/Sg.9G0001233a/Sg.9G0001233p4	17	BP
GO:0042546	GO:0042546	cell wall biogenesis	0.00469667	47/31157	0.000311555	0.0179996	0.0172485	Sg.7G0002230a/Sg.7G0002227a/Sg.7G0002229a/Sg.4G0001778a/Sg.4G0002581a/Sg.5G0000534p1/Sg.5G0000534a/Sg.7G0002230t1/Sg.7G0002229t1/Sg.5G0002769a/Sg.6G0002944b/Sg.6G0002914b	12	BP
GO:0071577	GO:0071577	zinc ion transmembrane transport	0.00313112	23/31157	0.000322702	0.0179996	0.0172485	Sg.6G0002196a/Sg.5G0000364a/Sg.1G0000357a/Sg.3G0002779a/Sg.5G0002587a/Sg.1G0000324a/Sg.9G0000552a/Sg.7G0002739b	8	BP
GO:0006952	GO:0006952	defense response	0.0152642	268/31157	0.000336717	0.0181106	0.0173548	Sg.6G0002034a/Sg.5G0000500a/Sg.4G0002943a/Sg.7G0000154a/Sg.6G0000205a/Sg.3G0001209a/Sg.4G0002988a/Sg.2G0000400a/Sg.7G0002344a/Sg.3G0001209p1/Sg.1G0000583p1/Sg.7G0000446a/Sg.7G0000775a/Sg.3G0002102a/Sg.7G0001768p3/Sg.8G0002166p1/Sg.3G0001072a/Sg.8G0001312a/Sg.3G0001085a/Sg.3G0001604a/Sg.9G0001510b/Sg.3G0001013a/Sg.3G0000986a/Sg.4G0001175a/Sg.3G0000328a/Sg.4G0002612a/Sg.7G0000277a/Sg.3G0001042a/Sg.…	39	MF
GO:0005385	GO:0005385	zinc ion transmembrane transporter activity	0.00313112	25/31157	0.000613682	0.0318692	0.0305393	Sg.6G0002196a/Sg.5G0000364a/Sg.1G0000357a/Sg.3G0002779a/Sg.5G0002587a/Sg.1G0000324a/Sg.9G0000552a/Sg.7G0002739b	8	MF
GO:0042973	GO:0042973	glucan endo-1,3-beta-D-glucosidase activity	0.00234834	15/31157	0.000790173	0.0387246	0.0371088	Sg.3G0003223b/Sg.7G0002757b/Sg.7G0001007a/Sg.1G0002034p3/Sg.7G0001482a/Sg.5G0002846a	6	CC
GO:0007017	GO:0007017	microtubule-based process	0.0035225	32/31157	0.000814541	0.0387246	0.0371088	Sg.1G0002229a/Sg.1G0001542a/Sg.1G0001541a/Sg.2G0001487a/Sg.4G0001801a/Sg.3G0002508a/Sg.8G0001119p2/Sg.6G0000509a/Sg.6G0000685a	9	CC
GO:0051082	GO:0051082	unfolded protein binding	0.0105675	172/31157	0.000822835	0.0387246	0.0371088	Sg.6G0001484a/Sg.1G0002962b/Sg.1G0000859a/Sg.2G0001099a/Sg.1G0001243a/Sg.5G0000840a/Sg.6G0002145a/Sg.1G0000128a/Sg.2G0001478a/Sg.4G0002302a/Sg.7G0001211p1/Sg.9G0000293a/Sg.6G0002344a/Sg.2G0000533a/Sg.3G0002199a/Sg.3G0001854a/Sg.2G0002525a/Sg.5G0000800a/Sg.1G0001533a/Sg.1G0001169a/Sg.7G0001142a/Sg.7G0001944a/Sg.3G0002479a/Sg.7G0001211t1/Sg.6G0002494a/Sg.1G0000905a/Sg.7G0000451a	27	BP
GO:0005315	GO:0005315	inorganic phosphate transmembrane transporter activity	0.00391389	39/31157	0.00093881	0.0428439	0.0410561	Sg.3G0001344a/Sg.1G0000639a/Sg.1G0000640a/Sg.1G0000638a/Sg.8G0001263a/Sg.1G0000640p3/Sg.1G0000639p1/Sg.1G0000640p1/Sg.1G0000640p5/Sg.1G0000639t1	10	BP
GO:0016584	GO:0016584	nucleosome positioning	0.00195695	11/31157	0.00111985	0.0494595	0.0473957	Sg.6G0000017a/Sg.3G0002118a/Sg.6G0000392a/Sg.4G0001857a/Sg.3G0001159a	5	BP
GO:0009741	GO:0009741	response to brassinosteroid	0.00508806	61/31157	0.00114946	0.0494595	0.0473957	Sg.2G0001503a/Sg.1G0000093a/Sg.9G0001553b/Sg.9G0001571b/Sg.2G0000468a/Sg.2G0000468t2/Sg.6G0002944b/Sg.2G0000468t1/Sg.3G0001182a/Sg.6G0002914b/Sg.8G0001547a/Sg.7G0000550a/Sg.1G0000239a	13	BP

## Sheet: Leaf-4h-down
	ID	Description	GeneRatio	BgRatio	pvalue	p.adjust	qvalue	geneID	Count	ONT
GO:0071456	GO:0071456	cellular response to hypoxia	0.026303	266/31157	9.92369e-14	1.29703e-10	1.18458e-10	Sg.2G0001690a/Sg.5G0000450a/Sg.2G0001196a/Sg.2G0001238a/Sg.4G0000268p1/Sg.5G0002920b/Sg.8G0002145a/Sg.4G0002722a/Sg.5G0000706a/Sg.5G0000688a/Sg.6G0002157a/Sg.6G0001248a/Sg.7G0000864a/Sg.4G0001245a/Sg.7G0002175a/Sg.4G0001627a/Sg.6G0000353a/Sg.7G0000864p1/Sg.1G0001596a/Sg.4G0001725a/Sg.6G0001081a/Sg.2G0000105a/Sg.2G0000088a/Sg.7G0001463p2/Sg.6G0002344a/Sg.4G0002331a/Sg.3G0002345p1/Sg.5G0002460a/Sg.…	54	BP
GO:0009505	GO:0009505	plant-type cell wall	0.026303	283/31157	1.34874e-12	8.814e-10	8.04983e-10	Sg.3G0003155b/Sg.1G0002961b/Sg.5G0000459a/Sg.8G0000069a/Sg.9G0000443t1/Sg.8G0002156a/Sg.5G0002413a/Sg.3G0002172a/Sg.9G0000447a/Sg.9G0000446a/Sg.9G0000453a/Sg.4G0001783a/Sg.1G0001792a/Sg.8G0001160p1/Sg.5G0000351a/Sg.2G0002762a/Sg.2G0002757a/Sg.2G0002767a/Sg.8G0001520a/Sg.8G0001516a/Sg.8G0001513a/Sg.2G0002729a/Sg.2G0000106p1/Sg.2G0002075a/Sg.8G0001312a/Sg.4G0000726p1/Sg.9G0001571b/Sg.9G0001570b/Sg.…	54	MF
GO:0016762	GO:0016762	xyloglucan:xyloglucosyl transferase activity	0.00730638	30/31157	1.09799e-10	3.68889e-08	3.36907e-08	Sg.1G0001686a/Sg.7G0002230a/Sg.7G0002227a/Sg.7G0002229a/Sg.4G0002581a/Sg.4G0001811a/Sg.5G0000534p1/Sg.5G0000534a/Sg.7G0002230t1/Sg.7G0002229t1/Sg.8G0000324a/Sg.5G0002769a/Sg.9G0000328a/Sg.6G0002944b/Sg.6G0002914b	15	BP
GO:0006950	GO:0006950	response to stress	0.0131515	98/31157	1.12896e-10	3.68889e-08	3.36907e-08	Sg.1G0002961b/Sg.9G0000443t1/Sg.8G0002168a/Sg.3G0002172a/Sg.9G0000447a/Sg.9G0000446a/Sg.9G0000453a/Sg.4G0001783a/Sg.5G0000351a/Sg.2G0002762a/Sg.2G0002757a/Sg.2G0002767a/Sg.8G0001520a/Sg.8G0001516a/Sg.8G0001513a/Sg.2G0002729a/Sg.9G0000443a/Sg.9G0000441a/Sg.5G0002515a/Sg.1G0001274a/Sg.4G0001948a/Sg.4G0001947a/Sg.3G0001256a/Sg.3G0001255a/Sg.8G0001774a/Sg.4G0002085a/Sg.6G0001009a	27	BP
GO:0031225	GO:0031225	anchored component of membrane	0.0199708	206/31157	1.70608e-10	4.45969e-08	4.07304e-08	Sg.6G0000893p1/Sg.9G0000220a/Sg.8G0002126a/Sg.1G0002034a/Sg.3G0001731a/Sg.7G0000165a/Sg.3G0001599a/Sg.3G0001593a/Sg.5G0002732a/Sg.5G0002733a/Sg.6G0000072a/Sg.9G0000275a/Sg.3G0001543a/Sg.6G0000416a/Sg.6G0000422a/Sg.5G0002016a/Sg.2G0000947a/Sg.5G0000991a/Sg.7G0002135a/Sg.1G0002780a/Sg.2G0000866a/Sg.4G0001175a/Sg.1G0000174a/Sg.2G0000487a/Sg.8G0000337a/Sg.1G0002034p3/Sg.6G0002448a/Sg.9G0000804a/Sg.1G…	41	BP
GO:0020037	GO:0020037	heme binding	0.0326352	446/31157	2.33897e-10	5.09505e-08	4.65331e-08	Sg.1G0002961b/Sg.3G0003104b/Sg.2G0002963b/Sg.3G0002641a/Sg.9G0000443t1/Sg.3G0002172a/Sg.9G0000447a/Sg.9G0000446a/Sg.9G0000453a/Sg.4G0001328a/Sg.5G0002269p1/Sg.4G0001783a/Sg.7G0000862a/Sg.1G0000583a/Sg.7G0002176a/Sg.5G0000351a/Sg.5G0002270p1/Sg.2G0002762a/Sg.2G0002757a/Sg.2G0002767a/Sg.8G0001520a/Sg.8G0001516a/Sg.8G0001513a/Sg.8G0000561p3/Sg.6G0000720a/Sg.2G0002966b/Sg.6G0002062a/Sg.1G0000583p1/Sg…	67	BP
GO:0046658	GO:0046658	anchored component of plasma membrane	0.0165611	171/31157	6.15143e-09	1.14856e-06	1.04898e-06	Sg.6G0000893p1/Sg.9G0000220a/Sg.3G0003223b/Sg.8G0000079a/Sg.4G0001696a/Sg.8G0002126a/Sg.1G0002034a/Sg.4G0002557a/Sg.3G0001599a/Sg.9G0000275a/Sg.3G0001543a/Sg.8G0000637p1/Sg.8G0000086a/Sg.3G0001072a/Sg.2G0000947a/Sg.8G0000637p2/Sg.7G0002135a/Sg.8G0001121a/Sg.2G0000866a/Sg.8G0001914a/Sg.1G0000174a/Sg.2G0000487a/Sg.1G0002034p3/Sg.6G0002448a/Sg.9G0000804a/Sg.1G0000180a/Sg.3G0001042a/Sg.6G0003515b/Sg.…	34	BP
GO:0009768	GO:0009768	photosynthesis, light harvesting in photosystem I	0.00487092	16/31157	8.3744e-09	1.36817e-06	1.24955e-06	Sg.9G0000263a/Sg.2G0001548a/Sg.7G0002810b/Sg.6G0002328a/Sg.8G0001125a/Sg.2G0000247a/Sg.2G0000792a/Sg.8G0001463a/Sg.5G0002220a/Sg.5G0002221a	10	MF
GO:0010411	GO:0010411	xyloglucan metabolic process	0.00730638	41/31157	2.24546e-08	3.26091e-06	2.97819e-06	Sg.1G0001686a/Sg.7G0002230a/Sg.7G0002227a/Sg.7G0002229a/Sg.4G0002581a/Sg.4G0001811a/Sg.5G0000534p1/Sg.5G0000534a/Sg.7G0002230t1/Sg.7G0002229t1/Sg.8G0000324a/Sg.5G0002769a/Sg.9G0000328a/Sg.6G0002944b/Sg.6G0002914b	15	CC
GO:0042546	GO:0042546	cell wall biogenesis	0.00779347	47/31157	2.52316e-08	3.29777e-06	3.01185e-06	Sg.1G0001686a/Sg.7G0002230a/Sg.7G0002227a/Sg.7G0002229a/Sg.8G0002117a/Sg.4G0002581a/Sg.4G0001811a/Sg.5G0000534p1/Sg.5G0000534a/Sg.7G0002230t1/Sg.7G0002229t1/Sg.8G0000324a/Sg.5G0002769a/Sg.9G0000328a/Sg.6G0002944b/Sg.6G0002914b	16	BP
GO:0006880	GO:0006880	intracellular sequestering of iron ion	0.00535801	22/31157	3.54237e-08	4.20898e-06	3.84407e-06	Sg.2G0000002p1/Sg.2G0000009p1/Sg.2G0000011p1/Sg.2G0000010p1/Sg.2G0000012p1/Sg.2G0000012p2/Sg.2G0000002a/Sg.2G0000009a/Sg.2G0000010a/Sg.2G0000011a/Sg.2G0000012a	11	CC
GO:0030026	GO:0030026	cellular manganese ion homeostasis	0.00535801	23/31157	6.38346e-08	6.95266e-06	6.34987e-06	Sg.2G0000002p1/Sg.2G0000009p1/Sg.2G0000011p1/Sg.2G0000010p1/Sg.2G0000012p1/Sg.2G0000012p2/Sg.2G0000002a/Sg.2G0000009a/Sg.2G0000010a/Sg.2G0000011a/Sg.2G0000012a	11	CC
GO:0004601	GO:0004601	peroxidase activity	0.0136386	139/31157	9.75289e-08	9.80541e-06	8.95529e-06	Sg.1G0002961b/Sg.9G0000443t1/Sg.3G0002172a/Sg.9G0000447a/Sg.9G0000446a/Sg.9G0000453a/Sg.4G0001783a/Sg.5G0000351a/Sg.2G0002762a/Sg.2G0002757a/Sg.2G0002767a/Sg.8G0001520a/Sg.8G0001516a/Sg.8G0001513a/Sg.2G0002729a/Sg.9G0000443a/Sg.9G0000441a/Sg.5G0002515a/Sg.4G0001948a/Sg.4G0001947a/Sg.3G0001256a/Sg.3G0001255a/Sg.7G0001233a/Sg.7G0000621a/Sg.9G0001416a/Sg.8G0001774a/Sg.4G0002085a/Sg.7G0001093a	28	CC
GO:0099503	GO:0099503	secretory vesicle	0.0189966	238/31157	1.2942e-07	1.15606e-05	1.05583e-05	Sg.7G0001342a/Sg.7G0001344a/Sg.2G0001328a/Sg.9G0000220a/Sg.3G0003223b/Sg.8G0002135a/Sg.5G0002413a/Sg.7G0000862a/Sg.1G0001792a/Sg.3G0001599a/Sg.5G0000875a/Sg.2G0000155a/Sg.7G0000794a/Sg.2G0000947a/Sg.7G0002135a/Sg.8G0001312a/Sg.6G0002625a/Sg.6G0002627a/Sg.7G0002303a/Sg.9G0001087t1/Sg.9G0000334a/Sg.7G0001677a/Sg.6G0002944b/Sg.1G0000342a/Sg.6G0002914b/Sg.7G0002456a/Sg.2G0001387a/Sg.2G0000285a/Sg.5G0…	39	CC
GO:0009579	GO:0009579	thylakoid	0.0199708	257/31157	1.32677e-07	1.15606e-05	1.05583e-05	Sg.3G0002047a/Sg.9G0000263a/Sg.9G0000376a/Sg.3G0003224b/Sg.2G0001548a/Sg.5G0000840a/Sg.4G0001314a/Sg.7G0000868a/Sg.7G0000867a/Sg.7G0000865a/Sg.2G0001597a/Sg.4G0002569a/Sg.5G0000352a/Sg.3G0001055a/Sg.7G0002810b/Sg.6G0002328a/Sg.6G0003360b/Sg.2G0000617a/Sg.7G0002071p1/Sg.8G0001125a/Sg.9G0001509b/Sg.2G0000247a/Sg.2G0002557a/Sg.8G0000290a/Sg.2G0000792a/Sg.5G0000053a/Sg.7G0002456a/Sg.6G0003611b/Sg.2G0…	41	CC
GO:0005381	GO:0005381	iron ion transmembrane transporter activity	0.0058451	30/31157	1.83533e-07	1.49923e-05	1.36925e-05	Sg.2G0000002p1/Sg.2G0000009p1/Sg.2G0000011p1/Sg.2G0000010p1/Sg.2G0000012p1/Sg.2G0000012p2/Sg.7G0000772a/Sg.2G0000002a/Sg.2G0000009a/Sg.2G0000010a/Sg.2G0000011a/Sg.2G0000012a	12	MF
GO:0010583	GO:0010583	response to cyclopentenone	0.00730638	50/31157	4.52702e-07	3.48048e-05	3.17872e-05	Sg.8G0002117a/Sg.1G0001542a/Sg.9G0000275a/Sg.4G0002399p1/Sg.4G0002399p2/Sg.6G0001787a/Sg.2G0000196a/Sg.3G0001838a/Sg.6G0002944b/Sg.6G0002914b/Sg.7G0002489a/Sg.7G0000102a/Sg.7G0002345p3/Sg.9G0001244a/Sg.1G0000829a	15	CC
GO:0071944	GO:0071944	cell periphery	0.00681929	45/31157	6.6501e-07	4.82871e-05	4.41006e-05	Sg.3G0001331a/Sg.3G0001488a/Sg.6G0001098a/Sg.8G0002147a/Sg.8G0002149a/Sg.5G0002872a/Sg.3G0001789a/Sg.8G0001501a/Sg.9G0000389a/Sg.8G0001917a/Sg.3G0001788p2/Sg.7G0000682a/Sg.6G0003166b/Sg.5G0002604a	14	MF
GO:0005384	GO:0005384	manganese ion transmembrane transporter activity	0.0058451	38/31157	3.50241e-06	0.000240929	0.00022004	Sg.2G0000002p1/Sg.2G0000009p1/Sg.2G0000011p1/Sg.2G0000010p1/Sg.2G0000012p1/Sg.2G0000012p2/Sg.6G0000314a/Sg.2G0000002a/Sg.2G0000009a/Sg.2G0000010a/Sg.2G0000011a/Sg.2G0000012a	12	MF
GO:0006979	GO:0006979	response to oxidative stress	0.0253288	415/31157	6.69962e-06	0.00043782	0.000399862	Sg.1G0002961b/Sg.8G0000067a/Sg.4G0001379a/Sg.4G0002942a/Sg.6G0002668a/Sg.1G0001057a/Sg.9G0000443t1/Sg.3G0000847a/Sg.4G0002405a/Sg.3G0002172a/Sg.9G0000447a/Sg.9G0000446a/Sg.9G0000453a/Sg.4G0001783a/Sg.7G0000892a/Sg.7G0000891a/Sg.7G0000889a/Sg.7G0000890a/Sg.7G0000887a/Sg.4G0001633a/Sg.5G0000351a/Sg.2G0002762a/Sg.2G0002757a/Sg.2G0002767a/Sg.8G0001520a/Sg.8G0001516a/Sg.8G0001513a/Sg.7G0000889t1/Sg.7G…	52	CC
GO:0005874	GO:0005874	microtubule	0.0131515	167/31157	1.35151e-05	0.000841151	0.000768224	Sg.1G0001676a/Sg.2G0002002a/Sg.3G0001514a/Sg.6G0001909a/Sg.5G0002331a/Sg.1G0001542a/Sg.1G0001541a/Sg.8G0001152a/Sg.7G0000845a/Sg.4G0002572a/Sg.2G0001470a/Sg.2G0001487a/Sg.3G0001552a/Sg.5G0000440a/Sg.3G0002301a/Sg.9G0001133a/Sg.3G0002301p1/Sg.7G0000009a/Sg.2G0000681a/Sg.4G0002338p1/Sg.4G0002338p4/Sg.4G0002338p5/Sg.4G0002338p2/Sg.7G0000098a/Sg.7G0001160a/Sg.6G0000685a/Sg.6G0000577a	27	BP
GO:0006952	GO:0006952	defense response	0.0180224	268/31157	1.67234e-05	0.000970474	0.000886335	Sg.6G0002034a/Sg.5G0000500a/Sg.7G0000277p1/Sg.4G0002943a/Sg.3G0000935t2/Sg.7G0000154a/Sg.1G0000583a/Sg.6G0000205a/Sg.3G0001209a/Sg.6G0000719a/Sg.3G0001209p1/Sg.1G0000583p1/Sg.3G0001072a/Sg.8G0001312a/Sg.3G0001085a/Sg.3G0001604a/Sg.3G0000986a/Sg.4G0001175a/Sg.9G0000268a/Sg.4G0002612a/Sg.9G0000524a/Sg.7G0000277a/Sg.3G0001186a/Sg.3G0000324p3/Sg.3G0001042a/Sg.3G0001209p2/Sg.2G0001851a/Sg.1G0001779a/S…	37	BP
GO:0016126	GO:0016126	sterol biosynthetic process	0.00535801	37/31157	1.7078e-05	0.000970474	0.000886335	Sg.2G0002963b/Sg.7G0002078p3/Sg.1G0000130a/Sg.8G0000416a/Sg.2G0001426a/Sg.2G0002966b/Sg.2G0001715a/Sg.7G0002077a/Sg.7G0002078a/Sg.7G0002079a/Sg.5G0002254a	11	BP
GO:0016168	GO:0016168	chlorophyll binding	0.00438383	25/31157	1.78526e-05	0.000970564	0.000886417	Sg.9G0000263a/Sg.2G0001548a/Sg.7G0002810b/Sg.6G0002328a/Sg.2G0000247a/Sg.2G0000792a/Sg.8G0001463a/Sg.5G0002220a/Sg.5G0002221a	9	MF
GO:0005200	GO:0005200	structural constituent of cytoskeleton	0.00487092	31/31157	1.85647e-05	0.000970564	0.000886417	Sg.1G0001542a/Sg.1G0001541a/Sg.2G0001487a/Sg.4G0001801a/Sg.8G0001252a/Sg.2G0000369a/Sg.4G0002399p1/Sg.4G0002399p2/Sg.6G0000509a/Sg.6G0000685a	10	MF
GO:0015112	GO:0015112	nitrate transmembrane transporter activity	0.00438383	26/31157	2.57083e-05	0.00129234	0.00118029	Sg.7G0002219a/Sg.3G0002761a/Sg.4G0002526a/Sg.6G0000390a/Sg.8G0002388b/Sg.6G0000257a/Sg.1G0002717a/Sg.6G0003749b/Sg.8G0001986t1	9	CC
GO:0004016	GO:0004016	adenylate cyclase activity	0.00535801	39/31157	2.96223e-05	0.00143394	0.00130962	Sg.1G0001590p1/Sg.7G0000316t1/Sg.1G0002026a/Sg.5G0000757a/Sg.5G0002161p5/Sg.7G0002199p1/Sg.1G0002026p1/Sg.1G0002298a/Sg.1G0002297a/Sg.7G0002199p2/Sg.1G0002026p2	11	BP
GO:0015706	GO:0015706	nitrate transport	0.00487092	33/31157	3.43125e-05	0.00159391	0.00145572	Sg.7G0002219a/Sg.4G0002526a/Sg.6G0000390a/Sg.7G0000205a/Sg.8G0002388b/Sg.4G0001747t1/Sg.6G0000257a/Sg.1G0002717a/Sg.6G0003749b/Sg.8G0001986t1	10	BP
GO:0048046	GO:0048046	apoplast	0.0238675	410/31157	4.21624e-05	0.00183687	0.00167762	Sg.7G0001342a/Sg.3G0003155b/Sg.2G0002504a/Sg.2G0001328a/Sg.9G0000376a/Sg.1G0001243t4/Sg.8G0000067a/Sg.3G0001366a/Sg.5G0000840a/Sg.4G0002405a/Sg.1G0002034a/Sg.4G0001314a/Sg.7G0000868a/Sg.7G0000867a/Sg.7G0000865a/Sg.3G0001811a/Sg.2G0002692a/Sg.4G0002569a/Sg.4G0000188a/Sg.4G0001615a/Sg.2G0001445a/Sg.8G0001160p1/Sg.5G0000875a/Sg.5G0000352a/Sg.3G0001366p1/Sg.2G0000947a/Sg.6G0003360b/Sg.5G0001245a/Sg.3…	49	BP
GO:0005199	GO:0005199	structural constituent of cell wall	0.00389674	22/31157	4.85594e-05	0.00204733	0.00186983	Sg.5G0000459a/Sg.2G0000022p2/Sg.6G0003168b/Sg.3G0001790a/Sg.8G0001860a/Sg.2G0000022a/Sg.7G0001056a/Sg.2G0000022p3	8	MF
GO:0045735	GO:0045735	nutrient reservoir activity	0.00974184	118/31157	8.66324e-05	0.00353839	0.00323162	Sg.9G0001227a/Sg.9G0001216a/Sg.2G0001533a/Sg.8G0001096p1/Sg.8G0001096a/Sg.5G0000875a/Sg.7G0000281a/Sg.9G0001238t1/Sg.9G0001227t2/Sg.2G0000114a/Sg.2G0000128p2/Sg.6G0002332a/Sg.1G0000643a/Sg.8G0002222a/Sg.1G0001274a/Sg.4G0001919a/Sg.9G0001227t3/Sg.9G0001238t3/Sg.8G0000477a/Sg.9G0001205a	20	MF
GO:0001666	GO:0001666	response to hypoxia	0.0058451	51/31157	9.22503e-05	0.00365367	0.0033369	Sg.5G0001094a/Sg.5G0002920b/Sg.6G0001248a/Sg.7G0002176a/Sg.2G0000088a/Sg.7G0001463p2/Sg.6G0000458a/Sg.6G0003224b/Sg.6G0001612a/Sg.7G0002871b/Sg.7G0001172a/Sg.7G0001463p4	12	CC
GO:0030145	GO:0030145	manganese ion binding	0.00730638	81/31157	0.000236676	0.00909811	0.00830931	Sg.9G0001227a/Sg.9G0001216a/Sg.2G0001533a/Sg.8G0001096p1/Sg.8G0001096a/Sg.5G0000875a/Sg.9G0001238t1/Sg.9G0001227t2/Sg.8G0002222a/Sg.8G0001845a/Sg.4G0002442a/Sg.1G0001274a/Sg.9G0001227t3/Sg.9G0001238t3/Sg.9G0001205a	15	BP
GO:0004553	GO:0004553	hydrolase activity, hydrolyzing O-glycosyl compounds	0.00974184	132/31157	0.000408911	0.0152699	0.013946	Sg.1G0001686a/Sg.3G0003223b/Sg.7G0002230a/Sg.7G0002227a/Sg.7G0002229a/Sg.4G0001696a/Sg.4G0002581a/Sg.4G0002557a/Sg.4G0001811a/Sg.8G0001273a/Sg.5G0000534p1/Sg.5G0000534a/Sg.7G0002230t1/Sg.7G0002229t1/Sg.8G0001914a/Sg.8G0000324a/Sg.5G0002769a/Sg.9G0000328a/Sg.6G0002944b/Sg.6G0002914b	20	MF
GO:0008757	GO:0008757	S-adenosylmethionine-dependent methyltransferase activity	0.0063322	69/31157	0.000507832	0.0178958	0.0163443	Sg.1G0001056a/Sg.4G0001766a/Sg.2G0001426a/Sg.1G0001314a/Sg.9G0000951p2/Sg.4G0000620a/Sg.9G0001599b/Sg.2G0002887a/Sg.2G0002880a/Sg.1G0002121p1/Sg.6G0003478b/Sg.5G0001797a/Sg.9G0000951p4	13	BP
GO:0009535	GO:0009535	chloroplast thylakoid membrane	0.0219191	408/31157	0.000513474	0.0178958	0.0163443	Sg.3G0002047a/Sg.9G0000263a/Sg.2G0001548a/Sg.5G0000840a/Sg.4G0001314a/Sg.3G0002915a/Sg.7G0000868a/Sg.7G0000867a/Sg.7G0000865a/Sg.3G0001761a/Sg.2G0001597a/Sg.5G0000352a/Sg.7G0000253a/Sg.7G0002810b/Sg.3G0002950a/Sg.1G0001608a/Sg.6G0002323a/Sg.2G0000096a/Sg.2G0000103a/Sg.2G0000093p2/Sg.6G0002328a/Sg.2G0000617a/Sg.9G0001509b/Sg.1G0000736a/Sg.2G0000247a/Sg.8G0000290a/Sg.8G0001845a/Sg.4G0002442a/Sg.2G0…	45	BP
GO:0008152	GO:0008152	metabolic process	0.00292255	17/31157	0.000533893	0.0178958	0.0163443	Sg.1G0001056a/Sg.1G0001314a/Sg.2G0002887a/Sg.2G0002880a/Sg.1G0002121p1/Sg.6G0003478b	6	CC
GO:0009416	GO:0009416	response to light stimulus	0.0146128	239/31157	0.000533999	0.0178958	0.0163443	Sg.9G0000263a/Sg.2G0001548a/Sg.1G0001119a/Sg.1G0000635a/Sg.1G0000629a/Sg.2G0001487a/Sg.8G0002477b/Sg.7G0000229a/Sg.7G0002810b/Sg.2G0000369a/Sg.6G0003072b/Sg.6G0002328a/Sg.3G0001697a/Sg.1G0000635p1/Sg.2G0000228a/Sg.2G0000247a/Sg.4G0002430a/Sg.4G0002433a/Sg.2G0000792a/Sg.4G0002613a/Sg.1G0001893a/Sg.6G0002232a/Sg.6G0002289a/Sg.7G0000471a/Sg.6G0003154b/Sg.1G0000635p2/Sg.8G0001463a/Sg.8G0001448a/Sg.5G…	30	CC
GO:0009664	GO:0009664	plant-type cell wall organization	0.0063322	70/31157	0.000586539	0.0191652	0.0175036	Sg.2G0000022p2/Sg.1G0002034a/Sg.9G0000447a/Sg.3G0001790a/Sg.5G0000351a/Sg.6G0000104a/Sg.3G0003288b/Sg.1G0002034p3/Sg.6G0002944b/Sg.6G0002448a/Sg.6G0002914b/Sg.2G0000022a/Sg.2G0000022p3	13	CC
GO:0030148	GO:0030148	sphingolipid biosynthetic process	0.00340964	24/31157	0.000681493	0.0213169	0.0194688	Sg.3G0001302t1/Sg.4G0002111a/Sg.7G0000150a/Sg.7G0000227a/Sg.7G0000030a/Sg.9G0001384a/Sg.5G0002577a	7	CC
GO:0010287	GO:0010287	plastoglobule	0.00681929	80/31157	0.000685013	0.0213169	0.0194688	Sg.3G0002047a/Sg.9G0000263a/Sg.2G0001548a/Sg.7G0002810b/Sg.6G0002328a/Sg.6G0003360b/Sg.9G0001509b/Sg.2G0000247a/Sg.2G0000792a/Sg.2G0001851a/Sg.6G0003124b/Sg.8G0001463a/Sg.5G0002220a/Sg.5G0002221a	14	CC
GO:0009055	GO:0009055	electron transfer activity	0.00974184	138/31157	0.000731534	0.0219684	0.0200637	Sg.6G0000893p1/Sg.3G0002845a/Sg.7G0000162a/Sg.4G0001260a/Sg.8G0001502a/Sg.3G0000412a/Sg.5G0002020p2/Sg.7G0002135a/Sg.1G0000174a/Sg.2G0000487a/Sg.8G0000006a/Sg.7G0000471a/Sg.1G0000180a/Sg.6G0000915p1/Sg.6G0000893a/Sg.6G0000915a/Sg.7G0000678a/Sg.5G0000096a/Sg.7G0002656a/Sg.7G0002149a	20	BP
GO:0008017	GO:0008017	microtubule binding	0.0150999	255/31157	0.000750964	0.0219684	0.0200637	Sg.1G0001676a/Sg.2G0002002a/Sg.3G0001514a/Sg.6G0001909a/Sg.5G0002331a/Sg.8G0001152a/Sg.4G0002572a/Sg.2G0001470a/Sg.3G0001552a/Sg.5G0000440a/Sg.7G0002619a/Sg.6G0001724a/Sg.3G0002301a/Sg.9G0001133a/Sg.3G0002301p1/Sg.6G0001787a/Sg.1G0001869a/Sg.7G0000009a/Sg.4G0000155p1/Sg.2G0000335a/Sg.4G0002338p1/Sg.4G0002338p4/Sg.4G0002338p5/Sg.4G0002338p2/Sg.2G0001014a/Sg.1G0001349a/Sg.8G0000517a/Sg.6G0003117b/S…	31	BP
GO:0019438	GO:0019438	aromatic compound biosynthetic process	0.00292255	18/31157	0.000756371	0.0219684	0.0200637	Sg.1G0001056a/Sg.1G0001314a/Sg.2G0002887a/Sg.2G0002880a/Sg.1G0002121p1/Sg.6G0003478b	6	BP
GO:0009534	GO:0009534	chloroplast thylakoid	0.0170482	301/31157	0.000807817	0.0229525	0.0209626	Sg.3G0002047a/Sg.3G0003224b/Sg.2G0001548a/Sg.4G0001314a/Sg.7G0000219a/Sg.5G0001129p3/Sg.7G0002810b/Sg.3G0001202a/Sg.1G0001608a/Sg.6G0002323a/Sg.6G0002328a/Sg.2G0000617a/Sg.9G0001509b/Sg.1G0000736a/Sg.2G0000247a/Sg.8G0000290a/Sg.8G0000356a/Sg.8G0001845a/Sg.4G0002442a/Sg.2G0000729a/Sg.2G0000792a/Sg.5G0000053a/Sg.6G0002232a/Sg.6G0003211b/Sg.6G0003611b/Sg.2G0001851a/Sg.8G0001553a/Sg.1G0001780a/Sg.6G0…	35	BP
GO:0017096	GO:0017096	acetylserotonin O-methyltransferase activity	0.00243546	13/31157	0.00101669	0.0282725	0.0258213	Sg.1G0001056a/Sg.1G0001314a/Sg.2G0002887a/Sg.2G0002880a/Sg.6G0003478b	5	BP
GO:0015250	GO:0015250	water channel activity	0.00389674	33/31157	0.00109982	0.0299473	0.0273509	Sg.4G0002129a/Sg.7G0000210a/Sg.9G0000412a/Sg.6G0000708a/Sg.6G0002942b/Sg.6G0002912b/Sg.6G0000946a/Sg.7G0000562a	8	BP
GO:0005507	GO:0005507	copper ion binding	0.0131515	220/31157	0.00137969	0.0354165	0.0323459	Sg.2G0001328a/Sg.3G0003224b/Sg.4G0001379a/Sg.5G0000840a/Sg.4G0002405a/Sg.7G0000868a/Sg.7G0000867a/Sg.7G0000865a/Sg.2G0002692a/Sg.4G0000188a/Sg.4G0001668a/Sg.3G0002120a/Sg.5G0002020p2/Sg.8G0001332a/Sg.3G0001854a/Sg.3G0001250a/Sg.6G0002231a/Sg.2G0001387a/Sg.2G0000271a/Sg.7G0001603a/Sg.7G0002129a/Sg.1G0001985a/Sg.4G0001132a/Sg.6G0002672a/Sg.6G0003737b/Sg.5G0002849a/Sg.9G0001447p1	27	CC
GO:0038023	GO:0038023	signaling receptor activity	0.00438383	42/31157	0.00140868	0.0354165	0.0323459	Sg.9G0001289a/Sg.3G0000935t2/Sg.1G0001119a/Sg.6G0000205a/Sg.6G0000440a/Sg.4G0002430a/Sg.4G0002433a/Sg.4G0002613a/Sg.7G0000662a	9	CC
GO:0009554	GO:0009554	megasporogenesis	0.00292255	20/31157	0.00140907	0.0354165	0.0323459	Sg.3G0001593a/Sg.6G0000072a/Sg.9G0000289a/Sg.9G0000288a/Sg.5G0000991a/Sg.6G0002885b	6	BP
GO:0010942	GO:0010942	positive regulation of cell death	0.00292255	20/31157	0.00140907	0.0354165	0.0323459	Sg.3G0001209a/Sg.3G0001209p1/Sg.3G0001072a/Sg.3G0001042a/Sg.3G0001209p2/Sg.8G0001874a	6	BP
GO:0015979	GO:0015979	photosynthesis	0.0063322	77/31157	0.00147911	0.0355515	0.0324692	Sg.3G0002047a/Sg.7G0000868a/Sg.7G0000867a/Sg.7G0000865a/Sg.2G0001597a/Sg.5G0000352a/Sg.1G0001608a/Sg.3G0000632a/Sg.8G0001845a/Sg.4G0002442a/Sg.2G0000792a/Sg.1G0002285a/Sg.1G0001986a	13	BP
GO:0005506	GO:0005506	iron ion binding	0.0180224	335/31157	0.00149539	0.0355515	0.0324692	Sg.3G0003104b/Sg.2G0002963b/Sg.4G0002940a/Sg.3G0002641a/Sg.7G0002078p3/Sg.5G0002269p1/Sg.7G0000862a/Sg.5G0002270p1/Sg.8G0000561p3/Sg.6G0000720a/Sg.2G0002966b/Sg.6G0002062a/Sg.8G0000561p4/Sg.2G0000658a/Sg.2G0000659a/Sg.1G0000736a/Sg.4G0003256b/Sg.8G0000402a/Sg.8G0000365a/Sg.8G0001880a/Sg.6G0002446a/Sg.6G0003200b/Sg.7G0002077a/Sg.7G0002078a/Sg.7G0002079a/Sg.3G0000574a/Sg.2G0001851a/Sg.3G0001104a/Sg…	37	BP
GO:0030187	GO:0030187	melatonin biosynthetic process	0.00243546	14/31157	0.00149604	0.0355515	0.0324692	Sg.1G0001056a/Sg.1G0001314a/Sg.2G0002887a/Sg.2G0002880a/Sg.6G0003478b	5	BP
GO:0006457	GO:0006457	protein folding	0.0136386	234/31157	0.00166903	0.0389539	0.0355767	Sg.9G0000376a/Sg.1G0001243t4/Sg.9G0000994a/Sg.1G0001243a/Sg.7G0001211p1/Sg.9G0000293a/Sg.2G0000533t2/Sg.1G0001741a/Sg.6G0002344a/Sg.3G0001854a/Sg.2G0002515a/Sg.1G0002341a/Sg.3G0002740a/Sg.5G0000800a/Sg.1G0001243t5/Sg.7G0001677a/Sg.8G0001149a/Sg.7G0001211a/Sg.7G0001212a/Sg.7G0001142a/Sg.7G0001944a/Sg.7G0001603a/Sg.7G0002129a/Sg.7G0001211t1/Sg.6G0002494a/Sg.3G0000011a/Sg.7G0000451a/Sg.5G0002807a	28	BP
GO:0051082	GO:0051082	unfolded protein binding	0.010716	172/31157	0.00217732	0.0499257	0.0455972	Sg.1G0001243t4/Sg.1G0001243a/Sg.5G0000840a/Sg.7G0001211p1/Sg.9G0000293a/Sg.2G0000533t2/Sg.6G0002344a/Sg.3G0001854a/Sg.2G0002515a/Sg.9G0001061a/Sg.5G0000800a/Sg.1G0001533a/Sg.1G0001243t5/Sg.8G0001149a/Sg.7G0001211a/Sg.7G0001212a/Sg.7G0001142a/Sg.7G0001944a/Sg.7G0001211t1/Sg.6G0002494a/Sg.7G0000451a/Sg.5G0002807a	22	CC

## Sheet: Leaf-8h-down
	ID	Description	GeneRatio	BgRatio	pvalue	p.adjust	qvalue	geneID	Count	ONT
GO:0020037	GO:0020037	heme binding	0.0361744	446/31157	2.40705e-13	2.25283e-10	2.08207e-10	Sg.4G0001095p1/Sg.1G0002961b/Sg.6G0002050a/Sg.2G0002963b/Sg.5G0001020a/Sg.9G0000443t1/Sg.5G0002876b/Sg.5G0002877b/Sg.9G0000447a/Sg.9G0000446a/Sg.9G0000453a/Sg.5G0002269p1/Sg.4G0001783a/Sg.7G0000862a/Sg.1G0000493a/Sg.4G0000579a/Sg.4G0002186a/Sg.5G0000351a/Sg.5G0002270p1/Sg.2G0002757a/Sg.2G0002767a/Sg.8G0001520a/Sg.8G0001516a/Sg.8G0001513a/Sg.3G0001664a/Sg.8G0000561p3/Sg.6G0000720a/Sg.5G0002020a/Sg…	73	MF
GO:0006950	GO:0006950	response to stress	0.0148662	98/31157	3.3725e-13	2.25283e-10	2.08207e-10	Sg.1G0002961b/Sg.9G0000443t1/Sg.8G0002168a/Sg.9G0000447a/Sg.9G0000446a/Sg.9G0000453a/Sg.4G0001783a/Sg.1G0000493a/Sg.5G0000351a/Sg.2G0002757a/Sg.2G0002767a/Sg.8G0001520a/Sg.8G0001516a/Sg.8G0001513a/Sg.8G0000692a/Sg.9G0000442a/Sg.9G0000443a/Sg.9G0000440a/Sg.9G0000441a/Sg.2G0002700a/Sg.5G0002515a/Sg.1G0001274a/Sg.4G0001948a/Sg.4G0001892a/Sg.3G0001256a/Sg.3G0001255a/Sg.4G0001892p1/Sg.4G0002797a/Sg.4G…	30	CC
GO:0004601	GO:0004601	peroxidase activity	0.0168484	139/31157	1.09988e-11	4.89814e-09	4.52688e-09	Sg.1G0002961b/Sg.9G0000443t1/Sg.9G0000447a/Sg.9G0000446a/Sg.9G0000453a/Sg.4G0001783a/Sg.1G0000493a/Sg.4G0000579a/Sg.4G0002186a/Sg.5G0000351a/Sg.2G0002757a/Sg.2G0002767a/Sg.8G0001520a/Sg.8G0001516a/Sg.8G0001513a/Sg.8G0000692a/Sg.9G0000442a/Sg.9G0000443a/Sg.9G0000440a/Sg.9G0000441a/Sg.5G0002515a/Sg.4G0001948a/Sg.4G0001892a/Sg.3G0001256a/Sg.3G0001255a/Sg.4G0001892p1/Sg.7G0001233a/Sg.8G0000551a/Sg.4G…	34	BP
GO:0009505	GO:0009505	plant-type cell wall	0.024777	283/31157	8.83844e-11	2.95204e-08	2.72829e-08	Sg.1G0002961b/Sg.9G0000171a/Sg.5G0000295p1/Sg.8G0000069a/Sg.9G0000443t1/Sg.8G0002156a/Sg.4G0002740a/Sg.5G0002413a/Sg.9G0000447a/Sg.9G0000446a/Sg.9G0000453a/Sg.4G0001860a/Sg.4G0001783a/Sg.1G0000493a/Sg.5G0000351a/Sg.2G0002757a/Sg.2G0002767a/Sg.8G0001520a/Sg.8G0001516a/Sg.8G0001513a/Sg.8G0000692a/Sg.8G0001312a/Sg.6G0003564b/Sg.9G0000442a/Sg.9G0000443a/Sg.9G0000440a/Sg.9G0000441a/Sg.5G0002515a/Sg.2G…	50	BP
GO:0009768	GO:0009768	photosynthesis, light harvesting in photosystem I	0.00545094	16/31157	2.64311e-10	5.80969e-08	5.36934e-08	Sg.9G0000263a/Sg.2G0001548a/Sg.7G0002810b/Sg.6G0002328a/Sg.8G0001125a/Sg.2G0000247a/Sg.2G0000792a/Sg.5G0000835a/Sg.8G0001463a/Sg.5G0002220a/Sg.5G0002221a	11	MF
GO:0009416	GO:0009416	response to light stimulus	0.0218038	239/31157	3.02149e-10	5.80969e-08	5.36934e-08	Sg.9G0000263a/Sg.5G0000514a/Sg.2G0001548a/Sg.6G0002144a/Sg.1G0001403a/Sg.7G0000876a/Sg.1G0000635a/Sg.1G0000629a/Sg.2G0001487a/Sg.8G0002477b/Sg.7G0000229a/Sg.7G0002810b/Sg.2G0000369a/Sg.1G0000407a/Sg.7G0000876p1/Sg.5G0000033p1/Sg.7G0001993a/Sg.3G0001930a/Sg.4G0002834a/Sg.6G0003072b/Sg.6G0002328a/Sg.5G0002421a/Sg.1G0000635p1/Sg.4G0000963a/Sg.9G0001536b/Sg.3G0001382p1/Sg.2G0000247a/Sg.2G0000208a/Sg.…	44	MF
GO:0015979	GO:0015979	photosynthesis	0.0113974	77/31157	3.26549e-10	5.80969e-08	5.36934e-08	Sg.3G0002047a/Sg.7G0000868a/Sg.7G0000870a/Sg.7G0000869a/Sg.7G0000867a/Sg.7G0000865a/Sg.2G0001597a/Sg.5G0000352a/Sg.6G0001841a/Sg.3G0002932a/Sg.1G0001608a/Sg.7G0000763a/Sg.3G0001905a/Sg.3G0000632a/Sg.8G0001845a/Sg.4G0002442a/Sg.2G0000792a/Sg.6G0001839a/Sg.5G0000245a/Sg.4G0001340a/Sg.1G0002285a/Sg.1G0001986a/Sg.6G0000596a	23	BP
GO:0009535	GO:0009535	chloroplast thylakoid membrane	0.0307235	408/31157	3.47886e-10	5.80969e-08	5.36934e-08	Sg.3G0003144b/Sg.3G0002047a/Sg.9G0000263a/Sg.2G0001548a/Sg.3G0001304a/Sg.4G0001314a/Sg.7G0000868a/Sg.7G0000870a/Sg.7G0000869a/Sg.7G0000867a/Sg.7G0000865a/Sg.1G0002010a/Sg.3G0001761a/Sg.2G0001597a/Sg.5G0000352a/Sg.6G0000109a/Sg.1G0002973b/Sg.7G0000253a/Sg.7G0002810b/Sg.3G0003145b/Sg.1G0001608a/Sg.6G0002323a/Sg.2G0000096a/Sg.2G0000103a/Sg.2G0000093p2/Sg.6G0002333a/Sg.6G0002328a/Sg.2G0000665a/Sg.2G0…	62	BP
GO:0009579	GO:0009579	thylakoid	0.0213082	257/31157	9.76461e-09	1.4495e-06	1.33964e-06	Sg.3G0003144b/Sg.3G0002047a/Sg.6G0003008b/Sg.9G0000263a/Sg.3G0003224b/Sg.2G0001548a/Sg.4G0001314a/Sg.7G0000868a/Sg.7G0000870a/Sg.7G0000869a/Sg.7G0000867a/Sg.7G0000865a/Sg.2G0001597a/Sg.4G0002569a/Sg.5G0000352a/Sg.6G0000109a/Sg.3G0001055a/Sg.7G0002810b/Sg.3G0003145b/Sg.3G0001905a/Sg.6G0002328a/Sg.6G0003360b/Sg.2G0000617a/Sg.8G0001125a/Sg.9G0001509b/Sg.2G0000247a/Sg.8G0000290a/Sg.2G0000792a/Sg.5G00…	43	CC
GO:0016762	GO:0016762	xyloglucan:xyloglucosyl transferase activity	0.00644202	30/31157	1.43348e-08	1.91513e-06	1.76997e-06	Sg.7G0002230a/Sg.7G0002227a/Sg.7G0002229a/Sg.4G0002581a/Sg.4G0001811a/Sg.5G0000534p1/Sg.5G0000534a/Sg.7G0002230t1/Sg.7G0002229t1/Sg.8G0000324a/Sg.5G0002769a/Sg.6G0002944b/Sg.6G0002914b	13	BP
GO:0042546	GO:0042546	cell wall biogenesis	0.00792864	47/31157	1.98185e-08	2.40705e-06	2.22461e-06	Sg.7G0002230a/Sg.7G0002227a/Sg.7G0002229a/Sg.8G0002117a/Sg.4G0001778a/Sg.4G0002581a/Sg.4G0001811a/Sg.4G0001778p1/Sg.5G0000534p1/Sg.5G0000534a/Sg.7G0002230t1/Sg.7G0002229t1/Sg.8G0000324a/Sg.5G0002769a/Sg.6G0002944b/Sg.6G0002914b	16	CC
GO:0006880	GO:0006880	intracellular sequestering of iron ion	0.00545094	22/31157	2.96588e-08	3.30202e-06	3.05174e-06	Sg.2G0000002p1/Sg.2G0000009p1/Sg.2G0000011p1/Sg.2G0000010p1/Sg.2G0000012p2/Sg.2G0000002a/Sg.1G0000754a/Sg.2G0000009a/Sg.2G0000010a/Sg.2G0000011a/Sg.2G0000012a	11	CC
GO:0030026	GO:0030026	cellular manganese ion homeostasis	0.00545094	23/31157	5.35041e-08	5.44755e-06	5.03465e-06	Sg.2G0000002p1/Sg.2G0000009p1/Sg.2G0000011p1/Sg.2G0000010p1/Sg.2G0000012p2/Sg.2G0000002a/Sg.1G0000754a/Sg.2G0000009a/Sg.2G0000010a/Sg.2G0000011a/Sg.2G0000012a	11	CC
GO:0015114	GO:0015114	phosphate ion transmembrane transporter activity	0.00644202	33/31157	5.70851e-08	5.44755e-06	5.03465e-06	Sg.1G0000639a/Sg.1G0000638a/Sg.8G0000326p1/Sg.1G0000640p2/Sg.1G0000639p1/Sg.1G0000638p1/Sg.1G0000640p1/Sg.8G0000326a/Sg.8G0000326p2/Sg.1G0000638t1/Sg.1G0000640p6/Sg.1G0000639t1/Sg.4G0001931a	13	MF
GO:0048046	GO:0048046	apoplast	0.0277502	410/31157	1.08259e-07	9.64228e-06	8.91144e-06	Sg.2G0001328a/Sg.6G0001297a/Sg.3G0001366a/Sg.3G0001367a/Sg.4G0001314a/Sg.4G0001860a/Sg.4G0001772a/Sg.7G0000868a/Sg.7G0000870a/Sg.7G0000869a/Sg.7G0000867a/Sg.7G0000865a/Sg.2G0002692a/Sg.4G0002569a/Sg.4G0002596a/Sg.4G0000188a/Sg.4G0001615a/Sg.5G0000875a/Sg.5G0000352a/Sg.6G0000109a/Sg.6G0001841a/Sg.1G0000407a/Sg.3G0000760a/Sg.2G0000947a/Sg.4G0002834a/Sg.5G0001832a/Sg.6G0003360b/Sg.1G0003036b/Sg.2G00…	56	CC
GO:0009773	GO:0009773	photosynthetic electron transport in photosystem I	0.0049554	20/31157	1.28676e-07	1.07445e-05	9.93008e-06	Sg.6G0001841a/Sg.6G0002333a/Sg.2G0000665a/Sg.2G0000617a/Sg.6G0001839a/Sg.6G0002899b/Sg.4G0001340a/Sg.1G0001986a/Sg.6G0002840b/Sg.6G0000596a	10	MF
GO:0010411	GO:0010411	xyloglucan metabolic process	0.00693756	41/31157	1.45942e-07	1.12968e-05	1.04406e-05	Sg.7G0002230a/Sg.7G0002227a/Sg.7G0002229a/Sg.4G0001860a/Sg.4G0002581a/Sg.4G0001811a/Sg.5G0000534p1/Sg.5G0000534a/Sg.7G0002230t1/Sg.7G0002229t1/Sg.8G0000324a/Sg.5G0002769a/Sg.6G0002944b/Sg.6G0002914b	14	MF
GO:0005381	GO:0005381	iron ion transmembrane transporter activity	0.00594648	30/31157	1.52203e-07	1.12968e-05	1.04406e-05	Sg.2G0000002p1/Sg.2G0000009p1/Sg.2G0000011p1/Sg.2G0000010p1/Sg.2G0000012p2/Sg.7G0000772a/Sg.2G0000002a/Sg.1G0000754a/Sg.2G0000009a/Sg.2G0000010a/Sg.2G0000011a/Sg.2G0000012a	12	BP
GO:0006979	GO:0006979	response to oxidative stress	0.0272547	415/31157	3.77319e-07	2.65315e-05	2.45205e-05	Sg.1G0002961b/Sg.4G0001379a/Sg.4G0002942a/Sg.6G0002668a/Sg.1G0001057a/Sg.9G0000443t1/Sg.9G0000447a/Sg.9G0000446a/Sg.9G0000453a/Sg.4G0001783a/Sg.7G0000892a/Sg.7G0000891a/Sg.7G0000889a/Sg.7G0000890a/Sg.3G0001738a/Sg.1G0000493a/Sg.4G0000579a/Sg.4G0002186a/Sg.4G0001633a/Sg.5G0000351a/Sg.2G0002757a/Sg.2G0002767a/Sg.8G0001520a/Sg.8G0001516a/Sg.8G0001513a/Sg.7G0000889t1/Sg.7G0000892p1/Sg.7G0000890t1/Sg.…	55	BP
GO:0031225	GO:0031225	anchored component of membrane	0.0163528	206/31157	1.33955e-06	8.94819e-05	8.26995e-05	Sg.6G0000893p1/Sg.9G0000220a/Sg.8G0002126a/Sg.7G0000165a/Sg.3G0001599a/Sg.3G0001593a/Sg.5G0002732a/Sg.5G0002733a/Sg.6G0000072a/Sg.9G0000275a/Sg.3G0001543a/Sg.6G0000416a/Sg.6G0000422a/Sg.2G0000947a/Sg.5G0000991a/Sg.7G0002135a/Sg.2G0000866a/Sg.4G0001175a/Sg.2G0001033a/Sg.1G0002034p3/Sg.6G0002449a/Sg.9G0000804a/Sg.1G0001033a/Sg.1G0000180a/Sg.6G0001827a/Sg.1G0000959a/Sg.5G0001774a/Sg.6G0000893a/Sg.6G…	33	MF
GO:0005384	GO:0005384	manganese ion transmembrane transporter activity	0.00594648	38/31157	2.92979e-06	0.000186391	0.000172263	Sg.2G0000002p1/Sg.2G0000009p1/Sg.2G0000011p1/Sg.2G0000010p1/Sg.2G0000012p2/Sg.6G0000314a/Sg.2G0000002a/Sg.1G0000754a/Sg.2G0000009a/Sg.2G0000010a/Sg.2G0000011a/Sg.2G0000012a	12	MF
GO:0015250	GO:0015250	water channel activity	0.00545094	33/31157	4.18512e-06	0.000254151	0.000234887	Sg.4G0002129a/Sg.8G0001389a/Sg.6G0000312a/Sg.7G0000210a/Sg.9G0000412a/Sg.8G0000272a/Sg.8G0000342a/Sg.6G0000946a/Sg.7G0000562a/Sg.7G0000482a/Sg.5G0000125a	11	CC
GO:0038023	GO:0038023	signaling receptor activity	0.00594648	42/31157	9.38964e-06	0.000545415	0.000504075	Sg.6G0001810a/Sg.9G0001289a/Sg.6G0000205a/Sg.4G0001730a/Sg.7G0001993a/Sg.6G0000440a/Sg.5G0002421a/Sg.4G0002430a/Sg.4G0002433a/Sg.4G0002431a/Sg.4G0002613a/Sg.7G0000662a	12	CC
GO:0010287	GO:0010287	plastoglobule	0.00842418	80/31157	1.17509e-05	0.000654134	0.000604554	Sg.3G0002047a/Sg.9G0000263a/Sg.2G0001548a/Sg.7G0002810b/Sg.6G0002328a/Sg.6G0003360b/Sg.9G0001509b/Sg.2G0000247a/Sg.2G0000792a/Sg.9G0001707b/Sg.9G0001708b/Sg.2G0001851a/Sg.6G0003124b/Sg.8G0001463a/Sg.5G0002220a/Sg.5G0002221a/Sg.8G0002065a	17	BP
GO:0009534	GO:0009534	chloroplast thylakoid	0.0198216	301/31157	1.30229e-05	0.000695945	0.000643195	Sg.3G0003144b/Sg.3G0002047a/Sg.3G0003224b/Sg.2G0001548a/Sg.4G0001314a/Sg.1G0002973b/Sg.7G0002810b/Sg.3G0001202a/Sg.3G0003145b/Sg.1G0001608a/Sg.6G0002323a/Sg.4G0002834a/Sg.6G0002328a/Sg.2G0000617a/Sg.1G0000047a/Sg.9G0001509b/Sg.1G0000736a/Sg.2G0000247a/Sg.8G0000290a/Sg.8G0001845a/Sg.4G0002442a/Sg.2G0000729a/Sg.2G0000792a/Sg.5G0000053a/Sg.6G0002899b/Sg.6G0003611b/Sg.4G0001340a/Sg.2G0001851a/Sg.8G00…	40	BP
GO:0005506	GO:0005506	iron ion binding	0.0213082	335/31157	1.50272e-05	0.000769465	0.000711143	Sg.4G0001095p1/Sg.6G0002050a/Sg.2G0002963b/Sg.5G0001020a/Sg.4G0002940a/Sg.5G0002876b/Sg.5G0002877b/Sg.5G0002269p1/Sg.7G0000862a/Sg.1G0000924p3/Sg.5G0002270p1/Sg.3G0001664a/Sg.8G0000561p3/Sg.6G0000720a/Sg.8G0000561p4/Sg.4G0001095p2/Sg.2G0000658a/Sg.2G0000659a/Sg.6G0000778a/Sg.1G0000736a/Sg.3G0000962a/Sg.4G0003256b/Sg.8G0000402a/Sg.8G0000365a/Sg.4G0002460a/Sg.2G0000322a/Sg.4G0001916a/Sg.8G0001880a/…	43	BP
GO:0016168	GO:0016168	chlorophyll binding	0.00445986	25/31157	1.55506e-05	0.000769465	0.000711143	Sg.9G0000263a/Sg.2G0001548a/Sg.7G0002810b/Sg.6G0002328a/Sg.2G0000247a/Sg.2G0000792a/Sg.8G0001463a/Sg.5G0002220a/Sg.5G0002221a	9	BP
GO:0071944	GO:0071944	cell periphery	0.00594648	45/31157	2.0366e-05	0.00097175	0.000898095	Sg.4G0002839a/Sg.3G0001331a/Sg.3G0001488a/Sg.8G0002147a/Sg.5G0002872a/Sg.3G0001789a/Sg.9G0000389a/Sg.8G0001917a/Sg.3G0001788p2/Sg.7G0000682a/Sg.6G0003166b/Sg.5G0002604a	12	MF
GO:0110102	GO:0110102	ribulose bisphosphate carboxylase complex assembly	0.00297324	11/31157	2.54946e-05	0.00117451	0.00108549	Sg.3G0001488a/Sg.7G0000868a/Sg.7G0000870a/Sg.7G0000869a/Sg.7G0000867a/Sg.7G0000865a	6	MF
GO:0099503	GO:0099503	secretory vesicle	0.0163528	238/31157	3.04788e-05	0.00135732	0.00125445	Sg.7G0001344a/Sg.1G0000859a/Sg.2G0001328a/Sg.9G0000220a/Sg.8G0002135a/Sg.5G0002413a/Sg.6G0002168a/Sg.7G0000862a/Sg.2G0001478a/Sg.3G0001599a/Sg.5G0000875a/Sg.3G0001885a/Sg.2G0000947a/Sg.7G0002135a/Sg.3G0002199a/Sg.8G0001312a/Sg.6G0000272a/Sg.4G0002476a/Sg.6G0002278a/Sg.7G0001677a/Sg.6G0002944b/Sg.1G0000342a/Sg.6G0002914b/Sg.7G0002456a/Sg.2G0001387a/Sg.5G0002863a/Sg.7G0000014a/Sg.1G0001788a/Sg.7G00…	33	BP
GO:0009664	GO:0009664	plant-type cell wall organization	0.0074331	70/31157	3.40831e-05	0.00146887	0.00135754	Sg.2G0000022p2/Sg.4G0002740a/Sg.9G0000447a/Sg.3G0001790a/Sg.2G0001442a/Sg.5G0000351a/Sg.6G0000104a/Sg.3G0003288b/Sg.4G0001750a/Sg.1G0002034p3/Sg.6G0002944b/Sg.6G0002449a/Sg.6G0002914b/Sg.2G0000022a/Sg.2G0000022p3	15	BP
GO:0046658	GO:0046658	anchored component of plasma membrane	0.012884	171/31157	4.28885e-05	0.00173818	0.00160643	Sg.6G0000893p1/Sg.9G0000220a/Sg.8G0000079a/Sg.8G0000076a/Sg.4G0001295p1/Sg.8G0002126a/Sg.3G0001599a/Sg.9G0000275a/Sg.4G0001295p2/Sg.3G0001543a/Sg.3G0001072a/Sg.2G0000947a/Sg.7G0002135a/Sg.2G0000866a/Sg.1G0002034p3/Sg.6G0002449a/Sg.9G0000804a/Sg.1G0000180a/Sg.3G0001042a/Sg.6G0000893a/Sg.6G0003737b/Sg.5G0000096a/Sg.3G0003303b/Sg.7G0002656a/Sg.8G0002106a/Sg.7G0002149a	26	MF
GO:0005199	GO:0005199	structural constituent of cell wall	0.00396432	22/31157	4.29341e-05	0.00173818	0.00160643	Sg.2G0000022p2/Sg.6G0003168b/Sg.3G0001790a/Sg.2G0001413p6/Sg.8G0001860a/Sg.2G0000022a/Sg.7G0001056a/Sg.2G0000022p3	8	BP
GO:0009409	GO:0009409	response to cold	0.0272547	500/31157	9.11657e-05	0.00358228	0.00331075	Sg.1G0002961b/Sg.6G0001996a/Sg.9G0000263a/Sg.6G0003427b/Sg.3G0003219b/Sg.2G0001548a/Sg.7G0002522a/Sg.8G0002168a/Sg.5G0002413a/Sg.1G0001542a/Sg.1G0001541a/Sg.4G0001784a/Sg.7G0000868a/Sg.7G0000870a/Sg.7G0000869a/Sg.7G0000867a/Sg.7G0000876a/Sg.7G0000865a/Sg.4G0002569a/Sg.2G0001478a/Sg.5G0000875a/Sg.5G0000352a/Sg.6G0000109a/Sg.6G0001841a/Sg.3G0001055a/Sg.7G0002810b/Sg.4G0001174p1/Sg.7G0000876p1/Sg.5G…	55	BP
GO:0010102	GO:0010102	lateral root morphogenesis	0.00396432	25/31157	0.000121898	0.00457387	0.00422719	Sg.2G0000093p1/Sg.4G0001799a/Sg.2G0000099a/Sg.2G0000093a/Sg.2G0000090a/Sg.2G0000093p3/Sg.4G0001940a/Sg.9G0000582a	8	BP
GO:0006457	GO:0006457	protein folding	0.0153617	234/31157	0.000123248	0.00457387	0.00422719	Sg.1G0000859a/Sg.2G0002517t2/Sg.2G0002532p1/Sg.1G0001243a/Sg.4G0001271a/Sg.2G0001478a/Sg.7G0001211p1/Sg.1G0001741a/Sg.3G0001885a/Sg.6G0002344a/Sg.3G0002199a/Sg.3G0001854a/Sg.2G0002515a/Sg.2G0002517t3/Sg.2G0002532p5/Sg.9G0001536b/Sg.3G0002740a/Sg.5G0000800a/Sg.2G0000768a/Sg.2G0000816a/Sg.7G0001677a/Sg.8G0001149a/Sg.7G0001211a/Sg.7G0001142a/Sg.7G0001944a/Sg.7G0001211t1/Sg.2G0002787a/Sg.3G0000011a/S…	31	CC
GO:0005315	GO:0005315	inorganic phosphate transmembrane transporter activity	0.0049554	39/31157	0.000142254	0.00513653	0.0047472	Sg.1G0000639a/Sg.1G0000638a/Sg.8G0001263a/Sg.1G0000640p2/Sg.1G0000639p1/Sg.1G0000638p1/Sg.1G0000640p1/Sg.1G0000638t1/Sg.1G0000640p6/Sg.1G0000639t1	10	CC
GO:0015112	GO:0015112	nitrate transmembrane transporter activity	0.00396432	26/31157	0.000166112	0.00584013	0.00539748	Sg.7G0002219a/Sg.3G0002761a/Sg.4G0002526a/Sg.6G0000390a/Sg.8G0002388b/Sg.1G0002717a/Sg.6G0002541a/Sg.6G0003749b	8	CC
GO:0006833	GO:0006833	water transport	0.00346878	20/31157	0.00017314	0.00593115	0.0054816	Sg.8G0001389a/Sg.4G0002048p1/Sg.9G0000412a/Sg.8G0000272a/Sg.8G0000342a/Sg.8G0000545a/Sg.7G0000482a	7	CC
GO:0009826	GO:0009826	unidimensional cell growth	0.0133796	198/31157	0.000203262	0.00669023	0.00618314	Sg.2G0002261a/Sg.2G0002120a/Sg.4G0002740a/Sg.1G0001403a/Sg.7G0000876a/Sg.4G0001226p4/Sg.2G0001442a/Sg.2G0001487a/Sg.6G0000104a/Sg.6G0000158a/Sg.1G0003040b/Sg.7G0000876p1/Sg.3G0003288b/Sg.3G0001930a/Sg.8G0001726a/Sg.4G0001844a/Sg.1G0001893a/Sg.6G0002897b/Sg.7G0001220a/Sg.7G0001219a/Sg.7G0000126a/Sg.7G0002809b/Sg.6G0003501b/Sg.9G0001244a/Sg.7G0000682a/Sg.6G0002842b/Sg.4G0001226p7	27	BP
GO:0005507	GO:0005507	copper ion binding	0.0143707	220/31157	0.000218405	0.00669023	0.00618314	Sg.2G0001850p1/Sg.2G0001328a/Sg.3G0003224b/Sg.4G0001379a/Sg.7G0000868a/Sg.7G0000870a/Sg.7G0000869a/Sg.7G0000867a/Sg.7G0000865a/Sg.2G0002692a/Sg.4G0000188a/Sg.5G0002020a/Sg.5G0002020p2/Sg.8G0001332a/Sg.3G0001854a/Sg.3G0001250a/Sg.4G0000963a/Sg.2G0000760a/Sg.3G0003136b/Sg.6G0002231a/Sg.2G0002871a/Sg.2G0001387a/Sg.2G0000271a/Sg.2G0001850p4/Sg.4G0001132a/Sg.6G0002672a/Sg.6G0003737b/Sg.5G0002849a/Sg.3…	29	BP
GO:0005217	GO:0005217	intracellular ligand-gated ion channel activity	0.00297324	15/31157	0.000220337	0.00669023	0.00618314	Sg.7G0001993a/Sg.5G0002421a/Sg.4G0002430a/Sg.4G0002433a/Sg.4G0002431a/Sg.4G0002613a	6	BP
GO:0008066	GO:0008066	glutamate receptor activity	0.00297324	15/31157	0.000220337	0.00669023	0.00618314	Sg.7G0001993a/Sg.5G0002421a/Sg.4G0002430a/Sg.4G0002433a/Sg.4G0002431a/Sg.4G0002613a	6	BP
GO:0015276	GO:0015276	ligand-gated ion channel activity	0.00297324	15/31157	0.000220337	0.00669023	0.00618314	Sg.7G0001993a/Sg.5G0002421a/Sg.4G0002430a/Sg.4G0002433a/Sg.4G0002431a/Sg.4G0002613a	6	BP
GO:0010583	GO:0010583	response to cyclopentenone	0.00545094	50/31157	0.000291264	0.0086473	0.00799187	Sg.8G0002117a/Sg.1G0001542a/Sg.9G0000275a/Sg.3G0002213a/Sg.4G0002399p1/Sg.6G0001787a/Sg.6G0002944b/Sg.6G0002914b/Sg.7G0002489a/Sg.9G0001244a/Sg.1G0000829a	11	CC
GO:0009828	GO:0009828	plant-type cell wall loosening	0.00445986	35/31157	0.000297995	0.0086548	0.00799881	Sg.2G0002261a/Sg.4G0002740a/Sg.2G0001442a/Sg.6G0000104a/Sg.3G0003288b/Sg.7G0001220a/Sg.7G0001219a/Sg.6G0003501b/Sg.9G0001244a	9	BP
GO:0051082	GO:0051082	unfolded protein binding	0.011893	172/31157	0.000316268	0.00899009	0.00830868	Sg.1G0000859a/Sg.2G0002517t2/Sg.2G0002532p1/Sg.1G0001243a/Sg.4G0001271a/Sg.2G0001478a/Sg.7G0001211p1/Sg.6G0002344a/Sg.3G0002199a/Sg.3G0001854a/Sg.2G0002515a/Sg.2G0002517t3/Sg.2G0002532p5/Sg.9G0001061a/Sg.5G0000800a/Sg.1G0001533a/Sg.8G0001149a/Sg.7G0001211a/Sg.7G0001142a/Sg.7G0001944a/Sg.7G0001211t1/Sg.2G0002787a/Sg.1G0000905a/Sg.7G0000451a	24	BP
GO:0071230	GO:0071230	cellular response to amino acid stimulus	0.00297324	17/31157	0.000486855	0.0135497	0.0125227	Sg.7G0001993a/Sg.5G0002421a/Sg.4G0002430a/Sg.4G0002433a/Sg.4G0002431a/Sg.4G0002613a	6	BP
GO:0031977	GO:0031977	thylakoid lumen	0.00594648	62/31157	0.000549542	0.0146838	0.0135708	Sg.3G0003144b/Sg.3G0003224b/Sg.4G0001314a/Sg.7G0000868a/Sg.7G0000870a/Sg.7G0000869a/Sg.7G0000867a/Sg.7G0000865a/Sg.2G0001597a/Sg.5G0000228a/Sg.3G0003145b/Sg.5G0000053a	12	BP
GO:0030148	GO:0030148	sphingolipid biosynthetic process	0.00346878	24/31157	0.000614714	0.0161031	0.0148826	Sg.4G0001411a/Sg.3G0001302t1/Sg.4G0002111a/Sg.7G0000150a/Sg.7G0000030a/Sg.5G0002577a/Sg.5G0000095a	7	BP
GO:0009644	GO:0009644	response to high light intensity	0.00545094	56/31157	0.000811991	0.0208619	0.0192807	Sg.9G0000263a/Sg.2G0001548a/Sg.7G0002810b/Sg.8G0001260a/Sg.3G0001885a/Sg.6G0002328a/Sg.8G0001332a/Sg.7G0002284a/Sg.1G0002624a/Sg.5G0000212a/Sg.4G0001115a	11	BP
GO:0019722	GO:0019722	calcium-mediated signaling	0.00445986	40/31157	0.0008608	0.0216987	0.020054	Sg.4G0001615a/Sg.7G0001993a/Sg.5G0002421a/Sg.4G0002430a/Sg.4G0002433a/Sg.4G0002431a/Sg.4G0001923a/Sg.4G0002613a/Sg.8G0002045a	9	CC
GO:0015706	GO:0015706	nitrate transport	0.00396432	33/31157	0.000983423	0.0243306	0.0224865	Sg.7G0002219a/Sg.4G0002526a/Sg.6G0000390a/Sg.7G0000205a/Sg.8G0002388b/Sg.4G0001747t1/Sg.1G0002717a/Sg.6G0003749b	8	BP
GO:0034620	GO:0034620	cellular response to unfolded protein	0.00644202	78/31157	0.00143139	0.0347696	0.0321343	Sg.1G0000859a/Sg.2G0002517t2/Sg.2G0002532p1/Sg.7G0001211p1/Sg.2G0002515a/Sg.2G0002517t3/Sg.2G0002532p5/Sg.5G0000800a/Sg.7G0001211a/Sg.7G0001172a/Sg.7G0001944a/Sg.7G0001211t1/Sg.2G0002787a	13	BP
GO:0080163	GO:0080163	regulation of protein serine/threonine phosphatase activity	0.0024777	15/31157	0.00196701	0.0469273	0.0433704	Sg.6G0001810a/Sg.9G0001289a/Sg.6G0000205a/Sg.6G0000440a/Sg.7G0000662a	5	BP
GO:0010039	GO:0010039	response to iron ion	0.00297324	22/31157	0.00221857	0.0520001	0.0480587	Sg.5G0002876b/Sg.5G0002877b/Sg.5G0002269p1/Sg.5G0002270p1/Sg.9G0000309a/Sg.3G0003136b	6	BP

## Sheet: Leaf-16h-down
	ID	Description	GeneRatio	BgRatio	pvalue	p.adjust	qvalue	geneID	Count	ONT
GO:0006950	GO:0006950	response to stress	0.0170849	98/31157	8.82296e-16	1.04552e-12	9.38948e-13	Sg.9G0000443t1/Sg.8G0002168a/Sg.8G0001398a/Sg.9G0000447a/Sg.9G0000446a/Sg.9G0000453a/Sg.4G0001783a/Sg.1G0000493a/Sg.5G0000351a/Sg.2G0002762a/Sg.2G0002767a/Sg.8G0001520a/Sg.8G0001516a/Sg.8G0001513a/Sg.2G0002741a/Sg.3G0001977a/Sg.3G0001976a/Sg.8G0000692a/Sg.9G0000442a/Sg.9G0000443a/Sg.9G0000440a/Sg.9G0000441a/Sg.5G0002515a/Sg.8G0001924a/Sg.1G0001274a/Sg.4G0001948a/Sg.4G0001892a/Sg.3G0001255a/Sg.4G0…	32	BP
GO:0020037	GO:0020037	heme binding	0.0389749	446/31157	5.81858e-15	3.44751e-12	3.0961e-12	Sg.3G0003104b/Sg.2G0002963b/Sg.2G0001198a/Sg.5G0001315a/Sg.9G0000443t1/Sg.9G0000447a/Sg.9G0000446a/Sg.9G0000453a/Sg.6G0001952a/Sg.5G0002269p1/Sg.4G0001783a/Sg.7G0000862a/Sg.1G0000493a/Sg.4G0002177a/Sg.4G0002186a/Sg.4G0001192a/Sg.5G0000351a/Sg.2G0002762a/Sg.2G0002767a/Sg.8G0001520a/Sg.8G0001516a/Sg.8G0001513a/Sg.3G0002332a/Sg.3G0002511a/Sg.3G0001664a/Sg.8G0000561p3/Sg.6G0000720a/Sg.1G0000380a/Sg.6…	73	BP
GO:0009505	GO:0009505	plant-type cell wall	0.027229	283/31157	1.77587e-12	7.01467e-10	6.29965e-10	Sg.5G0000295p1/Sg.8G0000069a/Sg.7G0000348a/Sg.9G0000443t1/Sg.4G0002740a/Sg.5G0002413a/Sg.9G0000447a/Sg.9G0000446a/Sg.9G0000453a/Sg.4G0001783a/Sg.1G0001792a/Sg.1G0000545a/Sg.1G0000493a/Sg.8G0001160p1/Sg.5G0000351a/Sg.2G0002762a/Sg.2G0002767a/Sg.8G0001520a/Sg.8G0001516a/Sg.8G0001513a/Sg.2G0000106a/Sg.2G0002741a/Sg.2G0000106p1/Sg.3G0001977a/Sg.3G0001976a/Sg.6G0003056b/Sg.8G0000692a/Sg.2G0002075a/Sg.…	51	MF
GO:0004601	GO:0004601	peroxidase activity	0.0176188	139/31157	7.23702e-12	2.14397e-09	1.92543e-09	Sg.2G0001198a/Sg.9G0000443t1/Sg.9G0000447a/Sg.9G0000446a/Sg.9G0000453a/Sg.4G0001783a/Sg.1G0000493a/Sg.4G0002186a/Sg.5G0000351a/Sg.2G0002762a/Sg.2G0002767a/Sg.8G0001520a/Sg.8G0001516a/Sg.8G0001513a/Sg.3G0002332a/Sg.2G0002741a/Sg.3G0001977a/Sg.3G0001976a/Sg.8G0000692a/Sg.9G0000442a/Sg.9G0000443a/Sg.9G0000440a/Sg.9G0000441a/Sg.5G0002515a/Sg.4G0001948a/Sg.4G0001892a/Sg.3G0001255a/Sg.4G0001892p1/Sg.7G…	33	BP
GO:0010200	GO:0010200	response to chitin	0.0160171	137/31157	5.32283e-10	1.26151e-07	1.13292e-07	Sg.9G0001613b/Sg.5G0000166a/Sg.3G0001308a/Sg.4G0001554a/Sg.8G0000235a/Sg.8G0001398a/Sg.6G0002096a/Sg.4G0001657a/Sg.6G0000299a/Sg.6G0000201a/Sg.3G0002343a/Sg.3G0002350a/Sg.3G0002345a/Sg.3G0002345p1/Sg.8G0001356a/Sg.5G0002432a/Sg.1G0002345a/Sg.6G0001870a/Sg.2G0000251a/Sg.2G0000252a/Sg.3G0002345p2/Sg.3G0002343p1/Sg.6G0003221b/Sg.2G0000056a/Sg.6G0000979a/Sg.7G0000711a/Sg.8G0000419a/Sg.3G0002343p2/Sg.…	30	BP
GO:0071456	GO:0071456	cellular response to hypoxia	0.0224239	266/31157	9.7379e-09	1.92324e-06	1.7272e-06	Sg.2G0001238a/Sg.3G0001308a/Sg.8G0001398a/Sg.5G0000706a/Sg.6G0002157a/Sg.4G0000706a/Sg.7G0001437a/Sg.4G0001245a/Sg.4G0001627a/Sg.3G0002345a/Sg.1G0001596a/Sg.4G0001725a/Sg.6G0001081a/Sg.2G0000105a/Sg.3G0002345p1/Sg.4G0002304p4/Sg.5G0002460a/Sg.4G0000961a/Sg.2G0001682a/Sg.3G0000950a/Sg.2G0000251a/Sg.8G0000312a/Sg.2G0003006b/Sg.2G0001032a/Sg.4G0001982a/Sg.4G0001963a/Sg.3G0002345p2/Sg.6G0002944b/Sg.2…	42	BP
GO:0009664	GO:0009664	plant-type cell wall organization	0.0101442	70/31157	1.90855e-08	3.23091e-06	2.90158e-06	Sg.2G0000022p2/Sg.4G0002740a/Sg.9G0000447a/Sg.3G0001790a/Sg.2G0001442a/Sg.2G0001441a/Sg.5G0000351a/Sg.6G0000104a/Sg.3G0003288b/Sg.1G0002790a/Sg.1G0002034p3/Sg.6G0002944b/Sg.6G0002449a/Sg.6G0002914b/Sg.2G0000022a/Sg.2G0000024a/Sg.2G0002114a/Sg.4G0000031p1/Sg.2G0000022p3	19	MF
GO:0005199	GO:0005199	structural constituent of cell wall	0.00533903	22/31157	1.9955e-07	2.95583e-05	2.65453e-05	Sg.2G0000022p2/Sg.1G0002736a/Sg.6G0003168b/Sg.3G0001790a/Sg.2G0001413p6/Sg.8G0001860a/Sg.2G0000022a/Sg.2G0000024a/Sg.7G0001056a/Sg.2G0000022p3	10	BP
GO:0004499	GO:0004499	N,N-dimethylaniline monooxygenase activity	0.00587293	31/31157	9.92866e-07	0.000127806	0.000114778	Sg.3G0000913a/Sg.3G0000911a/Sg.5G0000480a/Sg.3G0000902a/Sg.4G0001620a/Sg.1G0001133p3/Sg.1G0001133t1/Sg.3G0000949a/Sg.5G0000831a/Sg.1G0002090a/Sg.3G0000949p3	11	CC
GO:0006979	GO:0006979	response to oxidative stress	0.027229	415/31157	1.07853e-06	0.000127806	0.000114778	Sg.2G0001198a/Sg.4G0002942a/Sg.9G0000443t1/Sg.8G0001398a/Sg.9G0000447a/Sg.9G0000446a/Sg.9G0000453a/Sg.4G0001783a/Sg.7G0000892a/Sg.7G0000891a/Sg.7G0000889a/Sg.7G0000890a/Sg.1G0000493a/Sg.4G0002186a/Sg.5G0000351a/Sg.2G0002762a/Sg.2G0002767a/Sg.8G0001520a/Sg.8G0001516a/Sg.8G0001513a/Sg.3G0002332a/Sg.1G0002640a/Sg.7G0000889t1/Sg.7G0000892p1/Sg.7G0000890t1/Sg.7G0000893p2/Sg.4G0001598p1/Sg.2G0002741a/S…	51	BP
GO:0043531	GO:0043531	ADP binding	0.0245595	361/31157	1.31842e-06	0.00014203	0.000127552	Sg.7G0002269a/Sg.6G0001076a/Sg.9G0000523p2/Sg.1G0002022a/Sg.1G0002026a/Sg.5G0000748a/Sg.5G0000757a/Sg.5G0000743a/Sg.5G0000754a/Sg.7G0001769a/Sg.5G0001105a/Sg.6G0000726p1/Sg.7G0000800a/Sg.1G0001737a/Sg.7G0002269p3/Sg.9G0000523p3/Sg.1G0001587a/Sg.1G0001588a/Sg.6G0001869a/Sg.7G0000118p2/Sg.4G0002851p1/Sg.4G0002852p2/Sg.7G0000118p3/Sg.8G0001762a/Sg.1G0002026p1/Sg.1G0002298a/Sg.7G0002849b/Sg.5G0002161…	46	CC
GO:0045735	GO:0045735	nutrient reservoir activity	0.0117459	118/31157	1.9142e-06	0.000171779	0.000154269	Sg.9G0001227a/Sg.8G0001096p1/Sg.8G0001096a/Sg.5G0000875a/Sg.7G0000281a/Sg.9G0001238t1/Sg.9G0001227t2/Sg.9G0001239a/Sg.3G0000174a/Sg.2G0000128p2/Sg.8G0002222a/Sg.8G0001924a/Sg.9G0001621b/Sg.1G0001274a/Sg.4G0001919a/Sg.9G0001227t3/Sg.9G0001238a/Sg.9G0001238t3/Sg.8G0000477a/Sg.7G0002113a/Sg.9G0001204a/Sg.9G0001205a	22	CC
GO:0015114	GO:0015114	phosphate ion transmembrane transporter activity	0.00587293	33/31157	2.02946e-06	0.000171779	0.000154269	Sg.1G0000639a/Sg.1G0000638a/Sg.8G0000326p1/Sg.1G0000640p2/Sg.1G0000639p1/Sg.1G0000650a/Sg.8G0000326a/Sg.8G0000326p2/Sg.1G0000640p6/Sg.1G0000639t1/Sg.4G0001931a	11	CC
GO:0005506	GO:0005506	iron ion binding	0.0229578	335/31157	2.3773e-06	0.000181058	0.000162602	Sg.3G0003104b/Sg.2G0002963b/Sg.7G0002078p3/Sg.6G0001952a/Sg.5G0002269p1/Sg.7G0000862a/Sg.1G0000501a/Sg.4G0002177a/Sg.1G0000924p3/Sg.4G0001192a/Sg.3G0002511a/Sg.3G0001664a/Sg.8G0000561p3/Sg.6G0000720a/Sg.1G0000380a/Sg.6G0002062a/Sg.8G0000561p4/Sg.2G0000658a/Sg.2G0000554a/Sg.2G0000659a/Sg.6G0000778a/Sg.2G0001639a/Sg.3G0000963a/Sg.4G0003256b/Sg.8G0000402a/Sg.2G0002866a/Sg.6G0002446a/Sg.6G0000254a/Sg…	43	MF
GO:0006880	GO:0006880	intracellular sequestering of iron ion	0.00480513	22/31157	2.44466e-06	0.000181058	0.000162602	Sg.2G0000009p1/Sg.2G0000011p1/Sg.2G0000012p1/Sg.2G0000012p2/Sg.2G0000002a/Sg.1G0000754a/Sg.2G0000009a/Sg.2G0000011a/Sg.2G0000012a	9	CC
GO:0030026	GO:0030026	cellular manganese ion homeostasis	0.00480513	23/31157	3.80154e-06	0.0002576	0.000231343	Sg.2G0000009p1/Sg.2G0000011p1/Sg.2G0000012p1/Sg.2G0000012p2/Sg.2G0000002a/Sg.1G0000754a/Sg.2G0000009a/Sg.2G0000011a/Sg.2G0000012a	9	MF
GO:0009828	GO:0009828	plant-type cell wall loosening	0.00587293	35/31157	3.91292e-06	0.0002576	0.000231343	Sg.4G0002740a/Sg.2G0001442a/Sg.2G0001441a/Sg.6G0000104a/Sg.3G0003288b/Sg.1G0002790a/Sg.7G0001220a/Sg.7G0001219a/Sg.6G0003502b/Sg.6G0003501b/Sg.9G0001244a	11	MF
GO:0030145	GO:0030145	manganese ion binding	0.00907635	81/31157	5.25649e-06	0.000327839	0.000294422	Sg.9G0001227a/Sg.8G0001096p1/Sg.8G0001096a/Sg.5G0000875a/Sg.9G0001238t1/Sg.9G0001227t2/Sg.9G0001239a/Sg.8G0002222a/Sg.8G0001924a/Sg.9G0001621b/Sg.1G0001274a/Sg.9G0001227t3/Sg.9G0001238a/Sg.9G0001238t3/Sg.7G0002113a/Sg.9G0001204a/Sg.9G0001205a	17	BP
GO:0005381	GO:0005381	iron ion transmembrane transporter activity	0.00533903	30/31157	5.94829e-06	0.000352436	0.000316512	Sg.2G0000009p1/Sg.2G0000011p1/Sg.2G0000012p1/Sg.2G0000012p2/Sg.7G0000772a/Sg.2G0000002a/Sg.1G0000754a/Sg.2G0000009a/Sg.2G0000011a/Sg.2G0000012a	10	BP
GO:0071944	GO:0071944	cell periphery	0.00640683	45/31157	9.63085e-06	0.000543455	0.00048806	Sg.3G0001331a/Sg.8G0002147a/Sg.8G0002149a/Sg.5G0002872a/Sg.3G0001789a/Sg.8G0001501a/Sg.9G0000389a/Sg.1G0001561a/Sg.3G0001788p2/Sg.7G0000682a/Sg.6G0003166b/Sg.5G0002604a	12	CC
GO:0016747	GO:0016747	transferase activity, transferring acyl groups other than amino-acyl groups	0.00961025	96/31157	1.47599e-05	0.00079502	0.000713982	Sg.9G0000231a/Sg.2G0001185a/Sg.7G0000286a/Sg.7G0002614p1/Sg.3G0002502a/Sg.2G0000895a/Sg.7G0002614t1/Sg.3G0003165b/Sg.6G0003337b/Sg.9G0001554b/Sg.6G0002604a/Sg.3G0002714a/Sg.6G0002897b/Sg.2G0001176a/Sg.7G0000691a/Sg.6G0002842b/Sg.1G0002031a/Sg.6G0001003a	18	CC
GO:0050661	GO:0050661	NADP binding	0.00854245	80/31157	1.87677e-05	0.000966945	0.000868383	Sg.7G0000514a/Sg.3G0000913a/Sg.3G0000911a/Sg.5G0000480a/Sg.1G0000115a/Sg.3G0000902a/Sg.4G0001620a/Sg.2G0002663a/Sg.1G0001133p3/Sg.1G0001133t1/Sg.3G0000949a/Sg.5G0000591a/Sg.5G0000831a/Sg.1G0002090a/Sg.3G0000949p3/Sg.3G0002404a	16	BP
GO:0038023	GO:0038023	signaling receptor activity	0.00587293	42/31157	2.71825e-05	0.00134214	0.00120533	Sg.6G0001810a/Sg.9G0000003a/Sg.6G0000205a/Sg.6G0000440a/Sg.5G0002421a/Sg.4G0002430a/Sg.4G0002433a/Sg.4G0002431a/Sg.4G0002613a/Sg.6G0003219b/Sg.7G0000662a	11	BP
GO:0015145	GO:0015145	monosaccharide transmembrane transporter activity	0.00320342	12/31157	3.15691e-05	0.00149637	0.00134385	Sg.5G0000486a/Sg.4G0003195b/Sg.5G0002487a/Sg.1G0000038a/Sg.1G0001844a/Sg.4G0002809a	6	MF
GO:0046658	GO:0046658	anchored component of plasma membrane	0.0133476	171/31157	3.4542e-05	0.00157432	0.00141385	Sg.6G0000893p1/Sg.8G0000637a/Sg.8G0002126a/Sg.4G0001295a/Sg.3G0001599a/Sg.9G0000275a/Sg.3G0001543a/Sg.8G0000637p1/Sg.8G0000086a/Sg.3G0001968a/Sg.3G0001072a/Sg.2G0000947a/Sg.8G0000637p2/Sg.2G0000866a/Sg.8G0001914a/Sg.1G0000174a/Sg.2G0000487a/Sg.1G0002034p3/Sg.6G0002449a/Sg.1G0000180a/Sg.3G0001042a/Sg.6G0003442b/Sg.3G0003303b/Sg.8G0002106a/Sg.7G0002149a	25	MF
GO:0005384	GO:0005384	manganese ion transmembrane transporter activity	0.00533903	38/31157	6.01615e-05	0.00254612	0.00228659	Sg.2G0000009p1/Sg.2G0000011p1/Sg.2G0000012p1/Sg.2G0000012p2/Sg.6G0000314a/Sg.2G0000002a/Sg.1G0000754a/Sg.2G0000009a/Sg.2G0000011a/Sg.2G0000012a	10	BP
GO:0099503	GO:0099503	secretory vesicle	0.0160171	238/31157	0.000104591	0.00427379	0.00383815	Sg.7G0001342a/Sg.7G0001344a/Sg.8G0002135a/Sg.5G0002413a/Sg.7G0000862a/Sg.1G0001792a/Sg.3G0001599a/Sg.6G0003677b/Sg.5G0000875a/Sg.5G0002727a/Sg.3G0001977a/Sg.3G0001885a/Sg.2G0000947a/Sg.4G0000961a/Sg.9G0001600b/Sg.7G0002303a/Sg.7G0001677a/Sg.6G0002944b/Sg.6G0002914b/Sg.7G0002456a/Sg.7G0002319a/Sg.6G0003502b/Sg.1G0001788a/Sg.7G0002113a/Sg.7G0002319t1/Sg.5G0002413p1/Sg.7G0001342p2/Sg.3G0000926a/Sg.1…	30	MF
GO:0010942	GO:0010942	positive regulation of cell death	0.00373732	20/31157	0.00010849	0.00428535	0.00384854	Sg.3G0001209a/Sg.3G0001209p1/Sg.3G0001072a/Sg.3G0001042a/Sg.3G0001209p2/Sg.3G0001209p3/Sg.3G0003303b	7	BP
GO:0004620	GO:0004620	phospholipase activity	0.00427122	27/31157	0.000132986	0.00508352	0.00456534	Sg.4G0001299a/Sg.4G0001333a/Sg.4G0001299p3/Sg.4G0001333p1/Sg.7G0001879a/Sg.4G0001333p2/Sg.8G0001975a/Sg.6G0000997a	8	BP
GO:0005217	GO:0005217	intracellular ligand-gated ion channel activity	0.00320342	15/31157	0.000146165	0.00509427	0.004575	Sg.5G0002421a/Sg.4G0002430a/Sg.4G0002433a/Sg.4G0002431a/Sg.4G0002613a/Sg.6G0003219b	6	CC
GO:0008066	GO:0008066	glutamate receptor activity	0.00320342	15/31157	0.000146165	0.00509427	0.004575	Sg.5G0002421a/Sg.4G0002430a/Sg.4G0002433a/Sg.4G0002431a/Sg.4G0002613a/Sg.6G0003219b	6	CC
GO:0015276	GO:0015276	ligand-gated ion channel activity	0.00320342	15/31157	0.000146165	0.00509427	0.004575	Sg.5G0002421a/Sg.4G0002430a/Sg.4G0002433a/Sg.4G0002431a/Sg.4G0002613a/Sg.6G0003219b	6	CC
GO:0031225	GO:0031225	anchored component of membrane	0.0138815	206/31157	0.000286325	0.00969416	0.00870601	Sg.6G0000893p1/Sg.8G0002126a/Sg.7G0000165a/Sg.3G0001599a/Sg.5G0002732a/Sg.5G0002733a/Sg.6G0000072a/Sg.9G0000275a/Sg.3G0001543a/Sg.8G0002182a/Sg.5G0002016a/Sg.2G0000947a/Sg.5G0000991a/Sg.2G0000866a/Sg.4G0001175a/Sg.1G0000174a/Sg.2G0000487a/Sg.2G0001033a/Sg.1G0002034p3/Sg.6G0002449a/Sg.1G0000180a/Sg.1G0000959a/Sg.5G0001774a/Sg.6G0003442b/Sg.9G0001017a/Sg.7G0002149a	26	CC
GO:0016762	GO:0016762	xyloglucan:xyloglucosyl transferase activity	0.00427122	30/31157	0.00029829	0.00981873	0.00881789	Sg.7G0002227a/Sg.4G0002581a/Sg.5G0000534p1/Sg.5G0000534a/Sg.8G0000324a/Sg.5G0002769a/Sg.6G0002944b/Sg.6G0002914b	8	CC
GO:0071230	GO:0071230	cellular response to amino acid stimulus	0.00320342	17/31157	0.00032563	0.010429	0.00936592	Sg.5G0002421a/Sg.4G0002430a/Sg.4G0002433a/Sg.4G0002431a/Sg.4G0002613a/Sg.6G0003219b	6	BP
GO:0006874	GO:0006874	cellular calcium ion homeostasis	0.00480513	41/31157	0.000610101	0.0190255	0.0170862	Sg.2G0003005b/Sg.3G0001373a/Sg.4G0000499a/Sg.5G0002421a/Sg.4G0002430a/Sg.4G0002433a/Sg.4G0002431a/Sg.4G0002613a/Sg.6G0003219b	9	BP
GO:0015112	GO:0015112	nitrate transmembrane transporter activity	0.00373732	26/31157	0.000669604	0.0203457	0.0182718	Sg.3G0002761a/Sg.4G0002526a/Sg.6G0000390a/Sg.8G0002388b/Sg.1G0002717a/Sg.6G0002541a/Sg.8G0001986t1	7	BP
GO:0010025	GO:0010025	wax biosynthetic process	0.00533903	51/31157	0.000796625	0.0233183	0.0209414	Sg.7G0000876a/Sg.7G0002128p1/Sg.7G0002128a/Sg.7G0000876p1/Sg.6G0002222a/Sg.7G0002077a/Sg.7G0002128p2/Sg.7G0002079a/Sg.7G0002128p3/Sg.6G0001003a	10	MF
GO:0006952	GO:0006952	defense response	0.0160171	268/31157	0.000806792	0.0233183	0.0209414	Sg.6G0000299a/Sg.6G0000205a/Sg.3G0001209a/Sg.6G0000719a/Sg.3G0000328p2/Sg.3G0001209p1/Sg.1G0000583p1/Sg.3G0001072a/Sg.3G0001085a/Sg.7G0002595a/Sg.3G0001604a/Sg.1G0002345a/Sg.3G0000986a/Sg.4G0001175a/Sg.3G0000326a/Sg.7G0000277a/Sg.3G0001186a/Sg.3G0001042a/Sg.6G0001878p1/Sg.3G0001209p2/Sg.2G0001851a/Sg.3G0001209p3/Sg.1G0001779a/Sg.3G0002580a/Sg.4G0001126a/Sg.3G0000328p6/Sg.3G0003303b/Sg.8G0002051a/…	30	BP
GO:0009826	GO:0009826	unidimensional cell growth	0.0128137	198/31157	0.00086013	0.0240465	0.0215954	Sg.2G0002120a/Sg.4G0002740a/Sg.7G0000876a/Sg.4G0001226p4/Sg.2G0001442a/Sg.2G0001487a/Sg.2G0001441a/Sg.6G0000104a/Sg.1G0003040b/Sg.7G0000876p1/Sg.3G0003288b/Sg.1G0002790a/Sg.1G0001893a/Sg.6G0002897b/Sg.7G0001220a/Sg.7G0001219a/Sg.7G0002809b/Sg.6G0003502b/Sg.6G0003501b/Sg.9G0001244a/Sg.7G0000682a/Sg.6G0002842b/Sg.4G0000031p1/Sg.4G0001226p7	24	CC
GO:0010329	GO:0010329	auxin efflux transmembrane transporter activity	0.00320342	20/31157	0.000872574	0.0240465	0.0215954	Sg.3G0002053a/Sg.5G0001094a/Sg.7G0000188a/Sg.7G0002603a/Sg.3G0001970a/Sg.4G0000968a	6	BP
GO:0015144	GO:0015144	carbohydrate transmembrane transporter activity	0.00640683	73/31157	0.00129472	0.0346145	0.0310862	Sg.5G0000486a/Sg.4G0003195b/Sg.5G0002487a/Sg.1G0000038a/Sg.1G0001844a/Sg.1G0002343a/Sg.3G0000727a/Sg.3G0000728a/Sg.3G0001120a/Sg.4G0000561a/Sg.3G0000699a/Sg.4G0002809a	12	BP
GO:0010311	GO:0010311	lateral root formation	0.00694074	83/31157	0.00131448	0.0346145	0.0310862	Sg.4G0000660a/Sg.5G0000486a/Sg.8G0001485a/Sg.4G0003195b/Sg.3G0002187a/Sg.4G0001299a/Sg.4G0001333a/Sg.7G0000188a/Sg.4G0001333p1/Sg.1G0000038a/Sg.4G0000968a/Sg.2G0000209a/Sg.1G0001142a	13	BP
GO:0016126	GO:0016126	sterol biosynthetic process	0.00427122	37/31157	0.00135181	0.0348238	0.0312741	Sg.2G0002963b/Sg.7G0002078p3/Sg.2G0001426a/Sg.2G0001715a/Sg.7G0002077a/Sg.7G0002078a/Sg.7G0002079a/Sg.5G0002254a	8	CC
GO:0080163	GO:0080163	regulation of protein serine/threonine phosphatase activity	0.00266951	15/31157	0.00141	0.0355499	0.0319263	Sg.6G0001810a/Sg.9G0000003a/Sg.6G0000205a/Sg.6G0000440a/Sg.7G0000662a	5	BP
GO:0042546	GO:0042546	cell wall biogenesis	0.00480513	47/31157	0.00171509	0.0423414	0.0380254	Sg.7G0002227a/Sg.4G0002581a/Sg.4G0001221a/Sg.5G0000534p1/Sg.5G0000534a/Sg.8G0000324a/Sg.5G0002769a/Sg.6G0002944b/Sg.6G0002914b	9	BP
GO:0050660	GO:0050660	flavin adenine dinucleotide binding	0.00800854	107/31157	0.00184896	0.0447146	0.0401567	Sg.7G0000514a/Sg.3G0000913a/Sg.3G0000911a/Sg.5G0000480a/Sg.1G0000115a/Sg.3G0000902a/Sg.1G0000924p3/Sg.4G0001620a/Sg.1G0001133p3/Sg.1G0001133t1/Sg.2G0001715a/Sg.3G0000949a/Sg.5G0000831a/Sg.1G0002090a/Sg.3G0000949p3	15	CC
GO:0005315	GO:0005315	inorganic phosphate transmembrane transporter activity	0.00427122	39/31157	0.00193594	0.045309	0.0406906	Sg.1G0000639a/Sg.1G0000638a/Sg.8G0001263a/Sg.1G0000640p2/Sg.1G0000639p1/Sg.1G0000650a/Sg.1G0000640p6/Sg.1G0000639t1	8	CC
GO:0045298	GO:0045298	tubulin complex	0.00266951	16/31157	0.00195001	0.045309	0.0406906	Sg.1G0001542a/Sg.4G0001801a/Sg.8G0001252a/Sg.1G0001722a/Sg.6G0000685a	5	CC
GO:0009733	GO:0009733	response to auxin	0.0160171	287/31157	0.00235761	0.0537264	0.04825	Sg.2G0002691a/Sg.5G0001094a/Sg.4G0002942a/Sg.7G0000286a/Sg.5G0001456a/Sg.2G0000093p1/Sg.7G0000188a/Sg.4G0001645a/Sg.7G0000220a/Sg.7G0002603a/Sg.3G0002511a/Sg.7G0001370a/Sg.4G0001598p1/Sg.2G0000099a/Sg.2G0000093a/Sg.2G0000090a/Sg.2G0000093p3/Sg.4G0000968a/Sg.2G0001642a/Sg.2G0000209a/Sg.2G0001811a/Sg.2G0001815a/Sg.7G0001322a/Sg.6G0002944b/Sg.6G0002914b/Sg.7G0002455a/Sg.7G0000822a/Sg.3G0001136a/Sg.1…	30	CC

## Sheet: Leaf-24h-down
	ID	Description	GeneRatio	BgRatio	pvalue	p.adjust	qvalue	geneID	Count	ONT
GO:0006950	GO:0006950	response to stress	0.0170849	98/31157	8.82296e-16	1.04552e-12	9.38948e-13	Sg.9G0000443t1/Sg.8G0002168a/Sg.8G0001398a/Sg.9G0000447a/Sg.9G0000446a/Sg.9G0000453a/Sg.4G0001783a/Sg.1G0000493a/Sg.5G0000351a/Sg.2G0002762a/Sg.2G0002767a/Sg.8G0001520a/Sg.8G0001516a/Sg.8G0001513a/Sg.2G0002741a/Sg.3G0001977a/Sg.3G0001976a/Sg.8G0000692a/Sg.9G0000442a/Sg.9G0000443a/Sg.9G0000440a/Sg.9G0000441a/Sg.5G0002515a/Sg.8G0001924a/Sg.1G0001274a/Sg.4G0001948a/Sg.4G0001892a/Sg.3G0001255a/Sg.4G0…	32	BP
GO:0020037	GO:0020037	heme binding	0.0389749	446/31157	5.81858e-15	3.44751e-12	3.0961e-12	Sg.3G0003104b/Sg.2G0002963b/Sg.2G0001198a/Sg.5G0001315a/Sg.9G0000443t1/Sg.9G0000447a/Sg.9G0000446a/Sg.9G0000453a/Sg.6G0001952a/Sg.5G0002269p1/Sg.4G0001783a/Sg.7G0000862a/Sg.1G0000493a/Sg.4G0002177a/Sg.4G0002186a/Sg.4G0001192a/Sg.5G0000351a/Sg.2G0002762a/Sg.2G0002767a/Sg.8G0001520a/Sg.8G0001516a/Sg.8G0001513a/Sg.3G0002332a/Sg.3G0002511a/Sg.3G0001664a/Sg.8G0000561p3/Sg.6G0000720a/Sg.1G0000380a/Sg.6…	73	BP
GO:0009505	GO:0009505	plant-type cell wall	0.027229	283/31157	1.77587e-12	7.01467e-10	6.29965e-10	Sg.5G0000295p1/Sg.8G0000069a/Sg.7G0000348a/Sg.9G0000443t1/Sg.4G0002740a/Sg.5G0002413a/Sg.9G0000447a/Sg.9G0000446a/Sg.9G0000453a/Sg.4G0001783a/Sg.1G0001792a/Sg.1G0000545a/Sg.1G0000493a/Sg.8G0001160p1/Sg.5G0000351a/Sg.2G0002762a/Sg.2G0002767a/Sg.8G0001520a/Sg.8G0001516a/Sg.8G0001513a/Sg.2G0000106a/Sg.2G0002741a/Sg.2G0000106p1/Sg.3G0001977a/Sg.3G0001976a/Sg.6G0003056b/Sg.8G0000692a/Sg.2G0002075a/Sg.…	51	MF
GO:0004601	GO:0004601	peroxidase activity	0.0176188	139/31157	7.23702e-12	2.14397e-09	1.92543e-09	Sg.2G0001198a/Sg.9G0000443t1/Sg.9G0000447a/Sg.9G0000446a/Sg.9G0000453a/Sg.4G0001783a/Sg.1G0000493a/Sg.4G0002186a/Sg.5G0000351a/Sg.2G0002762a/Sg.2G0002767a/Sg.8G0001520a/Sg.8G0001516a/Sg.8G0001513a/Sg.3G0002332a/Sg.2G0002741a/Sg.3G0001977a/Sg.3G0001976a/Sg.8G0000692a/Sg.9G0000442a/Sg.9G0000443a/Sg.9G0000440a/Sg.9G0000441a/Sg.5G0002515a/Sg.4G0001948a/Sg.4G0001892a/Sg.3G0001255a/Sg.4G0001892p1/Sg.7G…	33	BP
GO:0010200	GO:0010200	response to chitin	0.0160171	137/31157	5.32283e-10	1.26151e-07	1.13292e-07	Sg.9G0001613b/Sg.5G0000166a/Sg.3G0001308a/Sg.4G0001554a/Sg.8G0000235a/Sg.8G0001398a/Sg.6G0002096a/Sg.4G0001657a/Sg.6G0000299a/Sg.6G0000201a/Sg.3G0002343a/Sg.3G0002350a/Sg.3G0002345a/Sg.3G0002345p1/Sg.8G0001356a/Sg.5G0002432a/Sg.1G0002345a/Sg.6G0001870a/Sg.2G0000251a/Sg.2G0000252a/Sg.3G0002345p2/Sg.3G0002343p1/Sg.6G0003221b/Sg.2G0000056a/Sg.6G0000979a/Sg.7G0000711a/Sg.8G0000419a/Sg.3G0002343p2/Sg.…	30	BP
GO:0071456	GO:0071456	cellular response to hypoxia	0.0224239	266/31157	9.7379e-09	1.92324e-06	1.7272e-06	Sg.2G0001238a/Sg.3G0001308a/Sg.8G0001398a/Sg.5G0000706a/Sg.6G0002157a/Sg.4G0000706a/Sg.7G0001437a/Sg.4G0001245a/Sg.4G0001627a/Sg.3G0002345a/Sg.1G0001596a/Sg.4G0001725a/Sg.6G0001081a/Sg.2G0000105a/Sg.3G0002345p1/Sg.4G0002304p4/Sg.5G0002460a/Sg.4G0000961a/Sg.2G0001682a/Sg.3G0000950a/Sg.2G0000251a/Sg.8G0000312a/Sg.2G0003006b/Sg.2G0001032a/Sg.4G0001982a/Sg.4G0001963a/Sg.3G0002345p2/Sg.6G0002944b/Sg.2…	42	BP
GO:0009664	GO:0009664	plant-type cell wall organization	0.0101442	70/31157	1.90855e-08	3.23091e-06	2.90158e-06	Sg.2G0000022p2/Sg.4G0002740a/Sg.9G0000447a/Sg.3G0001790a/Sg.2G0001442a/Sg.2G0001441a/Sg.5G0000351a/Sg.6G0000104a/Sg.3G0003288b/Sg.1G0002790a/Sg.1G0002034p3/Sg.6G0002944b/Sg.6G0002449a/Sg.6G0002914b/Sg.2G0000022a/Sg.2G0000024a/Sg.2G0002114a/Sg.4G0000031p1/Sg.2G0000022p3	19	MF
GO:0005199	GO:0005199	structural constituent of cell wall	0.00533903	22/31157	1.9955e-07	2.95583e-05	2.65453e-05	Sg.2G0000022p2/Sg.1G0002736a/Sg.6G0003168b/Sg.3G0001790a/Sg.2G0001413p6/Sg.8G0001860a/Sg.2G0000022a/Sg.2G0000024a/Sg.7G0001056a/Sg.2G0000022p3	10	BP
GO:0004499	GO:0004499	N,N-dimethylaniline monooxygenase activity	0.00587293	31/31157	9.92866e-07	0.000127806	0.000114778	Sg.3G0000913a/Sg.3G0000911a/Sg.5G0000480a/Sg.3G0000902a/Sg.4G0001620a/Sg.1G0001133p3/Sg.1G0001133t1/Sg.3G0000949a/Sg.5G0000831a/Sg.1G0002090a/Sg.3G0000949p3	11	CC
GO:0006979	GO:0006979	response to oxidative stress	0.027229	415/31157	1.07853e-06	0.000127806	0.000114778	Sg.2G0001198a/Sg.4G0002942a/Sg.9G0000443t1/Sg.8G0001398a/Sg.9G0000447a/Sg.9G0000446a/Sg.9G0000453a/Sg.4G0001783a/Sg.7G0000892a/Sg.7G0000891a/Sg.7G0000889a/Sg.7G0000890a/Sg.1G0000493a/Sg.4G0002186a/Sg.5G0000351a/Sg.2G0002762a/Sg.2G0002767a/Sg.8G0001520a/Sg.8G0001516a/Sg.8G0001513a/Sg.3G0002332a/Sg.1G0002640a/Sg.7G0000889t1/Sg.7G0000892p1/Sg.7G0000890t1/Sg.7G0000893p2/Sg.4G0001598p1/Sg.2G0002741a/S…	51	BP
GO:0043531	GO:0043531	ADP binding	0.0245595	361/31157	1.31842e-06	0.00014203	0.000127552	Sg.7G0002269a/Sg.6G0001076a/Sg.9G0000523p2/Sg.1G0002022a/Sg.1G0002026a/Sg.5G0000748a/Sg.5G0000757a/Sg.5G0000743a/Sg.5G0000754a/Sg.7G0001769a/Sg.5G0001105a/Sg.6G0000726p1/Sg.7G0000800a/Sg.1G0001737a/Sg.7G0002269p3/Sg.9G0000523p3/Sg.1G0001587a/Sg.1G0001588a/Sg.6G0001869a/Sg.7G0000118p2/Sg.4G0002851p1/Sg.4G0002852p2/Sg.7G0000118p3/Sg.8G0001762a/Sg.1G0002026p1/Sg.1G0002298a/Sg.7G0002849b/Sg.5G0002161…	46	CC
GO:0045735	GO:0045735	nutrient reservoir activity	0.0117459	118/31157	1.9142e-06	0.000171779	0.000154269	Sg.9G0001227a/Sg.8G0001096p1/Sg.8G0001096a/Sg.5G0000875a/Sg.7G0000281a/Sg.9G0001238t1/Sg.9G0001227t2/Sg.9G0001239a/Sg.3G0000174a/Sg.2G0000128p2/Sg.8G0002222a/Sg.8G0001924a/Sg.9G0001621b/Sg.1G0001274a/Sg.4G0001919a/Sg.9G0001227t3/Sg.9G0001238a/Sg.9G0001238t3/Sg.8G0000477a/Sg.7G0002113a/Sg.9G0001204a/Sg.9G0001205a	22	CC
GO:0015114	GO:0015114	phosphate ion transmembrane transporter activity	0.00587293	33/31157	2.02946e-06	0.000171779	0.000154269	Sg.1G0000639a/Sg.1G0000638a/Sg.8G0000326p1/Sg.1G0000640p2/Sg.1G0000639p1/Sg.1G0000650a/Sg.8G0000326a/Sg.8G0000326p2/Sg.1G0000640p6/Sg.1G0000639t1/Sg.4G0001931a	11	CC
GO:0005506	GO:0005506	iron ion binding	0.0229578	335/31157	2.3773e-06	0.000181058	0.000162602	Sg.3G0003104b/Sg.2G0002963b/Sg.7G0002078p3/Sg.6G0001952a/Sg.5G0002269p1/Sg.7G0000862a/Sg.1G0000501a/Sg.4G0002177a/Sg.1G0000924p3/Sg.4G0001192a/Sg.3G0002511a/Sg.3G0001664a/Sg.8G0000561p3/Sg.6G0000720a/Sg.1G0000380a/Sg.6G0002062a/Sg.8G0000561p4/Sg.2G0000658a/Sg.2G0000554a/Sg.2G0000659a/Sg.6G0000778a/Sg.2G0001639a/Sg.3G0000963a/Sg.4G0003256b/Sg.8G0000402a/Sg.2G0002866a/Sg.6G0002446a/Sg.6G0000254a/Sg…	43	MF
GO:0006880	GO:0006880	intracellular sequestering of iron ion	0.00480513	22/31157	2.44466e-06	0.000181058	0.000162602	Sg.2G0000009p1/Sg.2G0000011p1/Sg.2G0000012p1/Sg.2G0000012p2/Sg.2G0000002a/Sg.1G0000754a/Sg.2G0000009a/Sg.2G0000011a/Sg.2G0000012a	9	CC
GO:0030026	GO:0030026	cellular manganese ion homeostasis	0.00480513	23/31157	3.80154e-06	0.0002576	0.000231343	Sg.2G0000009p1/Sg.2G0000011p1/Sg.2G0000012p1/Sg.2G0000012p2/Sg.2G0000002a/Sg.1G0000754a/Sg.2G0000009a/Sg.2G0000011a/Sg.2G0000012a	9	MF
GO:0009828	GO:0009828	plant-type cell wall loosening	0.00587293	35/31157	3.91292e-06	0.0002576	0.000231343	Sg.4G0002740a/Sg.2G0001442a/Sg.2G0001441a/Sg.6G0000104a/Sg.3G0003288b/Sg.1G0002790a/Sg.7G0001220a/Sg.7G0001219a/Sg.6G0003502b/Sg.6G0003501b/Sg.9G0001244a	11	MF
GO:0030145	GO:0030145	manganese ion binding	0.00907635	81/31157	5.25649e-06	0.000327839	0.000294422	Sg.9G0001227a/Sg.8G0001096p1/Sg.8G0001096a/Sg.5G0000875a/Sg.9G0001238t1/Sg.9G0001227t2/Sg.9G0001239a/Sg.8G0002222a/Sg.8G0001924a/Sg.9G0001621b/Sg.1G0001274a/Sg.9G0001227t3/Sg.9G0001238a/Sg.9G0001238t3/Sg.7G0002113a/Sg.9G0001204a/Sg.9G0001205a	17	BP
GO:0005381	GO:0005381	iron ion transmembrane transporter activity	0.00533903	30/31157	5.94829e-06	0.000352436	0.000316512	Sg.2G0000009p1/Sg.2G0000011p1/Sg.2G0000012p1/Sg.2G0000012p2/Sg.7G0000772a/Sg.2G0000002a/Sg.1G0000754a/Sg.2G0000009a/Sg.2G0000011a/Sg.2G0000012a	10	BP
GO:0071944	GO:0071944	cell periphery	0.00640683	45/31157	9.63085e-06	0.000543455	0.00048806	Sg.3G0001331a/Sg.8G0002147a/Sg.8G0002149a/Sg.5G0002872a/Sg.3G0001789a/Sg.8G0001501a/Sg.9G0000389a/Sg.1G0001561a/Sg.3G0001788p2/Sg.7G0000682a/Sg.6G0003166b/Sg.5G0002604a	12	CC
GO:0016747	GO:0016747	transferase activity, transferring acyl groups other than amino-acyl groups	0.00961025	96/31157	1.47599e-05	0.00079502	0.000713982	Sg.9G0000231a/Sg.2G0001185a/Sg.7G0000286a/Sg.7G0002614p1/Sg.3G0002502a/Sg.2G0000895a/Sg.7G0002614t1/Sg.3G0003165b/Sg.6G0003337b/Sg.9G0001554b/Sg.6G0002604a/Sg.3G0002714a/Sg.6G0002897b/Sg.2G0001176a/Sg.7G0000691a/Sg.6G0002842b/Sg.1G0002031a/Sg.6G0001003a	18	CC
GO:0050661	GO:0050661	NADP binding	0.00854245	80/31157	1.87677e-05	0.000966945	0.000868383	Sg.7G0000514a/Sg.3G0000913a/Sg.3G0000911a/Sg.5G0000480a/Sg.1G0000115a/Sg.3G0000902a/Sg.4G0001620a/Sg.2G0002663a/Sg.1G0001133p3/Sg.1G0001133t1/Sg.3G0000949a/Sg.5G0000591a/Sg.5G0000831a/Sg.1G0002090a/Sg.3G0000949p3/Sg.3G0002404a	16	BP
GO:0038023	GO:0038023	signaling receptor activity	0.00587293	42/31157	2.71825e-05	0.00134214	0.00120533	Sg.6G0001810a/Sg.9G0000003a/Sg.6G0000205a/Sg.6G0000440a/Sg.5G0002421a/Sg.4G0002430a/Sg.4G0002433a/Sg.4G0002431a/Sg.4G0002613a/Sg.6G0003219b/Sg.7G0000662a	11	BP
GO:0015145	GO:0015145	monosaccharide transmembrane transporter activity	0.00320342	12/31157	3.15691e-05	0.00149637	0.00134385	Sg.5G0000486a/Sg.4G0003195b/Sg.5G0002487a/Sg.1G0000038a/Sg.1G0001844a/Sg.4G0002809a	6	MF
GO:0046658	GO:0046658	anchored component of plasma membrane	0.0133476	171/31157	3.4542e-05	0.00157432	0.00141385	Sg.6G0000893p1/Sg.8G0000637a/Sg.8G0002126a/Sg.4G0001295a/Sg.3G0001599a/Sg.9G0000275a/Sg.3G0001543a/Sg.8G0000637p1/Sg.8G0000086a/Sg.3G0001968a/Sg.3G0001072a/Sg.2G0000947a/Sg.8G0000637p2/Sg.2G0000866a/Sg.8G0001914a/Sg.1G0000174a/Sg.2G0000487a/Sg.1G0002034p3/Sg.6G0002449a/Sg.1G0000180a/Sg.3G0001042a/Sg.6G0003442b/Sg.3G0003303b/Sg.8G0002106a/Sg.7G0002149a	25	MF
GO:0005384	GO:0005384	manganese ion transmembrane transporter activity	0.00533903	38/31157	6.01615e-05	0.00254612	0.00228659	Sg.2G0000009p1/Sg.2G0000011p1/Sg.2G0000012p1/Sg.2G0000012p2/Sg.6G0000314a/Sg.2G0000002a/Sg.1G0000754a/Sg.2G0000009a/Sg.2G0000011a/Sg.2G0000012a	10	BP
GO:0099503	GO:0099503	secretory vesicle	0.0160171	238/31157	0.000104591	0.00427379	0.00383815	Sg.7G0001342a/Sg.7G0001344a/Sg.8G0002135a/Sg.5G0002413a/Sg.7G0000862a/Sg.1G0001792a/Sg.3G0001599a/Sg.6G0003677b/Sg.5G0000875a/Sg.5G0002727a/Sg.3G0001977a/Sg.3G0001885a/Sg.2G0000947a/Sg.4G0000961a/Sg.9G0001600b/Sg.7G0002303a/Sg.7G0001677a/Sg.6G0002944b/Sg.6G0002914b/Sg.7G0002456a/Sg.7G0002319a/Sg.6G0003502b/Sg.1G0001788a/Sg.7G0002113a/Sg.7G0002319t1/Sg.5G0002413p1/Sg.7G0001342p2/Sg.3G0000926a/Sg.1…	30	MF
GO:0010942	GO:0010942	positive regulation of cell death	0.00373732	20/31157	0.00010849	0.00428535	0.00384854	Sg.3G0001209a/Sg.3G0001209p1/Sg.3G0001072a/Sg.3G0001042a/Sg.3G0001209p2/Sg.3G0001209p3/Sg.3G0003303b	7	BP
GO:0004620	GO:0004620	phospholipase activity	0.00427122	27/31157	0.000132986	0.00508352	0.00456534	Sg.4G0001299a/Sg.4G0001333a/Sg.4G0001299p3/Sg.4G0001333p1/Sg.7G0001879a/Sg.4G0001333p2/Sg.8G0001975a/Sg.6G0000997a	8	BP
GO:0005217	GO:0005217	intracellular ligand-gated ion channel activity	0.00320342	15/31157	0.000146165	0.00509427	0.004575	Sg.5G0002421a/Sg.4G0002430a/Sg.4G0002433a/Sg.4G0002431a/Sg.4G0002613a/Sg.6G0003219b	6	CC
GO:0008066	GO:0008066	glutamate receptor activity	0.00320342	15/31157	0.000146165	0.00509427	0.004575	Sg.5G0002421a/Sg.4G0002430a/Sg.4G0002433a/Sg.4G0002431a/Sg.4G0002613a/Sg.6G0003219b	6	CC
GO:0015276	GO:0015276	ligand-gated ion channel activity	0.00320342	15/31157	0.000146165	0.00509427	0.004575	Sg.5G0002421a/Sg.4G0002430a/Sg.4G0002433a/Sg.4G0002431a/Sg.4G0002613a/Sg.6G0003219b	6	CC
GO:0031225	GO:0031225	anchored component of membrane	0.0138815	206/31157	0.000286325	0.00969416	0.00870601	Sg.6G0000893p1/Sg.8G0002126a/Sg.7G0000165a/Sg.3G0001599a/Sg.5G0002732a/Sg.5G0002733a/Sg.6G0000072a/Sg.9G0000275a/Sg.3G0001543a/Sg.8G0002182a/Sg.5G0002016a/Sg.2G0000947a/Sg.5G0000991a/Sg.2G0000866a/Sg.4G0001175a/Sg.1G0000174a/Sg.2G0000487a/Sg.2G0001033a/Sg.1G0002034p3/Sg.6G0002449a/Sg.1G0000180a/Sg.1G0000959a/Sg.5G0001774a/Sg.6G0003442b/Sg.9G0001017a/Sg.7G0002149a	26	CC
GO:0016762	GO:0016762	xyloglucan:xyloglucosyl transferase activity	0.00427122	30/31157	0.00029829	0.00981873	0.00881789	Sg.7G0002227a/Sg.4G0002581a/Sg.5G0000534p1/Sg.5G0000534a/Sg.8G0000324a/Sg.5G0002769a/Sg.6G0002944b/Sg.6G0002914b	8	CC
GO:0071230	GO:0071230	cellular response to amino acid stimulus	0.00320342	17/31157	0.00032563	0.010429	0.00936592	Sg.5G0002421a/Sg.4G0002430a/Sg.4G0002433a/Sg.4G0002431a/Sg.4G0002613a/Sg.6G0003219b	6	BP
GO:0006874	GO:0006874	cellular calcium ion homeostasis	0.00480513	41/31157	0.000610101	0.0190255	0.0170862	Sg.2G0003005b/Sg.3G0001373a/Sg.4G0000499a/Sg.5G0002421a/Sg.4G0002430a/Sg.4G0002433a/Sg.4G0002431a/Sg.4G0002613a/Sg.6G0003219b	9	BP
GO:0015112	GO:0015112	nitrate transmembrane transporter activity	0.00373732	26/31157	0.000669604	0.0203457	0.0182718	Sg.3G0002761a/Sg.4G0002526a/Sg.6G0000390a/Sg.8G0002388b/Sg.1G0002717a/Sg.6G0002541a/Sg.8G0001986t1	7	BP
GO:0010025	GO:0010025	wax biosynthetic process	0.00533903	51/31157	0.000796625	0.0233183	0.0209414	Sg.7G0000876a/Sg.7G0002128p1/Sg.7G0002128a/Sg.7G0000876p1/Sg.6G0002222a/Sg.7G0002077a/Sg.7G0002128p2/Sg.7G0002079a/Sg.7G0002128p3/Sg.6G0001003a	10	MF
GO:0006952	GO:0006952	defense response	0.0160171	268/31157	0.000806792	0.0233183	0.0209414	Sg.6G0000299a/Sg.6G0000205a/Sg.3G0001209a/Sg.6G0000719a/Sg.3G0000328p2/Sg.3G0001209p1/Sg.1G0000583p1/Sg.3G0001072a/Sg.3G0001085a/Sg.7G0002595a/Sg.3G0001604a/Sg.1G0002345a/Sg.3G0000986a/Sg.4G0001175a/Sg.3G0000326a/Sg.7G0000277a/Sg.3G0001186a/Sg.3G0001042a/Sg.6G0001878p1/Sg.3G0001209p2/Sg.2G0001851a/Sg.3G0001209p3/Sg.1G0001779a/Sg.3G0002580a/Sg.4G0001126a/Sg.3G0000328p6/Sg.3G0003303b/Sg.8G0002051a/…	30	BP
GO:0009826	GO:0009826	unidimensional cell growth	0.0128137	198/31157	0.00086013	0.0240465	0.0215954	Sg.2G0002120a/Sg.4G0002740a/Sg.7G0000876a/Sg.4G0001226p4/Sg.2G0001442a/Sg.2G0001487a/Sg.2G0001441a/Sg.6G0000104a/Sg.1G0003040b/Sg.7G0000876p1/Sg.3G0003288b/Sg.1G0002790a/Sg.1G0001893a/Sg.6G0002897b/Sg.7G0001220a/Sg.7G0001219a/Sg.7G0002809b/Sg.6G0003502b/Sg.6G0003501b/Sg.9G0001244a/Sg.7G0000682a/Sg.6G0002842b/Sg.4G0000031p1/Sg.4G0001226p7	24	CC
GO:0010329	GO:0010329	auxin efflux transmembrane transporter activity	0.00320342	20/31157	0.000872574	0.0240465	0.0215954	Sg.3G0002053a/Sg.5G0001094a/Sg.7G0000188a/Sg.7G0002603a/Sg.3G0001970a/Sg.4G0000968a	6	BP
GO:0015144	GO:0015144	carbohydrate transmembrane transporter activity	0.00640683	73/31157	0.00129472	0.0346145	0.0310862	Sg.5G0000486a/Sg.4G0003195b/Sg.5G0002487a/Sg.1G0000038a/Sg.1G0001844a/Sg.1G0002343a/Sg.3G0000727a/Sg.3G0000728a/Sg.3G0001120a/Sg.4G0000561a/Sg.3G0000699a/Sg.4G0002809a	12	BP
GO:0010311	GO:0010311	lateral root formation	0.00694074	83/31157	0.00131448	0.0346145	0.0310862	Sg.4G0000660a/Sg.5G0000486a/Sg.8G0001485a/Sg.4G0003195b/Sg.3G0002187a/Sg.4G0001299a/Sg.4G0001333a/Sg.7G0000188a/Sg.4G0001333p1/Sg.1G0000038a/Sg.4G0000968a/Sg.2G0000209a/Sg.1G0001142a	13	BP
GO:0016126	GO:0016126	sterol biosynthetic process	0.00427122	37/31157	0.00135181	0.0348238	0.0312741	Sg.2G0002963b/Sg.7G0002078p3/Sg.2G0001426a/Sg.2G0001715a/Sg.7G0002077a/Sg.7G0002078a/Sg.7G0002079a/Sg.5G0002254a	8	CC
GO:0080163	GO:0080163	regulation of protein serine/threonine phosphatase activity	0.00266951	15/31157	0.00141	0.0355499	0.0319263	Sg.6G0001810a/Sg.9G0000003a/Sg.6G0000205a/Sg.6G0000440a/Sg.7G0000662a	5	BP
GO:0042546	GO:0042546	cell wall biogenesis	0.00480513	47/31157	0.00171509	0.0423414	0.0380254	Sg.7G0002227a/Sg.4G0002581a/Sg.4G0001221a/Sg.5G0000534p1/Sg.5G0000534a/Sg.8G0000324a/Sg.5G0002769a/Sg.6G0002944b/Sg.6G0002914b	9	BP
GO:0050660	GO:0050660	flavin adenine dinucleotide binding	0.00800854	107/31157	0.00184896	0.0447146	0.0401567	Sg.7G0000514a/Sg.3G0000913a/Sg.3G0000911a/Sg.5G0000480a/Sg.1G0000115a/Sg.3G0000902a/Sg.1G0000924p3/Sg.4G0001620a/Sg.1G0001133p3/Sg.1G0001133t1/Sg.2G0001715a/Sg.3G0000949a/Sg.5G0000831a/Sg.1G0002090a/Sg.3G0000949p3	15	CC
GO:0005315	GO:0005315	inorganic phosphate transmembrane transporter activity	0.00427122	39/31157	0.00193594	0.045309	0.0406906	Sg.1G0000639a/Sg.1G0000638a/Sg.8G0001263a/Sg.1G0000640p2/Sg.1G0000639p1/Sg.1G0000650a/Sg.1G0000640p6/Sg.1G0000639t1	8	CC
GO:0045298	GO:0045298	tubulin complex	0.00266951	16/31157	0.00195001	0.045309	0.0406906	Sg.1G0001542a/Sg.4G0001801a/Sg.8G0001252a/Sg.1G0001722a/Sg.6G0000685a	5	CC
GO:0009733	GO:0009733	response to auxin	0.0160171	287/31157	0.00235761	0.0537264	0.04825	Sg.2G0002691a/Sg.5G0001094a/Sg.4G0002942a/Sg.7G0000286a/Sg.5G0001456a/Sg.2G0000093p1/Sg.7G0000188a/Sg.4G0001645a/Sg.7G0000220a/Sg.7G0002603a/Sg.3G0002511a/Sg.7G0001370a/Sg.4G0001598p1/Sg.2G0000099a/Sg.2G0000093a/Sg.2G0000090a/Sg.2G0000093p3/Sg.4G0000968a/Sg.2G0001642a/Sg.2G0000209a/Sg.2G0001811a/Sg.2G0001815a/Sg.7G0001322a/Sg.6G0002944b/Sg.6G0002914b/Sg.7G0002455a/Sg.7G0000822a/Sg.3G0001136a/Sg.1…	30	CC

## Sheet: Leaf-48h-down
	ID	Description	GeneRatio	BgRatio	pvalue	p.adjust	qvalue	geneID	Count	ONT
GO:0071456	GO:0071456	cellular response to hypoxia	0.0294118	266/31157	3.55389e-17	4.62362e-14	4.26093e-14	Sg.5G0000450a/Sg.2G0001196a/Sg.3G0001308a/Sg.8G0002145a/Sg.8G0001398a/Sg.4G0002722a/Sg.5G0000682a/Sg.5G0000706a/Sg.6G0002157a/Sg.7G0001437a/Sg.6G0001248a/Sg.7G0000949a/Sg.4G0001245a/Sg.4G0001627a/Sg.2G0001433a/Sg.6G0001159a/Sg.4G0003240b/Sg.2G0001277a/Sg.1G0001596a/Sg.4G0001725a/Sg.4G0000990a/Sg.6G0001081a/Sg.2G0000105a/Sg.6G0002344a/Sg.4G0002331a/Sg.4G0002304p4/Sg.5G0002460a/Sg.2G0001640a/Sg.3G0…	59	CC
GO:0010200	GO:0010200	response to chitin	0.0154536	137/31157	6.15826e-10	4.00595e-07	3.69172e-07	Sg.3G0001308a/Sg.8G0000235a/Sg.8G0001392a/Sg.8G0001398a/Sg.2G0001583a/Sg.2G0001606a/Sg.4G0001657a/Sg.6G0000299a/Sg.6G0000298a/Sg.6G0000201a/Sg.3G0002350a/Sg.3G0002340a/Sg.5G0002432a/Sg.9G0001280a/Sg.1G0002345a/Sg.2G0001640a/Sg.2G0000251a/Sg.2G0000250a/Sg.2G0000252a/Sg.5G0001229a/Sg.6G0003221b/Sg.5G0002633a/Sg.2G0000056a/Sg.7G0001172a/Sg.1G0001353a/Sg.6G0003720b/Sg.6G0000980a/Sg.6G0000979a/Sg.7G00…	31	MF
GO:0009414	GO:0009414	response to water deprivation	0.0264207	389/31157	2.111e-07	9.15469e-05	8.43658e-05	Sg.2G0002691a/Sg.6G0003403b/Sg.5G0000450a/Sg.2G0000015p1/Sg.2G0001221a/Sg.6G0002668a/Sg.7G0002522a/Sg.8G0000235a/Sg.8G0002154a/Sg.8G0002168a/Sg.9G0000035a/Sg.1G0000562a/Sg.1G0000513a/Sg.3G0000118a/Sg.2G0001447a/Sg.2G0001478a/Sg.6G0000299a/Sg.6G0000298a/Sg.5G0000349a/Sg.2G0000914a/Sg.6G0000069a/Sg.4G0001812a/Sg.4G0001148p1/Sg.4G0001174p1/Sg.7G0002344a/Sg.1G0001596a/Sg.2G0002244a/Sg.5G0000033p1/Sg.…	53	BP
GO:0006880	GO:0006880	intracellular sequestering of iron ion	0.00498504	22/31157	3.77889e-07	0.000122908	0.000113267	Sg.2G0000009p1/Sg.2G0000011p1/Sg.2G0000010p1/Sg.2G0000012p1/Sg.2G0000012p2/Sg.2G0000009a/Sg.2G0000010a/Sg.2G0000011a/Sg.2G0000012a/Sg.6G0003435b	10	MF
GO:0030026	GO:0030026	cellular manganese ion homeostasis	0.00498504	23/31157	6.29863e-07	0.000154731	0.000142594	Sg.2G0000009p1/Sg.2G0000011p1/Sg.2G0000010p1/Sg.2G0000012p1/Sg.2G0000012p2/Sg.2G0000009a/Sg.2G0000010a/Sg.2G0000011a/Sg.2G0000012a/Sg.6G0003435b	10	BP
GO:0006979	GO:0006979	response to oxidative stress	0.0269192	415/31157	7.13595e-07	0.000154731	0.000142594	Sg.2G0000015p1/Sg.4G0001379a/Sg.4G0002942a/Sg.6G0002668a/Sg.8G0001398a/Sg.3G0002172a/Sg.7G0000893a/Sg.7G0000892a/Sg.7G0000891a/Sg.7G0000889a/Sg.7G0000890a/Sg.7G0000887a/Sg.3G0001738a/Sg.1G0000513a/Sg.4G0000579a/Sg.2G0001491a/Sg.5G0000351a/Sg.6G0003341b/Sg.2G0002751a/Sg.8G0001513a/Sg.7G0000889t1/Sg.7G0000892p1/Sg.7G0000887t2/Sg.7G0000890t1/Sg.7G0000893p2/Sg.4G0001598p1/Sg.1G0000242p1/Sg.6G0002344a…	54	BP
GO:0009409	GO:0009409	response to cold	0.0304088	500/31157	1.27925e-06	0.000198207	0.000182659	Sg.2G0002691a/Sg.6G0001996a/Sg.9G0000263a/Sg.6G0003427b/Sg.5G0002616a/Sg.2G0001548a/Sg.4G0001452a/Sg.7G0002522a/Sg.3G0002671a/Sg.8G0002168a/Sg.8G0001398a/Sg.7G0000870a/Sg.7G0000869a/Sg.7G0000867a/Sg.7G0000865a/Sg.1G0000516a/Sg.2G0001478a/Sg.5G0000875a/Sg.5G0000352a/Sg.5G0000416a/Sg.6G0003341b/Sg.6G0001841a/Sg.3G0001055a/Sg.8G0001252a/Sg.4G0001174p1/Sg.2G0000536p1/Sg.7G0000876p1/Sg.5G0000033p1/Sg.…	61	BP
GO:0005381	GO:0005381	iron ion transmembrane transporter activity	0.00548355	30/31157	1.33492e-06	0.000198207	0.000182659	Sg.2G0000009p1/Sg.2G0000011p1/Sg.2G0000010p1/Sg.2G0000012p1/Sg.2G0000012p2/Sg.7G0000772a/Sg.2G0000009a/Sg.2G0000010a/Sg.2G0000011a/Sg.2G0000012a/Sg.6G0003435b	11	BP
GO:0038023	GO:0038023	signaling receptor activity	0.00648056	42/31157	1.37115e-06	0.000198207	0.000182659	Sg.3G0000935t2/Sg.1G0001119a/Sg.5G0002296a/Sg.6G0000205a/Sg.1G0000949a/Sg.7G0001993a/Sg.5G0000287a/Sg.6G0000440a/Sg.4G0002430a/Sg.4G0002433a/Sg.4G0002613a/Sg.7G0000662a/Sg.5G0000554a	13	MF
GO:0009768	GO:0009768	photosynthesis, light harvesting in photosystem I	0.00398804	16/31157	2.34791e-06	0.000305463	0.000281502	Sg.9G0000263a/Sg.2G0001548a/Sg.6G0002328a/Sg.8G0001125a/Sg.2G0000792a/Sg.8G0001463a/Sg.5G0002220a/Sg.5G0002221a	8	BP
GO:0009408	GO:0009408	response to heat	0.0229312	353/31157	4.42341e-06	0.000505712	0.000466043	Sg.1G0000859a/Sg.5G0000450a/Sg.4G0001452a/Sg.1G0001243a/Sg.7G0000292a/Sg.7G0002522a/Sg.6G0001098a/Sg.8G0001398a/Sg.4G0001271a/Sg.5G0001117a/Sg.7G0001211p1/Sg.2G0000536p1/Sg.2G0000533t2/Sg.5G0000033p1/Sg.3G0001219p2/Sg.6G0002344a/Sg.2G0000536a/Sg.8G0001320a/Sg.2G0002525a/Sg.3G0002740a/Sg.8G0001917a/Sg.8G0000338a/Sg.5G0000800a/Sg.2G0000768a/Sg.5G0000049a/Sg.6G0002230a/Sg.4G0000070a/Sg.8G0001149a/Sg…	46	CC
GO:0009416	GO:0009416	response to light stimulus	0.0174477	239/31157	4.66452e-06	0.000505712	0.000466043	Sg.9G0000263a/Sg.2G0001548a/Sg.4G0001417a/Sg.4G0002871p1/Sg.8G0001398a/Sg.1G0001119a/Sg.6G0002144a/Sg.1G0001403a/Sg.1G0000629a/Sg.8G0002477b/Sg.7G0000229a/Sg.5G0000416a/Sg.2G0000369a/Sg.7G0000876p1/Sg.5G0000033p1/Sg.7G0001993a/Sg.6G0002328a/Sg.2G0000641a/Sg.6G0002361a/Sg.8G0000338a/Sg.4G0001844a/Sg.4G0002430a/Sg.4G0002433a/Sg.2G0000792a/Sg.4G0002613a/Sg.1G0001156a/Sg.5G0000212a/Sg.9G0001427a/Sg.6…	35	BP
GO:0030145	GO:0030145	manganese ion binding	0.00847458	81/31157	1.29407e-05	0.00129507	0.00119348	Sg.8G0001096p1/Sg.8G0001096a/Sg.9G0001233p1/Sg.5G0000875a/Sg.9G0001233p2/Sg.4G0002887a/Sg.8G0002222a/Sg.8G0001845a/Sg.4G0002442a/Sg.1G0001274a/Sg.6G0002278a/Sg.9G0001233p3/Sg.4G0003272b/Sg.7G0002113a/Sg.9G0001204a/Sg.9G0001233a/Sg.9G0001233p4	17	CC
GO:0005384	GO:0005384	manganese ion transmembrane transporter activity	0.00548355	38/31157	1.8213e-05	0.00166443	0.00153387	Sg.2G0000009p1/Sg.2G0000011p1/Sg.2G0000010p1/Sg.2G0000012p1/Sg.2G0000012p2/Sg.6G0000314a/Sg.2G0000009a/Sg.2G0000010a/Sg.2G0000011a/Sg.2G0000012a/Sg.6G0003435b	11	CC
GO:0071944	GO:0071944	cell periphery	0.00598205	45/31157	1.91903e-05	0.00166443	0.00153387	Sg.4G0002839a/Sg.3G0001331a/Sg.3G0001488a/Sg.6G0001098a/Sg.8G0002149a/Sg.3G0001789a/Sg.8G0001501a/Sg.3G0001219p2/Sg.8G0001917a/Sg.3G0001788p2/Sg.7G0000682a/Sg.5G0002604a	12	CC
GO:0034389	GO:0034389	lipid droplet organization	0.00299103	11/31157	2.46401e-05	0.00200355	0.00184639	Sg.3G0002268a/Sg.1G0000583a/Sg.1G0000583p1/Sg.4G0002331a/Sg.4G0001127a/Sg.8G0002040a	6	CC
GO:0015979	GO:0015979	photosynthesis	0.00797607	77/31157	2.63e-05	0.00201272	0.00185484	Sg.3G0002047a/Sg.1G0000016p1/Sg.7G0000870a/Sg.7G0000869a/Sg.7G0000867a/Sg.7G0000865a/Sg.2G0001597a/Sg.5G0000352a/Sg.6G0001841a/Sg.3G0002932a/Sg.7G0000763a/Sg.2G0001640a/Sg.5G0001229a/Sg.8G0001845a/Sg.4G0002442a/Sg.2G0000792a	16	CC
GO:0015250	GO:0015250	water channel activity	0.00498504	33/31157	2.81202e-05	0.00203247	0.00187304	Sg.4G0002129a/Sg.8G0001389a/Sg.9G0000412a/Sg.8G0000272a/Sg.8G0000342a/Sg.6G0002942b/Sg.6G0000946a/Sg.6G0000946p1/Sg.7G0000482a/Sg.5G0000125a	10	CC
GO:0051259	GO:0051259	protein complex oligomerization	0.00348953	16/31157	3.09448e-05	0.0021189	0.00195269	Sg.4G0001271a/Sg.6G0002344a/Sg.8G0001320a/Sg.7G0001142a/Sg.7G0000451a/Sg.5G0002807a/Sg.8G0001662a	7	MF
GO:0001887	GO:0001887	selenium compound metabolic process	0.00299103	12/31157	4.65846e-05	0.00303033	0.00279263	Sg.9G0000951p2/Sg.4G0000620a/Sg.7G0002301a/Sg.5G0001797a/Sg.7G0002301p2/Sg.9G0000951p4	6	CC
GO:0015144	GO:0015144	carbohydrate transmembrane transporter activity	0.00747757	73/31157	5.34256e-05	0.00330152	0.00304254	Sg.5G0000486a/Sg.4G0003195b/Sg.9G0000702a/Sg.9G0000109a/Sg.9G0000111a/Sg.1G0000038a/Sg.1G0001844a/Sg.1G0002343a/Sg.3G0000727a/Sg.3G0000728a/Sg.3G0001120a/Sg.3G0000699a/Sg.9G0001131p2/Sg.5G0000127a/Sg.6G0001814p1	15	MF
GO:0006952	GO:0006952	defense response	0.0174477	268/31157	5.58289e-05	0.00330152	0.00304254	Sg.4G0002943a/Sg.3G0000935t2/Sg.7G0000154a/Sg.1G0000583a/Sg.2G0001481a/Sg.6G0000299a/Sg.6G0000298a/Sg.6G0000205a/Sg.4G0001176p1/Sg.7G0002344a/Sg.1G0000361a/Sg.3G0000328p2/Sg.3G0001209p1/Sg.1G0000583p1/Sg.3G0001072a/Sg.7G0002595a/Sg.1G0002345a/Sg.3G0002729a/Sg.4G0001175a/Sg.3G0000328p4/Sg.7G0000277a/Sg.3G0001186a/Sg.3G0000324p3/Sg.3G0001042a/Sg.7G0000027a/Sg.3G0001209p2/Sg.2G0001851a/Sg.1G0001779a…	35	MF
GO:0016762	GO:0016762	xyloglucan:xyloglucosyl transferase activity	0.00448654	30/31157	7.73898e-05	0.00437757	0.00403419	Sg.1G0003074b/Sg.7G0002230a/Sg.7G0002227a/Sg.7G0002229a/Sg.4G0001811a/Sg.7G0002230t1/Sg.7G0002229t1/Sg.5G0002769a/Sg.2G0001302a	9	CC
GO:0034605	GO:0034605	cellular response to heat	0.00648056	60/31157	9.35264e-05	0.00506991	0.00467222	Sg.1G0001243t4/Sg.1G0001243a/Sg.7G0000292a/Sg.1G0002074p3/Sg.2G0000201a/Sg.6G0000460a/Sg.6G0000465a/Sg.6G0002409a/Sg.7G0001172a/Sg.8G0000419a/Sg.5G0000122a/Sg.5G0000121a/Sg.6G0001009a	13	BP
GO:0020037	GO:0020037	heme binding	0.0249252	446/31157	0.000101196	0.00519227	0.00478498	Sg.7G0000511a/Sg.4G0001095p1/Sg.6G0002050a/Sg.2G0002963b/Sg.5G0002917b/Sg.3G0002172a/Sg.5G0002269p1/Sg.7G0000862a/Sg.1G0000583a/Sg.4G0000579a/Sg.5G0000351a/Sg.5G0002270p1/Sg.2G0002751a/Sg.8G0001513a/Sg.3G0001664a/Sg.6G0000720a/Sg.1G0000583p1/Sg.3G0000708t1/Sg.5G0002020a/Sg.5G0002020p2/Sg.4G0001095p2/Sg.2G0000658a/Sg.2G0000659a/Sg.6G0000778a/Sg.8G0001181a/Sg.6G0001396a/Sg.3G0000963a/Sg.4G0003256b/…	50	BP
GO:0046658	GO:0046658	anchored component of plasma membrane	0.0124626	171/31157	0.000103766	0.00519227	0.00478498	Sg.3G0003223b/Sg.8G0000079a/Sg.8G0000076a/Sg.4G0001295p1/Sg.3G0001287a/Sg.8G0002126a/Sg.3G0001599a/Sg.5G0000442a/Sg.4G0001295p2/Sg.3G0001543a/Sg.8G0000086a/Sg.8G0000089a/Sg.3G0001072a/Sg.2G0000947a/Sg.7G0001007a/Sg.1G0000004a/Sg.3G0002426a/Sg.1G0000174a/Sg.2G0000487a/Sg.3G0001194a/Sg.1G0000180a/Sg.3G0001042a/Sg.7G0000542a/Sg.5G0000096a/Sg.8G0002106a	25	MF
GO:0051082	GO:0051082	unfolded protein binding	0.0124626	172/31157	0.000114105	0.0052452	0.00483376	Sg.1G0000859a/Sg.1G0001243t4/Sg.1G0001243a/Sg.4G0001271a/Sg.2G0001478a/Sg.7G0001211p1/Sg.2G0000533t2/Sg.6G0002344a/Sg.3G0002199a/Sg.8G0001320a/Sg.2G0002525a/Sg.9G0001061a/Sg.5G0000800a/Sg.1G0001533a/Sg.8G0001149a/Sg.7G0001211a/Sg.7G0001212a/Sg.1G0001169a/Sg.7G0001142a/Sg.7G0001944a/Sg.7G0001211t1/Sg.6G0002494a/Sg.7G0000451a/Sg.5G0002807a/Sg.8G0001662a	25	MF
GO:0009738	GO:0009738	abscisic acid-activated signaling pathway	0.00997009	123/31157	0.000114337	0.0052452	0.00483376	Sg.3G0000935t2/Sg.5G0002296a/Sg.2G0001447a/Sg.6G0000205a/Sg.1G0000949a/Sg.4G0001812a/Sg.7G0002344a/Sg.3G0000328p2/Sg.2G0000536p1/Sg.2G0000536a/Sg.5G0000146a/Sg.6G0000440a/Sg.8G0001205a/Sg.8G0001235a/Sg.3G0000328p4/Sg.4G0001834a/Sg.4G0001833a/Sg.7G0000662a/Sg.3G0000328p6/Sg.5G0000554a	20	CC
GO:0030968	GO:0030968	endoplasmic reticulum unfolded protein response	0.00398804	25/31157	0.000116918	0.0052452	0.00483376	Sg.1G0000859a/Sg.2G0001606a/Sg.4G0002999a/Sg.3G0002199a/Sg.6G0001932a/Sg.1G0001169a/Sg.4G0002633a/Sg.6G0002494a	8	CC
GO:0031225	GO:0031225	anchored component of membrane	0.0139581	206/31157	0.000149952	0.00650292	0.00599282	Sg.4G0000790a/Sg.3G0001287a/Sg.8G0002126a/Sg.3G0001731a/Sg.7G0000165a/Sg.7G0000167a/Sg.2G0001481a/Sg.3G0001599a/Sg.5G0002732a/Sg.5G0002733a/Sg.3G0001033a/Sg.5G0000442a/Sg.4G0001176p1/Sg.3G0001543a/Sg.6G0003598b/Sg.6G0000422a/Sg.8G0002182a/Sg.2G0000947a/Sg.7G0001007a/Sg.3G0002426a/Sg.4G0001175a/Sg.1G0000174a/Sg.2G0000487a/Sg.3G0001194a/Sg.5G0001793p2/Sg.1G0000180a/Sg.7G0000542a/Sg.5G0000096a	28	BP
GO:0006833	GO:0006833	water transport	0.00348953	20/31157	0.000166813	0.00700076	0.00645161	Sg.8G0001389a/Sg.9G0000412a/Sg.8G0000272a/Sg.8G0000342a/Sg.6G0002456a/Sg.6G0000946p1/Sg.7G0000482a	7	BP
GO:0080163	GO:0080163	regulation of protein serine/threonine phosphatase activity	0.00299103	15/31157	0.000213245	0.00866972	0.00798966	Sg.5G0002296a/Sg.6G0000205a/Sg.1G0000949a/Sg.6G0000440a/Sg.7G0000662a/Sg.5G0000554a	6	BP
GO:0005199	GO:0005199	structural constituent of cell wall	0.00348953	22/31157	0.000327446	0.0120135	0.0110711	Sg.2G0000022p2/Sg.1G0002736a/Sg.3G0001790a/Sg.2G0001413p6/Sg.2G0000022a/Sg.2G0000024a/Sg.2G0000022p3	7	BP
GO:0008374	GO:0008374	O-acyltransferase activity	0.00348953	22/31157	0.000327446	0.0120135	0.0110711	Sg.2G0001683a/Sg.3G0002265a/Sg.7G0001879a/Sg.4G0001122p2/Sg.5G0001625a/Sg.2G0001135a/Sg.4G0001127a	7	MF
GO:0042761	GO:0042761	very long-chain fatty acid biosynthetic process	0.00348953	22/31157	0.000327446	0.0120135	0.0110711	Sg.3G0001302t1/Sg.4G0002111a/Sg.6G0000069a/Sg.4G0002439a/Sg.4G0002437a/Sg.3G0002474a/Sg.9G0001384a	7	MF
GO:0010025	GO:0010025	wax biosynthetic process	0.00548355	51/31157	0.000332425	0.0120135	0.0110711	Sg.7G0002128p1/Sg.7G0002128a/Sg.7G0000876p1/Sg.2G0000641a/Sg.4G0001844a/Sg.6G0002222a/Sg.7G0002077a/Sg.7G0002128p2/Sg.7G0002079a/Sg.2G0001132a/Sg.7G0002128p3	11	BP
GO:0103075	GO:0103075	indole-3-pyruvate monooxygenase activity	0.00249252	11/31157	0.000366212	0.0125379	0.0115544	Sg.7G0000514a/Sg.5G0000480a/Sg.8G0000059a/Sg.7G0002218a/Sg.7G0002218p1	5	MF
GO:0110102	GO:0110102	ribulose bisphosphate carboxylase complex assembly	0.00249252	11/31157	0.000366212	0.0125379	0.0115544	Sg.3G0001488a/Sg.7G0000870a/Sg.7G0000869a/Sg.7G0000867a/Sg.7G0000865a	5	BP
GO:0000976	GO:0000976	transcription regulatory region sequence-specific DNA binding	0.0249252	474/31157	0.000432268	0.01442	0.0132889	Sg.6G0001914a/Sg.9G0000248a/Sg.4G0001358a/Sg.3G0001308a/Sg.4G0001556a/Sg.9G0000581a/Sg.8G0000235a/Sg.8G0001398a/Sg.5G0000669a/Sg.5G0002354a/Sg.1G0000562a/Sg.4G0002197a/Sg.4G0001247a/Sg.4G0001596a/Sg.2G0001447a/Sg.2G0000914a/Sg.6G0000180a/Sg.6G0000201a/Sg.5G0002622p1/Sg.7G0002631a/Sg.4G0001812a/Sg.1G0002338a/Sg.7G0000836a/Sg.4G0001725a/Sg.4G0001601p2/Sg.4G0003291b/Sg.2G0000552a/Sg.4G0002304p4/Sg.6…	50	BP
GO:0004864	GO:0004864	protein phosphatase inhibitor activity	0.00348953	23/31157	0.000444664	0.0144627	0.0133282	Sg.3G0000935t2/Sg.5G0002296a/Sg.6G0000205a/Sg.1G0000949a/Sg.6G0000440a/Sg.7G0000662a/Sg.5G0000554a	7	CC
GO:0010287	GO:0010287	plastoglobule	0.00697906	80/31157	0.000544952	0.0168805	0.0155564	Sg.3G0002047a/Sg.9G0000263a/Sg.2G0001548a/Sg.3G0001506a/Sg.3G0001726a/Sg.6G0002328a/Sg.6G0003360b/Sg.9G0001509b/Sg.2G0000792a/Sg.2G0001851a/Sg.6G0003124b/Sg.8G0001463a/Sg.5G0002220a/Sg.5G0002221a	14	CC
GO:0010427	GO:0010427	abscisic acid binding	0.00348953	24/31157	0.000593071	0.0179438	0.0165363	Sg.3G0000935t2/Sg.5G0002296a/Sg.6G0000205a/Sg.1G0000949a/Sg.6G0000440a/Sg.7G0000662a/Sg.5G0000554a	7	CC
GO:0080167	GO:0080167	response to karrikin	0.0114656	171/31157	0.00064879	0.0191836	0.0176788	Sg.2G0001112a/Sg.3G0003233b/Sg.4G0002943a/Sg.5G0001213a/Sg.5G0000665a/Sg.1G0001403a/Sg.3G0001720a/Sg.7G0000154a/Sg.4G0001245a/Sg.4G0000483a/Sg.6G0000194a/Sg.6G0002328a/Sg.3G0001720p1/Sg.3G0001720p2/Sg.5G0002931b/Sg.2G0002700a/Sg.4G0003257b/Sg.3G0001884a/Sg.1G0001156a/Sg.7G0000027a/Sg.5G0001388a/Sg.2G0001733a/Sg.8G0002050a	23	CC
GO:0010431	GO:0010431	seed maturation	0.00398804	32/31157	0.000759012	0.0214668	0.0197829	Sg.8G0002154a/Sg.1G0000583a/Sg.4G0001148p1/Sg.1G0000583p1/Sg.6G0001681a/Sg.5G0000212a/Sg.7G0002577a/Sg.4G0001148a	8	BP
GO:2000280	GO:2000280	regulation of root development	0.00398804	32/31157	0.000759012	0.0214668	0.0197829	Sg.2G0001758a/Sg.8G0002145a/Sg.4G0001627a/Sg.1G0001274a/Sg.6G0002456a/Sg.1G0001186a/Sg.4G0003272b/Sg.8G0001649a	8	BP
GO:0016168	GO:0016168	chlorophyll binding	0.00348953	25/31157	0.000778241	0.0215424	0.0198526	Sg.9G0000263a/Sg.2G0001548a/Sg.6G0002328a/Sg.2G0000792a/Sg.8G0001463a/Sg.5G0002220a/Sg.5G0002221a	7	BP
GO:0019722	GO:0019722	calcium-mediated signaling	0.00448654	40/31157	0.000824876	0.0223576	0.0206038	Sg.3G0003155b/Sg.4G0002116a/Sg.1G0001119a/Sg.7G0001993a/Sg.4G0002430a/Sg.4G0002433a/Sg.4G0001923a/Sg.4G0002613a/Sg.6G0003608b	9	MF
GO:1902584	GO:1902584	positive regulation of response to water deprivation	0.00249252	13/31157	0.000914973	0.0242935	0.0223878	Sg.3G0002268a/Sg.5G0002296a/Sg.4G0002331a/Sg.9G0001427a/Sg.8G0002040a	5	BP
GO:0010411	GO:0010411	xyloglucan metabolic process	0.00448654	41/31157	0.000997181	0.0259467	0.0239114	Sg.1G0003074b/Sg.7G0002230a/Sg.7G0002227a/Sg.7G0002229a/Sg.4G0001811a/Sg.7G0002230t1/Sg.7G0002229t1/Sg.5G0002769a/Sg.2G0001302a	9	CC
GO:0009579	GO:0009579	thylakoid	0.0149551	257/31157	0.0012077	0.0308083	0.0283916	Sg.3G0002047a/Sg.6G0003008b/Sg.9G0000263a/Sg.5G0002616a/Sg.2G0001548a/Sg.3G0001506a/Sg.7G0000870a/Sg.7G0000869a/Sg.7G0000867a/Sg.7G0000865a/Sg.2G0001597a/Sg.5G0000352a/Sg.3G0001055a/Sg.6G0002328a/Sg.6G0003360b/Sg.2G0000617a/Sg.8G0001125a/Sg.9G0001509b/Sg.8G0000290a/Sg.1G0002137a/Sg.2G0000792a/Sg.6G0003611b/Sg.7G0002071a/Sg.2G0001851a/Sg.6G0003124b/Sg.8G0002492b/Sg.8G0001463a/Sg.5G0002220a/Sg.5G00…	30	CC
GO:0042542	GO:0042542	response to hydrogen peroxide	0.00648056	78/31157	0.00135653	0.0339393	0.031277	Sg.4G0002199a/Sg.4G0001271a/Sg.6G0002344a/Sg.8G0001320a/Sg.4G0001115p2/Sg.8G0000151a/Sg.2G0002700a/Sg.6G0000503a/Sg.7G0001172a/Sg.7G0001142a/Sg.7G0000451a/Sg.5G0002807a/Sg.8G0001662a	13	CC
GO:0045735	GO:0045735	nutrient reservoir activity	0.00847458	118/31157	0.00147359	0.0356328	0.0328377	Sg.8G0001096p1/Sg.8G0001096a/Sg.9G0001233p1/Sg.5G0000875a/Sg.9G0001233p2/Sg.6G0002332a/Sg.4G0002887a/Sg.8G0002222a/Sg.1G0001274a/Sg.6G0002278a/Sg.9G0001233p3/Sg.4G0003272b/Sg.8G0000477a/Sg.7G0002113a/Sg.9G0001204a/Sg.9G0001233a/Sg.9G0001233p4	17	BP
GO:0006950	GO:0006950	response to stress	0.00747757	98/31157	0.001479	0.0356328	0.0328377	Sg.8G0002168a/Sg.8G0001398a/Sg.3G0002172a/Sg.5G0000351a/Sg.2G0002751a/Sg.8G0001513a/Sg.4G0002887a/Sg.2G0002700a/Sg.5G0002515a/Sg.1G0001274a/Sg.4G0001948a/Sg.4G0003272b/Sg.7G0000660a/Sg.8G0001774a/Sg.6G0001009a	15	BP
GO:0009611	GO:0009611	response to wounding	0.0174477	323/31157	0.00185481	0.0422394	0.0389261	Sg.6G0001996a/Sg.3G0001780t1/Sg.5G0001028a/Sg.8G0001749a/Sg.4G0002942a/Sg.6G0001098a/Sg.8G0001398a/Sg.1G0002074p3/Sg.7G0001437a/Sg.5G0000186a/Sg.5G0000376a/Sg.2G0001497p1/Sg.2G0001497p2/Sg.6G0000201a/Sg.2G0000369a/Sg.6G0002063a/Sg.6G0002068a/Sg.5G0000033p1/Sg.4G0001598p1/Sg.3G0001219p2/Sg.8G0001726a/Sg.2G0000552a/Sg.8G0001235a/Sg.2G0002629a/Sg.8G0001122a/Sg.2G0001640a/Sg.2G0001497p3/Sg.8G0001917a…	35	BP
GO:0005506	GO:0005506	iron ion binding	0.0179462	335/31157	0.00186047	0.0422394	0.0389261	Sg.7G0000511a/Sg.4G0001095p1/Sg.6G0002050a/Sg.2G0002963b/Sg.5G0002917b/Sg.5G0002269p1/Sg.7G0000862a/Sg.5G0002270p1/Sg.3G0001664a/Sg.6G0000720a/Sg.3G0000708t1/Sg.4G0001095p2/Sg.2G0000658a/Sg.2G0000659a/Sg.6G0000778a/Sg.8G0001181a/Sg.3G0000963a/Sg.4G0003256b/Sg.2G0000322a/Sg.2G0000821a/Sg.2G0002866a/Sg.6G0002446a/Sg.7G0002077a/Sg.7G0002078a/Sg.7G0002079a/Sg.3G0000574a/Sg.2G0001132a/Sg.2G0001851a/Sg…	36	BP
GO:0005217	GO:0005217	intracellular ligand-gated ion channel activity	0.00249252	15/31157	0.00191555	0.0422394	0.0389261	Sg.1G0001119a/Sg.7G0001993a/Sg.4G0002430a/Sg.4G0002433a/Sg.4G0002613a	5	BP
GO:0008066	GO:0008066	glutamate receptor activity	0.00249252	15/31157	0.00191555	0.0422394	0.0389261	Sg.1G0001119a/Sg.7G0001993a/Sg.4G0002430a/Sg.4G0002433a/Sg.4G0002613a	5	BP
GO:0015276	GO:0015276	ligand-gated ion channel activity	0.00249252	15/31157	0.00191555	0.0422394	0.0389261	Sg.1G0001119a/Sg.7G0001993a/Sg.4G0002430a/Sg.4G0002433a/Sg.4G0002613a	5	CC
GO:0010039	GO:0010039	response to iron ion	0.00299103	22/31157	0.00215224	0.0466677	0.043007	Sg.6G0003405b/Sg.5G0002269p1/Sg.5G0002270p1/Sg.9G0000309a/Sg.3G0003136b/Sg.2G0000060a	6	BP
GO:0042335	GO:0042335	cuticle development	0.00398804	38/31157	0.00250109	0.0527365	0.0485998	Sg.4G0002871p1/Sg.7G0000876p1/Sg.2G0000641a/Sg.4G0001844a/Sg.7G0002077a/Sg.7G0002079a/Sg.2G0001132a/Sg.9G0001427a	8	BP
GO:0102336	GO:0102336	3-oxo-arachidoyl-CoA synthase activity	0.00249252	16/31157	0.0026396	0.0527365	0.0485998	Sg.5G0000416a/Sg.2G0002768a/Sg.7G0000876p1/Sg.2G0000641a/Sg.4G0001844a	5	BP
GO:0102337	GO:0102337	3-oxo-cerotoyl-CoA synthase activity	0.00249252	16/31157	0.0026396	0.0527365	0.0485998	Sg.5G0000416a/Sg.2G0002768a/Sg.7G0000876p1/Sg.2G0000641a/Sg.4G0001844a	5	CC
GO:0102338	GO:0102338	3-oxo-lignoceronyl-CoA synthase activity	0.00249252	16/31157	0.0026396	0.0527365	0.0485998	Sg.5G0000416a/Sg.2G0002768a/Sg.7G0000876p1/Sg.2G0000641a/Sg.4G0001844a	5	CC
GO:0102756	GO:0102756	very-long-chain 3-ketoacyl-CoA synthase activity	0.00249252	16/31157	0.0026396	0.0527365	0.0485998	Sg.5G0000416a/Sg.2G0002768a/Sg.7G0000876p1/Sg.2G0000641a/Sg.4G0001844a	5	CC
GO:0007623	GO:0007623	circadian rhythm	0.0114656	190/31157	0.00267534	0.0527365	0.0485998	Sg.9G0000923a/Sg.3G0002890a/Sg.4G0001417a/Sg.4G0002938a/Sg.3G0001506a/Sg.5G0000632a/Sg.3G0001823a/Sg.4G0002199a/Sg.8G0002477b/Sg.7G0000229a/Sg.2G0000621a/Sg.4G0001115p2/Sg.2G0002700a/Sg.6G0002904b/Sg.7G0002502a/Sg.7G0002501a/Sg.4G0000217a/Sg.7G0000075a/Sg.6G0003154b/Sg.8G0001304a/Sg.6G0002836b/Sg.1G0000805a/Sg.4G0002410p7	23	MF
GO:0042546	GO:0042546	cell wall biogenesis	0.00448654	47/31157	0.0027392	0.0531896	0.0490173	Sg.1G0003074b/Sg.7G0002230a/Sg.7G0002227a/Sg.7G0002229a/Sg.4G0001778a/Sg.4G0001811a/Sg.7G0002230t1/Sg.7G0002229t1/Sg.5G0002769a	9	BP
GO:0009644	GO:0009644	response to high light intensity	0.00498504	56/31157	0.00279634	0.0535006	0.0493039	Sg.9G0000263a/Sg.2G0001548a/Sg.8G0001260a/Sg.6G0002328a/Sg.8G0001332a/Sg.4G0001115p2/Sg.2G0001640a/Sg.5G0001229a/Sg.5G0000212a/Sg.1G0001927a	10	CC
