# Supplementary material for: Chromosome-scale genome sequence of Suaeda glauca sheds light on salt stress tolerance in halophytes
Source: Hortic Res. 2023 Aug 10;10(9):uhad161. doi: 10.1093/hr/uhad161 (PMC10506132; doi:10.1093/hr/uhad161)
Supplement: Web_Material_uhad161 [file web_material_uhad161.zip › Supplementary file 11.Time-cours_leaf_Up.xlsx]

## Sheet: Leaf-0.5h-up
	ID	Description	GeneRatio	BgRatio	pvalue	p.adjust	qvalue	geneID	Count	ONT
GO:0009611	GO:0009611	response to wounding	0.031617	323/31157	2.97671e-17	4.20907e-14	3.79452e-14	Sg.3G0003150b/Sg.5G0002613a/Sg.5G0001021a/Sg.7G0000305a/Sg.3G0001290a/Sg.2G0000030a/Sg.4G0001537a/Sg.4G0001537p1/Sg.8G0001398a/Sg.4G0002717a/Sg.5G0000656a/Sg.9G0000833p1/Sg.7G0001437a/Sg.6G0001952a/Sg.5G0000186a/Sg.2G0000886a/Sg.6G0000201a/Sg.8G0001523a/Sg.4G0003011a/Sg.5G0002477a/Sg.9G0000833p2/Sg.7G0002384a/Sg.3G0000822p1/Sg.6G0000401p1/Sg.1G0000598p1/Sg.3G0002092a/Sg.3G0001896a/Sg.6G0002062t1/…	70	BP
GO:0010200	GO:0010200	response to chitin	0.0185185	137/31157	1.00873e-15	7.13173e-13	6.42933e-13	Sg.5G0000166a/Sg.5G0000160a/Sg.7G0000305a/Sg.3G0001308a/Sg.4G0001554a/Sg.8G0001398a/Sg.5G0002376a/Sg.6G0002096a/Sg.6G0000299a/Sg.6G0000298a/Sg.6G0000138a/Sg.6G0000201a/Sg.1G0000661a/Sg.3G0002343a/Sg.1G0000646a/Sg.8G0000104a/Sg.6G0000832a/Sg.6G0000735a/Sg.6G0000762a/Sg.8G0001356a/Sg.5G0002432a/Sg.2G0002544a/Sg.1G0002345a/Sg.6G0001870a/Sg.2G0000786a/Sg.8G0000198a/Sg.6G0002901b/Sg.7G0001229a/Sg.5G00…	41	BP
GO:0005516	GO:0005516	calmodulin binding	0.0221319	224/31157	1.14643e-12	5.40351e-10	4.87133e-10	Sg.3G0001137p1/Sg.5G0000029a/Sg.5G0001912a/Sg.3G0003267b/Sg.5G0000160a/Sg.8G0000602a/Sg.8G0000605a/Sg.8G0000600a/Sg.3G0001422a/Sg.5G0003035b/Sg.5G0003036b/Sg.4G0001689a/Sg.6G0001403a/Sg.7G0000938a/Sg.3G0001764a/Sg.1G0000541a/Sg.2G0001423a/Sg.1G0000941a/Sg.3G0002227a/Sg.3G0002212a/Sg.3G0002211a/Sg.3G0002210a/Sg.1G0000541p1/Sg.2G0001878a/Sg.2G0000131p3/Sg.6G0000779a/Sg.5G0002457a/Sg.5G0002456a/Sg.1…	49	BP
GO:0009753	GO:0009753	response to jasmonic acid	0.0167118	160/31157	1.19284e-10	4.21668e-08	3.80138e-08	Sg.5G0000186a/Sg.5G0001115a/Sg.6G0000201a/Sg.5G0000543a/Sg.7G0002384a/Sg.2G0001786a/Sg.1G0000598p1/Sg.3G0002092a/Sg.6G0003070b/Sg.6G0000759a/Sg.2G0002629a/Sg.5G0002162p1/Sg.7G0002231t1/Sg.7G0002231p1/Sg.7G0002231t2/Sg.3G0002359a/Sg.3G0000988a/Sg.5G0002921b/Sg.5G0002347t1/Sg.7G0002436t1/Sg.4G0003354b/Sg.5G0002162a/Sg.2G0000317a/Sg.2G0000740a/Sg.8G0000198a/Sg.7G0002459a/Sg.7G0002431a/Sg.7G0002454a/…	37	BP
GO:0071456	GO:0071456	cellular response to hypoxia	0.0221319	266/31157	7.02502e-10	1.98668e-07	1.79101e-07	Sg.3G0003150b/Sg.5G0000312a/Sg.1G0000328p1/Sg.2G0001238a/Sg.9G0001285a/Sg.3G0001308a/Sg.3G0001381a/Sg.8G0001398a/Sg.4G0000706a/Sg.4G0003144a/Sg.7G0001437a/Sg.4G0001266a/Sg.4G0001627a/Sg.2G0001420a/Sg.3G0002212a/Sg.6G0003680b/Sg.3G0001896a/Sg.6G0000746a/Sg.6G0000762a/Sg.3G0000418p2/Sg.4G0000958a/Sg.3G0001381p1/Sg.8G0001899a/Sg.3G0000947a/Sg.4G0002648a/Sg.8G0001923a/Sg.6G0003698b/Sg.4G0001982a/Sg.4…	49	BP
GO:0009694	GO:0009694	jasmonic acid metabolic process	0.00677507	36/31157	7.54881e-09	1.779e-06	1.60379e-06	Sg.7G0001775a/Sg.6G0001952a/Sg.2G0001786a/Sg.6G0000401p1/Sg.6G0002062t1/Sg.3G0000988a/Sg.5G0002347t1/Sg.7G0002436t1/Sg.2G0000317a/Sg.2G0000740a/Sg.7G0002459a/Sg.7G0002431a/Sg.7G0002436t2/Sg.2G0001147a/Sg.5G0002347t2	15	BP
GO:0048544	GO:0048544	recognition of pollen	0.00903342	69/31157	3.87303e-08	6.96213e-06	6.27644e-06	Sg.3G0001137p1/Sg.5G0000029a/Sg.6G0001847a/Sg.3G0003267b/Sg.8G0000602a/Sg.8G0000605a/Sg.8G0000600a/Sg.5G0003035b/Sg.5G0003036b/Sg.2G0001423a/Sg.5G0002457a/Sg.5G0002456a/Sg.5G0000080p1/Sg.4G0001891t1/Sg.3G0003254b/Sg.8G0000424a/Sg.6G0001614a/Sg.3G0001137a/Sg.9G0001242a/Sg.1G0000991a	20	CC
GO:0080167	GO:0080167	response to karrikin	0.0153568	171/31157	3.93897e-08	6.96213e-06	6.27644e-06	Sg.5G0000312a/Sg.6G0002985b/Sg.7G0000487a/Sg.3G0003222b/Sg.5G0002786p1/Sg.5G0000689a/Sg.4G0002566a/Sg.4G0001668a/Sg.2G0000877a/Sg.4G0002306a/Sg.1G0000679a/Sg.8G0001523a/Sg.5G0002786a/Sg.3G0002781a/Sg.3G0001990a/Sg.4G0002917a/Sg.4G0000954p1/Sg.4G0000954a/Sg.3G0000999a/Sg.3G0000952a/Sg.2G0000208a/Sg.8G0000286a/Sg.4G0002436a/Sg.6G0002968b/Sg.5G0000240a/Sg.1G0001351a/Sg.8G0001540a/Sg.4G0000954p2/Sg.7…	34	BP
GO:0009617	GO:0009617	response to bacterium	0.0144535	158/31157	6.21925e-08	9.77114e-06	8.80879e-06	Sg.9G0000972a/Sg.6G0002985b/Sg.9G0000149a/Sg.5G0002613a/Sg.6G0001651p1/Sg.9G0000972p1/Sg.5G0001021a/Sg.4G0001375a/Sg.4G0001374a/Sg.4G0000706a/Sg.5G0000186a/Sg.8G0000353p1/Sg.3G0002212a/Sg.3G0000396a/Sg.3G0001903a/Sg.6G0001781a/Sg.6G0002276a/Sg.8G0000198a/Sg.4G0003051p1/Sg.1G0001189a/Sg.9G0000550a/Sg.2G0001143a/Sg.3G0002439a/Sg.1G0002720a/Sg.9G0000430a/Sg.6G0000443a/Sg.7G0000646a/Sg.6G0003165b/Sg.…	32	CC
GO:0043531	GO:0043531	ADP binding	0.0243902	361/31157	1.73844e-07	2.45815e-05	2.21605e-05	Sg.3G0002711p2/Sg.8G0001740a/Sg.8G0001735a/Sg.8G0001739a/Sg.8G0001733a/Sg.8G0001737a/Sg.8G0001734a/Sg.8G0001731a/Sg.3G0001472a/Sg.3G0001311a/Sg.7G0000316p3/Sg.6G0003319b/Sg.7G0000950a/Sg.7G0000907a/Sg.6G0000326a/Sg.6G0000262a/Sg.6G0000261a/Sg.5G0002144a/Sg.2G0000390a/Sg.7G0000800a/Sg.1G0001737a/Sg.6G0002354a/Sg.5G0001242a/Sg.7G0002424p2/Sg.1G0001876p4/Sg.1G0001876p2/Sg.5G0002161p5/Sg.7G0002199p1/…	54	CC
GO:0009626	GO:0009626	plant-type hypersensitive response	0.00858175	72/31157	4.28945e-07	5.25007e-05	4.733e-05	Sg.5G0001021a/Sg.4G0001375a/Sg.4G0001374a/Sg.5G0002386a/Sg.7G0000950a/Sg.1G0001118p8/Sg.2G0001420a/Sg.6G0000326a/Sg.4G0003104a/Sg.3G0000418p2/Sg.3G0001074p2/Sg.4G0002660a/Sg.7G0002172p1/Sg.1G0000749a/Sg.1G0001189a/Sg.5G0002635a/Sg.6G0003165b/Sg.8G0001943a/Sg.7G0002172a	19	CC
GO:0006952	GO:0006952	defense response	0.0194219	268/31157	4.45551e-07	5.25007e-05	4.733e-05	Sg.3G0003150b/Sg.7G0000277p1/Sg.3G0003222b/Sg.8G0001734a/Sg.8G0002136a/Sg.8G0002137a/Sg.8G0002136t1/Sg.6G0002099a/Sg.7G0000950a/Sg.6G0000326a/Sg.6G0000299a/Sg.6G0000298a/Sg.4G0002292a/Sg.4G0002310a/Sg.1G0000659a/Sg.4G0001176p1/Sg.7G0002717b/Sg.7G0002595a/Sg.2G0001612a/Sg.1G0002345a/Sg.3G0000986a/Sg.3G0001074p2/Sg.4G0001176a/Sg.7G0002172p1/Sg.8G0000286a/Sg.1G0000774a/Sg.3G0000326a/Sg.3G0001186a/Sg…	43	CC
GO:0009751	GO:0009751	response to salicylic acid	0.0135501	156/31157	5.14316e-07	5.50256e-05	4.96062e-05	Sg.7G0000305a/Sg.5G0002397a/Sg.4G0000706a/Sg.3G0002908a/Sg.9G0001034a/Sg.5G0001115a/Sg.2G0000886a/Sg.1G0000598p1/Sg.3G0001903a/Sg.6G0003070b/Sg.7G0002231t1/Sg.7G0002231p1/Sg.7G0002231t2/Sg.4G0002696a/Sg.7G0002299a/Sg.8G0000198a/Sg.4G0003051p1/Sg.6G0002901b/Sg.1G0000749a/Sg.1G0000952a/Sg.5G0002655a/Sg.5G0002692t2/Sg.7G0002723b/Sg.7G0000598a/Sg.6G0002839b/Sg.7G0002299p2/Sg.1G0000798a/Sg.6G0000666a/…	30	MF
GO:0009620	GO:0009620	response to fungus	0.0108401	109/31157	5.44808e-07	5.50256e-05	4.96062e-05	Sg.9G0000181a/Sg.5G0002613a/Sg.3G0003197b/Sg.8G0002157a/Sg.5G0000656a/Sg.4G0000706a/Sg.3G0002212a/Sg.7G0002393a/Sg.2G0000529p1/Sg.2G0000529a/Sg.8G0001235a/Sg.5G0000882a/Sg.4G0001965a/Sg.2G0000801a/Sg.3G0000326a/Sg.4G0003051p1/Sg.2G0001851a/Sg.3G0002439a/Sg.4G0003181b/Sg.5G0000885a/Sg.6G0003165b/Sg.4G0003175b/Sg.1G0000798a/Sg.8G0001654a	24	MF
GO:0080131	GO:0080131	hydroxyjasmonate sulfotransferase activity	0.00406504	17/31157	6.54103e-07	6.16601e-05	5.55873e-05	Sg.2G0001786a/Sg.3G0000988a/Sg.5G0002347t1/Sg.7G0002436t1/Sg.7G0002459a/Sg.7G0002431a/Sg.7G0002436t2/Sg.2G0001147a/Sg.5G0002347t2	9	CC
GO:1901430	GO:1901430	positive regulation of syringal lignin biosynthetic process	0.00406504	18/31157	1.22531e-06	0.000108287	9.7622e-05	Sg.8G0001486a/Sg.8G0000135a/Sg.8G0000134a/Sg.2G0002181a/Sg.7G0000617a/Sg.7G0000616a/Sg.9G0001410a/Sg.9G0001404a/Sg.9G0001411a	9	MF
GO:0080043	GO:0080043	quercetin 3-O-glucosyltransferase activity	0.00858175	77/31157	1.31264e-06	0.000109181	9.84276e-05	Sg.9G0000226a/Sg.1G0003078b/Sg.1G0000328p1/Sg.1G0001886a/Sg.8G0000749a/Sg.3G0001822t1/Sg.6G0001141a/Sg.4G0003321b/Sg.1G0001879a/Sg.1G0001875a/Sg.6G0002587a/Sg.8G0000360a/Sg.4G0001888a/Sg.4G0001890a/Sg.9G0001700b/Sg.1G0000328p2/Sg.8G0000204a/Sg.6G0000531a/Sg.4G0001890p2	19	MF
GO:0007166	GO:0007166	cell surface receptor signaling pathway	0.00813008	73/31157	2.50523e-06	0.000196799	0.000177417	Sg.3G0002065a/Sg.3G0002065t1/Sg.3G0002060a/Sg.4G0002098a/Sg.7G0000545p1/Sg.2G0000031a/Sg.7G0002038a/Sg.7G0000407a/Sg.7G0000545p2/Sg.6G0002460a/Sg.6G0002459a/Sg.4G0003051p1/Sg.5G0000600a/Sg.7G0002055a/Sg.2G0000051a/Sg.2G0000038a/Sg.7G0000687a/Sg.7G0000545a	18	BP
GO:0035251	GO:0035251	UDP-glucosyltransferase activity	0.0063234	48/31157	3.86973e-06	0.000287989	0.000259626	Sg.1G0000328p1/Sg.3G0001822t1/Sg.6G0001141a/Sg.3G0002783p2/Sg.1G0001879a/Sg.3G0002783p3/Sg.6G0002587a/Sg.8G0000360a/Sg.4G0001888a/Sg.4G0001890a/Sg.2G0000734a/Sg.1G0000328p2/Sg.8G0000204a/Sg.4G0001890p2	14	BP
GO:0005509	GO:0005509	calcium ion binding	0.0194219	292/31157	4.50444e-06	0.000318464	0.000287099	Sg.3G0003150b/Sg.3G0002065a/Sg.3G0002065t1/Sg.3G0002060a/Sg.7G0000545p1/Sg.6G0003018b/Sg.2G0001355a/Sg.2G0001330a/Sg.9G0000208a/Sg.9G0000209a/Sg.2G0001238a/Sg.3G0001422a/Sg.7G0002519a/Sg.8G0000226a/Sg.5G0002884b/Sg.7G0001437a/Sg.3G0001764a/Sg.1G0000485a/Sg.4G0001631a/Sg.5G0000722a/Sg.7G0002638a/Sg.8G0001503a/Sg.5G0002492a/Sg.2G0000131p3/Sg.2G0000359a/Sg.6G0000779a/Sg.5G0000965p1/Sg.1G0001836a/Sg.…	43	BP
GO:0006979	GO:0006979	response to oxidative stress	0.0248419	415/31157	6.21866e-06	0.000418723	0.000377483	Sg.5G0000312a/Sg.5G0002692a/Sg.5G0002613a/Sg.8G0001486a/Sg.3G0001418a/Sg.3G0001417a/Sg.8G0001398a/Sg.3G0000840p2/Sg.3G0000840t1/Sg.1G0002042a/Sg.7G0000888a/Sg.8G0000460a/Sg.6G0000132a/Sg.2G0001767a/Sg.7G0002384a/Sg.7G0000887t1/Sg.7G0000888t1/Sg.2G0002729a/Sg.3G0001977a/Sg.3G0001976a/Sg.1G0000242p1/Sg.6G0000759a/Sg.2G0002506a/Sg.8G0000135a/Sg.8G0000134a/Sg.8G0001899a/Sg.1G0001023a/Sg.2G0002181a/Sg…	55	MF
GO:0009809	GO:0009809	lignin biosynthetic process	0.00858175	87/31157	9.10871e-06	0.000585441	0.000527782	Sg.8G0001486a/Sg.4G0001375a/Sg.4G0001374a/Sg.4G0001605a/Sg.8G0001269a/Sg.2G0000636a/Sg.1G0001562a/Sg.8G0000135a/Sg.8G0000134a/Sg.2G0002181a/Sg.2G0000734a/Sg.6G0003194b/Sg.7G0000469a/Sg.4G0001605p1/Sg.7G0000617a/Sg.7G0000616a/Sg.9G0001410a/Sg.9G0001404a/Sg.9G0001411a	19	BP
GO:0102360	GO:0102360	daphnetin 3-O-glucosyltransferase activity	0.00406504	23/31157	1.4857e-05	0.000875327	0.000789117	Sg.1G0000328p1/Sg.3G0001822t1/Sg.6G0001141a/Sg.1G0001879a/Sg.4G0001888a/Sg.4G0001890a/Sg.1G0000328p2/Sg.8G0000204a/Sg.4G0001890p2	9	CC
GO:0102425	GO:0102425	myricetin 3-O-glucosyltransferase activity	0.00406504	23/31157	1.4857e-05	0.000875327	0.000789117	Sg.1G0000328p1/Sg.3G0001822t1/Sg.6G0001141a/Sg.1G0001879a/Sg.4G0001888a/Sg.4G0001890a/Sg.1G0000328p2/Sg.8G0000204a/Sg.4G0001890p2	9	BP
GO:0009414	GO:0009414	response to water deprivation	0.0230352	389/31157	1.78654e-05	0.00101046	0.000910945	Sg.6G0003019b/Sg.6G0003403b/Sg.5G0002613a/Sg.7G0002519a/Sg.5G0000850a/Sg.8G0002168a/Sg.7G0000928a/Sg.6G0000299a/Sg.6G0000298a/Sg.5G0002064a/Sg.5G0000410a/Sg.4G0001148p1/Sg.5G0002060a/Sg.6G0002395a/Sg.3G0002781a/Sg.9G0000664p3/Sg.3G0002175a/Sg.1G0001761a/Sg.1G0000242p1/Sg.3G0000784a/Sg.6G0003070b/Sg.1G0000646a/Sg.2G0000656a/Sg.8G0000104a/Sg.6G0000842a/Sg.4G0001160a/Sg.7G0002231t1/Sg.7G0002231p1/Sg…	51	BP
GO:0047893	GO:0047893	flavonol 3-O-glucosyltransferase activity	0.00406504	24/31157	2.22717e-05	0.00121124	0.00109195	Sg.1G0000328p1/Sg.3G0001822t1/Sg.6G0001141a/Sg.1G0001879a/Sg.4G0001888a/Sg.4G0001890a/Sg.1G0000328p2/Sg.8G0000204a/Sg.4G0001890p2	9	BP
GO:0009624	GO:0009624	response to nematode	0.0103884	126/31157	2.54058e-05	0.00133051	0.00119947	Sg.5G0002613a/Sg.3G0003106b/Sg.5G0002786p1/Sg.9G0000039a/Sg.5G0002786a/Sg.1G0000451a/Sg.7G0001519a/Sg.2G0000957a/Sg.1G0000451p1/Sg.3G0000999a/Sg.6G0001813a/Sg.4G0002696a/Sg.7G0002299a/Sg.6G0000495a/Sg.4G0003181b/Sg.6G0000980a/Sg.4G0003175b/Sg.7G0002299p2/Sg.5G0002786p2/Sg.4G0002054a/Sg.4G0002055a/Sg.1G0000451p2/Sg.2G0002722a	23	MF
GO:0010119	GO:0010119	regulation of stomatal movement	0.00767841	78/31157	2.72976e-05	0.00133099	0.00119991	Sg.6G0003018b/Sg.5G0000160a/Sg.7G0001882a/Sg.3G0001581a/Sg.2G0002365a/Sg.7G0002362a/Sg.7G0002361a/Sg.1G0002878p2/Sg.6G0000779a/Sg.5G0000965p1/Sg.2G0000740a/Sg.2G0000801a/Sg.3G0000326a/Sg.7G0000413a/Sg.6G0003206b/Sg.5G0000566a/Sg.1G0002156p10	17	BP
GO:0031347	GO:0031347	regulation of defense response	0.00767841	78/31157	2.72976e-05	0.00133099	0.00119991	Sg.6G0002031a/Sg.7G0000305a/Sg.7G0001680a/Sg.1G0001996p4/Sg.3G0001063a/Sg.1G0001996p6/Sg.5G0002921b/Sg.4G0003354b/Sg.8G0000198a/Sg.6G0002901b/Sg.5G0002071a/Sg.4G0000646a/Sg.6G0002839b/Sg.5G0002924b/Sg.8G0001677a/Sg.7G0001680p5/Sg.5G0001989a	17	BP
GO:0051707	GO:0051707	response to other organism	0.00496838	37/31157	3.44871e-05	0.00162549	0.0014654	Sg.6G0001980a/Sg.1G0000328p1/Sg.3G0001822t1/Sg.6G0002387a/Sg.3G0001903a/Sg.1G0001879a/Sg.4G0001888a/Sg.4G0001890a/Sg.1G0000328p2/Sg.1G0000749a/Sg.4G0001890p2	11	MF
GO:0000976	GO:0000976	transcription regulatory region sequence-specific DNA binding	0.0261969	474/31157	3.83711e-05	0.00175022	0.00157784	Sg.4G0002226a/Sg.1G0000529p1/Sg.4G0001435a/Sg.2G0001188a/Sg.3G0001308a/Sg.6G0002664a/Sg.4G0001559a/Sg.4G0001560a/Sg.8G0001398a/Sg.4G0000757a/Sg.6G0002104a/Sg.4G0001596a/Sg.3G0001559a/Sg.5G0002157a/Sg.6G0000201a/Sg.6G0000055a/Sg.7G0002615a/Sg.7G0002605a/Sg.1G0000451a/Sg.1G0000529p2/Sg.5G0001611a/Sg.2G0000529p1/Sg.6G0002070a/Sg.7G0000817a/Sg.3G0001896a/Sg.3G0001987a/Sg.3G0000410a/Sg.3G0002813a/Sg.2…	58	MF
GO:0002229	GO:0002229	defense response to oomycetes	0.00767841	82/31157	5.37577e-05	0.00237542	0.00214147	Sg.4G0000706a/Sg.4G0002310a/Sg.3G0002212a/Sg.5G0000274a/Sg.7G0002717b/Sg.6G0003070b/Sg.6G0001781a/Sg.7G0002231t1/Sg.7G0002231p1/Sg.7G0002231t2/Sg.3G0001834a/Sg.8G0000198a/Sg.3G0002439a/Sg.7G0000594a/Sg.6G0003165b/Sg.8G0001310a/Sg.1G0000798a	17	BP
GO:0004620	GO:0004620	phospholipase activity	0.00406504	27/31157	6.56795e-05	0.00281427	0.00253709	Sg.6G0002041a/Sg.6G0003018b/Sg.4G0001299a/Sg.2G0001420a/Sg.4G0001299p3/Sg.3G0000418p2/Sg.2G0001076a/Sg.8G0001975a/Sg.6G0000997a	9	BP
GO:0016310	GO:0016310	phosphorylation	0.0149051	227/31157	7.12311e-05	0.00296238	0.00267062	Sg.4G0002098a/Sg.6G0002985b/Sg.3G0003236b/Sg.9G0000368a/Sg.6G0001694a/Sg.3G0000690a/Sg.6G0003730b/Sg.7G0000243a/Sg.3G0001917a/Sg.4G0000908a/Sg.4G0000902a/Sg.3G0001863a/Sg.9G0001598b/Sg.5G0002531a/Sg.7G0002583a/Sg.9G0000879a/Sg.1G0000166a/Sg.2G0000801a/Sg.1G0001526a/Sg.6G0002238a/Sg.6G0002460a/Sg.6G0002459a/Sg.6G0002931b/Sg.2G0000266a/Sg.2G0002745a/Sg.7G0001942a/Sg.7G0000584a/Sg.9G0001426a/Sg.5G00…	33	CC
GO:0010193	GO:0010193	response to ozone	0.00451671	34/31157	8.65961e-05	0.00349848	0.00315392	Sg.6G0003070b/Sg.7G0002231t1/Sg.7G0002231p1/Sg.7G0002231t2/Sg.5G0000882a/Sg.4G0002470a/Sg.2G0000740a/Sg.1G0000952a/Sg.5G0000885a/Sg.8G0001696a	10	CC
GO:0080044	GO:0080044	quercetin 7-O-glucosyltransferase activity	0.0063234	63/31157	0.000109445	0.00429876	0.00387538	Sg.9G0000226a/Sg.1G0003078b/Sg.1G0001886a/Sg.8G0000749a/Sg.3G0001822t1/Sg.6G0001141a/Sg.4G0003321b/Sg.1G0001879a/Sg.1G0001875a/Sg.6G0002587a/Sg.8G0000360a/Sg.9G0001700b/Sg.8G0000204a/Sg.6G0000531a	14	CC
GO:0008198	GO:0008198	ferrous iron binding	0.00271003	13/31157	0.000141828	0.00537273	0.00484358	Sg.3G0002168a/Sg.3G0002167a/Sg.3G0002167p1/Sg.6G0000443a/Sg.7G0000613a/Sg.7G0000667a	6	CC
GO:0010089	GO:0010089	xylem development	0.00587173	57/31157	0.000144387	0.00537273	0.00484358	Sg.7G0000423a/Sg.8G0001486a/Sg.5G0001037a/Sg.2G0000529p1/Sg.2G0000529a/Sg.8G0000135a/Sg.8G0000134a/Sg.2G0002181a/Sg.7G0000617a/Sg.7G0000616a/Sg.9G0001410a/Sg.9G0001404a/Sg.9G0001411a	13	CC
GO:0015171	GO:0015171	amino acid transmembrane transporter activity	0.00813008	97/31157	0.000149272	0.00541207	0.00487904	Sg.3G0003222b/Sg.3G0002904a/Sg.7G0002624a/Sg.7G0002625a/Sg.8G0001244a/Sg.7G0000462a/Sg.6G0000810a/Sg.7G0002283a/Sg.2G0001612a/Sg.1G0002577p1/Sg.1G0002577p2/Sg.3G0000818a/Sg.7G0002482a/Sg.2G0001378a/Sg.2G0001317a/Sg.6G0003489b/Sg.7G0000631a/Sg.8G0001768a	18	BP
GO:0051213	GO:0051213	dioxygenase activity	0.00451671	37/31157	0.000189035	0.00668239	0.00602425	Sg.9G0000181a/Sg.5G0002710a/Sg.4G0000706a/Sg.1G0000512a/Sg.2G0001263a/Sg.2G0000208a/Sg.4G0001162a/Sg.6G0002228a/Sg.7G0000712a/Sg.1G0000798a	10	BP
GO:0006470	GO:0006470	protein dephosphorylation	0.00767841	91/31157	0.000207274	0.00714842	0.00644438	Sg.8G0001297a/Sg.1G0000938a/Sg.3G0002235a/Sg.3G0002251a/Sg.5G0000234a/Sg.9G0001132a/Sg.5G0000987a/Sg.4G0000907a/Sg.8G0001235a/Sg.8G0001329a/Sg.9G0001596b/Sg.2G0000453a/Sg.4G0002470a/Sg.7G0000413a/Sg.6G0002239a/Sg.5G0000566a/Sg.7G0000604a	17	MF
GO:0006955	GO:0006955	immune response	0.00451671	38/31157	0.000240322	0.00809083	0.00729397	Sg.8G0000602a/Sg.8G0000605a/Sg.5G0002386a/Sg.3G0002092a/Sg.4G0003104a/Sg.5G0002457a/Sg.4G0002660a/Sg.6G0001614a/Sg.5G0002635a/Sg.8G0001943a	10	BP
GO:0015562	GO:0015562	efflux transmembrane transporter activity	0.00406504	32/31157	0.000284229	0.00934652	0.00842599	Sg.4G0001537a/Sg.4G0001537p1/Sg.3G0001970a/Sg.6G0003070b/Sg.7G0002231t1/Sg.7G0002231p1/Sg.7G0002231t2/Sg.4G0001537p4/Sg.6G0003165b	9	MF
GO:0020037	GO:0020037	heme binding	0.0234869	446/31157	0.000311378	0.0100065	0.00902101	Sg.8G0001486a/Sg.2G0001988a/Sg.4G0002970a/Sg.6G0001952a/Sg.4G0001626a/Sg.6G0000401t1/Sg.1G0001307a/Sg.5G0000888a/Sg.8G0001523a/Sg.8G0000561p1/Sg.8G0000561p3/Sg.6G0000401p1/Sg.2G0002729a/Sg.3G0001977a/Sg.3G0001976a/Sg.8G0000561p4/Sg.8G0000561p2/Sg.6G0002062t1/Sg.2G0000659a/Sg.8G0001363a/Sg.3G0001675a/Sg.3G0001672a/Sg.3G0001673a/Sg.1G0001562a/Sg.8G0000135a/Sg.8G0000134a/Sg.2G0002181a/Sg.8G0002431b/…	52	CC
GO:0080142	GO:0080142	regulation of salicylic acid biosynthetic process	0.0031617	21/31157	0.00043321	0.0136124	0.0122717	Sg.3G0002227a/Sg.3G0002212a/Sg.3G0002211a/Sg.3G0002210a/Sg.3G0001903a/Sg.6G0001781a/Sg.5G0002526a	7	CC
GO:0004722	GO:0004722	protein serine/threonine phosphatase activity	0.00677507	80/31157	0.00045997	0.0141391	0.0127465	Sg.8G0001297a/Sg.1G0000938a/Sg.3G0002235a/Sg.3G0002251a/Sg.5G0000234a/Sg.9G0001132a/Sg.5G0000987a/Sg.4G0000907a/Sg.8G0001235a/Sg.8G0001329a/Sg.9G0001596b/Sg.2G0000453a/Sg.7G0000413a/Sg.6G0002239a/Sg.5G0000566a	15	BP
GO:0009073	GO:0009073	aromatic amino acid family biosynthetic process	0.00271003	17/31157	0.000798473	0.0238686	0.0215178	Sg.7G0000309a/Sg.2G0000981a/Sg.2G0000470a/Sg.6G0003207b/Sg.4G0001139a/Sg.4G0001100a	6	BP
GO:0099503	GO:0099503	secretory vesicle	0.0140018	238/31157	0.000810248	0.0238686	0.0215178	Sg.2G0001328a/Sg.1G0003075b/Sg.3G0001287a/Sg.3G0001381a/Sg.5G0002416a/Sg.6G0002168a/Sg.1G0001792a/Sg.1G0001790a/Sg.5G0002727a/Sg.3G0001977a/Sg.7G0000993a/Sg.6G0000746a/Sg.4G0000958a/Sg.3G0001381p1/Sg.4G0002696a/Sg.8G0000282a/Sg.5G0001868a/Sg.7G0002299a/Sg.4G0001877a/Sg.2G0000293p2/Sg.7G0002456a/Sg.2G0001387a/Sg.5G0000574a/Sg.4G0000977a/Sg.2G0000068a/Sg.6G0003502b/Sg.5G0000068a/Sg.7G0002299p2/Sg.3…	31	BP
GO:0009813	GO:0009813	flavonoid biosynthetic process	0.00496838	52/31157	0.000907944	0.0262007	0.0236202	Sg.4G0000706a/Sg.1G0000512a/Sg.7G0002384a/Sg.1G0001562a/Sg.2G0000208a/Sg.4G0001162a/Sg.1G0001277a/Sg.7G0002454a/Sg.7G0002455a/Sg.6G0002412a/Sg.1G0000798a	11	BP
GO:0010229	GO:0010229	inflorescence development	0.0031617	24/31157	0.0010677	0.0301944	0.0272206	Sg.9G0000363a/Sg.9G0000362a/Sg.6G0000713a/Sg.6G0000712a/Sg.6G0000713p1/Sg.1G0001526a/Sg.9G0000550a	7	BP
GO:0009863	GO:0009863	salicylic acid mediated signaling pathway	0.0031617	26/31157	0.00179009	0.0496312	0.0447431	Sg.9G0001034a/Sg.3G0002695a/Sg.7G0002393a/Sg.3G0000659a/Sg.3G0000326a/Sg.5G0002655a/Sg.3G0000922a	7	CC

## Sheet: Leaf-2h-up
	ID	Description	GeneRatio	BgRatio	pvalue	p.adjust	qvalue	geneID	Count	ONT
GO:0009611	GO:0009611	response to wounding	0.0270449	323/31157	2.83698e-16	4.45689e-13	3.9867e-13	Sg.3G0003150b/Sg.5G0001021a/Sg.7G0000305a/Sg.4G0001537a/Sg.4G0001537p1/Sg.3G0003261b/Sg.4G0002712a/Sg.4G0002716a/Sg.5G0000656a/Sg.9G0000833p1/Sg.4G0002380a/Sg.7G0001437a/Sg.6G0001952a/Sg.4G0001598a/Sg.5G0001427a/Sg.4G0000466a/Sg.7G0002601a/Sg.7G0002602a/Sg.4G0002703a/Sg.8G0001523a/Sg.3G0002294a/Sg.5G0002475a/Sg.9G0000833p2/Sg.7G0002384a/Sg.3G0000822p1/Sg.6G0000401p1/Sg.6G0002066a/Sg.1G0000598p1/S…	82	BP
GO:0005506	GO:0005506	iron ion binding	0.0260554	335/31157	7.43221e-14	5.838e-11	5.22211e-11	Sg.9G0000162a/Sg.9G0000153a/Sg.2G0001121a/Sg.1G0001248a/Sg.5G0002703a/Sg.4G0002970a/Sg.3G0001622a/Sg.8G0002364b/Sg.5G0002877b/Sg.4G0002746a/Sg.5G0000695a/Sg.6G0001952a/Sg.5G0002270a/Sg.1G0000924p3/Sg.4G0001626a/Sg.6G0000401t1/Sg.1G0001307a/Sg.5G0002303a/Sg.4G0000440a/Sg.7G0002601a/Sg.7G0002602a/Sg.8G0001523a/Sg.3G0002511a/Sg.3G0001662a/Sg.8G0000561p1/Sg.8G0000561p3/Sg.3G0001662p1/Sg.3G0001675p1/S…	79	MF
GO:0020037	GO:0020037	heme binding	0.0300132	446/31157	7.20849e-12	3.77484e-09	3.37661e-09	Sg.8G0001982a/Sg.9G0000162a/Sg.9G0000153a/Sg.8G0001486a/Sg.8G0001492a/Sg.2G0001121a/Sg.5G0002703a/Sg.4G0002970a/Sg.3G0001622a/Sg.8G0002364b/Sg.5G0002877b/Sg.4G0002746a/Sg.6G0001952a/Sg.5G0002270a/Sg.4G0001626a/Sg.6G0000401t1/Sg.1G0001307a/Sg.5G0002303a/Sg.4G0000440a/Sg.7G0002601a/Sg.7G0002602a/Sg.2G0002757a/Sg.2G0002754a/Sg.8G0001523a/Sg.3G0002511a/Sg.3G0001662a/Sg.8G0000561p1/Sg.8G0000561p3/Sg.5…	91	BP
GO:0009695	GO:0009695	jasmonic acid biosynthetic process	0.00758575	52/31157	1.05093e-10	3.55491e-08	3.17988e-08	Sg.5G0000517a/Sg.3G0003261b/Sg.4G0002380a/Sg.4G0002562a/Sg.5G0000516p1/Sg.7G0002601a/Sg.7G0002602a/Sg.3G0002294a/Sg.1G0001216a/Sg.1G0001216t1/Sg.9G0000423a/Sg.6G0001430a/Sg.5G0000882a/Sg.9G0000880a/Sg.2G0001076a/Sg.1G0001266a/Sg.3G0002294t1/Sg.5G0000516p2/Sg.2G0001851a/Sg.5G0000885a/Sg.5G0002794a/Sg.8G0001696a/Sg.8G0002086a	23	BP
GO:0080167	GO:0080167	response to karrikin	0.0151715	171/31157	1.13142e-10	3.55491e-08	3.17988e-08	Sg.5G0000312a/Sg.6G0002985b/Sg.7G0000491a/Sg.7G0000487a/Sg.3G0003222b/Sg.5G0002786p1/Sg.4G0001389a/Sg.7G0002367p6/Sg.1G0001626a/Sg.4G0002566a/Sg.2G0000877a/Sg.2G0000879a/Sg.6G0000187a/Sg.1G0000679a/Sg.8G0001523a/Sg.5G0002786a/Sg.7G0002367p7/Sg.1G0000405a/Sg.7G0002367a/Sg.3G0002780a/Sg.4G0001966p1/Sg.8G0001197a/Sg.4G0002917a/Sg.4G0000954p1/Sg.4G0000954a/Sg.2G0001639a/Sg.3G0000999a/Sg.3G0000952a/Sg…	46	BP
GO:0016705	GO:0016705	oxidoreductase activity, acting on paired donors, with incorporation or reduction of molecular oxygen	0.0158311	193/31157	8.29005e-10	2.17061e-07	1.94162e-07	Sg.9G0000162a/Sg.5G0002703a/Sg.4G0002970a/Sg.3G0001622a/Sg.6G0001952a/Sg.6G0000401t1/Sg.1G0001307a/Sg.4G0000440a/Sg.7G0002601a/Sg.7G0002602a/Sg.3G0001662a/Sg.8G0000561p1/Sg.8G0000561p3/Sg.3G0001662p1/Sg.3G0001675p1/Sg.4G0002208a/Sg.6G0000401p1/Sg.8G0000561p4/Sg.8G0000561p2/Sg.6G0002062t1/Sg.4G0002051p1/Sg.2G0000553a/Sg.6G0000778a/Sg.8G0001363a/Sg.3G0001679a/Sg.3G0001682a/Sg.3G0001672a/Sg.3G000167…	48	BP
GO:0080043	GO:0080043	quercetin 3-O-glucosyltransferase activity	0.00890501	77/31157	1.45118e-09	3.25687e-07	2.91328e-07	Sg.9G0000226a/Sg.1G0003078b/Sg.1G0000328p1/Sg.3G0002887a/Sg.8G0000749a/Sg.3G0001822t1/Sg.6G0001141a/Sg.6G0002587p1/Sg.4G0003321b/Sg.7G0000444a/Sg.2G0000098a/Sg.1G0001879a/Sg.1G0001872a/Sg.1G0001882a/Sg.1G0001875a/Sg.5G0002931b/Sg.2G0000465a/Sg.2G0000464a/Sg.8G0000360a/Sg.6G0002587p2/Sg.4G0001888a/Sg.4G0001890a/Sg.9G0001700b/Sg.9G0001703b/Sg.1G0000328p2/Sg.4G0001890p2/Sg.1G0000328t1	27	MF
GO:0004866	GO:0004866	endopeptidase inhibitor activity	0.00329815	13/31157	1.62955e-08	2.87134e-06	2.56842e-06	Sg.4G0002703a/Sg.4G0002703t1/Sg.4G0002703p1/Sg.4G0002696a/Sg.4G0002696p1/Sg.4G0002696p2/Sg.7G0002299a/Sg.7G0002319a/Sg.7G0002319t1/Sg.7G0002299p2	10	BP
GO:0043531	GO:0043531	ADP binding	0.0230871	361/31157	1.65882e-08	2.87134e-06	2.56842e-06	Sg.1G0001506p1/Sg.9G0000222a/Sg.7G0002269a/Sg.3G0002711p2/Sg.8G0001735a/Sg.8G0001739a/Sg.8G0001733a/Sg.8G0001734a/Sg.8G0001731a/Sg.7G0002424t2/Sg.7G0002424p1/Sg.3G0001311a/Sg.6G0001097a/Sg.7G0000950a/Sg.7G0000907a/Sg.1G0002022a/Sg.7G0002199a/Sg.6G0000262a/Sg.3G0002711a/Sg.2G0000390a/Sg.6G0002373a/Sg.6G0000726a/Sg.6G0000726p1/Sg.6G0000262t1/Sg.6G0000218p1/Sg.7G0000800a/Sg.1G0001737a/Sg.6G0002354a/…	70	BP
GO:0005516	GO:0005516	calmodulin binding	0.0164908	224/31157	1.82771e-08	2.87134e-06	2.56842e-06	Sg.3G0001137p1/Sg.5G0000029a/Sg.5G0000080a/Sg.5G0001912a/Sg.3G0003267b/Sg.5G0000160a/Sg.8G0000605a/Sg.8G0000600a/Sg.3G0001422a/Sg.5G0003035b/Sg.5G0003036b/Sg.6G0001403a/Sg.7G0000938a/Sg.7G0000939a/Sg.3G0001764a/Sg.1G0000541a/Sg.4G0000329a/Sg.2G0001423a/Sg.6G0000259a/Sg.3G0002227a/Sg.3G0002212a/Sg.3G0002211a/Sg.3G0002210a/Sg.1G0000541p1/Sg.6G0000028a/Sg.2G0000131p3/Sg.8G0001864a/Sg.6G0000779a/Sg.5…	50	BP
GO:0009809	GO:0009809	lignin biosynthetic process	0.00890501	87/31157	2.91957e-08	3.69953e-06	3.30924e-06	Sg.7G0000428a/Sg.8G0001486a/Sg.8G0001492a/Sg.4G0001375a/Sg.4G0001374a/Sg.4G0002342a/Sg.4G0001605a/Sg.2G0001445a/Sg.6G0000304a/Sg.4G0000452a/Sg.4G0002208a/Sg.3G0001971a/Sg.2G0000586a/Sg.2G0000636a/Sg.1G0001562a/Sg.8G0000135a/Sg.8G0000134a/Sg.2G0002181a/Sg.2G0000734a/Sg.4G0002625a/Sg.3G0003296b/Sg.6G0003194b/Sg.7G0000469a/Sg.4G0001605p1/Sg.7G0000617a/Sg.9G0001404a/Sg.9G0000253p1	27	BP
GO:0102360	GO:0102360	daphnetin 3-O-glucosyltransferase activity	0.0042876	23/31157	3.06136e-08	3.69953e-06	3.30924e-06	Sg.1G0000328p1/Sg.3G0002887a/Sg.3G0001822t1/Sg.6G0001141a/Sg.1G0001879a/Sg.1G0001872a/Sg.1G0001882a/Sg.5G0002931b/Sg.4G0001888a/Sg.4G0001890a/Sg.1G0000328p2/Sg.4G0001890p2/Sg.1G0000328t1	13	CC
GO:0102425	GO:0102425	myricetin 3-O-glucosyltransferase activity	0.0042876	23/31157	3.06136e-08	3.69953e-06	3.30924e-06	Sg.1G0000328p1/Sg.3G0002887a/Sg.3G0001822t1/Sg.6G0001141a/Sg.1G0001879a/Sg.1G0001872a/Sg.1G0001882a/Sg.5G0002931b/Sg.4G0001888a/Sg.4G0001890a/Sg.1G0000328p2/Sg.4G0001890p2/Sg.1G0000328t1	13	BP
GO:0009073	GO:0009073	aromatic amino acid family biosynthetic process	0.00362797	17/31157	5.16599e-08	5.79698e-06	5.18541e-06	Sg.7G0000309a/Sg.4G0001139t2/Sg.3G0003018a/Sg.4G0001100p1/Sg.2G0000981a/Sg.2G0000470a/Sg.6G0003207b/Sg.3G0000236a/Sg.4G0001139a/Sg.4G0001100a/Sg.7G0002657a	11	CC
GO:0047893	GO:0047893	flavonol 3-O-glucosyltransferase activity	0.0042876	24/31157	6.08113e-08	6.36897e-06	5.69706e-06	Sg.1G0000328p1/Sg.3G0002887a/Sg.3G0001822t1/Sg.6G0001141a/Sg.1G0001879a/Sg.1G0001872a/Sg.1G0001882a/Sg.5G0002931b/Sg.4G0001888a/Sg.4G0001890a/Sg.1G0000328p2/Sg.4G0001890p2/Sg.1G0000328t1	13	CC
GO:0009751	GO:0009751	response to salicylic acid	0.0122032	156/31157	2.49921e-07	2.45391e-05	2.19503e-05	Sg.7G0000305a/Sg.6G0001912a/Sg.3G0002908a/Sg.9G0001034a/Sg.5G0001115a/Sg.4G0002703a/Sg.1G0000598p1/Sg.3G0001903a/Sg.6G0003070b/Sg.4G0002703t1/Sg.8G0001864a/Sg.7G0002231t2/Sg.4G0002703p1/Sg.4G0002696a/Sg.4G0002696p1/Sg.4G0002696p2/Sg.7G0002299a/Sg.8G0000198a/Sg.7G0002568a/Sg.4G0003051p1/Sg.6G0002901b/Sg.7G0002319a/Sg.1G0001182a/Sg.1G0001188a/Sg.8G0001002a/Sg.5G0002655a/Sg.5G0002692t2/Sg.7G0002723b…	37	CC
GO:0009414	GO:0009414	response to water deprivation	0.0230871	389/31157	3.40522e-07	3.02151e-05	2.70275e-05	Sg.1G0003047b/Sg.6G0003019b/Sg.4G0002631a/Sg.6G0003403b/Sg.7G0002262a/Sg.9G0000006a/Sg.4G0002246a/Sg.2G0000015p1/Sg.5G0000850a/Sg.6G0002634a/Sg.3G0003261b/Sg.6G0001054a/Sg.1G0001626a/Sg.7G0000928a/Sg.1G0000585a/Sg.4G0002195a/Sg.7G0002188a/Sg.4G0001619a/Sg.4G0001584a/Sg.2G0001427a/Sg.6G0000299a/Sg.6G0000298a/Sg.5G0002064a/Sg.5G0000410a/Sg.5G0002060a/Sg.6G0002395a/Sg.3G0002780a/Sg.9G0000664p3/Sg.3G…	70	MF
GO:0009423	GO:0009423	chorismate biosynthetic process	0.00329815	16/31157	3.46195e-07	3.02151e-05	2.70275e-05	Sg.7G0002541a/Sg.4G0001139t2/Sg.3G0003018a/Sg.4G0001100p1/Sg.2G0000981a/Sg.2G0000470a/Sg.6G0003207b/Sg.3G0000236a/Sg.4G0001139a/Sg.4G0001100a	10	MF
GO:0009694	GO:0009694	jasmonic acid metabolic process	0.00494723	36/31157	4.89609e-07	3.84951e-05	3.44339e-05	Sg.7G0001775a/Sg.6G0001952a/Sg.8G0002407b/Sg.7G0002397a/Sg.2G0001786a/Sg.6G0000401p1/Sg.6G0002062t1/Sg.7G0002397p3/Sg.7G0002436t1/Sg.2G0000317a/Sg.2G0000740a/Sg.7G0002459a/Sg.7G0002431a/Sg.7G0002432a/Sg.7G0002436t2	15	CC
GO:0009753	GO:0009753	response to jasmonic acid	0.0122032	160/31157	4.90071e-07	3.84951e-05	3.44339e-05	Sg.3G0003261b/Sg.4G0001598a/Sg.5G0001115a/Sg.4G0000466a/Sg.7G0002601a/Sg.7G0002602a/Sg.5G0000543a/Sg.8G0002407b/Sg.3G0002294a/Sg.7G0002384a/Sg.2G0001786a/Sg.1G0000598p1/Sg.6G0003070b/Sg.8G0001864a/Sg.6G0000759a/Sg.5G0002162p1/Sg.7G0002231t2/Sg.5G0002921b/Sg.4G0003314b/Sg.7G0002436t1/Sg.4G0003354b/Sg.5G0002162a/Sg.2G0000317a/Sg.2G0000740a/Sg.7G0000406a/Sg.3G0002294t1/Sg.8G0000198a/Sg.7G0002459a/Sg…	37	MF
GO:0010200	GO:0010200	response to chitin	0.0108839	137/31157	7.4832e-07	5.59815e-05	5.00755e-05	Sg.5G0000166a/Sg.5G0000160a/Sg.7G0000305a/Sg.3G0001457a/Sg.2G0001583a/Sg.6G0000299a/Sg.6G0000298a/Sg.6G0000138a/Sg.3G0002343a/Sg.1G0000646a/Sg.6G0000832a/Sg.6G0000762a/Sg.8G0001356a/Sg.5G0002432a/Sg.9G0001280a/Sg.2G0002544a/Sg.5G0001229a/Sg.8G0000336a/Sg.4G0001900a/Sg.2G0000805a/Sg.2G0000786a/Sg.8G0000198a/Sg.6G0002901b/Sg.7G0001229a/Sg.5G0002679a/Sg.9G0000550a/Sg.8G0000419a/Sg.6G0003165b/Sg.6G00…	33	BP
GO:0009625	GO:0009625	response to insect	0.00626649	57/31157	9.41288e-07	6.57316e-05	5.87971e-05	Sg.9G0000153a/Sg.3G0001410a/Sg.5G0002781a/Sg.4G0002703a/Sg.3G0001903a/Sg.4G0002703t1/Sg.2G0001654a/Sg.4G0002703p1/Sg.4G0002696a/Sg.4G0002696p1/Sg.4G0002696p2/Sg.8G0000269a/Sg.7G0002299a/Sg.3G0000873a/Sg.8G0000198a/Sg.7G0002319a/Sg.7G0002319t1/Sg.7G0001342p2/Sg.7G0002299p2	19	BP
GO:0009624	GO:0009624	response to nematode	0.0102243	126/31157	9.81797e-07	6.57316e-05	5.87971e-05	Sg.4G0000364a/Sg.6G0002211a/Sg.4G0000052a/Sg.3G0003106b/Sg.5G0002786p1/Sg.4G0002703a/Sg.5G0002786a/Sg.6G0002820b/Sg.1G0000451a/Sg.3G0000999p1/Sg.4G0002703t1/Sg.8G0001182a/Sg.6G0001576a/Sg.4G0002489a/Sg.1G0000451p1/Sg.3G0000999a/Sg.6G0001813a/Sg.4G0002703p1/Sg.4G0002696a/Sg.4G0002696p1/Sg.4G0002696p2/Sg.7G0002299a/Sg.6G0000496a/Sg.7G0002319a/Sg.4G0003181b/Sg.7G0002319t1/Sg.7G0000618a/Sg.4G0003175b…	31	MF
GO:0047714	GO:0047714	galactolipase activity	0.00263852	11/31157	1.00418e-06	6.57316e-05	5.87971e-05	Sg.6G0002041a/Sg.3G0003239b/Sg.6G0002146a/Sg.2G0001076a/Sg.2G0000723a/Sg.3G0003245b/Sg.5G0002794a/Sg.6G0000997a	8	MF
GO:0002238	GO:0002238	response to molecule of fungal origin	0.00395778	25/31157	1.0917e-06	6.86021e-05	6.13648e-05	Sg.4G0002703a/Sg.4G0002703t1/Sg.4G0002703p1/Sg.4G0002696a/Sg.4G0002696p1/Sg.4G0002696p2/Sg.7G0002299a/Sg.7G0002319a/Sg.7G0002319t1/Sg.6G0003165b/Sg.7G0002299p2/Sg.6G0000583a	12	CC
GO:0080044	GO:0080044	quercetin 7-O-glucosyltransferase activity	0.00659631	63/31157	1.18317e-06	7.14907e-05	6.39486e-05	Sg.9G0000226a/Sg.1G0003078b/Sg.3G0002887a/Sg.8G0000749a/Sg.3G0001822t1/Sg.6G0001141a/Sg.6G0002587p1/Sg.4G0003321b/Sg.7G0000444a/Sg.2G0000098a/Sg.1G0001879a/Sg.1G0001872a/Sg.1G0001882a/Sg.1G0001875a/Sg.2G0000465a/Sg.2G0000464a/Sg.8G0000360a/Sg.6G0002587p2/Sg.9G0001700b/Sg.9G0001703b	20	BP
GO:0006952	GO:0006952	defense response	0.0168206	268/31157	2.43634e-06	0.000141759	0.000126804	Sg.3G0003150b/Sg.3G0003222b/Sg.8G0001734a/Sg.8G0002136a/Sg.8G0002137a/Sg.8G0002136t1/Sg.3G0000935t1/Sg.6G0002099a/Sg.7G0000950a/Sg.2G0001627a/Sg.2G0001481a/Sg.6G0000299a/Sg.6G0000298a/Sg.5G0002739a/Sg.2G0000879a/Sg.4G0002310a/Sg.7G0002601a/Sg.7G0002602a/Sg.1G0000659a/Sg.3G0002294a/Sg.4G0001176p1/Sg.6G0002373a/Sg.1G0001216a/Sg.6G0000012a/Sg.7G0000444a/Sg.1G0001216t1/Sg.7G0002717b/Sg.2G0001612a/Sg.…	51	BP
GO:0009617	GO:0009617	response to bacterium	0.0115435	158/31157	2.82485e-06	0.000158494	0.000141773	Sg.1G0003047b/Sg.9G0000972a/Sg.6G0002985b/Sg.9G0000149a/Sg.6G0001651p1/Sg.9G0000972p2/Sg.9G0000972p1/Sg.5G0001021a/Sg.4G0001375a/Sg.4G0001374a/Sg.3G0003261b/Sg.9G0000972p5/Sg.2G0001627a/Sg.3G0002212a/Sg.3G0000396a/Sg.3G0000383a/Sg.3G0001903a/Sg.6G0001781a/Sg.2G0002519a/Sg.2G0002522a/Sg.8G0000198a/Sg.4G0003051p1/Sg.9G0000550a/Sg.2G0001143a/Sg.4G0001036a/Sg.3G0000308a/Sg.1G0002720a/Sg.9G0000430a/Sg…	35	BP
GO:0002237	GO:0002237	response to molecule of bacterial origin	0.00725594	79/31157	4.11885e-06	0.000223128	0.000199589	Sg.6G0002985b/Sg.7G0000305a/Sg.1G0000517a/Sg.4G0002703a/Sg.3G0002212a/Sg.4G0002703t1/Sg.4G0002703p1/Sg.4G0002696a/Sg.4G0002696p1/Sg.4G0002696p2/Sg.8G0000269a/Sg.7G0002299a/Sg.3G0000873a/Sg.6G0002901b/Sg.7G0002319a/Sg.8G0001002a/Sg.7G0002319t1/Sg.6G0003165b/Sg.6G0002839b/Sg.7G0002299p2/Sg.6G0000583a/Sg.5G0001587a	22	BP
GO:0048544	GO:0048544	recognition of pollen	0.00659631	69/31157	5.71927e-06	0.000299499	0.000267903	Sg.3G0001137p1/Sg.5G0000029a/Sg.5G0000080a/Sg.3G0003267b/Sg.8G0000605a/Sg.8G0000600a/Sg.5G0003035b/Sg.5G0003036b/Sg.2G0001423a/Sg.6G0000259a/Sg.5G0002449a/Sg.5G0002447a/Sg.5G0002457a/Sg.5G0002456a/Sg.5G0000080p1/Sg.8G0000424a/Sg.6G0003203b/Sg.3G0001137a/Sg.9G0001258a/Sg.1G0000991a	20	MF
GO:0035251	GO:0035251	UDP-glucosyltransferase activity	0.00527704	48/31157	6.726e-06	0.000340857	0.000304897	Sg.1G0000328p1/Sg.3G0002887a/Sg.8G0002359b/Sg.3G0001822t1/Sg.6G0001141a/Sg.6G0002587p1/Sg.1G0001879a/Sg.5G0002931b/Sg.8G0000360a/Sg.6G0002587p2/Sg.4G0001888a/Sg.4G0001890a/Sg.2G0000734a/Sg.1G0000328p2/Sg.4G0001890p2/Sg.1G0000328t1	16	MF
GO:0009643	GO:0009643	photosynthetic acclimation	0.00296834	17/31157	9.08353e-06	0.000445945	0.000398899	Sg.6G0002056a/Sg.5G0002786p1/Sg.5G0002786a/Sg.7G0001368a/Sg.6G0000777a/Sg.3G0000999a/Sg.3G0002459a/Sg.5G0002786p2/Sg.5G0000615a	9	BP
GO:0071456	GO:0071456	cellular response to hypoxia	0.0161609	266/31157	9.60467e-06	0.000457241	0.000409003	Sg.3G0003150b/Sg.5G0000312a/Sg.1G0000328p1/Sg.9G0001285a/Sg.3G0001381a/Sg.1G0001497a/Sg.7G0001437a/Sg.4G0001744p1/Sg.2G0001627a/Sg.4G0001266a/Sg.4G0001627a/Sg.2G0001420a/Sg.2G0001277a/Sg.3G0002212a/Sg.7G0002843b/Sg.5G0002483a/Sg.6G0002713a/Sg.3G0001896a/Sg.6G0000746a/Sg.6G0000762a/Sg.4G0000958a/Sg.3G0001381p1/Sg.8G0001899a/Sg.4G0002648a/Sg.8G0001923a/Sg.5G0001229a/Sg.8G0000312a/Sg.6G0003698b/Sg.4…	49	MF
GO:0031408	GO:0031408	oxylipin biosynthetic process	0.00461741	40/31157	1.33103e-05	0.000615015	0.000550132	Sg.3G0003261b/Sg.4G0002380a/Sg.2G0001420a/Sg.6G0000304a/Sg.7G0002601a/Sg.7G0002602a/Sg.3G0002294a/Sg.5G0000882a/Sg.1G0000214a/Sg.3G0002294t1/Sg.2G0001851a/Sg.5G0000885a/Sg.7G0001751a/Sg.8G0001696a	14	MF
GO:0008970	GO:0008970	phospholipase A1 activity	0.00263852	14/31157	1.39598e-05	0.000626596	0.000560492	Sg.6G0002041a/Sg.3G0003239b/Sg.6G0002146a/Sg.2G0001076a/Sg.2G0000723a/Sg.3G0003245b/Sg.8G0001975a/Sg.6G0000997a	8	BP
GO:0004620	GO:0004620	phospholipase activity	0.00362797	27/31157	2.16022e-05	0.000942698	0.000843246	Sg.6G0002041a/Sg.6G0003018b/Sg.3G0003239b/Sg.4G0001299a/Sg.2G0001420a/Sg.4G0001299p3/Sg.2G0001076a/Sg.3G0003245b/Sg.8G0001975a/Sg.5G0002794a/Sg.6G0000997a	11	BP
GO:0051707	GO:0051707	response to other organism	0.0042876	37/31157	2.57609e-05	0.00109379	0.0009784	Sg.6G0001980a/Sg.1G0000328p1/Sg.3G0002887a/Sg.3G0003261b/Sg.3G0001822t1/Sg.6G0002387a/Sg.3G0001903a/Sg.1G0001879a/Sg.4G0001888a/Sg.4G0001890a/Sg.1G0000328p2/Sg.4G0001890p2/Sg.1G0000328t1	13	CC
GO:0000976	GO:0000976	transcription regulatory region sequence-specific DNA binding	0.0244063	474/31157	3.24527e-05	0.00134166	0.00120012	Sg.6G0002211a/Sg.2G0001693a/Sg.4G0001435a/Sg.4G0001358a/Sg.2G0001188a/Sg.4G0002747a/Sg.4G0000757a/Sg.6G0002104a/Sg.5G0002287a/Sg.4G0001790a/Sg.5G0000725a/Sg.3G0001559a/Sg.6G0000055a/Sg.7G0002615a/Sg.7G0002605a/Sg.1G0000451a/Sg.1G0000405a/Sg.3G0003004a/Sg.6G0002070a/Sg.4G0001721a/Sg.4G0001729a/Sg.7G0000817a/Sg.2G0000072p2/Sg.3G0001950a/Sg.3G0001896a/Sg.3G0001987a/Sg.6G0003357b/Sg.2G0000586a/Sg.2G0…	74	CC
GO:0006979	GO:0006979	response to oxidative stress	0.0217678	415/31157	4.76175e-05	0.00191813	0.00171577	Sg.5G0000312a/Sg.5G0002692a/Sg.3G0000845p1/Sg.8G0001486a/Sg.8G0001492a/Sg.2G0000015p1/Sg.3G0001418a/Sg.3G0001305a/Sg.3G0000840p2/Sg.3G0000845a/Sg.3G0000840t1/Sg.1G0002042a/Sg.7G0000888a/Sg.1G0000519a/Sg.4G0001598a/Sg.2G0001427a/Sg.8G0000460a/Sg.4G0000466a/Sg.6G0000132a/Sg.2G0002757a/Sg.2G0002754a/Sg.2G0001767a/Sg.7G0002384a/Sg.7G0000887t1/Sg.7G0000888t1/Sg.3G0001976a/Sg.1G0000242p1/Sg.6G0000759a/…	66	CC
GO:0005509	GO:0005509	calcium ion binding	0.0164908	292/31157	5.80825e-05	0.00228119	0.00204053	Sg.3G0003150b/Sg.3G0002065a/Sg.3G0002065t1/Sg.7G0000545p1/Sg.6G0003018b/Sg.2G0001355a/Sg.2G0001330a/Sg.9G0000208a/Sg.9G0000209a/Sg.9G0000570p1/Sg.4G0002981a/Sg.3G0001371a/Sg.3G0001375a/Sg.3G0001422a/Sg.8G0000226a/Sg.5G0002884b/Sg.7G0001437a/Sg.3G0001764a/Sg.9G0001032a/Sg.1G0000485a/Sg.4G0001227a/Sg.5G0000722a/Sg.2G0001277a/Sg.7G0002638a/Sg.8G0001503a/Sg.5G0003031b/Sg.5G0002492a/Sg.6G0002394a/Sg.6…	50	CC
GO:0009812	GO:0009812	flavonoid metabolic process	0.00329815	25/31157	6.2002e-05	0.00231917	0.0020745	Sg.6G0001104a/Sg.5G0002347a/Sg.5G0002348t1/Sg.1G0001277a/Sg.7G0002435a/Sg.7G0002433a/Sg.7G0002434a/Sg.7G0002436a/Sg.9G0001377a/Sg.5G0002348t2	10	CC
GO:1990135	GO:1990135	flavonoid sulfotransferase activity	0.00329815	25/31157	6.2002e-05	0.00231917	0.0020745	Sg.6G0001104a/Sg.5G0002347a/Sg.5G0002348t1/Sg.7G0002435a/Sg.7G0002433a/Sg.7G0002434a/Sg.7G0002436a/Sg.6G0001104p1/Sg.9G0001377a/Sg.5G0002348t2	10	CC
GO:0009744	GO:0009744	response to sucrose	0.00626649	75/31157	7.65502e-05	0.00279675	0.0025017	Sg.5G0000312a/Sg.5G0002786p1/Sg.4G0001466a/Sg.5G0000727a/Sg.4G0000466a/Sg.5G0002786a/Sg.1G0000407a/Sg.1G0002365a/Sg.7G0000851p1/Sg.8G0001232a/Sg.5G0002448a/Sg.2G0001649a/Sg.3G0000999a/Sg.6G0002174a/Sg.1G0000057a/Sg.5G0002786p2/Sg.4G0001992a/Sg.5G0000727p2/Sg.1G0002365p2	19	BP
GO:0004497	GO:0004497	monooxygenase activity	0.00692612	91/31157	0.000140797	0.00502709	0.00449675	Sg.9G0000162a/Sg.2G0001121a/Sg.5G0002703a/Sg.3G0001622a/Sg.5G0002877b/Sg.5G0002270a/Sg.4G0001626a/Sg.5G0000722a/Sg.1G0001307a/Sg.5G0002303a/Sg.4G0000440a/Sg.4G0002208a/Sg.6G0000778a/Sg.8G0001363a/Sg.1G0001562a/Sg.8G0002431b/Sg.3G0000735a/Sg.2G0001164a/Sg.8G0001811a/Sg.6G0003517b/Sg.6G0003520b	21	BP
GO:0080016	GO:0080016	(-)-E-beta-caryophyllene synthase activity	0.00230871	14/31157	0.000151825	0.00518515	0.00463813	Sg.3G0001663a/Sg.3G0001663p1/Sg.3G0001677a/Sg.3G0001095a/Sg.3G0001111a/Sg.3G0001663p2/Sg.3G0000416a	7	MF
GO:0080017	GO:0080017	alpha-humulene synthase activity	0.00230871	14/31157	0.000151825	0.00518515	0.00463813	Sg.3G0001663a/Sg.3G0001663p1/Sg.3G0001677a/Sg.3G0001095a/Sg.3G0001111a/Sg.3G0001663p2/Sg.3G0000416a	7	BP
GO:0009646	GO:0009646	response to absence of light	0.0042876	44/31157	0.000196033	0.0065525	0.00586122	Sg.4G0001466a/Sg.1G0002007a/Sg.2G0001627a/Sg.1G0002365a/Sg.7G0000851p1/Sg.8G0001232a/Sg.5G0002448a/Sg.8G0000336a/Sg.2G0001940a/Sg.5G0000325a/Sg.1G0001351a/Sg.6G0000965a/Sg.1G0002365p2	13	CC
GO:0016787	GO:0016787	hydrolase activity	0.0085752	127/31157	0.000200733	0.00656983	0.00587673	Sg.7G0001775a/Sg.6G0001088a/Sg.9G0000086a/Sg.2G0002952b/Sg.7G0001457p1/Sg.7G0001457a/Sg.7G0000884a/Sg.7G0000945a/Sg.5G0002486a/Sg.3G0000754a/Sg.7G0002397a/Sg.9G0000976a/Sg.7G0000884p1/Sg.4G0000899a/Sg.3G0001857a/Sg.1G0002353a/Sg.1G0002349a/Sg.1G0000877a/Sg.6G0002594a/Sg.7G0002397p3/Sg.2G0000317a/Sg.4G0001982a/Sg.3G0001110a/Sg.3G0002453a/Sg.7G0000668a/Sg.3G0002390a	26	BP
GO:0042626	GO:0042626	ATPase-coupled transmembrane transporter activity	0.0108839	179/31157	0.000250045	0.00801676	0.00717101	Sg.3G0001625a/Sg.3G0001448a/Sg.4G0001537a/Sg.4G0001537p1/Sg.4G0002407a/Sg.1G0000981p1/Sg.6G0001054a/Sg.4G0000556a/Sg.6G0000179a/Sg.4G0000505a/Sg.1G0001370p1/Sg.6G0003070b/Sg.8G0001205p2/Sg.1G0001861a/Sg.4G0002495a/Sg.7G0002231t2/Sg.4G0002491a/Sg.6G0002285a/Sg.6G0002261a/Sg.7G0002567a/Sg.3G0003297b/Sg.4G0001537p4/Sg.8G0002291a/Sg.5G0000568a/Sg.9G0000429t1/Sg.1G0001370p2/Sg.6G0003165b/Sg.1G0001370p…	33	CC
GO:0016106	GO:0016106	sesquiterpenoid biosynthetic process	0.00230871	15/31157	0.00026074	0.00819244	0.00732816	Sg.3G0001663a/Sg.3G0001663p1/Sg.3G0001677a/Sg.3G0001095a/Sg.3G0001111a/Sg.3G0001663p2/Sg.3G0000416a	7	CC
GO:0005777	GO:0005777	peroxisome	0.01781	345/31157	0.000329765	0.0101581	0.00908641	Sg.9G0000899a/Sg.2G0000845a/Sg.5G0000082p1/Sg.5G0000083a/Sg.8G0001168a/Sg.5G0000517a/Sg.8G0000081a/Sg.2G0001536a/Sg.4G0001454a/Sg.3G0002660a/Sg.5G0002884b/Sg.7G0001882a/Sg.1G0000073a/Sg.6G0001382a/Sg.8G0001037a/Sg.4G0002558t1/Sg.4G0001248a/Sg.2G0001420a/Sg.9G0000135a/Sg.8G0000462a/Sg.2G0000901a/Sg.4G0000449a/Sg.6G0000075a/Sg.5G0000516p1/Sg.5G0000891a/Sg.8G0000770a/Sg.8G0001523a/Sg.1G0000426a/Sg.1…	54	BP
GO:0016021	GO:0016021	integral component of membrane	0.0115435	197/31157	0.000344195	0.0102685	0.00918519	Sg.3G0002065a/Sg.3G0002065t1/Sg.6G0001084a/Sg.2G0000082p1/Sg.8G0000856a/Sg.3G0001448a/Sg.5G0000851a/Sg.6G0001152p1/Sg.7G0002188a/Sg.5G0001419a/Sg.4G0000556a/Sg.5G0001298a/Sg.6G0000179a/Sg.5G0000117a/Sg.6G0002387a/Sg.1G0001598a/Sg.2G0000112a/Sg.3G0001952a/Sg.3G0002539a/Sg.6G0001681a/Sg.3G0002738a/Sg.6G0001680a/Sg.8G0000856p1/Sg.7G0001294a/Sg.6G0002261a/Sg.7G0002567a/Sg.2G0000167a/Sg.2G0000082a/Sg.…	35	BP
GO:0008194	GO:0008194	UDP-glycosyltransferase activity	0.00593668	77/31157	0.000346423	0.0102685	0.00918519	Sg.4G0002095a/Sg.9G0000226a/Sg.3G0002887a/Sg.3G0001821a/Sg.3G0001822t1/Sg.4G0002271a/Sg.2G0000098a/Sg.7G0001284t1/Sg.1G0001879a/Sg.1G0001875a/Sg.1G0001877a/Sg.2G0000465a/Sg.2G0000464a/Sg.2G0000734a/Sg.7G0001284a/Sg.9G0001703b/Sg.7G0002114a/Sg.6G0003116b	18	BP
GO:0002213	GO:0002213	defense response to insect	0.00296834	25/31157	0.000370735	0.0107857	0.00964779	Sg.6G0002146a/Sg.6G0001952a/Sg.1G0001216a/Sg.6G0000401p1/Sg.3G0001903a/Sg.1G0001216t1/Sg.6G0002062t1/Sg.9G0000880a/Sg.1G0001266a	9	BP
GO:0031347	GO:0031347	regulation of defense response	0.00593668	78/31157	0.000409897	0.0117081	0.010473	Sg.6G0002031a/Sg.6G0000000a/Sg.7G0000305a/Sg.7G0002549a/Sg.6G0000729p1/Sg.3G0001069a/Sg.3G0001063a/Sg.3G0001053p3/Sg.5G0002921b/Sg.4G0003354b/Sg.3G0001053p4/Sg.8G0000198a/Sg.6G0002901b/Sg.5G0002071a/Sg.6G0002839b/Sg.5G0002924b/Sg.8G0001677a/Sg.5G0001989a	18	CC
GO:0090575	GO:0090575	RNA polymerase II transcription regulator complex	0.00230871	16/31157	0.000424632	0.0119124	0.0106557	Sg.1G0001408p1/Sg.1G0001409a/Sg.1G0001408a/Sg.1G0001406a/Sg.5G0002553a/Sg.5G0002603a/Sg.6G0000591a	7	BP
GO:0034440	GO:0034440	lipid oxidation	0.00197889	12/31157	0.000464911	0.0128136	0.0114618	Sg.3G0003261b/Sg.4G0002380a/Sg.3G0002294a/Sg.1G0000214a/Sg.3G0002294t1/Sg.8G0001696a	6	BP
GO:0012501	GO:0012501	programmed cell death	0.00329815	31/31157	0.000487733	0.0132108	0.0118171	Sg.4G0002703a/Sg.4G0002703t1/Sg.4G0002703p1/Sg.4G0002696a/Sg.4G0002696p1/Sg.4G0002696p2/Sg.7G0002299a/Sg.7G0002319a/Sg.7G0002319t1/Sg.7G0002299p2	10	BP
GO:0009863	GO:0009863	salicylic acid mediated signaling pathway	0.00296834	26/31157	0.000518311	0.0137319	0.0122832	Sg.9G0001034a/Sg.5G0000419a/Sg.3G0002695a/Sg.7G0002393p1/Sg.7G0002393a/Sg.3G0000659a/Sg.5G0002655a/Sg.3G0000922a/Sg.8G0002284a	9	BP
GO:0007166	GO:0007166	cell surface receptor signaling pathway	0.00560686	73/31157	0.000524453	0.0137319	0.0122832	Sg.3G0002065a/Sg.3G0002065t1/Sg.3G0002068a/Sg.4G0002098a/Sg.7G0000545p1/Sg.9G0001032a/Sg.4G0001227a/Sg.7G0002038a/Sg.7G0002029a/Sg.7G0000407a/Sg.7G0000545p2/Sg.4G0003051p1/Sg.7G0002055a/Sg.1G0001182a/Sg.1G0001188a/Sg.2G0000038a/Sg.7G0000687a	17	CC
GO:0080030	GO:0080030	methyl indole-3-acetate esterase activity	0.00395778	43/31157	0.000610143	0.0157137	0.0140559	Sg.7G0001775a/Sg.6G0001088a/Sg.9G0000086a/Sg.2G0002952b/Sg.7G0000884a/Sg.5G0002486a/Sg.7G0002397a/Sg.7G0000884p1/Sg.3G0001857a/Sg.7G0002397p3/Sg.4G0001982a/Sg.7G0000668a	12	CC
GO:0008146	GO:0008146	sulfotransferase activity	0.00329815	32/31157	0.000648033	0.0164203	0.014688	Sg.6G0001104a/Sg.5G0002347a/Sg.5G0002348t1/Sg.7G0002435a/Sg.7G0002433a/Sg.7G0002434a/Sg.7G0002436a/Sg.6G0001104p1/Sg.9G0001377a/Sg.5G0002348t2	10	CC
GO:0080131	GO:0080131	hydroxyjasmonate sulfotransferase activity	0.00230871	17/31157	0.000661387	0.0164927	0.0147527	Sg.8G0002407b/Sg.2G0001786a/Sg.7G0002436t1/Sg.7G0002459a/Sg.7G0002431a/Sg.7G0002432a/Sg.7G0002436t2	7	CC
GO:0009631	GO:0009631	cold acclimation	0.00560686	75/31157	0.000729982	0.0179188	0.0160284	Sg.6G0003403b/Sg.4G0002523a/Sg.4G0002195a/Sg.6G0000382a/Sg.4G0000703a/Sg.2G0002242a/Sg.9G0001467b/Sg.1G0002593a/Sg.2G0000310a/Sg.7G0000408a/Sg.2G0001380a/Sg.5G0002660a/Sg.6G0001535a/Sg.2G0001319a/Sg.8G0001567a/Sg.7G0001074a/Sg.8G0001682a	17	CC
GO:2000022	GO:2000022	regulation of jasmonic acid mediated signaling pathway	0.00395778	44/31157	0.000765435	0.0185	0.0165483	Sg.1G0001216a/Sg.3G0001903a/Sg.1G0001216t1/Sg.5G0002921b/Sg.4G0003354b/Sg.1G0001266a/Sg.8G0000198a/Sg.5G0002071a/Sg.7G0000712a/Sg.5G0002924b/Sg.8G0001677a/Sg.5G0001989a	12	MF
GO:0008198	GO:0008198	ferrous iron binding	0.00197889	13/31157	0.000792356	0.0186385	0.0166722	Sg.3G0002168a/Sg.3G0002167a/Sg.3G0002420a/Sg.6G0000443a/Sg.7G0000613a/Sg.7G0000667a	6	BP
GO:0008757	GO:0008757	S-adenosylmethionine-dependent methyltransferase activity	0.00527704	69/31157	0.000794896	0.0186385	0.0166722	Sg.5G0001022a/Sg.3G0001517a/Sg.3G0001516a/Sg.4G0002342a/Sg.4G0001605a/Sg.4G0000452a/Sg.1G0001660a/Sg.8G0000364a/Sg.6G0002742a/Sg.6G0003194b/Sg.6G0003478b/Sg.4G0001605p1/Sg.3G0002553a/Sg.3G0002551a/Sg.9G0001172a/Sg.2G0002988b	16	CC
GO:0005216	GO:0005216	ion channel activity	0.00329815	33/31157	0.000849406	0.0196153	0.0175459	Sg.7G0002262a/Sg.4G0001408a/Sg.6G0001223a/Sg.3G0003328b/Sg.3G0001581a/Sg.5G0000410a/Sg.2G0000333a/Sg.2G0000713a/Sg.2G0000715a/Sg.3G0001157a	10	BP
GO:0099503	GO:0099503	secretory vesicle	0.0128628	238/31157	0.000861525	0.0196153	0.0175459	Sg.1G0003075b/Sg.2G0001543a/Sg.3G0001287a/Sg.3G0001381a/Sg.5G0002416a/Sg.6G0002168a/Sg.1G0001792a/Sg.1G0001790a/Sg.4G0001584a/Sg.4G0002703a/Sg.7G0000794a/Sg.7G0000993a/Sg.1G0002585a/Sg.4G0002703t1/Sg.6G0000746a/Sg.4G0000958a/Sg.2G0001654a/Sg.3G0001381p1/Sg.4G0002703p1/Sg.4G0002696a/Sg.4G0002696p1/Sg.4G0002696p2/Sg.8G0000282a/Sg.7G0002299a/Sg.4G0001877a/Sg.2G0000293p2/Sg.2G0000293a/Sg.5G0000574a/S…	39	BP
GO:0015171	GO:0015171	amino acid transmembrane transporter activity	0.00659631	97/31157	0.000945386	0.0212172	0.0189788	Sg.3G0003222b/Sg.7G0002624a/Sg.7G0002625a/Sg.8G0001244a/Sg.7G0000462a/Sg.6G0002820b/Sg.3G0002998a/Sg.6G0000810a/Sg.7G0002283a/Sg.2G0001612a/Sg.1G0001861a/Sg.2G0001064a/Sg.6G0001456a/Sg.3G0000818a/Sg.2G0001317a/Sg.6G0003489b/Sg.7G0000631a/Sg.7G0000633a/Sg.8G0001768a/Sg.4G0001509a	20	MF
GO:1901430	GO:1901430	positive regulation of syringal lignin biosynthetic process	0.00230871	18/31157	0.000991737	0.0219439	0.0196289	Sg.8G0001486a/Sg.8G0001492a/Sg.8G0000135a/Sg.8G0000134a/Sg.2G0002181a/Sg.7G0000617a/Sg.9G0001404a	7	MF
GO:0016671	GO:0016671	oxidoreductase activity, acting on a sulfur group of donors, disulfide as acceptor	0.00263852	23/31157	0.00102243	0.0223089	0.0199554	Sg.4G0002926a/Sg.4G0002925a/Sg.3G0001446a/Sg.7G0002585a/Sg.2G0000079a/Sg.1G0001198a/Sg.2G0000075a/Sg.2G0002323p2	8	MF
GO:0006346	GO:0006346	DNA methylation-dependent heterochromatin assembly	0.00197889	14/31157	0.00127275	0.0273904	0.0245008	Sg.2G0001686a/Sg.8G0001168a/Sg.6G0001382a/Sg.8G0001522a/Sg.3G0002000a/Sg.8G0002022a	6	MF
GO:0009626	GO:0009626	plant-type hypersensitive response	0.00527704	72/31157	0.001293	0.02745	0.0245541	Sg.5G0001021a/Sg.4G0001375a/Sg.4G0001374a/Sg.5G0002386a/Sg.5G0002372a/Sg.7G0000950a/Sg.2G0001420a/Sg.6G0002373a/Sg.4G0003104a/Sg.4G0002660a/Sg.7G0002172p1/Sg.3G0001157a/Sg.5G0002635a/Sg.6G0003165b/Sg.7G0002172a/Sg.8G0002024a	16	MF
GO:0000386	GO:0000386	second spliceosomal transesterification activity	0.00164908	10/31157	0.00144073	0.0297814	0.0266396	Sg.2G0001985a/Sg.6G0002106a/Sg.6G0002105a/Sg.1G0001432a/Sg.9G0000964a	5	MF
GO:0042409	GO:0042409	caffeoyl-CoA O-methyltransferase activity	0.00164908	10/31157	0.00144073	0.0297814	0.0266396	Sg.4G0002342a/Sg.4G0001605a/Sg.4G0001605p1/Sg.3G0002553a/Sg.3G0002551a	5	MF
GO:0022857	GO:0022857	transmembrane transporter activity	0.01781	368/31157	0.00152752	0.0311654	0.0278775	Sg.4G0000364a/Sg.6G0002046a/Sg.4G0002259a/Sg.5G0002786p1/Sg.3G0001288a/Sg.4G0002259p1/Sg.2G0001604a/Sg.4G0000556a/Sg.1G0002841a/Sg.1G0002842a/Sg.5G0002786a/Sg.3G0000660a/Sg.3G0002998a/Sg.3G0000999p1/Sg.1G0000598p1/Sg.7G0000812a/Sg.7G0002151p1/Sg.1G0002585a/Sg.4G0002027p1/Sg.2G0000608a/Sg.8G0001182a/Sg.6G0001342a/Sg.6G0001341a/Sg.7G0002283a/Sg.6G0001818a/Sg.4G0002495a/Sg.4G0001024a/Sg.4G0002491a/S…	54	MF
GO:0006749	GO:0006749	glutathione metabolic process	0.00494723	67/31157	0.00167095	0.0336547	0.0301042	Sg.3G0000845p1/Sg.3G0000840p2/Sg.3G0000845a/Sg.3G0000840t1/Sg.1G0002158a/Sg.3G0000790a/Sg.4G0002917a/Sg.2G0000968a/Sg.6G0002303a/Sg.6G0002296a/Sg.1G0002151a/Sg.1G0002152a/Sg.6G0002297t2/Sg.6G0002312a/Sg.3G0000845p2	15	BP
GO:2000031	GO:2000031	regulation of salicylic acid mediated signaling pathway	0.00395778	48/31157	0.00175351	0.0346875	0.031028	Sg.7G0002549a/Sg.1G0001216a/Sg.3G0001903a/Sg.3G0001069a/Sg.1G0001216t1/Sg.3G0001063a/Sg.3G0001053p3/Sg.1G0001266a/Sg.3G0001053p4/Sg.8G0000198a/Sg.8G0001002a/Sg.5G0001587a	12	MF
GO:0009620	GO:0009620	response to fungus	0.00692612	109/31157	0.00176639	0.0346875	0.031028	Sg.9G0000181a/Sg.3G0003197b/Sg.3G0003261b/Sg.5G0000656a/Sg.7G0002601a/Sg.7G0002602a/Sg.3G0002212a/Sg.7G0002393p1/Sg.7G0002393a/Sg.2G0000529a/Sg.5G0000882a/Sg.2G0000801a/Sg.4G0003051p1/Sg.2G0001851a/Sg.4G0003181b/Sg.5G0000885a/Sg.6G0003165b/Sg.4G0003175b/Sg.1G0000819a/Sg.1G0000798a/Sg.5G0002794a	21	BP
GO:0051762	GO:0051762	sesquiterpene biosynthetic process	0.00230871	20/31157	0.00202948	0.0393618	0.0352092	Sg.3G0001663a/Sg.3G0001663p1/Sg.3G0001677a/Sg.3G0001095a/Sg.3G0001111a/Sg.3G0001663p2/Sg.3G0000416a	7	BP
GO:0010629	GO:0010629	negative regulation of gene expression	0.00296834	31/31157	0.00213825	0.0409658	0.036644	Sg.4G0001662a/Sg.3G0003004a/Sg.6G0002070a/Sg.7G0000817a/Sg.6G0003357b/Sg.2G0000649a/Sg.2G0000689a/Sg.2G0000689p2/Sg.6G0000907a	9	BP
GO:0030247	GO:0030247	polysaccharide binding	0.00659631	104/31157	0.00229381	0.0434166	0.0388363	Sg.3G0002065a/Sg.3G0002065t1/Sg.3G0002068a/Sg.7G0000545p1/Sg.9G0001032a/Sg.4G0001227a/Sg.6G0003614b/Sg.1G0002980b/Sg.3G0002164a/Sg.9G0001598b/Sg.5G0001951a/Sg.7G0000545p2/Sg.4G0003051p1/Sg.6G0002924b/Sg.1G0002978b/Sg.1G0001182a/Sg.1G0001188a/Sg.2G0000038a/Sg.7G0000583a/Sg.7G0000584a	20	BP
GO:0015714	GO:0015714	phosphoenolpyruvate transport	0.00164908	11/31157	0.00243022	0.0454509	0.0406559	Sg.5G0002786p1/Sg.5G0002786a/Sg.3G0000999p1/Sg.3G0000999a/Sg.5G0002786p2	5	MF
GO:0050826	GO:0050826	response to freezing	0.00263852	26/31157	0.00249968	0.0461999	0.0413259	Sg.9G0000006a/Sg.6G0002665a/Sg.6G0002104a/Sg.9G0001592b/Sg.8G0000269a/Sg.3G0000873a/Sg.9G0000550a/Sg.7G0000481a	8	BP
GO:0010181	GO:0010181	FMN binding	0.00362797	44/31157	0.00269089	0.0485828	0.0434574	Sg.5G0000649a/Sg.1G0000924p3/Sg.3G0003018a/Sg.7G0001047a/Sg.5G0002588a/Sg.5G0000882a/Sg.2G0000262a/Sg.3G0000236a/Sg.5G0000885a/Sg.1G0000924a/Sg.5G0001986a	11	BP
GO:0000978	GO:0000978	RNA polymerase II cis-regulatory region sequence-specific DNA binding	0.00527704	77/31157	0.00269759	0.0485828	0.0434574	Sg.9G0000363a/Sg.6G0001912a/Sg.4G0000757a/Sg.1G0001990a/Sg.4G0001623a/Sg.9G0000362a/Sg.6G0000301a/Sg.2G0000072p2/Sg.5G0002442a/Sg.1G0001862a/Sg.4G0002673a/Sg.4G0003399b/Sg.2G0000072a/Sg.8G0000419a/Sg.2G0001724a/Sg.7G0000328a	16	BP
GO:0051865	GO:0051865	protein autoubiquitination	0.00296834	32/31157	0.00272138	0.0485828	0.0434574	Sg.6G0000299a/Sg.6G0000298a/Sg.5G0002013a/Sg.7G0001921p1/Sg.5G0001937a/Sg.4G0001900a/Sg.5G0000783a/Sg.7G0001921a/Sg.4G0002052a	9	BP
GO:0080142	GO:0080142	regulation of salicylic acid biosynthetic process	0.00230871	21/31157	0.0027909	0.0492641	0.0440669	Sg.3G0002227a/Sg.3G0002212a/Sg.3G0002211a/Sg.3G0002210a/Sg.3G0001903a/Sg.6G0001781a/Sg.4G0001036a	7	MF
GO:0016125	GO:0016125	sterol metabolic process	0.00395778	51/31157	0.0030393	0.0530527	0.0474558	Sg.9G0000162a/Sg.2G0001121a/Sg.4G0001626a/Sg.4G0000440a/Sg.7G0002601a/Sg.7G0002602a/Sg.8G0001363a/Sg.2G0001164a/Sg.2G0001851a/Sg.8G0001811a/Sg.6G0003517b/Sg.6G0003520b	12	MF

## Sheet: Leaf-4h-up
	ID	Description	GeneRatio	BgRatio	pvalue	p.adjust	qvalue	geneID	Count	ONT
GO:0009611	GO:0009611	response to wounding	0.0283998	323/31157	3.80403e-11	5.10121e-08	4.59287e-08	Sg.6G0003386b/Sg.4G0001400a/Sg.3G0001290a/Sg.4G0001693a/Sg.4G0002712a/Sg.1G0002025a/Sg.4G0000466a/Sg.7G0002602a/Sg.4G0002703a/Sg.4G0002989a/Sg.5G0002478a/Sg.5G0002475a/Sg.1G0000598p1/Sg.3G0001896a/Sg.3G0001929a/Sg.4G0002703t1/Sg.8G0001864a/Sg.6G0002062t1/Sg.6G0000759a/Sg.8G0001899a/Sg.2G0002711a/Sg.5G0000882a/Sg.5G0002921b/Sg.3G0000655a/Sg.3G0000656a/Sg.4G0003314b/Sg.4G0002703p1/Sg.4G0002696a/Sg.…	52	CC
GO:0080167	GO:0080167	response to karrikin	0.0169306	171/31157	1.96135e-08	1.31509e-05	1.18404e-05	Sg.5G0000312a/Sg.6G0002985b/Sg.7G0000491a/Sg.7G0000487a/Sg.7G0002367p6/Sg.7G0001235a/Sg.5G0000676a/Sg.5G0000689a/Sg.1G0001626a/Sg.2G0000877a/Sg.2G0000879a/Sg.6G0000187a/Sg.6G0000194a/Sg.7G0002367p7/Sg.7G0002367a/Sg.3G0002780a/Sg.3G0002781a/Sg.4G0002917a/Sg.4G0000954p1/Sg.4G0000954a/Sg.3G0000951a/Sg.5G0000820a/Sg.6G0001456a/Sg.2G0001940a/Sg.1G0001351a/Sg.8G0001540a/Sg.4G0000954p2/Sg.7G0002119a/Sg.…	31	BP
GO:0020037	GO:0020037	heme binding	0.0311305	446/31157	3.16017e-08	1.4126e-05	1.27183e-05	Sg.9G0000162a/Sg.9G0000153a/Sg.8G0001486a/Sg.8G0001492a/Sg.2G0001121a/Sg.2G0001122a/Sg.5G0002350p1/Sg.4G0001369a/Sg.3G0001622a/Sg.5G0002918b/Sg.5G0002916b/Sg.4G0002746a/Sg.2G0002412a/Sg.1G0001307a/Sg.5G0000353a/Sg.5G0000406a/Sg.7G0002602a/Sg.3G0002332p2/Sg.3G0001662a/Sg.8G0000561p1/Sg.6G0002809b/Sg.3G0001675p1/Sg.3G0000708t2/Sg.3G0000712a/Sg.3G0000705a/Sg.6G0002062t1/Sg.6G0002059p2/Sg.8G0001363a/…	57	MF
GO:0099503	GO:0099503	secretory vesicle	0.0202075	238/31157	6.13755e-08	2.05761e-05	1.85257e-05	Sg.2G0001543a/Sg.3G0001381a/Sg.5G0000667a/Sg.3G0001730a/Sg.1G0001790a/Sg.4G0001584a/Sg.4G0002703a/Sg.4G0002704a/Sg.6G0002803b/Sg.7G0002353a/Sg.1G0001603a/Sg.1G0002585a/Sg.4G0002703t1/Sg.6G0000746a/Sg.4G0000958a/Sg.2G0002508a/Sg.2G0001654a/Sg.3G0001381p1/Sg.3G0001959p3/Sg.4G0002703p1/Sg.4G0002696a/Sg.4G0002696p1/Sg.4G0002696p2/Sg.8G0000282a/Sg.5G0001868a/Sg.7G0002299a/Sg.4G0001917a/Sg.3G0001959p5/…	37	BP
GO:0009625	GO:0009625	response to insect	0.00873839	57/31157	1.09969e-07	2.60188e-05	2.3426e-05	Sg.9G0000153a/Sg.3G0001410a/Sg.5G0002781a/Sg.4G0002703a/Sg.4G0002704a/Sg.3G0001903a/Sg.4G0002703t1/Sg.2G0001654a/Sg.4G0002703p1/Sg.4G0002696a/Sg.4G0002696p1/Sg.4G0002696p2/Sg.7G0002299a/Sg.5G0000044a/Sg.8G0000198a/Sg.7G0002299p2	16	BP
GO:0009751	GO:0009751	response to salicylic acid	0.0152922	156/31157	1.16415e-07	2.60188e-05	2.3426e-05	Sg.4G0001693a/Sg.5G0002397a/Sg.3G0002908a/Sg.1G0002025a/Sg.4G0000448a/Sg.4G0002703a/Sg.1G0000598p1/Sg.3G0001903a/Sg.6G0003070b/Sg.4G0002703t1/Sg.8G0001864a/Sg.7G0002231t2/Sg.4G0002703p1/Sg.4G0002696a/Sg.4G0002696p1/Sg.4G0002696p2/Sg.7G0002299a/Sg.8G0000198a/Sg.7G0002568a/Sg.8G0001289a/Sg.6G0002901b/Sg.1G0001188a/Sg.8G0001002a/Sg.7G0000598a/Sg.6G0002839b/Sg.7G0002299p2/Sg.1G0000798a/Sg.8G0002024a	28	MF
GO:0004866	GO:0004866	endopeptidase inhibitor activity	0.0043692	13/31157	1.38207e-07	2.64764e-05	2.3838e-05	Sg.4G0002703a/Sg.4G0002703t1/Sg.4G0002703p1/Sg.4G0002696a/Sg.4G0002696p1/Sg.4G0002696p2/Sg.7G0002299a/Sg.7G0002299p2	8	BP
GO:0005506	GO:0005506	iron ion binding	0.0234844	335/31157	1.32797e-06	0.000222601	0.000200419	Sg.9G0000162a/Sg.9G0000153a/Sg.2G0001121a/Sg.2G0001122a/Sg.5G0002350p1/Sg.1G0001248a/Sg.3G0001622a/Sg.5G0002918b/Sg.5G0002916b/Sg.4G0002746a/Sg.5G0000695a/Sg.5G0000630a/Sg.1G0001307a/Sg.4G0000414a/Sg.5G0000406a/Sg.7G0002602a/Sg.3G0001662a/Sg.8G0000561p1/Sg.6G0002809b/Sg.3G0001675p1/Sg.3G0000708t2/Sg.3G0000712a/Sg.3G0000705a/Sg.6G0002062t1/Sg.6G0002059p2/Sg.8G0001363a/Sg.3G0001682a/Sg.3G0001672a/S…	43	BP
GO:0009646	GO:0009646	response to absence of light	0.0065538	44/31157	5.92713e-06	0.000883142	0.000795136	Sg.4G0001466a/Sg.1G0002007a/Sg.2G0001627a/Sg.1G0002365a/Sg.7G0000851p1/Sg.8G0001232a/Sg.5G0002448a/Sg.8G0000336a/Sg.2G0001940a/Sg.1G0001164a/Sg.1G0001351a/Sg.1G0002365p2	12	BP
GO:0009809	GO:0009809	lignin biosynthetic process	0.00928454	87/31157	1.07049e-05	0.00143552	0.00129247	Sg.8G0001486a/Sg.8G0001492a/Sg.4G0001375a/Sg.4G0001374a/Sg.4G0000452a/Sg.3G0002332p2/Sg.6G0000791a/Sg.2G0002181a/Sg.2G0000734a/Sg.3G0003296b/Sg.7G0000469a/Sg.7G0000617a/Sg.9G0001404a/Sg.5G0001518a/Sg.3G0002332p8/Sg.3G0002332p11/Sg.9G0000253p1	17	BP
GO:0102483	GO:0102483	scopolin beta-glucosidase activity	0.0054615	33/31157	1.2736e-05	0.00155263	0.00139791	Sg.6G0002000a/Sg.2G0002351p1/Sg.4G0003221b/Sg.4G0003222b/Sg.3G0002106a/Sg.3G0003296b/Sg.3G0001124a/Sg.8G0001556a/Sg.4G0001818a/Sg.8G0002020a	10	BP
GO:0004497	GO:0004497	monooxygenase activity	0.00928454	91/31157	1.98921e-05	0.00220513	0.00198539	Sg.9G0000162a/Sg.2G0001121a/Sg.2G0001122a/Sg.5G0002350p1/Sg.3G0001622a/Sg.5G0002916b/Sg.5G0000722a/Sg.1G0001307a/Sg.5G0000406a/Sg.3G0000708t2/Sg.3G0000712a/Sg.3G0000705a/Sg.8G0001363a/Sg.3G0000735a/Sg.2G0001164p1/Sg.2G0001164a/Sg.3G0000705p2	17	CC
GO:0009753	GO:0009753	response to jasmonic acid	0.0131076	160/31157	2.23223e-05	0.00220513	0.00198539	Sg.4G0001693a/Sg.1G0002025a/Sg.4G0000466a/Sg.4G0000448a/Sg.7G0002602a/Sg.1G0000598p1/Sg.6G0003070b/Sg.8G0001864a/Sg.6G0000759a/Sg.7G0002231t2/Sg.5G0002921b/Sg.4G0003314b/Sg.7G0002436t1/Sg.4G0003354b/Sg.2G0000740a/Sg.5G0000044a/Sg.3G0002294t1/Sg.8G0000198a/Sg.7G0002459a/Sg.7G0002432a/Sg.7G0002436t2/Sg.7G0000551a/Sg.5G0002924b/Sg.8G0001677a	24	CC
GO:0005975	GO:0005975	carbohydrate metabolic process	0.021846	339/31157	2.30215e-05	0.00220513	0.00198539	Sg.1G0003047b/Sg.6G0002000a/Sg.6G0002985b/Sg.5G0000934a/Sg.4G0002238p1/Sg.4G0002238a/Sg.4G0002266a/Sg.2G0002351p1/Sg.1G0001247a/Sg.3G0001495a/Sg.5G0001745a/Sg.1G0000728a/Sg.7G0002353a/Sg.1G0000356a/Sg.4G0003221b/Sg.4G0003222b/Sg.7G0000851p1/Sg.9G0000435a/Sg.5G0001006a/Sg.8G0001230a/Sg.4G0002238p2/Sg.4G0000954p1/Sg.4G0000954a/Sg.3G0002734a/Sg.3G0001495p1/Sg.6G0002235a/Sg.1G0000341a/Sg.1G0000323a/S…	40	CC
GO:0010119	GO:0010119	regulation of stomatal movement	0.00819224	78/31157	4.23409e-05	0.00378528	0.00340807	Sg.5G0000160a/Sg.7G0001882a/Sg.6G0001417a/Sg.7G0002188a/Sg.5G0000353a/Sg.7G0002361a/Sg.6G0002329a/Sg.1G0002878p2/Sg.5G0002588a/Sg.1G0002878p4/Sg.3G0002930p1/Sg.2G0000740a/Sg.7G0000413a/Sg.6G0000452a/Sg.5G0000566a	15	MF
GO:0012501	GO:0012501	programmed cell death	0.00491535	31/31157	5.07062e-05	0.00415676	0.00374254	Sg.4G0002703a/Sg.4G0002703t1/Sg.4G0002703p1/Sg.4G0002696a/Sg.4G0002696p1/Sg.4G0002696p2/Sg.7G0002299a/Sg.8G0000166a/Sg.7G0002299p2	9	CC
GO:0009414	GO:0009414	response to water deprivation	0.0234844	389/31157	5.54987e-05	0.00415676	0.00374254	Sg.1G0003047b/Sg.4G0002631a/Sg.6G0003403b/Sg.3G0003202b/Sg.5G0000850a/Sg.1G0001626a/Sg.7G0000928a/Sg.4G0002195a/Sg.7G0002188a/Sg.4G0001584a/Sg.5G0000410a/Sg.6G0002395a/Sg.9G0000664a/Sg.6G0003764b/Sg.3G0002780a/Sg.3G0002781a/Sg.9G0000664p3/Sg.1G0001761a/Sg.2G0000072p2/Sg.1G0000242p1/Sg.3G0000784a/Sg.6G0003070b/Sg.1G0000646a/Sg.2G0000656a/Sg.7G0002231t2/Sg.9G0001467b/Sg.8G0000164a/Sg.3G0001013a/Sg.…	43	CC
GO:0008422	GO:0008422	beta-glucosidase activity	0.0065538	54/31157	5.57955e-05	0.00415676	0.00374254	Sg.6G0002000a/Sg.2G0002351p1/Sg.4G0003221b/Sg.4G0003222b/Sg.4G0001733a/Sg.3G0002106a/Sg.3G0003296b/Sg.3G0001124a/Sg.8G0001556a/Sg.4G0001818a/Sg.1G0000804a/Sg.8G0002020a	12	MF
GO:0002238	GO:0002238	response to molecule of fungal origin	0.0043692	25/31157	6.14691e-05	0.00423189	0.00381018	Sg.4G0002703a/Sg.4G0002703t1/Sg.4G0002703p1/Sg.4G0002696a/Sg.4G0002696p1/Sg.4G0002696p2/Sg.7G0002299a/Sg.7G0002299p2	8	MF
GO:0080044	GO:0080044	quercetin 7-O-glucosyltransferase activity	0.00709995	63/31157	6.31154e-05	0.00423189	0.00381018	Sg.9G0000226a/Sg.3G0002887a/Sg.4G0003321b/Sg.7G0000444a/Sg.7G0000441a/Sg.1G0001881a/Sg.1G0001879a/Sg.1G0001879p1/Sg.6G0002587a/Sg.8G0000360a/Sg.9G0001700b/Sg.9G0001703b/Sg.8G0000204a	13	BP
GO:0016705	GO:0016705	oxidoreductase activity, acting on paired donors, with incorporation or reduction of molecular oxygen	0.0141999	193/31157	6.8699e-05	0.00438692	0.00394976	Sg.9G0000162a/Sg.5G0002350p1/Sg.3G0001622a/Sg.1G0001307a/Sg.5G0000406a/Sg.7G0002602a/Sg.3G0001662a/Sg.8G0000561p1/Sg.6G0002809b/Sg.3G0001675p1/Sg.3G0000708t2/Sg.3G0000712a/Sg.3G0000705a/Sg.6G0002062t1/Sg.6G0002059p2/Sg.8G0001363a/Sg.3G0001682a/Sg.3G0001672a/Sg.3G0001673a/Sg.3G0000735a/Sg.2G0001164p1/Sg.2G0001164a/Sg.3G0001112a/Sg.3G0001675p2/Sg.6G0000428a/Sg.3G0000705p2	26	BP
GO:0035251	GO:0035251	UDP-glucosyltransferase activity	0.00600765	48/31157	8.39727e-05	0.00511852	0.00460845	Sg.3G0002887a/Sg.8G0002359b/Sg.3G0002783p2/Sg.1G0001879a/Sg.1G0001879p1/Sg.3G0002783p3/Sg.6G0002587a/Sg.8G0000360a/Sg.2G0000734a/Sg.8G0000204a/Sg.1G0000328t1	11	MF
GO:0071456	GO:0071456	cellular response to hypoxia	0.0174768	266/31157	0.000100425	0.00585524	0.00527176	Sg.5G0000312a/Sg.9G0001285a/Sg.3G0001381a/Sg.1G0001497a/Sg.2G0001627a/Sg.4G0001266a/Sg.2G0001420a/Sg.6G0001159a/Sg.2G0001277a/Sg.7G0000339a/Sg.3G0001207a/Sg.7G0002843b/Sg.5G0002483a/Sg.3G0001896a/Sg.6G0000746a/Sg.6G0000762a/Sg.4G0000958a/Sg.3G0001381p1/Sg.8G0001899a/Sg.4G0002648a/Sg.4G0001917a/Sg.8G0000198a/Sg.4G0000977a/Sg.2G0001151a/Sg.2G0001844a/Sg.4G0001744a/Sg.5G0002574a/Sg.5G0002572a/Sg.1G0…	32	BP
GO:0008194	GO:0008194	UDP-glycosyltransferase activity	0.0076461	77/31157	0.00014214	0.00737431	0.00663945	Sg.4G0002095a/Sg.9G0000226a/Sg.3G0002887a/Sg.3G0001821a/Sg.4G0002271a/Sg.3G0002783p4/Sg.4G0000546a/Sg.1G0001879a/Sg.1G0001879p1/Sg.1G0001877a/Sg.3G0002783p7/Sg.2G0000734a/Sg.9G0001703b/Sg.6G0003116b	14	CC
GO:0080043	GO:0080043	quercetin 3-O-glucosyltransferase activity	0.0076461	77/31157	0.00014214	0.00737431	0.00663945	Sg.9G0000226a/Sg.3G0002887a/Sg.4G0003321b/Sg.7G0000444a/Sg.7G0000441a/Sg.1G0001881a/Sg.1G0001879a/Sg.1G0001879p1/Sg.6G0002587a/Sg.8G0000360a/Sg.9G0001700b/Sg.9G0001703b/Sg.8G0000204a/Sg.1G0000328t1	14	BP
GO:0009624	GO:0009624	response to nematode	0.0103768	126/31157	0.000142977	0.00737431	0.00663945	Sg.4G0000364a/Sg.6G0002211a/Sg.7G0000083p3/Sg.7G0000168a/Sg.4G0002703a/Sg.6G0002820b/Sg.1G0000451a/Sg.4G0002703t1/Sg.6G0001576a/Sg.6G0001813a/Sg.4G0002703p1/Sg.4G0002696a/Sg.4G0002696p1/Sg.4G0002696p2/Sg.7G0002299a/Sg.7G0000015a/Sg.7G0000618a/Sg.7G0002299p2/Sg.8G0002026a	19	BP
GO:0015171	GO:0015171	amino acid transmembrane transporter activity	0.00873839	97/31157	0.000162519	0.00807177	0.00726741	Sg.6G0001848a/Sg.8G0001745a/Sg.6G0001192a/Sg.7G0002625a/Sg.8G0001244a/Sg.7G0000462a/Sg.6G0002820b/Sg.6G0000810a/Sg.7G0002283a/Sg.1G0002577p1/Sg.1G0002577p2/Sg.2G0000328a/Sg.6G0001456a/Sg.2G0001317a/Sg.7G0000631a/Sg.7G0000633a	16	MF
GO:0009688	GO:0009688	abscisic acid biosynthetic process	0.00382305	22/31157	0.000186455	0.00873179	0.00786166	Sg.7G0000849a/Sg.6G0002395a/Sg.7G0000849p1/Sg.3G0000784a/Sg.9G0000493a/Sg.6G0002973b/Sg.3G0000784p1	7	MF
GO:2000022	GO:2000022	regulation of jasmonic acid mediated signaling pathway	0.0054615	44/31157	0.000188831	0.00873179	0.00786166	Sg.3G0001903a/Sg.1G0001216t1/Sg.5G0002921b/Sg.4G0003354b/Sg.8G0000198a/Sg.5G0002071a/Sg.7G0000712a/Sg.5G0002924b/Sg.8G0001677a/Sg.5G0001989a	10	BP
GO:0050832	GO:0050832	defense response to fungus	0.0180229	290/31157	0.000226702	0.0100079	0.00901059	Sg.9G0000153a/Sg.6G0003386b/Sg.4G0001435a/Sg.2G0001627a/Sg.4G0001584a/Sg.6G0000382a/Sg.7G0002602a/Sg.8G0000433p1/Sg.2G0000529p1/Sg.3G0001998a/Sg.8G0001862a/Sg.2G0000529a/Sg.7G0000850p3/Sg.2G0002520a/Sg.7G0000850p5/Sg.3G0001013a/Sg.3G0001013p2/Sg.3G0001013p4/Sg.2G0000293p2/Sg.8G0000198a/Sg.8G0000433a/Sg.6G0002901b/Sg.2G0000293a/Sg.2G0001143a/Sg.2G0001319a/Sg.8G0001540a/Sg.8G0000433p2/Sg.7G0000850p…	33	BP
GO:0006552	GO:0006552	leucine catabolic process	0.00273075	11/31157	0.000238816	0.0100079	0.00901059	Sg.6G0001699a/Sg.6G0001700a/Sg.3G0001485a/Sg.2G0001501a/Sg.1G0001164a	5	MF
GO:0071669	GO:0071669	plant-type cell wall organization or biogenesis	0.00273075	11/31157	0.000238816	0.0100079	0.00901059	Sg.1G0003042b/Sg.5G0000569p1/Sg.5G0000569a/Sg.5G0000569p3/Sg.2G0001723a	5	MF
GO:0045493	GO:0045493	xylan catabolic process	0.0032769	17/31157	0.000287935	0.0113565	0.0102248	Sg.6G0002154a/Sg.1G0000543a/Sg.1G0001603a/Sg.1G0000543t1/Sg.5G0001006a/Sg.3G0001129a	6	BP
GO:0016616	GO:0016616	oxidoreductase activity, acting on the CH-OH group of donors, NAD or NADP as acceptor	0.0065538	64/31157	0.000309976	0.0118765	0.010693	Sg.4G0002267a/Sg.4G0001375a/Sg.4G0001374a/Sg.3G0001753a/Sg.3G0001754a/Sg.6G0000187a/Sg.3G0000655a/Sg.3G0000656a/Sg.3G0000812a/Sg.2G0001158a/Sg.6G0003260b/Sg.8G0002010a	12	CC
GO:0016688	GO:0016688	L-ascorbate peroxidase activity	0.00382305	24/31157	0.000341119	0.0127067	0.0114405	Sg.3G0002332p2/Sg.8G0000551a/Sg.3G0002332p5/Sg.3G0002332p8/Sg.3G0002332p11/Sg.7G0000937p1/Sg.9G0000253p1	7	CC
GO:0016208	GO:0016208	AMP binding	0.00273075	12/31157	0.000389578	0.0137889	0.0124149	Sg.6G0003005b/Sg.2G0001536a/Sg.4G0000449a/Sg.3G0001207a/Sg.5G0002574a	5	CC
GO:1901430	GO:1901430	positive regulation of syringal lignin biosynthetic process	0.0032769	18/31157	0.000410483	0.0137889	0.0124149	Sg.8G0001486a/Sg.8G0001492a/Sg.2G0002181a/Sg.7G0000617a/Sg.9G0001404a/Sg.5G0001518a	6	CC
GO:1990641	GO:1990641	response to iron ion starvation	0.0032769	18/31157	0.000410483	0.0137889	0.0124149	Sg.5G0002710a/Sg.4G0001716a/Sg.3G0002106a/Sg.3G0001970a/Sg.9G0001518b/Sg.9G0001681b	6	CC
GO:0004565	GO:0004565	beta-galactosidase activity	0.0043692	32/31157	0.000413552	0.0137889	0.0124149	Sg.5G0000934a/Sg.5G0001745a/Sg.9G0000435a/Sg.4G0000954p1/Sg.4G0000954a/Sg.3G0000482a/Sg.8G0001557a/Sg.4G0000954p2	8	BP
GO:0010089	GO:0010089	xylem development	0.00600765	57/31157	0.000421585	0.0137889	0.0124149	Sg.7G0000423a/Sg.8G0001486a/Sg.8G0001492a/Sg.5G0001012a/Sg.2G0000529p1/Sg.2G0000529a/Sg.2G0002181a/Sg.4G0002645a/Sg.7G0000617a/Sg.9G0001404a/Sg.5G0001518a	11	BP
GO:0004601	GO:0004601	peroxidase activity	0.0103768	139/31157	0.000514926	0.016072	0.0144704	Sg.8G0001486a/Sg.8G0001492a/Sg.4G0001369a/Sg.2G0002412a/Sg.3G0002332p2/Sg.3G0002434a/Sg.2G0000185a/Sg.2G0002181a/Sg.2G0000185p1/Sg.4G0000161a/Sg.8G0000551a/Sg.7G0000617a/Sg.9G0001404a/Sg.3G0002332p5/Sg.5G0001518a/Sg.3G0002332p8/Sg.3G0002332p11/Sg.7G0000937p1/Sg.9G0000253p1	19	MF
GO:0000978	GO:0000978	RNA polymerase II cis-regulatory region sequence-specific DNA binding	0.00709995	77/31157	0.000515359	0.016072	0.0144704	Sg.7G0000423a/Sg.9G0000363a/Sg.4G0000757a/Sg.4G0001623a/Sg.9G0000362a/Sg.6G0000301a/Sg.2G0000072p2/Sg.1G0001862a/Sg.4G0002673a/Sg.6G0000168p1/Sg.6G0000168p2/Sg.2G0000072a/Sg.7G0000328a	13	BP
GO:0031347	GO:0031347	regulation of defense response	0.00709995	78/31157	0.000585636	0.0178486	0.01607	Sg.7G0001680a/Sg.5G0002921b/Sg.4G0003354b/Sg.3G0001053p4/Sg.8G0000198a/Sg.6G0002901b/Sg.5G0002071a/Sg.4G0000646a/Sg.6G0002839b/Sg.5G0002924b/Sg.8G0001677a/Sg.8G0002419b/Sg.5G0001989a	13	CC
GO:0002237	GO:0002237	response to molecule of bacterial origin	0.00709995	79/31157	0.000663833	0.0197822	0.0178109	Sg.6G0002985b/Sg.4G0002703a/Sg.4G0002703t1/Sg.4G0002703p1/Sg.4G0002696a/Sg.4G0002696p1/Sg.4G0002696p2/Sg.7G0002299a/Sg.6G0002901b/Sg.8G0001002a/Sg.6G0002839b/Sg.7G0002299p2/Sg.9G0000692a	13	BP
GO:0008643	GO:0008643	carbohydrate transport	0.0032769	20/31157	0.000774301	0.0225726	0.0203232	Sg.2G0000082p1/Sg.2G0003040b/Sg.6G0001680a/Sg.6G0002722a/Sg.7G0001294a/Sg.2G0003024b	6	CC
GO:0016491	GO:0016491	oxidoreductase activity	0.0196614	351/31157	0.000875085	0.0249679	0.0224798	Sg.9G0000162a/Sg.4G0002267a/Sg.2G0001121a/Sg.2G0001122a/Sg.4G0001400a/Sg.7G0002560a/Sg.5G0000695a/Sg.3G0001753a/Sg.3G0001754a/Sg.6G0000187a/Sg.7G0002602a/Sg.5G0002492a/Sg.1G0002359a/Sg.1G0002951b/Sg.2G0002256a/Sg.6G0000791a/Sg.8G0001363a/Sg.3G0002434a/Sg.5G0000882a/Sg.5G0000695p1/Sg.1G0002302a/Sg.3G0002829a/Sg.1G0001903a/Sg.2G0001164p1/Sg.3G0000812a/Sg.7G0000469a/Sg.2G0001158a/Sg.2G0001164a/Sg.8G…	36	CC
GO:0005777	GO:0005777	peroxisome	0.0191152	345/31157	0.00123728	0.0345666	0.0311221	Sg.5G0000082p1/Sg.5G0000083a/Sg.2G0002277a/Sg.8G0000081a/Sg.2G0001536a/Sg.4G0001400a/Sg.3G0001289a/Sg.3G0002683a/Sg.7G0002210a/Sg.7G0002240a/Sg.7G0001882a/Sg.7G0001506a/Sg.4G0002558t1/Sg.2G0001420a/Sg.4G0000449a/Sg.6G0000075a/Sg.8G0000770a/Sg.3G0002297a/Sg.3G0002111a/Sg.3G0002178a/Sg.1G0002214a/Sg.5G0002448a/Sg.1G0002353a/Sg.5G0000882a/Sg.9G0000880a/Sg.5G0002278p2/Sg.7G0000276a/Sg.6G0000477a/Sg.1…	35	BP
GO:0046556	GO:0046556	alpha-L-arabinofuranosidase activity	0.00273075	15/31157	0.00127343	0.0348505	0.0313776	Sg.6G0002154a/Sg.1G0000543a/Sg.1G0001603a/Sg.1G0000543t1/Sg.5G0001006a	5	BP
GO:0006979	GO:0006979	response to oxidative stress	0.021846	415/31157	0.00154141	0.0413406	0.037221	Sg.5G0000312a/Sg.8G0001486a/Sg.8G0001492a/Sg.4G0001369a/Sg.3G0001418a/Sg.3G0001305a/Sg.4G0001308a/Sg.1G0000519a/Sg.2G0002412a/Sg.4G0000466a/Sg.6G0000132a/Sg.3G0002332p2/Sg.2G0001767a/Sg.3G0000755a/Sg.7G0000887t1/Sg.7G0000888t1/Sg.7G0000880p1/Sg.1G0000242p1/Sg.6G0000759a/Sg.3G0002434a/Sg.2G0002506a/Sg.8G0001899a/Sg.2G0000185a/Sg.1G0001023a/Sg.2G0002181a/Sg.4G0003314b/Sg.9G0001681b/Sg.6G0003181b/Sg…	40	BP
GO:0016671	GO:0016671	oxidoreductase activity, acting on a sulfur group of donors, disulfide as acceptor	0.0032769	23/31157	0.00173254	0.0416942	0.0375393	Sg.4G0002926a/Sg.4G0002929a/Sg.4G0002925a/Sg.4G0002935a/Sg.6G0002330a/Sg.1G0001198a	6	BP
GO:0102360	GO:0102360	daphnetin 3-O-glucosyltransferase activity	0.0032769	23/31157	0.00173254	0.0416942	0.0375393	Sg.3G0002887a/Sg.1G0001881a/Sg.1G0001879a/Sg.1G0001879p1/Sg.8G0000204a/Sg.1G0000328t1	6	BP
GO:0102425	GO:0102425	myricetin 3-O-glucosyltransferase activity	0.0032769	23/31157	0.00173254	0.0416942	0.0375393	Sg.3G0002887a/Sg.1G0001881a/Sg.1G0001879a/Sg.1G0001879p1/Sg.8G0000204a/Sg.1G0000328t1	6	CC
GO:0009044	GO:0009044	xylan 1,4-beta-xylosidase activity	0.00273075	16/31157	0.00176316	0.0416942	0.0375393	Sg.6G0002154a/Sg.1G0000543a/Sg.1G0001603a/Sg.1G0000543t1/Sg.5G0001006a	5	MF
GO:0009099	GO:0009099	valine biosynthetic process	0.00273075	16/31157	0.00176316	0.0416942	0.0375393	Sg.3G0002111a/Sg.5G0000569p1/Sg.5G0000569a/Sg.5G0000569p3/Sg.2G0001723a	5	BP
GO:0004022	GO:0004022	alcohol dehydrogenase (NAD+) activity	0.00382305	31/31157	0.00180584	0.0416942	0.0375393	Sg.4G0002267a/Sg.3G0001753a/Sg.3G0001754a/Sg.6G0002395a/Sg.9G0000493a/Sg.3G0000812a/Sg.8G0002419b	7	CC
GO:0000386	GO:0000386	second spliceosomal transesterification activity	0.0021846	10/31157	0.00187436	0.0416942	0.0375393	Sg.2G0001985a/Sg.6G0002106p3/Sg.1G0001432a/Sg.9G0000964a	4	BP
GO:0006561	GO:0006561	proline biosynthetic process	0.0021846	10/31157	0.00187436	0.0416942	0.0375393	Sg.6G0002395a/Sg.9G0000493a/Sg.7G0000404a/Sg.6G0003106b	4	MF
GO:0048509	GO:0048509	regulation of meristem development	0.0021846	10/31157	0.00187436	0.0416942	0.0375393	Sg.4G0002631a/Sg.7G0002634a/Sg.7G0002615a/Sg.6G0002316a	4	MF
GO:0042542	GO:0042542	response to hydrogen peroxide	0.0065538	78/31157	0.00192169	0.0416942	0.0375393	Sg.4G0001693a/Sg.4G0002703a/Sg.3G0001997a/Sg.4G0002703t1/Sg.8G0001864a/Sg.4G0002703p1/Sg.4G0002696a/Sg.4G0002696p1/Sg.4G0002696p2/Sg.7G0002299a/Sg.6G0000443a/Sg.7G0002299p2	12	MF
GO:0034599	GO:0034599	cellular response to oxidative stress	0.00600765	68/31157	0.00193939	0.0416942	0.0375393	Sg.5G0000629a/Sg.3G0002332p2/Sg.3G0002434a/Sg.9G0001681b/Sg.8G0000551a/Sg.7G0000578a/Sg.3G0002332p5/Sg.3G0002332p8/Sg.3G0002332p11/Sg.7G0000937p1/Sg.9G0000253p1	11	MF
GO:0000976	GO:0000976	transcription regulatory region sequence-specific DNA binding	0.0240306	474/31157	0.00194271	0.0416942	0.0375393	Sg.6G0002211a/Sg.6G0003390b/Sg.1G0000529p1/Sg.4G0001435a/Sg.4G0001358a/Sg.4G0001559a/Sg.4G0002747a/Sg.4G0000757a/Sg.3G0002170a/Sg.3G0002504a/Sg.9G0000455a/Sg.5G0002287a/Sg.1G0000529a/Sg.6G0000180a/Sg.7G0002634a/Sg.7G0002615a/Sg.1G0000689a/Sg.1G0000451a/Sg.1G0000529p2/Sg.4G0002211a/Sg.2G0000529p1/Sg.4G0001721a/Sg.4G0001729a/Sg.2G0000072p2/Sg.3G0001896a/Sg.3G0001987a/Sg.6G0003357b/Sg.2G0000529a/Sg.…	44	MF
GO:0006499	GO:0006499	N-terminal protein myristoylation	0.00491535	49/31157	0.00198874	0.0416942	0.0375393	Sg.8G0001733a/Sg.4G0002926a/Sg.4G0002929a/Sg.4G0002925a/Sg.4G0002935a/Sg.7G0001882a/Sg.4G0001577a/Sg.9G0001648b/Sg.1G0000890a	9	MF
GO:0031408	GO:0031408	oxylipin biosynthetic process	0.0043692	40/31157	0.00198988	0.0416942	0.0375393	Sg.4G0001400a/Sg.2G0001420a/Sg.7G0002602a/Sg.5G0000882a/Sg.1G0000214a/Sg.3G0002294t1/Sg.2G0001844a/Sg.7G0001751a	8	MF
GO:0006857	GO:0006857	oligopeptide transport	0.0032769	24/31157	0.00219635	0.0446259	0.0401789	Sg.4G0000364a/Sg.7G0000422a/Sg.7G0000083p3/Sg.2G0000576a/Sg.4G0002626a/Sg.7G0002497a	6	BP
GO:0047893	GO:0047893	flavonol 3-O-glucosyltransferase activity	0.0032769	24/31157	0.00219635	0.0446259	0.0401789	Sg.3G0002887a/Sg.1G0001881a/Sg.1G0001879a/Sg.1G0001879p1/Sg.8G0000204a/Sg.1G0000328t1	6	MF
GO:0090333	GO:0090333	regulation of stomatal closure	0.00491535	50/31157	0.00230086	0.0460515	0.0414624	Sg.7G0001882a/Sg.1G0001626a/Sg.5G0000410a/Sg.3G0002780a/Sg.3G0002781a/Sg.3G0001013a/Sg.3G0001013p2/Sg.3G0001013p4/Sg.8G0000198a	9	BP
GO:0000302	GO:0000302	response to reactive oxygen species	0.00600765	70/31157	0.0024594	0.0477978	0.0430348	Sg.3G0002992a/Sg.3G0002332p2/Sg.1G0001719a/Sg.8G0000198a/Sg.6G0000443a/Sg.8G0000551a/Sg.3G0002332p5/Sg.3G0002332p8/Sg.3G0002332p11/Sg.7G0000937p1/Sg.9G0000253p1	11	BP
GO:0009739	GO:0009739	response to gibberellin	0.00600765	70/31157	0.0024594	0.0477978	0.0430348	Sg.6G0003390b/Sg.2G0002948b/Sg.4G0001693a/Sg.3G0002908a/Sg.7G0002634a/Sg.7G0002361a/Sg.6G0002329a/Sg.6G0002316a/Sg.6G0002537a/Sg.7G0001103a/Sg.4G0003317b	11	MF
GO:0015706	GO:0015706	nitrate transport	0.00382305	33/31157	0.00264737	0.050716	0.0456621	Sg.7G0000083p3/Sg.2G0001125a/Sg.4G0002946a/Sg.1G0002686a/Sg.2G0000576a/Sg.7G0002283a/Sg.2G0000984a	7	BP
GO:0002213	GO:0002213	defense response to insect	0.0032769	25/31157	0.00274787	0.0509028	0.0458303	Sg.6G0003386b/Sg.3G0001903a/Sg.1G0001216t1/Sg.6G0002062t1/Sg.9G0000880a/Sg.8G0002419b	6	BP
GO:0042744	GO:0042744	hydrogen peroxide catabolic process	0.0043692	42/31157	0.00275197	0.0509028	0.0458303	Sg.3G0002332p2/Sg.3G0002434a/Sg.8G0000551a/Sg.3G0002332p5/Sg.3G0002332p8/Sg.3G0002332p11/Sg.7G0000937p1/Sg.9G0000253p1	8	MF
GO:0007389	GO:0007389	pattern specification process	0.0021846	11/31157	0.00280896	0.0509028	0.0458303	Sg.7G0000423a/Sg.9G0000363a/Sg.9G0000362a/Sg.1G0001815a	4	BP
GO:0050790	GO:0050790	regulation of catalytic activity	0.0021846	11/31157	0.00280896	0.0509028	0.0458303	Sg.6G0003005b/Sg.3G0001207a/Sg.3G0002111a/Sg.5G0002574a	4	BP
GO:0009813	GO:0009813	flavonoid biosynthetic process	0.00491535	52/31157	0.00304125	0.0543775	0.0489587	Sg.7G0002367p6/Sg.2G0001500a/Sg.5G0000353a/Sg.7G0002367p7/Sg.7G0002367a/Sg.4G0003314b/Sg.4G0001162a/Sg.2G0001043a/Sg.1G0000798a	9	BP
GO:0009097	GO:0009097	isoleucine biosynthetic process	0.00273075	18/31157	0.0031345	0.0553075	0.0497961	Sg.3G0002111a/Sg.5G0000569p1/Sg.5G0000569a/Sg.5G0000569p3/Sg.2G0001723a	5	BP

## Sheet: Leaf-8h-up
	ID	Description	GeneRatio	BgRatio	pvalue	p.adjust	qvalue	geneID	Count	ONT
GO:0099503	GO:0099503	secretory vesicle	0.0259894	238/31157	8.55609e-13	1.08149e-09	9.81698e-10	Sg.2G0001543a/Sg.3G0001287a/Sg.3G0001381a/Sg.5G0000667a/Sg.5G0002416a/Sg.1G0001792a/Sg.1G0001790a/Sg.3G0001152p1/Sg.4G0002703a/Sg.4G0002704a/Sg.7G0000993a/Sg.4G0002703t1/Sg.6G0000746a/Sg.4G0000958a/Sg.2G0002508a/Sg.9G0001600b/Sg.3G0001381p1/Sg.3G0001959p3/Sg.9G0001087p1/Sg.4G0002703p1/Sg.4G0002696a/Sg.4G0002696p1/Sg.4G0002696p2/Sg.8G0000282a/Sg.4G0001917a/Sg.9G0001087a/Sg.9G0001087t1/Sg.3G0001959…	44	MF
GO:0016868	GO:0016868	intramolecular transferase activity, phosphotransferases	0.00590667	18/31157	6.40306e-09	4.04673e-06	3.67333e-06	Sg.8G0001066a/Sg.5G0001025a/Sg.9G0001297a/Sg.3G0000132a/Sg.4G0001653a/Sg.4G0001652a/Sg.9G0001297p2/Sg.9G0001297p3/Sg.7G0000264a/Sg.9G0000719a	10	CC
GO:0020037	GO:0020037	heme binding	0.031896	446/31157	3.43196e-08	1.446e-05	1.31258e-05	Sg.9G0000153a/Sg.4G0002154a/Sg.8G0001486a/Sg.8G0001492a/Sg.2G0001121a/Sg.2G0001988a/Sg.3G0001622a/Sg.8G0002364b/Sg.5G0002916b/Sg.4G0002746a/Sg.5G0002270a/Sg.1G0001307a/Sg.5G0002303a/Sg.5G0000406a/Sg.5G0000888a/Sg.8G0001517a/Sg.6G0002809b/Sg.2G0002729a/Sg.3G0000708t1/Sg.3G0001976a/Sg.3G0000712a/Sg.6G0002777b/Sg.6G0002062t1/Sg.6G0000820a/Sg.3G0001679a/Sg.3G0001682a/Sg.3G0001672a/Sg.3G0001673a/Sg.8G…	54	BP
GO:0080167	GO:0080167	response to karrikin	0.0171294	171/31157	4.7117e-08	1.47264e-05	1.33675e-05	Sg.5G0000312a/Sg.6G0002985b/Sg.7G0000491a/Sg.7G0000487a/Sg.7G0002367p6/Sg.7G0001235a/Sg.1G0001626a/Sg.2G0000877a/Sg.2G0000879a/Sg.6G0000187a/Sg.5G0002786a/Sg.7G0002367p7/Sg.1G0000405a/Sg.7G0002367a/Sg.9G0000303a/Sg.3G0002780a/Sg.4G0000954p1/Sg.1G0001837a/Sg.3G0000952a/Sg.5G0000820a/Sg.4G0002436a/Sg.6G0001456a/Sg.2G0001940a/Sg.1G0001351a/Sg.1G0000405p1/Sg.4G0000954p2/Sg.7G0000712a/Sg.5G0002786p2/S…	29	MF
GO:0009611	GO:0009611	response to wounding	0.0253987	323/31157	5.8253e-08	1.47264e-05	1.33675e-05	Sg.3G0003150b/Sg.4G0001400a/Sg.3G0001290a/Sg.4G0001537a/Sg.5G0001427a/Sg.2G0000886a/Sg.4G0000466a/Sg.4G0002703a/Sg.1G0000598p1/Sg.3G0001896a/Sg.3G0001929a/Sg.4G0002703t1/Sg.6G0002062t1/Sg.6G0000759a/Sg.4G0001351p1/Sg.8G0001899a/Sg.2G0002711a/Sg.5G0000882a/Sg.5G0002921b/Sg.3G0000655a/Sg.3G0000656a/Sg.4G0002703p1/Sg.4G0002696a/Sg.4G0002696p1/Sg.4G0002696p2/Sg.4G0003354b/Sg.2G0000740a/Sg.3G0002294t1…	43	BP
GO:0016791	GO:0016791	phosphatase activity	0.00886001	54/31157	1.15763e-07	2.13756e-05	1.94032e-05	Sg.9G0000179a/Sg.8G0001066a/Sg.9G0001285a/Sg.9G0001297a/Sg.3G0000132a/Sg.4G0001653a/Sg.4G0001652a/Sg.9G0001297p2/Sg.9G0000303a/Sg.3G0002360a/Sg.9G0001297p3/Sg.1G0001256a/Sg.7G0000413a/Sg.9G0000719a/Sg.5G0000566a	15	BP
GO:0080043	GO:0080043	quercetin 3-O-glucosyltransferase activity	0.010632	77/31157	1.18377e-07	2.13756e-05	1.94032e-05	Sg.9G0000226a/Sg.1G0003078b/Sg.1G0000328p1/Sg.3G0002887a/Sg.1G0001236a/Sg.4G0003321b/Sg.7G0000444a/Sg.2G0000098a/Sg.1G0001879a/Sg.1G0001872a/Sg.1G0001875a/Sg.6G0002587a/Sg.8G0000360a/Sg.4G0001888a/Sg.9G0001700b/Sg.9G0001703b/Sg.1G0000328p2/Sg.1G0000328t1	18	BP
GO:0035251	GO:0035251	UDP-glucosyltransferase activity	0.00826934	48/31157	1.56006e-07	2.20645e-05	2.00285e-05	Sg.1G0000328p1/Sg.3G0002887a/Sg.1G0001236a/Sg.8G0002359b/Sg.4G0002752a/Sg.3G0002783p2/Sg.1G0001879a/Sg.3G0002783p3/Sg.6G0002587a/Sg.8G0000360a/Sg.4G0001888a/Sg.2G0000734a/Sg.1G0000328p2/Sg.1G0000328t1	14	BP
GO:0071456	GO:0071456	cellular response to hypoxia	0.0218547	266/31157	1.57105e-07	2.20645e-05	2.00285e-05	Sg.3G0003150b/Sg.5G0000312a/Sg.5G0000470a/Sg.1G0000328p1/Sg.2G0001994a/Sg.9G0001285a/Sg.3G0001381a/Sg.1G0001497a/Sg.5G0000688a/Sg.7G0000864a/Sg.2G0001627a/Sg.4G0001266a/Sg.2G0001420a/Sg.3G0001207a/Sg.7G0002843b/Sg.5G0002483a/Sg.3G0001896a/Sg.6G0000746a/Sg.8G0000397a/Sg.4G0000958a/Sg.3G0001381p1/Sg.8G0001899a/Sg.4G0003309b/Sg.3G0003111b/Sg.4G0002648a/Sg.4G0001888a/Sg.4G0001917a/Sg.9G0001697b/Sg.1G…	37	CC
GO:0008061	GO:0008061	chitin binding	0.00531601	19/31157	2.27299e-07	2.87305e-05	2.60795e-05	Sg.3G0002354a/Sg.9G0001600b/Sg.9G0001087p1/Sg.9G0001087a/Sg.9G0001087t1/Sg.5G0000574a/Sg.5G0000206a/Sg.8G0002288a/Sg.3G0002483a	9	CC
GO:0004497	GO:0004497	monooxygenase activity	0.0112227	91/31157	3.56606e-07	4.09772e-05	3.71962e-05	Sg.4G0002154a/Sg.2G0001121a/Sg.2G0001988a/Sg.3G0001622a/Sg.5G0002916b/Sg.5G0002270a/Sg.5G0000722a/Sg.1G0001307a/Sg.5G0002303a/Sg.5G0000406a/Sg.5G0000888a/Sg.3G0000708t1/Sg.3G0000712a/Sg.3G0000735a/Sg.6G0002740a/Sg.2G0001164p1/Sg.2G0001164a/Sg.3G0000705p2/Sg.7G0000540a	19	CC
GO:0005506	GO:0005506	iron ion binding	0.024808	335/31157	4.349e-07	4.58095e-05	4.15826e-05	Sg.9G0000153a/Sg.4G0002154a/Sg.2G0001121a/Sg.1G0001248a/Sg.2G0001988a/Sg.3G0001622a/Sg.8G0002364b/Sg.5G0002916b/Sg.4G0002746a/Sg.5G0000695a/Sg.5G0000630a/Sg.5G0002270a/Sg.1G0001307a/Sg.5G0002303a/Sg.4G0000414a/Sg.5G0000406a/Sg.5G0000888a/Sg.6G0002809b/Sg.3G0000708t1/Sg.3G0000712a/Sg.6G0002777b/Sg.6G0002062t1/Sg.3G0001679a/Sg.3G0001682a/Sg.3G0001672a/Sg.3G0001673a/Sg.5G0000695p1/Sg.3G0000735a/Sg.6…	42	MF
GO:1901430	GO:1901430	positive regulation of syringal lignin biosynthetic process	0.00472534	18/31157	2.0029e-06	0.000194743	0.000176774	Sg.8G0001486a/Sg.8G0001492a/Sg.8G0000135a/Sg.2G0002181a/Sg.7G0000617a/Sg.7G0000616a/Sg.9G0001404a/Sg.5G0001518a	8	CC
GO:0009624	GO:0009624	response to nematode	0.012404	126/31157	4.28807e-06	0.000387151	0.000351428	Sg.4G0000364a/Sg.6G0002211a/Sg.2G0001773a/Sg.4G0002703a/Sg.5G0002786a/Sg.6G0002820b/Sg.1G0000451a/Sg.4G0002703t1/Sg.4G0002489a/Sg.6G0001813a/Sg.4G0002703p1/Sg.4G0002696a/Sg.4G0002696p1/Sg.4G0002696p2/Sg.6G0003691b/Sg.7G0001036a/Sg.4G0003181b/Sg.7G0000618a/Sg.4G0003175b/Sg.5G0002786p2/Sg.8G0002026a	21	MF
GO:0080044	GO:0080044	quercetin 7-O-glucosyltransferase activity	0.00826934	63/31157	5.61779e-06	0.000473393	0.000429712	Sg.9G0000226a/Sg.1G0003078b/Sg.3G0002887a/Sg.1G0001236a/Sg.4G0003321b/Sg.7G0000444a/Sg.2G0000098a/Sg.1G0001879a/Sg.1G0001872a/Sg.1G0001875a/Sg.6G0002587a/Sg.8G0000360a/Sg.9G0001700b/Sg.9G0001703b	14	CC
GO:0010089	GO:0010089	xylem development	0.00767868	57/31157	8.91261e-06	0.000665219	0.000603838	Sg.6G0003009b/Sg.8G0001486a/Sg.8G0001492a/Sg.5G0001012a/Sg.2G0000529a/Sg.8G0000135a/Sg.2G0002181a/Sg.4G0002645a/Sg.6G0001678a/Sg.7G0000617a/Sg.7G0000616a/Sg.9G0001404a/Sg.5G0001518a	13	MF
GO:0005975	GO:0005975	carbohydrate metabolic process	0.023036	339/31157	8.94677e-06	0.000665219	0.000603838	Sg.6G0001980a/Sg.6G0002000a/Sg.6G0002985b/Sg.5G0000934a/Sg.4G0002266a/Sg.4G0003118a/Sg.5G0001025a/Sg.1G0001247a/Sg.3G0001495a/Sg.4G0002556a/Sg.4G0000476a/Sg.4G0000479a/Sg.2G0000418a/Sg.2G0000370a/Sg.6G0002393a/Sg.1G0000356a/Sg.9G0000435a/Sg.5G0001006a/Sg.6G0003363b/Sg.8G0001230a/Sg.4G0000954p1/Sg.8G0002014p1/Sg.3G0002360a/Sg.1G0001005a/Sg.1G0001079a/Sg.3G0001495p1/Sg.6G0002235a/Sg.1G0000341a/Sg.2…	39	MF
GO:0009688	GO:0009688	abscisic acid biosynthetic process	0.00472534	22/31157	1.20356e-05	0.000844034	0.000766154	Sg.7G0000849a/Sg.5G0002064a/Sg.5G0002060a/Sg.6G0002395a/Sg.3G0000784a/Sg.9G0000493a/Sg.6G0002973b/Sg.3G0000784p1	8	BP
GO:0009751	GO:0009751	response to salicylic acid	0.0135854	156/31157	1.26872e-05	0.000844034	0.000766154	Sg.1G0001234a/Sg.5G0002397a/Sg.3G0002908a/Sg.2G0000886a/Sg.4G0002703a/Sg.1G0000598p1/Sg.3G0001903a/Sg.6G0003070b/Sg.4G0002703t1/Sg.4G0002703p1/Sg.4G0002696a/Sg.4G0002696p1/Sg.4G0002696p2/Sg.8G0000198a/Sg.8G0001289a/Sg.4G0003051p1/Sg.6G0002901b/Sg.5G0001449a/Sg.1G0001188a/Sg.7G0000598a/Sg.6G0002839b/Sg.1G0000798a/Sg.8G0002024a	23	BP
GO:0008194	GO:0008194	UDP-glycosyltransferase activity	0.00886001	77/31157	1.45117e-05	0.000917139	0.000832513	Sg.4G0002095a/Sg.9G0000226a/Sg.3G0002887a/Sg.3G0001821a/Sg.4G0002271a/Sg.2G0000098a/Sg.7G0001284t1/Sg.1G0001879a/Sg.1G0001875a/Sg.2G0000734a/Sg.7G0001285a/Sg.7G0001284a/Sg.9G0001703b/Sg.6G0003116b/Sg.5G0002470a	15	MF
GO:0009646	GO:0009646	response to absence of light	0.00649734	44/31157	1.71473e-05	0.00103211	0.000936871	Sg.4G0001466a/Sg.1G0002007a/Sg.2G0001627a/Sg.2G0001773a/Sg.1G0002365a/Sg.8G0001232a/Sg.8G0000336a/Sg.2G0001940a/Sg.1G0001164a/Sg.1G0001351a/Sg.1G0002365p2	11	CC
GO:0009753	GO:0009753	response to jasmonic acid	0.0135854	160/31157	1.92887e-05	0.00110822	0.00100597	Sg.4G0002154a/Sg.4G0000466a/Sg.6G0000099a/Sg.1G0000598p1/Sg.6G0003070b/Sg.6G0000759a/Sg.9G0001600b/Sg.3G0000988a/Sg.5G0002921b/Sg.7G0002436t1/Sg.4G0003354b/Sg.2G0000740a/Sg.3G0002294t1/Sg.8G0000198a/Sg.7G0002459a/Sg.7G0002436t2/Sg.6G0000546a/Sg.5G0000574a/Sg.1G0000956a/Sg.5G0000206a/Sg.2G0001147a/Sg.5G0002924b/Sg.8G0001677a	23	CC
GO:0004866	GO:0004866	endopeptidase inhibitor activity	0.003544	13/31157	3.14362e-05	0.00169574	0.00153927	Sg.4G0002703a/Sg.4G0002703t1/Sg.4G0002703p1/Sg.4G0002696a/Sg.4G0002696p1/Sg.4G0002696p2	6	BP
GO:0009505	GO:0009505	plant-type cell wall	0.019492	283/31157	3.23019e-05	0.00169574	0.00153927	Sg.7G0000545p1/Sg.1G0003025b/Sg.6G0002154a/Sg.1G0001792a/Sg.1G0001790a/Sg.1G0000545a/Sg.1G0000543a/Sg.8G0001517a/Sg.1G0000404a/Sg.7G0002361a/Sg.1G0000543t1/Sg.2G0002729a/Sg.3G0001976a/Sg.3G0001939a/Sg.8G0001862a/Sg.5G0000993a/Sg.5G0001006a/Sg.6G0000745a/Sg.3G0000231a/Sg.1G0002051p1/Sg.8G0000252a/Sg.1G0000774a/Sg.1G0000775a/Sg.1G0001527a/Sg.1G0002051p2/Sg.9G0001697b/Sg.7G0000545p2/Sg.5G0002684a/Sg…	33	BP
GO:0016616	GO:0016616	oxidoreductase activity, acting on the CH-OH group of donors, NAD or NADP as acceptor	0.00767868	64/31157	3.35391e-05	0.00169574	0.00153927	Sg.4G0002267a/Sg.4G0001375a/Sg.4G0001374a/Sg.3G0001753a/Sg.3G0001754a/Sg.3G0001753t1/Sg.6G0000187a/Sg.3G0000655a/Sg.3G0000656a/Sg.3G0000812a/Sg.2G0000294a/Sg.2G0001158a/Sg.8G0002010a	13	CC
GO:0004568	GO:0004568	chitinase activity	0.00413467	19/31157	3.90122e-05	0.00189659	0.00172159	Sg.9G0001600b/Sg.2G0000293p2/Sg.2G0000293a/Sg.5G0000574a/Sg.1G0001189a/Sg.5G0000206a/Sg.1G0000804a	7	CC
GO:0003824	GO:0003824	catalytic activity	0.00945068	94/31157	4.41607e-05	0.00206738	0.00187662	Sg.5G0000312a/Sg.4G0002267a/Sg.8G0001066a/Sg.2G0001536a/Sg.9G0001297a/Sg.1G0000112a/Sg.3G0000132a/Sg.9G0001297p2/Sg.2G0000070p2/Sg.5G0001842a/Sg.1G0001837a/Sg.9G0001297p3/Sg.2G0000740a/Sg.9G0000719a/Sg.2G0000070a/Sg.1G0000112p2	16	BP
GO:0009625	GO:0009625	response to insect	0.00708801	57/31157	4.60341e-05	0.00207811	0.00188636	Sg.9G0000153a/Sg.3G0001410a/Sg.5G0002781a/Sg.4G0002703a/Sg.4G0002704a/Sg.3G0001903a/Sg.4G0002703t1/Sg.4G0002703p1/Sg.4G0002696a/Sg.4G0002696p1/Sg.4G0002696p2/Sg.8G0000198a	12	MF
GO:0016705	GO:0016705	oxidoreductase activity, acting on paired donors, with incorporation or reduction of molecular oxygen	0.0147667	193/31157	5.14839e-05	0.00224399	0.00203693	Sg.4G0002154a/Sg.2G0001988a/Sg.3G0001622a/Sg.1G0001307a/Sg.5G0000406a/Sg.5G0000888a/Sg.6G0002809b/Sg.3G0000708t1/Sg.3G0000712a/Sg.6G0002777b/Sg.6G0002062t1/Sg.3G0001679a/Sg.3G0001682a/Sg.3G0001672a/Sg.3G0001673a/Sg.3G0000735a/Sg.6G0002740a/Sg.2G0001164p1/Sg.2G0001164a/Sg.3G0001104a/Sg.3G0001105a/Sg.3G0001102a/Sg.3G0000705p2/Sg.7G0000540a/Sg.9G0001380a	25	BP
GO:0009809	GO:0009809	lignin biosynthetic process	0.00886001	87/31157	6.49905e-05	0.00273827	0.0024856	Sg.8G0001486a/Sg.8G0001492a/Sg.4G0001375a/Sg.4G0001374a/Sg.4G0002342a/Sg.7G0000396a/Sg.6G0000791a/Sg.8G0000135a/Sg.2G0002181a/Sg.2G0000734a/Sg.7G0000617a/Sg.7G0000616a/Sg.9G0001404a/Sg.1G0000797a/Sg.5G0001518a	15	BP
GO:0045735	GO:0045735	nutrient reservoir activity	0.010632	118/31157	6.82917e-05	0.00278454	0.00252761	Sg.9G0001213a/Sg.2G0001543a/Sg.2G0001209a/Sg.9G0001239p3/Sg.9G0000468a/Sg.3G0002415a/Sg.3G0002952a/Sg.1G0000643a/Sg.6G0000745a/Sg.9G0001239p4/Sg.9G0001224p2/Sg.2G0001209p1/Sg.2G0001209p2/Sg.7G0000258a/Sg.9G0001239p5/Sg.3G0002561a/Sg.9G0001210a/Sg.2G0001533t1	18	MF
GO:0009627	GO:0009627	systemic acquired resistance	0.00708801	60/31157	7.83212e-05	0.00309369	0.00280823	Sg.5G0002416a/Sg.6G0000382a/Sg.3G0001903a/Sg.5G0001006a/Sg.9G0001087p1/Sg.2G0000740a/Sg.9G0001087a/Sg.9G0001087t1/Sg.2G0001143a/Sg.3G0002483a/Sg.6G0003165b/Sg.8G0002024a	12	BP
GO:0052793	GO:0052793	pectin acetylesterase activity	0.00295334	10/31157	9.42797e-05	0.0036112	0.00327799	Sg.1G0003025b/Sg.1G0000404a/Sg.3G0001939a/Sg.3G0000231a/Sg.6G0000433a	5	BP
GO:0051707	GO:0051707	response to other organism	0.00531601	37/31157	0.000125841	0.00467832	0.00424664	Sg.6G0001980a/Sg.6G0002000a/Sg.1G0000328p1/Sg.3G0002887a/Sg.3G0001903a/Sg.1G0001879a/Sg.4G0001888a/Sg.1G0000328p2/Sg.1G0000328t1	9	CC
GO:0102360	GO:0102360	daphnetin 3-O-glucosyltransferase activity	0.00413467	23/31157	0.000156665	0.00550068	0.00499312	Sg.1G0000328p1/Sg.3G0002887a/Sg.1G0001879a/Sg.1G0001872a/Sg.4G0001888a/Sg.1G0000328p2/Sg.1G0000328t1	7	CC
GO:0102425	GO:0102425	myricetin 3-O-glucosyltransferase activity	0.00413467	23/31157	0.000156665	0.00550068	0.00499312	Sg.1G0000328p1/Sg.3G0002887a/Sg.1G0001879a/Sg.1G0001872a/Sg.4G0001888a/Sg.1G0000328p2/Sg.1G0000328t1	7	CC
GO:0045549	GO:0045549	9-cis-epoxycarotenoid dioxygenase activity	0.00295334	11/31157	0.000165094	0.00563996	0.00511955	Sg.5G0002064a/Sg.5G0002060a/Sg.3G0000784a/Sg.2G0001038a/Sg.3G0000784p1	5	CC
GO:0080131	GO:0080131	hydroxyjasmonate sulfotransferase activity	0.003544	17/31157	0.000187784	0.00620891	0.005636	Sg.3G0000988a/Sg.7G0002436t1/Sg.7G0002459a/Sg.7G0002436t2/Sg.1G0000956a/Sg.2G0001147a	6	BP
GO:0004022	GO:0004022	alcohol dehydrogenase (NAD+) activity	0.00472534	31/31157	0.000191572	0.00620891	0.005636	Sg.4G0002267a/Sg.3G0001753a/Sg.3G0001754a/Sg.3G0001753t1/Sg.6G0002395a/Sg.9G0000493a/Sg.3G0000812a/Sg.8G0002419b	8	CC
GO:0047893	GO:0047893	flavonol 3-O-glucosyltransferase activity	0.00413467	24/31157	0.000210836	0.00666241	0.00604766	Sg.1G0000328p1/Sg.3G0002887a/Sg.1G0001879a/Sg.1G0001872a/Sg.4G0001888a/Sg.1G0000328p2/Sg.1G0000328t1	7	BP
GO:0006749	GO:0006749	glutathione metabolic process	0.00708801	67/31157	0.000236205	0.00728202	0.0066101	Sg.3G0000845p1/Sg.3G0000845a/Sg.3G0000755a/Sg.6G0002303a/Sg.6G0002296a/Sg.4G0000392t1/Sg.3G0000807a/Sg.5G0000804a/Sg.8G0001289a/Sg.6G0002312a/Sg.3G0000845p2/Sg.4G0000392p1	12	BP
GO:0030246	GO:0030246	carbohydrate binding	0.00826934	88/31157	0.000271417	0.00816837	0.00741466	Sg.4G0002266a/Sg.3G0001410a/Sg.4G0002719a/Sg.5G0002781a/Sg.4G0000476a/Sg.4G0000479a/Sg.2G0000370a/Sg.5G0001189p4/Sg.9G0000435a/Sg.1G0001005a/Sg.5G0002121a/Sg.5G0001189p5/Sg.8G0001557a/Sg.1G0000034a	14	MF
GO:0002238	GO:0002238	response to molecule of fungal origin	0.00413467	25/31157	0.000279152	0.00820577	0.00744861	Sg.4G0002703a/Sg.4G0002703t1/Sg.4G0002703p1/Sg.4G0002696a/Sg.4G0002696p1/Sg.4G0002696p2/Sg.6G0003165b	7	BP
GO:0030145	GO:0030145	manganese ion binding	0.00767868	81/31157	0.000406424	0.0115315	0.0104675	Sg.9G0001213a/Sg.2G0001543a/Sg.2G0001209a/Sg.9G0001239p3/Sg.3G0002952a/Sg.6G0000745a/Sg.9G0001239p4/Sg.9G0001224p2/Sg.2G0001209p1/Sg.2G0001209p2/Sg.9G0001239p5/Sg.9G0001210a/Sg.2G0001533t1	13	CC
GO:0010436	GO:0010436	carotenoid dioxygenase activity	0.00295334	13/31157	0.000419659	0.0115315	0.0104675	Sg.5G0002064a/Sg.5G0002060a/Sg.3G0000784a/Sg.2G0001038a/Sg.3G0000784p1	5	BP
GO:0016121	GO:0016121	carotene catabolic process	0.00295334	13/31157	0.000419659	0.0115315	0.0104675	Sg.5G0002064a/Sg.5G0002060a/Sg.3G0000784a/Sg.2G0001038a/Sg.3G0000784p1	5	BP
GO:0010200	GO:0010200	response to chitin	0.010632	137/31157	0.000461556	0.0124129	0.0112676	Sg.5G0000166a/Sg.5G0000160a/Sg.4G0001416a/Sg.2G0001213a/Sg.2G0001994a/Sg.2G0001583a/Sg.1G0000662a/Sg.1G0000646a/Sg.2G0002544a/Sg.8G0000336a/Sg.8G0000198a/Sg.6G0002901b/Sg.5G0002679a/Sg.6G0003505b/Sg.3G0002560a/Sg.6G0003165b/Sg.6G0002839b/Sg.2G0002544p1	18	BP
GO:2000022	GO:2000022	regulation of jasmonic acid mediated signaling pathway	0.00531601	44/31157	0.000508877	0.0131788	0.0119627	Sg.3G0001903a/Sg.5G0002921b/Sg.4G0003354b/Sg.8G0000198a/Sg.5G0002071a/Sg.7G0000712a/Sg.5G0002924b/Sg.8G0001677a/Sg.5G0001989a	9	BP
GO:0008643	GO:0008643	carbohydrate transport	0.003544	20/31157	0.000510886	0.0131788	0.0119627	Sg.2G0000082p1/Sg.2G0003040b/Sg.6G0001680a/Sg.6G0002722a/Sg.7G0001294a/Sg.2G0003024b	6	BP
GO:0009694	GO:0009694	jasmonic acid metabolic process	0.00472534	36/31157	0.000576801	0.0145815	0.0132361	Sg.6G0002062t1/Sg.3G0000988a/Sg.7G0002436t1/Sg.2G0000740a/Sg.7G0002459a/Sg.7G0002436t2/Sg.1G0000956a/Sg.2G0001147a	8	CC
GO:0000287	GO:0000287	magnesium ion binding	0.0112227	152/31157	0.000611151	0.015147	0.0137493	Sg.2G0002669a/Sg.4G0001431a/Sg.3G0001517a/Sg.4G0001266a/Sg.1G0000944a/Sg.8G0001060p2/Sg.3G0001663a/Sg.7G0002382a/Sg.9G0000301a/Sg.6G0000229p1/Sg.4G0001431p1/Sg.7G0001830a/Sg.5G0002531a/Sg.4G0002648a/Sg.8G0000382a/Sg.6G0000229a/Sg.6G0003607b/Sg.5G0000897a/Sg.4G0001100a	19	CC
GO:0004540	GO:0004540	ribonuclease activity	0.003544	21/31157	0.000682527	0.0165907	0.0150598	Sg.4G0001351p1/Sg.9G0001087p1/Sg.9G0001087a/Sg.9G0001087t1/Sg.4G0001351p2/Sg.3G0002483a	6	CC
GO:0009620	GO:0009620	response to fungus	0.00886001	109/31157	0.000820168	0.0195602	0.0177554	Sg.9G0000181a/Sg.4G0001400a/Sg.8G0002157a/Sg.6G0003757b/Sg.4G0001732a/Sg.2G0000529a/Sg.5G0000882a/Sg.5G0002182a/Sg.4G0003051p1/Sg.4G0003181b/Sg.6G0003165b/Sg.4G0003175b/Sg.1G0000815a/Sg.1G0000819a/Sg.1G0000798a	15	CC
GO:0016491	GO:0016491	oxidoreductase activity	0.0200827	351/31157	0.000851208	0.0199246	0.0180861	Sg.4G0002154a/Sg.4G0002267a/Sg.2G0001121a/Sg.4G0001400a/Sg.7G0002560a/Sg.5G0000695a/Sg.4G0001797a/Sg.3G0001753a/Sg.3G0001754a/Sg.3G0001753t1/Sg.6G0000187a/Sg.1G0002414a/Sg.5G0002492a/Sg.1G0002951b/Sg.7G0000396a/Sg.2G0002256a/Sg.6G0000791a/Sg.2G0001920a/Sg.4G0000010a/Sg.8G0002497b/Sg.5G0000882a/Sg.5G0000695p1/Sg.2G0001062a/Sg.3G0002829a/Sg.1G0001903a/Sg.2G0001164p1/Sg.3G0000812a/Sg.2G0001158a/Sg.2…	34	MF
GO:0031347	GO:0031347	regulation of defense response	0.00708801	78/31157	0.000987015	0.0226834	0.0205904	Sg.1G0001996p4/Sg.1G0001996p6/Sg.5G0002921b/Sg.4G0003354b/Sg.8G0000198a/Sg.6G0002901b/Sg.5G0002071a/Sg.6G0002839b/Sg.5G0002924b/Sg.8G0001677a/Sg.8G0002419b/Sg.5G0001989a	12	BP
GO:0030170	GO:0030170	pyridoxal phosphate binding	0.00826934	100/31157	0.00101752	0.0229668	0.0208477	Sg.3G0001397a/Sg.3G0001316a/Sg.4G0001536a/Sg.4G0001308a/Sg.9G0001104a/Sg.6G0000759a/Sg.4G0001748a/Sg.3G0001397p2/Sg.8G0000129a/Sg.2G0000789a/Sg.7G0000276a/Sg.8G0002208a/Sg.6G0000903a/Sg.6G0000576a	14	BP
GO:0009750	GO:0009750	response to fructose	0.003544	23/31157	0.0011564	0.0256437	0.0232775	Sg.5G0002274a/Sg.2G0002932a/Sg.6G0002395a/Sg.8G0001232a/Sg.9G0000493a/Sg.1G0000057a	6	CC
GO:0009407	GO:0009407	toxin catabolic process	0.00708801	80/31157	0.00123927	0.0270075	0.0245154	Sg.3G0000845p1/Sg.3G0000845a/Sg.3G0000755a/Sg.6G0002303a/Sg.6G0002296a/Sg.4G0000392t1/Sg.3G0000807a/Sg.5G0000804a/Sg.8G0001289a/Sg.6G0002312a/Sg.3G0000845p2/Sg.4G0000392p1	12	BP
GO:0016310	GO:0016310	phosphorylation	0.014176	227/31157	0.00145928	0.0312631	0.0283784	Sg.6G0003009b/Sg.6G0002985b/Sg.9G0000368a/Sg.3G0000690a/Sg.6G0003730b/Sg.9G0001139a/Sg.7G0002029a/Sg.9G0001598b/Sg.5G0002531a/Sg.1G0000166a/Sg.1G0001527a/Sg.6G0002460a/Sg.6G0002459a/Sg.3G0001179a/Sg.6G0002931b/Sg.6G0002924b/Sg.5G0002646a/Sg.7G0000583a/Sg.7G0000584a/Sg.9G0001362a/Sg.5G0002569a/Sg.5G0002523p1/Sg.3G0002388a/Sg.6G0002952b	24	MF
GO:0006952	GO:0006952	defense response	0.015948	268/31157	0.00157147	0.0331056	0.0300509	Sg.3G0003150b/Sg.5G0000500a/Sg.5G0000498a/Sg.8G0002136a/Sg.8G0002137a/Sg.8G0002136t1/Sg.6G0002099a/Sg.2G0001627a/Sg.2G0001479a/Sg.2G0000879a/Sg.1G0000659a/Sg.6G0003757b/Sg.7G0000444a/Sg.7G0002717b/Sg.2G0001612a/Sg.7G0002172p1/Sg.1G0000774a/Sg.1G0000775a/Sg.6G0001456a/Sg.3G0002294t1/Sg.4G0003051p1/Sg.4G0001342a/Sg.7G0002574a/Sg.6G0003448b/Sg.7G0002172a/Sg.6G0000648a/Sg.6G0000649p4	27	MF
GO:0009812	GO:0009812	flavonoid metabolic process	0.003544	25/31157	0.00184815	0.0376784	0.0342017	Sg.6G0001104a/Sg.5G0002347a/Sg.5G0002348a/Sg.1G0001624a/Sg.5G0002348t1/Sg.5G0002348t2	6	MF
GO:1990135	GO:1990135	flavonoid sulfotransferase activity	0.003544	25/31157	0.00184815	0.0376784	0.0342017	Sg.6G0001104a/Sg.5G0002347a/Sg.5G0002348a/Sg.1G0001624a/Sg.5G0002348t1/Sg.5G0002348t2	6	MF
GO:0007166	GO:0007166	cell surface receptor signaling pathway	0.00649734	73/31157	0.00187798	0.0376788	0.0342021	Sg.7G0000545p1/Sg.7G0002038a/Sg.7G0002029a/Sg.7G0000407a/Sg.7G0000545p2/Sg.6G0002460a/Sg.6G0002459a/Sg.4G0003051p1/Sg.7G0002055a/Sg.1G0001188a/Sg.7G0000545a	11	MF
GO:0006552	GO:0006552	leucine catabolic process	0.00236267	11/31157	0.00210593	0.0409522	0.0371735	Sg.6G0001699a/Sg.3G0001485a/Sg.2G0001501a/Sg.1G0001164a	4	MF
GO:0007389	GO:0007389	pattern specification process	0.00236267	11/31157	0.00210593	0.0409522	0.0371735	Sg.9G0000363a/Sg.9G0000362a/Sg.1G0001815a/Sg.6G0003691b	4	BP
GO:0006979	GO:0006979	response to oxidative stress	0.0218547	415/31157	0.00228558	0.0437723	0.0397334	Sg.5G0000312a/Sg.6G0001496a/Sg.3G0000845p1/Sg.8G0001486a/Sg.8G0001492a/Sg.3G0001418a/Sg.3G0001305a/Sg.3G0000845a/Sg.4G0001308a/Sg.7G0000880a/Sg.1G0000519a/Sg.4G0000466a/Sg.2G0001767a/Sg.8G0001517a/Sg.3G0000755a/Sg.7G0000887t1/Sg.2G0002729a/Sg.3G0001976a/Sg.6G0000759a/Sg.6G0000820a/Sg.1G0001837a/Sg.8G0000135a/Sg.8G0001899a/Sg.1G0001023a/Sg.2G0002181a/Sg.8G0000252a/Sg.6G0000546a/Sg.9G0001681b/Sg.1G…	37	MF
GO:0009744	GO:0009744	response to sucrose	0.00649734	75/31157	0.00234191	0.0441817	0.0401049	Sg.5G0000312a/Sg.2G0002965b/Sg.4G0001466a/Sg.5G0002274a/Sg.4G0000466a/Sg.5G0002786a/Sg.1G0002365a/Sg.8G0001232a/Sg.1G0000057a/Sg.5G0002786p2/Sg.1G0002365p2	11	BP
GO:0007568	GO:0007568	aging	0.00413467	35/31157	0.00242659	0.0451059	0.0409439	Sg.3G0002992a/Sg.5G0002274a/Sg.4G0000466a/Sg.4G0001351p1/Sg.2G0000080a/Sg.4G0001351p2/Sg.8G0002419b	7	BP
GO:0010268	GO:0010268	brassinosteroid homeostasis	0.003544	27/31157	0.00281466	0.05153	0.0467753	Sg.4G0002154a/Sg.2G0001121a/Sg.5G0000406a/Sg.2G0001164p1/Sg.2G0001164a/Sg.7G0000540a	6	BP
GO:0080027	GO:0080027	response to herbivore	0.00413467	36/31157	0.00287309	0.05153	0.0467753	Sg.1G0000944a/Sg.3G0001663a/Sg.9G0001087p1/Sg.9G0001087a/Sg.9G0001087t1/Sg.9G0000334a/Sg.3G0002483a	7	BP
GO:0000978	GO:0000978	RNA polymerase II cis-regulatory region sequence-specific DNA binding	0.00649734	77/31157	0.00289449	0.05153	0.0467753	Sg.9G0000363a/Sg.4G0000757a/Sg.4G0001623a/Sg.9G0000362a/Sg.7G0000777a/Sg.2G0000072p2/Sg.5G0002442a/Sg.1G0001862a/Sg.4G0002673a/Sg.4G0003399b/Sg.7G0000328a	11	BP
GO:0006572	GO:0006572	tyrosine catabolic process	0.00236267	12/31157	0.00302372	0.0530831	0.0481851	Sg.9G0000183a/Sg.3G0001342a/Sg.3G0001316a/Sg.9G0001104a	4	BP

## Sheet: Leaf-16h-up
	ID	Description	GeneRatio	BgRatio	pvalue	p.adjust	qvalue	geneID	Count	ONT
GO:0009535	GO:0009535	chloroplast thylakoid membrane	0.0461695	408/31157	1.70013e-26	2.31557e-23	2.02405e-23	Sg.5G0000018a/Sg.8G0001295a/Sg.6G0002043a/Sg.9G0000263a/Sg.9G0000187a/Sg.9G0000078a/Sg.2G0000023p1/Sg.4G0001005a/Sg.4G0000728a/Sg.2G0001548a/Sg.2G0000023p2/Sg.7G0000967a/Sg.3G0001505a/Sg.3G0001326a/Sg.5G0002878b/Sg.7G0002224a/Sg.7G0002648a/Sg.4G0001326a/Sg.4G0001314a/Sg.7G0000870a/Sg.7G0000869a/Sg.3G0001767a/Sg.3G0001743a/Sg.1G0000585a/Sg.1G0002181a/Sg.6G0000358a/Sg.6G0003283b/Sg.4G0000478a/Sg.6G…	91	BP
GO:0009579	GO:0009579	thylakoid	0.0309488	257/31157	1.2777e-19	8.70117e-17	7.60571e-17	Sg.5G0000018a/Sg.1G0000866a/Sg.9G0000263a/Sg.9G0000078a/Sg.3G0003224b/Sg.4G0000728a/Sg.2G0001548a/Sg.7G0000967a/Sg.3G0001506a/Sg.4G0001314a/Sg.7G0000870a/Sg.7G0000869a/Sg.4G0002569a/Sg.5G0002064a/Sg.6G0000109a/Sg.7G0002810b/Sg.4G0002270a/Sg.5G0002060a/Sg.3G0000166p1/Sg.2G0000084a/Sg.1G0001756a/Sg.7G0002718b/Sg.6G0002340a/Sg.6G0003360b/Sg.2G0000617a/Sg.2G0000605a/Sg.8G0001182a/Sg.9G0001509b/Sg.1G0…	61	MF
GO:0009534	GO:0009534	chloroplast thylakoid	0.0334855	301/31157	3.65986e-19	1.66158e-16	1.45239e-16	Sg.5G0000018a/Sg.8G0001295a/Sg.9G0000078a/Sg.2G0000023p1/Sg.3G0003224b/Sg.4G0000728a/Sg.2G0001548a/Sg.2G0000023p2/Sg.7G0000967a/Sg.3G0001506a/Sg.5G0002878b/Sg.4G0001314a/Sg.3G0001743a/Sg.1G0000585a/Sg.4G0000478a/Sg.1G0002973b/Sg.5G0000417a/Sg.7G0002810b/Sg.4G0002270a/Sg.1G0001216a/Sg.9G0000305a/Sg.1G0001608a/Sg.6G0002323a/Sg.2G0000084a/Sg.1G0001756a/Sg.1G0001216t1/Sg.2G0000617a/Sg.1G0000047a/Sg.8…	66	BP
GO:0099503	GO:0099503	secretory vesicle	0.0223237	238/31157	1.24782e-10	4.24884e-08	3.71392e-08	Sg.2G0001543a/Sg.3G0001287a/Sg.3G0001381a/Sg.6G0000649p1/Sg.5G0000667a/Sg.5G0002416a/Sg.6G0002168a/Sg.3G0000054a/Sg.1G0001790a/Sg.4G0002703a/Sg.4G0002704a/Sg.3G0001959a/Sg.7G0000993a/Sg.4G0002703t1/Sg.6G0000746a/Sg.6G0002627a/Sg.3G0002283a/Sg.2G0002508a/Sg.2G0001654a/Sg.3G0001959p3/Sg.9G0001087p1/Sg.4G0002703p1/Sg.4G0002696a/Sg.4G0002696p1/Sg.4G0002696p2/Sg.8G0000282a/Sg.4G0001917a/Sg.9G0001087a/…	44	BP
GO:0009768	GO:0009768	photosynthesis, light harvesting in photosystem I	0.00558092	16/31157	2.05323e-10	5.59298e-08	4.88884e-08	Sg.9G0000263a/Sg.2G0001548a/Sg.7G0000967a/Sg.3G0001505a/Sg.7G0002810b/Sg.2G0003063b/Sg.2G0000247a/Sg.3G0001505p1/Sg.8G0001463a/Sg.5G0002220a/Sg.5G0002221a	11	BP
GO:0010287	GO:0010287	plastoglobule	0.0116692	80/31157	4.80176e-10	1.09e-07	9.5277e-08	Sg.5G0000018a/Sg.6G0003022b/Sg.3G0002417a/Sg.9G0000263a/Sg.2G0001548a/Sg.3G0001506a/Sg.3G0002658a/Sg.7G0002810b/Sg.1G0001756a/Sg.3G0001993a/Sg.7G0002718b/Sg.6G0003360b/Sg.9G0001509b/Sg.2G0000247a/Sg.4G0002658a/Sg.5G0000240a/Sg.9G0001681b/Sg.6G0003124b/Sg.8G0001463a/Sg.7G0001059a/Sg.5G0002220a/Sg.5G0002221a/Sg.8G0002065a	23	BP
GO:0016168	GO:0016168	chlorophyll binding	0.00659564	25/31157	6.33341e-10	1.2323e-07	1.07716e-07	Sg.9G0000263a/Sg.2G0001548a/Sg.7G0000967a/Sg.6G0003283b/Sg.7G0002810b/Sg.2G0003063b/Sg.4G0001105p1/Sg.2G0000247a/Sg.2G0000326a/Sg.4G0001105a/Sg.8G0001463a/Sg.5G0002220a/Sg.5G0002221a	13	BP
GO:0009416	GO:0009416	response to light stimulus	0.0208016	239/31157	5.25319e-09	8.94355e-07	7.81757e-07	Sg.5G0000312a/Sg.6G0001470a/Sg.9G0000263a/Sg.9G0000172a/Sg.5G0000514a/Sg.5G0000936a/Sg.2G0001548a/Sg.4G0001417a/Sg.7G0000967a/Sg.3G0001505a/Sg.4G0000466a/Sg.5G0000406a/Sg.7G0002810b/Sg.1G0002365a/Sg.6G0001043a/Sg.2G0003063b/Sg.2G0003052b/Sg.7G0002718b/Sg.6G0000820a/Sg.8G0001232a/Sg.8G0001182a/Sg.4G0003337b/Sg.4G0003247b/Sg.2G0000247a/Sg.2G0000208a/Sg.6G0002361a/Sg.8G0000711a/Sg.8G0000712a/Sg.2G00…	41	BP
GO:0005975	GO:0005975	carbohydrate metabolic process	0.0243531	339/31157	1.47423e-07	2.231e-05	1.95012e-05	Sg.1G0003047b/Sg.6G0001980a/Sg.6G0002985b/Sg.5G0000934a/Sg.4G0002266a/Sg.4G0003118a/Sg.5G0001025a/Sg.1G0001247a/Sg.3G0001495a/Sg.2G0002911p1/Sg.1G0001125a/Sg.1G0000728a/Sg.4G0002556a/Sg.4G0000479a/Sg.3G0001544a/Sg.3G0000166p1/Sg.9G0000435a/Sg.5G0001006a/Sg.6G0003363b/Sg.8G0002014p1/Sg.8G0002014t1/Sg.4G0000954a/Sg.2G0002911p2/Sg.3G0000166p2/Sg.1G0001005a/Sg.1G0001079a/Sg.8G0000369a/Sg.1G0001247p1/…	48	MF
GO:0080167	GO:0080167	response to karrikin	0.0152207	171/31157	3.45067e-07	4.51926e-05	3.95029e-05	Sg.5G0000312a/Sg.6G0002985b/Sg.7G0000491a/Sg.4G0000728a/Sg.7G0002367p6/Sg.1G0001626a/Sg.2G0000879a/Sg.6G0000187a/Sg.7G0002367p7/Sg.7G0002367a/Sg.3G0002780a/Sg.3G0002781a/Sg.4G0002917a/Sg.1G0001837a/Sg.4G0000954a/Sg.3G0000953a/Sg.2G0000208a/Sg.5G0000820a/Sg.2G0000326a/Sg.6G0001456a/Sg.6G0002433a/Sg.4G0003257b/Sg.5G0000240a/Sg.1G0001156a/Sg.7G0000048a/Sg.8G0001101a/Sg.1G0000405p1/Sg.9G0000998a/Sg.8…	30	BP
GO:0020037	GO:0020037	heme binding	0.0289193	446/31157	3.64992e-07	4.51926e-05	3.95029e-05	Sg.9G0000153a/Sg.4G0002154a/Sg.8G0001486a/Sg.8G0001492a/Sg.3G0001622a/Sg.3G0002641a/Sg.5G0002918b/Sg.5G0002917b/Sg.5G0002916b/Sg.4G0002746a/Sg.3G0002172a/Sg.3G0001742a/Sg.5G0000353a/Sg.5G0002303a/Sg.5G0000406a/Sg.5G0000417a/Sg.8G0001517a/Sg.3G0001662a/Sg.6G0002809b/Sg.4G0002336a/Sg.3G0000708t1/Sg.3G0000708t2/Sg.5G0002020a/Sg.6G0003055b/Sg.3G0000712a/Sg.3G0000705a/Sg.3G0000708a/Sg.6G0002777b/Sg.5G…	57	CC
GO:0009627	GO:0009627	systemic acquired resistance	0.00811771	60/31157	6.45355e-07	6.32022e-05	5.52451e-05	Sg.4G0002710a/Sg.5G0002416a/Sg.6G0000382a/Sg.2G0002012a/Sg.5G0001006a/Sg.1G0002475a/Sg.6G0002627a/Sg.9G0001087p1/Sg.7G0000433a/Sg.2G0002877a/Sg.2G0000740a/Sg.9G0001087a/Sg.9G0001087t1/Sg.2G0001143a/Sg.3G0002483a/Sg.8G0002024a	16	BP
GO:0005506	GO:0005506	iron ion binding	0.0233384	335/31157	6.45574e-07	6.32022e-05	5.52451e-05	Sg.9G0000153a/Sg.4G0002154a/Sg.1G0001248a/Sg.3G0001622a/Sg.3G0002641a/Sg.5G0002918b/Sg.5G0002917b/Sg.5G0002916b/Sg.4G0001715a/Sg.4G0002746a/Sg.5G0000630a/Sg.5G0002303a/Sg.4G0000414a/Sg.5G0000406a/Sg.3G0001662a/Sg.6G0002809b/Sg.4G0002336a/Sg.3G0000708t1/Sg.3G0000708t2/Sg.3G0000712a/Sg.3G0000705a/Sg.3G0000708a/Sg.6G0002777b/Sg.4G0002051p1/Sg.8G0001181a/Sg.5G0001063p1/Sg.8G0001363a/Sg.3G0001672a/Sg.…	46	CC
GO:0048046	GO:0048046	apoplast	0.0268899	410/31157	6.49655e-07	6.32022e-05	5.52451e-05	Sg.8G0001486a/Sg.8G0001492a/Sg.2G0001543a/Sg.3G0000916a/Sg.3G0001287a/Sg.3G0001381a/Sg.3G0001506a/Sg.5G0002416a/Sg.4G0001314a/Sg.1G0001622a/Sg.7G0000870a/Sg.7G0000869a/Sg.1G0000543a/Sg.4G0002569a/Sg.6G0000382a/Sg.1G0001313a/Sg.6G0000109a/Sg.2G0002012a/Sg.6G0001841a/Sg.4G0002704a/Sg.1G0003042b/Sg.6G0001043a/Sg.1G0000543t1/Sg.2G0003052b/Sg.3G0000166p1/Sg.3G0001993a/Sg.7G0002718b/Sg.6G0002699p2/Sg.6…	53	CC
GO:0009773	GO:0009773	photosynthetic electron transport in photosystem I	0.00456621	20/31157	1.41251e-06	0.000128256	0.000112109	Sg.1G0000585a/Sg.6G0001841a/Sg.6G0002333a/Sg.2G0000617a/Sg.4G0002658a/Sg.6G0001839a/Sg.4G0001340a/Sg.1G0001986a/Sg.6G0000596a	9	CC
GO:0009414	GO:0009414	response to water deprivation	0.0253678	389/31157	1.57254e-06	0.000133862	0.000117009	Sg.1G0003047b/Sg.4G0002631a/Sg.6G0003403b/Sg.4G0002246a/Sg.6G0002668a/Sg.5G0000850a/Sg.6G0001054a/Sg.1G0001626a/Sg.2G0001600a/Sg.1G0000585a/Sg.4G0002195a/Sg.4G0001619a/Sg.2G0001427a/Sg.5G0002064a/Sg.5G0000410a/Sg.5G0002060a/Sg.6G0002395a/Sg.6G0003764b/Sg.3G0002780a/Sg.3G0002781a/Sg.7G0000779a/Sg.9G0000664p3/Sg.1G0001761a/Sg.2G0000072p2/Sg.1G0000242p1/Sg.3G0000784a/Sg.2G0000656a/Sg.1G0001834a/Sg.9…	50	MF
GO:0009409	GO:0009409	response to cold	0.029934	500/31157	3.17063e-06	0.000254024	0.000222042	Sg.5G0000018a/Sg.5G0000312a/Sg.4G0002631a/Sg.9G0000263a/Sg.2G0001543a/Sg.2G0001548a/Sg.7G0000967a/Sg.1G0001234a/Sg.3G0001486a/Sg.3G0001505a/Sg.4G0001559a/Sg.3G0002671a/Sg.8G0002157a/Sg.1G0001125a/Sg.6G0001417a/Sg.7G0000870a/Sg.7G0000869a/Sg.1G0000519a/Sg.4G0002569a/Sg.2G0000922a/Sg.6G0000109a/Sg.2G0002012a/Sg.6G0001841a/Sg.7G0002810b/Sg.7G0002843b/Sg.2G0003052b/Sg.1G0001761a/Sg.3G0001993a/Sg.1G00…	59	CC
GO:0009688	GO:0009688	abscisic acid biosynthetic process	0.00456621	22/31157	3.72548e-06	0.000281895	0.000246405	Sg.7G0000849a/Sg.4G0001619a/Sg.5G0002064a/Sg.5G0002060a/Sg.6G0002395a/Sg.7G0000849p1/Sg.3G0000784a/Sg.6G0002973b/Sg.3G0000784p1	9	MF
GO:0016616	GO:0016616	oxidoreductase activity, acting on the CH-OH group of donors, NAD or NADP as acceptor	0.00761035	64/31157	8.21017e-06	0.000588539	0.000514443	Sg.4G0002267a/Sg.4G0001375a/Sg.3G0001753a/Sg.3G0001754a/Sg.3G0001752a/Sg.2G0001600a/Sg.6G0000187a/Sg.3G0000655a/Sg.3G0000656a/Sg.2G0000732a/Sg.3G0000812a/Sg.2G0000294a/Sg.2G0000732p1/Sg.4G0000650a/Sg.8G0002010a	15	MF
GO:0042631	GO:0042631	cellular response to water deprivation	0.00710299	57/31157	9.14666e-06	0.000601243	0.000525547	Sg.3G0000805p1/Sg.3G0000840a/Sg.3G0000840p2/Sg.3G0000845a/Sg.3G0000840t1/Sg.3G0000755a/Sg.3G0001993a/Sg.5G0002442a/Sg.3G0000805p2/Sg.3G0000805p3/Sg.2G0000294a/Sg.3G0000805p4/Sg.6G0000903a/Sg.1G0000804a	14	MF
GO:0009523	GO:0009523	photosystem II	0.0035515	14/31157	9.27026e-06	0.000601243	0.000525547	Sg.9G0000263a/Sg.2G0000023p1/Sg.2G0000023p2/Sg.7G0002648a/Sg.8G0001845a/Sg.5G0000245a/Sg.5G0000327a	7	MF
GO:0006979	GO:0006979	response to oxidative stress	0.0253678	415/31157	9.83392e-06	0.000608809	0.000532161	Sg.5G0000312a/Sg.8G0001486a/Sg.8G0001492a/Sg.3G0000805p1/Sg.4G0001005a/Sg.3G0001305a/Sg.6G0002668a/Sg.3G0000840a/Sg.3G0000840p2/Sg.3G0000845a/Sg.3G0000840t1/Sg.3G0002172a/Sg.7G0000880a/Sg.3G0001742a/Sg.1G0000519a/Sg.4G0001598a/Sg.2G0001427a/Sg.4G0000466a/Sg.5G0000417a/Sg.8G0001517a/Sg.3G0000755a/Sg.7G0000887t1/Sg.7G0000880p1/Sg.1G0000242p1/Sg.3G0002816a/Sg.6G0000820a/Sg.1G0001837a/Sg.1G0001023a/S…	50	BP
GO:0009645	GO:0009645	response to low light intensity stimulus	0.00304414	10/31157	1.07033e-05	0.000633824	0.000554027	Sg.9G0000263a/Sg.2G0001548a/Sg.7G0000967a/Sg.3G0001505a/Sg.7G0002810b/Sg.3G0001505p1	6	BP
GO:0004497	GO:0004497	monooxygenase activity	0.00913242	91/31157	1.35965e-05	0.000771601	0.000674457	Sg.4G0002154a/Sg.3G0001622a/Sg.5G0002916b/Sg.5G0000722a/Sg.5G0002303a/Sg.5G0000406a/Sg.3G0000708t1/Sg.3G0000708t2/Sg.3G0000712a/Sg.3G0000705a/Sg.3G0000708a/Sg.8G0001363a/Sg.3G0000735a/Sg.6G0002740a/Sg.2G0001164p1/Sg.8G0002189p3/Sg.2G0001164a/Sg.3G0000705p2	18	BP
GO:0009813	GO:0009813	flavonoid biosynthetic process	0.00659564	52/31157	1.54487e-05	0.000841648	0.000735686	Sg.7G0002367p6/Sg.2G0002911p1/Sg.1G0000512a/Sg.4G0001598a/Sg.5G0000353a/Sg.7G0002367p7/Sg.7G0002367a/Sg.2G0002911p2/Sg.2G0000208a/Sg.4G0003314b/Sg.2G0001043a/Sg.6G0000546a/Sg.7G0000048a	13	BP
GO:0051453	GO:0051453	regulation of intracellular pH	0.00608828	46/31157	2.05264e-05	0.00107527	0.000939893	Sg.9G0000851p1/Sg.5G0000117a/Sg.5G0000115a/Sg.9G0000851p2/Sg.3G0001541a/Sg.3G0002437a/Sg.3G0002355a/Sg.2G0002735p1/Sg.7G0002584a/Sg.5G0000118a/Sg.7G0001868a/Sg.5G0000114a	12	MF
GO:0045549	GO:0045549	9-cis-epoxycarotenoid dioxygenase activity	0.00304414	11/31157	2.22802e-05	0.00112391	0.000982414	Sg.5G0002064a/Sg.5G0002060a/Sg.7G0000779a/Sg.3G0000784a/Sg.7G0000779p1/Sg.3G0000784p1	6	MF
GO:0008422	GO:0008422	beta-glucosidase activity	0.00659564	54/31157	2.39437e-05	0.00116469	0.00101806	Sg.6G0001980a/Sg.1G0001125a/Sg.4G0001733a/Sg.3G0002106a/Sg.8G0002014p1/Sg.8G0002014t1/Sg.8G0000369a/Sg.4G0001818a/Sg.1G0000804a/Sg.2G0002351p5/Sg.8G0002020a/Sg.8G0002013a/Sg.8G0002014a	13	BP
GO:0009767	GO:0009767	photosynthetic electron transport chain	0.0035515	16/31157	2.76079e-05	0.00129662	0.00113338	Sg.1G0000866a/Sg.5G0000514a/Sg.3G0002671a/Sg.6G0001264a/Sg.5G0000053a/Sg.7G0000471a/Sg.9G0000998a	7	CC
GO:0016705	GO:0016705	oxidoreductase activity, acting on paired donors, with incorporation or reduction of molecular oxygen	0.014206	193/31157	3.48274e-05	0.00158116	0.0013821	Sg.5G0000931a/Sg.4G0002154a/Sg.3G0001622a/Sg.3G0002641a/Sg.5G0002917b/Sg.5G0000406a/Sg.3G0001662a/Sg.6G0002809b/Sg.4G0002336a/Sg.3G0000708t1/Sg.3G0000708t2/Sg.3G0000712a/Sg.3G0000705a/Sg.3G0000708a/Sg.6G0002777b/Sg.4G0002051p1/Sg.8G0001363a/Sg.3G0001672a/Sg.3G0001673a/Sg.3G0000735a/Sg.6G0002740a/Sg.2G0001164p1/Sg.8G0002189p3/Sg.2G0001164a/Sg.3G0001105a/Sg.6G0000428a/Sg.3G0000705p2/Sg.8G0001891a	28	BP
GO:0009644	GO:0009644	response to high light intensity	0.00659564	56/31157	3.62693e-05	0.00159351	0.00139289	Sg.9G0000263a/Sg.2G0001548a/Sg.7G0000967a/Sg.3G0001505a/Sg.7G0002648a/Sg.1G0000585a/Sg.6G0003283b/Sg.7G0002810b/Sg.9G0001499b/Sg.2G0000452a/Sg.3G0001505p1/Sg.5G0000212a/Sg.4G0001115a	13	BP
GO:0009624	GO:0009624	response to nematode	0.0106545	126/31157	4.18399e-05	0.00178081	0.00155661	Sg.4G0000364a/Sg.6G0002211a/Sg.5G0001195a/Sg.7G0000168a/Sg.2G0001773a/Sg.4G0002703a/Sg.6G0002820b/Sg.6G0002340a/Sg.4G0002703t1/Sg.8G0001182a/Sg.2G0000957a/Sg.6G0001813a/Sg.4G0002703p1/Sg.4G0002696a/Sg.4G0002696p1/Sg.4G0002696p2/Sg.6G0003691b/Sg.7G0001036a/Sg.7G0000015a/Sg.7G0000618a/Sg.8G0002026a	21	MF
GO:0009694	GO:0009694	jasmonic acid metabolic process	0.00507357	36/31157	5.57229e-05	0.00229984	0.00201029	Sg.7G0001775a/Sg.4G0002710a/Sg.7G0002397p3/Sg.7G0002436t1/Sg.2G0000740a/Sg.2G0001147p1/Sg.7G0002459a/Sg.7G0002436t2/Sg.1G0000956a/Sg.2G0001147a	10	BP
GO:0006749	GO:0006749	glutathione metabolic process	0.00710299	67/31157	6.41293e-05	0.00256894	0.00224552	Sg.3G0000805p1/Sg.3G0000840a/Sg.3G0000840p2/Sg.3G0000845a/Sg.3G0000840t1/Sg.3G0000755a/Sg.3G0000756a/Sg.4G0002917a/Sg.6G0002303a/Sg.6G0002296a/Sg.3G0000805p2/Sg.3G0000805p3/Sg.3G0000805p4/Sg.6G0002312a	14	CC
GO:0009646	GO:0009646	response to absence of light	0.00558092	44/31157	6.92509e-05	0.00265603	0.00232164	Sg.4G0001466a/Sg.1G0002007a/Sg.2G0001773a/Sg.1G0002365a/Sg.8G0001232a/Sg.4G0003247b/Sg.5G0002448a/Sg.2G0000452a/Sg.8G0000336a/Sg.1G0001164a/Sg.1G0002365p2	11	CC
GO:0004866	GO:0004866	endopeptidase inhibitor activity	0.00304414	13/31157	7.41036e-05	0.00265603	0.00232164	Sg.4G0002703a/Sg.4G0002703t1/Sg.4G0002703p1/Sg.4G0002696a/Sg.4G0002696p1/Sg.4G0002696p2	6	CC
GO:0010436	GO:0010436	carotenoid dioxygenase activity	0.00304414	13/31157	7.41036e-05	0.00265603	0.00232164	Sg.5G0002064a/Sg.5G0002060a/Sg.7G0000779a/Sg.3G0000784a/Sg.7G0000779p1/Sg.3G0000784p1	6	CC
GO:0016121	GO:0016121	carotene catabolic process	0.00304414	13/31157	7.41036e-05	0.00265603	0.00232164	Sg.5G0002064a/Sg.5G0002060a/Sg.7G0000779a/Sg.3G0000784a/Sg.7G0000779p1/Sg.3G0000784p1	6	BP
GO:0003824	GO:0003824	catalytic activity	0.00862506	94/31157	7.71745e-05	0.00269517	0.00235585	Sg.5G0000312a/Sg.4G0002267a/Sg.2G0001536a/Sg.9G0001297a/Sg.3G0001506a/Sg.4G0000449a/Sg.5G0001102a/Sg.2G0000070p2/Sg.3G0001993a/Sg.4G0002002p1/Sg.1G0001837a/Sg.2G0000740a/Sg.5G0000049a/Sg.8G0000657a/Sg.2G0000732p1/Sg.1G0000112p2/Sg.4G0002002a	17	MF
GO:0015979	GO:0015979	photosynthesis	0.00761035	77/31157	8.3485e-05	0.00284266	0.00248478	Sg.7G0000870a/Sg.7G0000869a/Sg.2G0002932a/Sg.6G0001841a/Sg.1G0001608a/Sg.2G0000084a/Sg.1G0001552a/Sg.4G0002658a/Sg.8G0001845a/Sg.6G0001839a/Sg.5G0000245a/Sg.4G0001340a/Sg.7G0000538a/Sg.1G0001986a/Sg.6G0000596a	15	BP
GO:0008061	GO:0008061	chitin binding	0.0035515	19/31157	0.000102734	0.00335166	0.00292969	Sg.9G0001087p1/Sg.9G0001087a/Sg.9G0001087t1/Sg.5G0000574a/Sg.5G0000206a/Sg.8G0002288a/Sg.3G0002483a	7	CC
GO:1990135	GO:1990135	flavonoid sulfotransferase activity	0.00405885	25/31157	0.000103355	0.00335166	0.00292969	Sg.6G0001104a/Sg.1G0001624a/Sg.1G0001022a/Sg.7G0002433a/Sg.7G0002434a/Sg.7G0002436a/Sg.1G0000955a/Sg.6G0001104p1	8	BP
GO:0010114	GO:0010114	response to red light	0.00710299	71/31157	0.000124388	0.0039399	0.00344388	Sg.9G0000263a/Sg.9G0000153a/Sg.5G0000936a/Sg.4G0001619a/Sg.1G0002989b/Sg.1G0002984b/Sg.7G0002362a/Sg.7G0002361a/Sg.6G0002329a/Sg.8G0001363a/Sg.2G0000452a/Sg.5G0000318a/Sg.6G0000465a/Sg.1G0000405p1	14	CC
GO:0019253	GO:0019253	reductive pentose-phosphate cycle	0.0035515	20/31157	0.000149432	0.0046256	0.00404325	Sg.6G0000109a/Sg.6G0001841a/Sg.2G0003052b/Sg.6G0002340a/Sg.3G0002720a/Sg.6G0001839a/Sg.7G0000470a	7	CC
GO:0102483	GO:0102483	scopolin beta-glucosidase activity	0.00456621	33/31157	0.000153151	0.00463538	0.00405179	Sg.6G0001980a/Sg.3G0002106a/Sg.8G0002014p1/Sg.8G0002014t1/Sg.4G0001818a/Sg.2G0002351p5/Sg.8G0002020a/Sg.8G0002013a/Sg.8G0002014a	9	BP
GO:0005777	GO:0005777	peroxisome	0.0202943	345/31157	0.000166704	0.0049359	0.00431447	Sg.8G0001296a/Sg.5G0000516a/Sg.8G0000081a/Sg.2G0001536a/Sg.4G0001454a/Sg.4G0002511a/Sg.3G0001289a/Sg.5G0002072p1/Sg.7G0002210a/Sg.7G0002240a/Sg.4G0002378a/Sg.4G0002558t1/Sg.2G0001420a/Sg.4G0000449a/Sg.6G0000075a/Sg.5G0000891a/Sg.8G0000770a/Sg.7G0002767b/Sg.3G0001993a/Sg.6G0000820a/Sg.8G0001314a/Sg.5G0002448a/Sg.2G0001623a/Sg.1G0002349a/Sg.6G0001430a/Sg.5G0000882a/Sg.1G0002127a/Sg.8G0000657a/Sg.7G…	40	BP
GO:0009625	GO:0009625	response to insect	0.00608828	57/31157	0.00019528	0.00557404	0.00487228	Sg.9G0000153a/Sg.5G0002781a/Sg.4G0002703a/Sg.4G0002704a/Sg.4G0002703t1/Sg.2G0001654a/Sg.4G0002703p1/Sg.4G0002696a/Sg.4G0002696p1/Sg.4G0002696p2/Sg.9G0000521a/Sg.5G0000577a	12	BP
GO:0009543	GO:0009543	chloroplast thylakoid lumen	0.00558092	49/31157	0.000196442	0.00557404	0.00487228	Sg.9G0000078a/Sg.3G0003224b/Sg.4G0001314a/Sg.2G0000084a/Sg.1G0001552a/Sg.5G0000053a/Sg.2G0001315a/Sg.8G0001283a/Sg.4G0001340a/Sg.5G0000327a/Sg.6G0003735b	11	CC
GO:0009744	GO:0009744	response to sucrose	0.00710299	75/31157	0.000228538	0.00632484	0.00552855	Sg.5G0000312a/Sg.4G0001466a/Sg.5G0002274a/Sg.4G0001578a/Sg.5G0002274t2/Sg.4G0000466a/Sg.1G0002365a/Sg.2G0003052b/Sg.8G0001232a/Sg.4G0003247b/Sg.5G0002448a/Sg.6G0002174a/Sg.5G0000727p2/Sg.1G0002365p2	14	BP
GO:0006869	GO:0006869	lipid transport	0.00608828	58/31157	0.000232189	0.00632484	0.00552855	Sg.3G0000976p1/Sg.3G0001731a/Sg.7G0000168a/Sg.7G0000172a/Sg.3G0000976p2/Sg.1G0001699a/Sg.5G0000999a/Sg.2G0000328a/Sg.8G0000165t2/Sg.7G0000015a/Sg.7G0000173t1/Sg.7G0000174p1	12	BP
GO:0010117	GO:0010117	photoprotection	0.00304414	16/31157	0.000293187	0.00782983	0.00684406	Sg.7G0000849a/Sg.1G0000585a/Sg.7G0000849p1/Sg.2G0000452a/Sg.6G0000465a/Sg.9G0001345a	6	BP
GO:0030388	GO:0030388	fructose 1,6-bisphosphate metabolic process	0.00253678	11/31157	0.000337308	0.00883488	0.00772258	Sg.2G0002932a/Sg.6G0001841a/Sg.6G0003360b/Sg.6G0001839a/Sg.7G0000470a	5	BP
GO:0010119	GO:0010119	regulation of stomatal movement	0.00710299	78/31157	0.000349384	0.0089785	0.00784812	Sg.6G0001417a/Sg.5G0000347a/Sg.5G0000353a/Sg.7G0002362a/Sg.7G0002361a/Sg.6G0002329a/Sg.1G0002878p2/Sg.5G0002588a/Sg.1G0002878p4/Sg.2G0000740a/Sg.7G0000413a/Sg.1G0002878a/Sg.5G0000566a/Sg.1G0000067a	14	CC
GO:0080131	GO:0080131	hydroxyjasmonate sulfotransferase activity	0.00304414	17/31157	0.000428908	0.010818	0.00945604	Sg.7G0002436t1/Sg.2G0001147p1/Sg.7G0002459a/Sg.7G0002436t2/Sg.1G0000956a/Sg.2G0001147a	6	CC
GO:0009407	GO:0009407	toxin catabolic process	0.00710299	80/31157	0.000457288	0.0113241	0.00989843	Sg.3G0000805p1/Sg.3G0000840a/Sg.3G0000840p2/Sg.3G0000845a/Sg.3G0000840t1/Sg.3G0000755a/Sg.3G0000756a/Sg.4G0002917a/Sg.6G0002303a/Sg.6G0002296a/Sg.3G0000805p2/Sg.3G0000805p3/Sg.3G0000805p4/Sg.6G0002312a	14	MF
GO:0004650	GO:0004650	polygalacturonase activity	0.00507357	46/31157	0.000500706	0.0121779	0.0106447	Sg.5G0000513a/Sg.1G0001247a/Sg.4G0002556a/Sg.3G0001544a/Sg.7G0000780a/Sg.1G0001079a/Sg.1G0001247p1/Sg.6G0002265a/Sg.1G0000341a/Sg.7G0001696a	10	BP
GO:0009408	GO:0009408	response to heat	0.0197869	353/31157	0.000526396	0.0125781	0.0109945	Sg.2G0001600a/Sg.1G0000519a/Sg.4G0001619a/Sg.4G0001623a/Sg.6G0000140a/Sg.2G0001773a/Sg.7G0002843b/Sg.6G0002395a/Sg.2G0000533t2/Sg.6G0001043a/Sg.2G0000533a/Sg.2G0000605a/Sg.8G0001320a/Sg.4G0003337b/Sg.3G0002283a/Sg.3G0002740a/Sg.3G0002736a/Sg.4G0003309b/Sg.6G0001765a/Sg.8G0000711a/Sg.8G0000712a/Sg.2G0000315a/Sg.5G0000049a/Sg.8G0000855p3/Sg.6G0002973b/Sg.2G0001380a/Sg.6G0000460a/Sg.6G0002409a/Sg.5G…	39	BP
GO:0004022	GO:0004022	alcohol dehydrogenase (NAD+) activity	0.00405885	31/31157	0.000536322	0.0125943	0.0110087	Sg.8G0001296a/Sg.4G0002267a/Sg.3G0001753a/Sg.3G0001754a/Sg.3G0001752a/Sg.6G0002395a/Sg.3G0000812a/Sg.8G0002419b	8	CC
GO:1901430	GO:1901430	positive regulation of syringal lignin biosynthetic process	0.00304414	18/31157	0.000609046	0.0138254	0.0120848	Sg.8G0001486a/Sg.8G0001492a/Sg.2G0002181a/Sg.7G0000617a/Sg.9G0001404a/Sg.5G0001518a	6	BP
GO:1990641	GO:1990641	response to iron ion starvation	0.00304414	18/31157	0.000609046	0.0138254	0.0120848	Sg.5G0002710a/Sg.4G0001716a/Sg.3G0002106a/Sg.3G0002816a/Sg.9G0001681b/Sg.4G0001115a	6	MF
GO:0008146	GO:0008146	sulfotransferase activity	0.00405885	32/31157	0.000675772	0.0150885	0.0131889	Sg.6G0001104a/Sg.1G0001624a/Sg.1G0001022a/Sg.7G0002433a/Sg.7G0002434a/Sg.7G0002436a/Sg.1G0000955a/Sg.6G0001104p1	8	MF
GO:0009812	GO:0009812	flavonoid metabolic process	0.0035515	25/31157	0.000700673	0.0153922	0.0134543	Sg.6G0001104a/Sg.1G0001624a/Sg.1G0001022a/Sg.7G0002433a/Sg.7G0002434a/Sg.7G0002436a/Sg.1G0000955a	7	MF
GO:0005887	GO:0005887	integral component of plasma membrane	0.00862506	114/31157	0.000823267	0.0173909	0.0152014	Sg.2G0000082p1/Sg.9G0000163a/Sg.5G0000466a/Sg.5G0000468a/Sg.1G0001652a/Sg.7G0000146t1/Sg.7G0002201a/Sg.2G0001450a/Sg.2G0003040b/Sg.1G0002360a/Sg.4G0002498a/Sg.7G0000146t2/Sg.6G0001680a/Sg.7G0001294a/Sg.2G0003024b/Sg.3G0000484a/Sg.3G0000589a	17	MF
GO:0004568	GO:0004568	chitinase activity	0.00304414	19/31157	0.000842729	0.0173909	0.0152014	Sg.2G0000293p2/Sg.2G0000293a/Sg.5G0000574a/Sg.1G0001189a/Sg.5G0000206a/Sg.1G0000804a	6	MF
GO:0006002	GO:0006002	fructose 6-phosphate metabolic process	0.00304414	19/31157	0.000842729	0.0173909	0.0152014	Sg.2G0002932a/Sg.6G0001841a/Sg.6G0001839a/Sg.7G0000470a/Sg.4G0002787a/Sg.4G0002805a	6	MF
GO:0010196	GO:0010196	nonphotochemical quenching	0.00304414	19/31157	0.000842729	0.0173909	0.0152014	Sg.9G0000163a/Sg.4G0000728a/Sg.4G0000478a/Sg.2G0000326a/Sg.6G0002433a/Sg.9G0000998a	6	BP
GO:0055075	GO:0055075	potassium ion homeostasis	0.0035515	26/31157	0.000906854	0.0184349	0.0161139	Sg.4G0000047a/Sg.2G0001125a/Sg.3G0001541a/Sg.2G0000642a/Sg.3G0002437a/Sg.3G0002355a/Sg.7G0002660a	7	BP
GO:0007623	GO:0007623	circadian rhythm	0.0121766	190/31157	0.000967453	0.0193775	0.0169379	Sg.8G0001295a/Sg.5G0000936a/Sg.4G0001417a/Sg.3G0001506a/Sg.3G0002650a/Sg.7G0002648a/Sg.3G0001993a/Sg.6G0003355b/Sg.2G0000621a/Sg.5G0002588a/Sg.8G0002257a/Sg.9G0001499b/Sg.2G0000452a/Sg.2G0003008b/Sg.2G0003009b/Sg.7G0001396a/Sg.6G0000224a/Sg.7G0002464a/Sg.4G0000217a/Sg.2G0002206t1/Sg.1G0000969a/Sg.6G0003258b/Sg.7G0001916a/Sg.4G0001115a	24	BP
GO:0008643	GO:0008643	carbohydrate transport	0.00304414	20/31157	0.00113986	0.0224998	0.0196671	Sg.2G0000082p1/Sg.2G0003040b/Sg.6G0001680a/Sg.7G0001294a/Sg.2G0003024b/Sg.3G0000589a	6	BP
GO:0042542	GO:0042542	response to hydrogen peroxide	0.00659564	78/31157	0.00115668	0.0225056	0.0196722	Sg.1G0001234a/Sg.4G0002703a/Sg.4G0002703t1/Sg.6G0000820a/Sg.8G0001320a/Sg.4G0003309b/Sg.4G0002703p1/Sg.4G0002696a/Sg.4G0002696p1/Sg.4G0002696p2/Sg.2G0000315a/Sg.4G0001115a/Sg.8G0001662a	13	BP
GO:0080030	GO:0080030	methyl indole-3-acetate esterase activity	0.00456621	43/31157	0.00126352	0.0242382	0.0211866	Sg.7G0001775a/Sg.9G0000086a/Sg.4G0002710a/Sg.7G0000884a/Sg.5G0002486a/Sg.7G0000884p1/Sg.7G0002397p3/Sg.7G0000668a/Sg.7G0000592a	9	BP
GO:0016311	GO:0016311	dephosphorylation	0.00507357	52/31157	0.00137529	0.026016	0.0227406	Sg.1G0000866a/Sg.9G0000179a/Sg.9G0001287a/Sg.7G0002550a/Sg.2G0002932a/Sg.3G0002096a/Sg.3G0002420a/Sg.6G0001946a/Sg.6G0001943a/Sg.8G0000487a	10	BP
GO:0043295	GO:0043295	glutathione binding	0.00456621	44/31157	0.00150045	0.027811	0.0243097	Sg.3G0000805p1/Sg.3G0000840a/Sg.3G0000840p2/Sg.3G0000845a/Sg.3G0000840t1/Sg.3G0000755a/Sg.3G0000805p2/Sg.3G0000805p3/Sg.3G0000805p4	9	BP
GO:0004540	GO:0004540	ribonuclease activity	0.00304414	21/31157	0.00151102	0.027811	0.0243097	Sg.4G0001351p1/Sg.9G0001087p1/Sg.9G0001087a/Sg.9G0001087t1/Sg.4G0001351p2/Sg.3G0002483a	6	BP
GO:0010214	GO:0010214	seed coat development	0.00405885	36/31157	0.00155133	0.0281722	0.0246254	Sg.2G0002911p1/Sg.1G0000543a/Sg.1G0001313a/Sg.4G0002271a/Sg.4G0001729a/Sg.1G0000543t1/Sg.2G0002911p2/Sg.2G0000673a	8	BP
GO:0031977	GO:0031977	thylakoid lumen	0.00558092	62/31157	0.00160997	0.0288523	0.0252199	Sg.5G0000018a/Sg.9G0000078a/Sg.3G0003224b/Sg.4G0001314a/Sg.7G0000870a/Sg.7G0000869a/Sg.2G0000084a/Sg.1G0001552a/Sg.5G0000053a/Sg.2G0001315a/Sg.5G0000327a	11	BP
GO:0016274	GO:0016274	protein-arginine N-methyltransferase activity	0.00253678	15/31157	0.00177117	0.0301541	0.0263577	Sg.1G0002117a/Sg.1G0002117p1/Sg.1G0002117p2/Sg.1G0002117p3/Sg.1G0000221a	5	BP
GO:0046556	GO:0046556	alpha-L-arabinofuranosidase activity	0.00253678	15/31157	0.00177117	0.0301541	0.0263577	Sg.6G0002154a/Sg.1G0000543a/Sg.1G0000543t1/Sg.5G0001006a/Sg.5G0001231a	5	BP
GO:0051537	GO:0051537	2 iron, 2 sulfur cluster binding	0.00253678	15/31157	0.00177117	0.0301541	0.0263577	Sg.2G0000023p1/Sg.2G0000023p2/Sg.2G0000322a/Sg.1G0001416a/Sg.6G0002706a	5	BP
GO:0016791	GO:0016791	phosphatase activity	0.00507357	54/31157	0.00185459	0.0311845	0.0272585	Sg.1G0000866a/Sg.9G0000179a/Sg.9G0001285a/Sg.9G0001287a/Sg.9G0001297a/Sg.4G0001652a/Sg.3G0002096a/Sg.3G0002005a/Sg.7G0000413a/Sg.5G0000566a	10	MF
GO:0047134	GO:0047134	protein-disulfide reductase activity	0.0035515	30/31157	0.00224732	0.0373275	0.032628	Sg.2G0001432a/Sg.4G0002563p1/Sg.4G0002563p2/Sg.2G0000079a/Sg.2G0000075a/Sg.7G0000538a/Sg.7G0001021a	7	MF
GO:0052689	GO:0052689	carboxylic ester hydrolase activity	0.00456621	47/31157	0.00243162	0.0376703	0.0329276	Sg.2G0001197a/Sg.1G0000495a/Sg.1G0000495p2/Sg.3G0001939a/Sg.3G0000231a/Sg.9G0001482b/Sg.5G0000582a/Sg.6G0000433a/Sg.5G0000073a	9	MF
GO:0009044	GO:0009044	xylan 1,4-beta-xylosidase activity	0.00253678	16/31157	0.00244297	0.0376703	0.0329276	Sg.6G0002154a/Sg.1G0000543a/Sg.1G0000543t1/Sg.5G0001006a/Sg.5G0001231a	5	MF
GO:0015743	GO:0015743	malate transport	0.00253678	16/31157	0.00244297	0.0376703	0.0329276	Sg.5G0000117a/Sg.5G0000115a/Sg.6G0000236a/Sg.5G0000118a/Sg.5G0000114a	5	MF
GO:0008878	GO:0008878	glucose-1-phosphate adenylyltransferase activity	0.00202943	10/31157	0.00246157	0.0376703	0.0329276	Sg.6G0003413b/Sg.9G0001478b/Sg.9G0001477b/Sg.2G0001161a	4	MF
GO:0015140	GO:0015140	malate transmembrane transporter activity	0.00202943	10/31157	0.00246157	0.0376703	0.0329276	Sg.5G0000117a/Sg.5G0000115a/Sg.5G0000118a/Sg.5G0000114a	4	MF
GO:0045300	GO:0045300	acyl-[acyl-carrier-protein] desaturase activity	0.00202943	10/31157	0.00246157	0.0376703	0.0329276	Sg.1G0000595a/Sg.1G0001216a/Sg.1G0000595t1/Sg.1G0001216t1	4	MF
GO:0102786	GO:0102786	stearoyl-[acp] desaturase activity	0.00202943	10/31157	0.00246157	0.0376703	0.0329276	Sg.1G0000595a/Sg.1G0001216a/Sg.1G0000595t1/Sg.1G0001216t1	4	MF
GO:0009611	GO:0009611	response to wounding	0.0172501	323/31157	0.00258176	0.0390706	0.0341517	Sg.4G0001598a/Sg.5G0001427a/Sg.6G0003283b/Sg.4G0000466a/Sg.4G0002703a/Sg.5G0002478a/Sg.6G0002066a/Sg.1G0000598p1/Sg.3G0001896a/Sg.3G0001993a/Sg.4G0002703t1/Sg.4G0001105p1/Sg.2G0000642a/Sg.4G0001351p1/Sg.5G0000882a/Sg.3G0000655a/Sg.3G0000656a/Sg.4G0003314b/Sg.4G0002703p1/Sg.4G0002696a/Sg.4G0002696p1/Sg.4G0002696p2/Sg.2G0000740a/Sg.3G0002294t1/Sg.6G0002901b/Sg.6G0000546a/Sg.5G0000577a/Sg.4G0001351p…	34	MF
GO:0016787	GO:0016787	hydrolase activity	0.00862506	127/31157	0.00272495	0.0407844	0.0356497	Sg.7G0001775a/Sg.9G0000086a/Sg.4G0002974a/Sg.4G0002710a/Sg.7G0000884a/Sg.7G0000945a/Sg.3G0002246a/Sg.5G0002486a/Sg.7G0000884p1/Sg.1G0002349a/Sg.7G0002397p3/Sg.8G0000353a/Sg.3G0002456a/Sg.3G0002453a/Sg.7G0000668a/Sg.7G0000592a/Sg.1G0000989a	17	MF
GO:0071456	GO:0071456	cellular response to hypoxia	0.0147133	266/31157	0.00309341	0.045796	0.0400303	Sg.5G0000312a/Sg.9G0001285a/Sg.3G0001381a/Sg.1G0001497a/Sg.2G0002816a/Sg.5G0000688a/Sg.2G0001600a/Sg.4G0001266a/Sg.2G0001420a/Sg.2G0001277a/Sg.7G0002843b/Sg.5G0002483a/Sg.2G0002187a/Sg.3G0001896a/Sg.6G0000746a/Sg.8G0000407a/Sg.4G0003309b/Sg.3G0003111b/Sg.4G0002648a/Sg.2G0000315a/Sg.4G0001917a/Sg.6G0002869b/Sg.4G0000977a/Sg.6G0002409a/Sg.5G0000212a/Sg.2G0001151a/Sg.4G0001744a/Sg.5G0002572a/Sg.8G00…	29	MF
GO:0045493	GO:0045493	xylan catabolic process	0.00253678	17/31157	0.00328217	0.0480679	0.0420162	Sg.6G0002154a/Sg.1G0000543a/Sg.1G0000543t1/Sg.5G0001006a/Sg.5G0001231a	5	MF
GO:0006949	GO:0006949	syncytium formation	0.00202943	11/31157	0.00367543	0.052694	0.0460599	Sg.7G0002362a/Sg.7G0002361a/Sg.6G0002329a/Sg.5G0000612a	4	MF
GO:0047714	GO:0047714	galactolipase activity	0.00202943	11/31157	0.00367543	0.052694	0.0460599	Sg.3G0003239b/Sg.2G0000723a/Sg.2G0000723p1/Sg.7G0001573a	4	MF
GO:0002237	GO:0002237	response to molecule of bacterial origin	0.00608828	79/31157	0.0039171	0.054034	0.0472312	Sg.6G0002985b/Sg.4G0002703a/Sg.6G0001043a/Sg.4G0002703t1/Sg.4G0002703p1/Sg.4G0002696a/Sg.4G0002696p1/Sg.4G0002696p2/Sg.8G0000711a/Sg.8G0000712a/Sg.6G0002901b/Sg.5G0001587a	12	MF
GO:0010319	GO:0010319	stromule	0.00608828	79/31157	0.0039171	0.054034	0.0472312	Sg.5G0000018a/Sg.3G0001506a/Sg.4G0002569a/Sg.6G0000109a/Sg.2G0002012a/Sg.6G0001841a/Sg.2G0003052b/Sg.3G0001993a/Sg.7G0002718b/Sg.6G0002340a/Sg.4G0002658a/Sg.6G0001839a	12	MF
GO:0002238	GO:0002238	response to molecule of fungal origin	0.00304414	25/31157	0.00396726	0.054034	0.0472312	Sg.4G0002703a/Sg.4G0002703t1/Sg.4G0002703p1/Sg.4G0002696a/Sg.4G0002696p1/Sg.4G0002696p2	6	MF
GO:0008239	GO:0008239	dipeptidyl-peptidase activity	0.00304414	25/31157	0.00396726	0.054034	0.0472312	Sg.5G0001085a/Sg.3G0001230a/Sg.3G0001260a/Sg.2G0002886a/Sg.3G0000729a/Sg.4G0003283b	6	MF
GO:0009654	GO:0009654	photosystem II oxygen evolving complex	0.00304414	25/31157	0.00396726	0.054034	0.0472312	Sg.3G0002671a/Sg.4G0001314a/Sg.2G0000084a/Sg.1G0001552a/Sg.5G0000053a/Sg.3G0000875a	6	MF
GO:0004553	GO:0004553	hydrolase activity, hydrolyzing O-glycosyl compounds	0.00862506	132/31157	0.00408295	0.0550592	0.0481273	Sg.1G0003047b/Sg.4G0003118a/Sg.3G0001495a/Sg.6G0002154a/Sg.1G0000543a/Sg.1G0000543t1/Sg.5G0001006a/Sg.6G0003363b/Sg.1G0001005a/Sg.5G0001231a/Sg.8G0000369a/Sg.3G0001495p1/Sg.6G0002235a/Sg.6G0002236a/Sg.6G0002892b/Sg.4G0003118p5/Sg.6G0002847b	17	MF

## Sheet: Leaf-24h-up
	ID	Description	GeneRatio	BgRatio	pvalue	p.adjust	qvalue	geneID	Count	ONT
GO:0009451	GO:0009451	RNA modification	0.0147433	122/31157	4.04115e-10	5.60912e-07	5.10886e-07	Sg.6G0002005a/Sg.4G0000521p1/Sg.3G0002885a/Sg.1G0001650a/Sg.3G0002638a/Sg.2G0002993b/Sg.4G0001298a/Sg.5G0002275a/Sg.4G0001334a/Sg.1G0000547a/Sg.2G0002407a/Sg.5G0001517p2/Sg.5G0000375a/Sg.2G0000109a/Sg.3G0002175a/Sg.3G0001998a/Sg.5G0001517p4/Sg.6G0002301a/Sg.4G0003310b/Sg.8G0000317a/Sg.8G0000291a/Sg.5G0000796a/Sg.2G0001067a/Sg.5G0002661a/Sg.7G0002058a/Sg.8G0001591a/Sg.6G0003532b/Sg.1G0000715a/Sg.5…	29	CC
GO:0099503	GO:0099503	secretory vesicle	0.0198271	238/31157	4.22854e-08	2.93461e-05	2.67288e-05	Sg.2G0001543a/Sg.3G0001381a/Sg.6G0000649p1/Sg.5G0002416a/Sg.3G0000054a/Sg.9G0000139a/Sg.4G0002703a/Sg.4G0002704a/Sg.1G0001700a/Sg.4G0002703t1/Sg.7G0002135a/Sg.6G0000746a/Sg.6G0002627a/Sg.2G0002508a/Sg.2G0001654a/Sg.3G0001959p3/Sg.9G0001087p1/Sg.4G0002703p1/Sg.4G0002696a/Sg.8G0000282a/Sg.9G0001087a/Sg.9G0001087t1/Sg.6G0002227a/Sg.2G0000293p2/Sg.2G0000293a/Sg.5G0000574a/Sg.5G0000206a/Sg.2G0000068a/…	39	BP
GO:0020037	GO:0020037	heme binding	0.0289781	446/31157	3.41849e-07	0.000158162	0.000144056	Sg.9G0000153a/Sg.8G0001486a/Sg.8G0001492a/Sg.2G0001988a/Sg.3G0001622a/Sg.3G0002641a/Sg.5G0002876b/Sg.4G0002746a/Sg.5G0002270a/Sg.4G0001626a/Sg.6G0000401a/Sg.5G0002762a/Sg.5G0000406a/Sg.5G0000888a/Sg.8G0001517a/Sg.3G0001662a/Sg.6G0002809b/Sg.3G0001675p1/Sg.2G0002729a/Sg.3G0001906p1/Sg.5G0002020a/Sg.6G0003055b/Sg.3G0000712a/Sg.6G0002777b/Sg.4G0002051p1/Sg.6G0000820a/Sg.8G0001363a/Sg.3G0001679a/Sg.3…	57	BP
GO:0016705	GO:0016705	oxidoreductase activity, acting on paired donors, with incorporation or reduction of molecular oxygen	0.01576	193/31157	1.53765e-06	0.000533565	0.000485979	Sg.5G0000931a/Sg.2G0001988a/Sg.3G0001622a/Sg.3G0002641a/Sg.6G0000401a/Sg.5G0000406a/Sg.5G0000888a/Sg.3G0001662a/Sg.6G0002809b/Sg.3G0001675p1/Sg.3G0001906p1/Sg.3G0000712a/Sg.6G0002777b/Sg.4G0002051p1/Sg.8G0001363a/Sg.3G0001679a/Sg.3G0001682a/Sg.3G0001672a/Sg.3G0001673a/Sg.3G0000735a/Sg.6G0002740a/Sg.2G0001164p1/Sg.2G0001164a/Sg.3G0001104a/Sg.3G0001105a/Sg.3G0001112a/Sg.3G0001102a/Sg.3G0001675p2/Sg…	31	BP
GO:0043295	GO:0043295	glutathione binding	0.00660905	44/31157	1.98664e-06	0.00055149	0.000502305	Sg.3G0000845p1/Sg.7G0002075p1/Sg.6G0000639p1/Sg.7G0002075p2/Sg.3G0000840p2/Sg.3G0000845a/Sg.3G0000840t1/Sg.1G0000513a/Sg.3G0000755a/Sg.7G0001768p3/Sg.3G0000767a/Sg.7G0002075p4/Sg.3G0000845p2	13	BP
GO:0005506	GO:0005506	iron ion binding	0.0223691	335/31157	3.50277e-06	0.000810307	0.00073804	Sg.9G0000153a/Sg.1G0001248a/Sg.2G0001988a/Sg.3G0001622a/Sg.3G0002641a/Sg.5G0002876b/Sg.4G0002746a/Sg.5G0000695a/Sg.5G0000630a/Sg.5G0002270a/Sg.4G0001626a/Sg.6G0000401a/Sg.5G0000406a/Sg.5G0000888a/Sg.3G0001662a/Sg.6G0002809b/Sg.3G0001675p1/Sg.3G0001906p1/Sg.3G0000712a/Sg.6G0002777b/Sg.4G0002051p1/Sg.8G0001363a/Sg.3G0001679a/Sg.3G0001682a/Sg.3G0001672a/Sg.3G0001673a/Sg.5G0000695p1/Sg.3G0000735a/Sg.…	44	BP
GO:0008061	GO:0008061	chitin binding	0.00406711	19/31157	1.0019e-05	0.00167811	0.00152845	Sg.3G0002354a/Sg.9G0001087p1/Sg.9G0001087a/Sg.9G0001087t1/Sg.5G0000574a/Sg.5G0000206a/Sg.8G0002288a/Sg.3G0002483a	8	BP
GO:0005975	GO:0005975	carbohydrate metabolic process	0.0218607	339/31157	1.08811e-05	0.00167811	0.00152845	Sg.6G0001980a/Sg.4G0002266a/Sg.2G0002351p1/Sg.1G0001247a/Sg.3G0001495a/Sg.3G0001468a/Sg.6G0001886a/Sg.1G0002017a/Sg.1G0000728a/Sg.4G0002552a/Sg.4G0002556a/Sg.4G0002175a/Sg.4G0000479a/Sg.2G0000370a/Sg.6G0002393a/Sg.1G0000358a/Sg.9G0001040a/Sg.9G0000435a/Sg.5G0001006a/Sg.4G0000954p1/Sg.4G0000954a/Sg.1G0001005a/Sg.1G0001079a/Sg.1G0001247p1/Sg.2G0000754a/Sg.6G0002235a/Sg.6G0002265a/Sg.1G0002678a/Sg.4…	43	BP
GO:0009624	GO:0009624	response to nematode	0.0111845	126/31157	1.26795e-05	0.00175991	0.00160295	Sg.6G0002211a/Sg.5G0002613a/Sg.4G0002381a/Sg.2G0001773a/Sg.4G0002703a/Sg.2G0000135a/Sg.6G0002820b/Sg.4G0002703t1/Sg.8G0001865a/Sg.6G0001576a/Sg.2G0000957a/Sg.6G0001813a/Sg.4G0002703p1/Sg.4G0002696a/Sg.6G0003691b/Sg.7G0001036a/Sg.7G0000015a/Sg.4G0003181b/Sg.7G0000618a/Sg.6G0003153b/Sg.4G0002054a/Sg.8G0002026a	22	BP
GO:0009505	GO:0009505	plant-type cell wall	0.0188104	283/31157	2.2353e-05	0.00282054	0.00256899	Sg.7G0000545p1/Sg.6G0001978a/Sg.2G0002351p1/Sg.5G0002880b/Sg.1G0002051p3/Sg.1G0000543a/Sg.4G0002175a/Sg.4G0001249a/Sg.6G0000345a/Sg.5G0002762a/Sg.3G0002865a/Sg.8G0001517a/Sg.7G0002362a/Sg.7G0002361a/Sg.1G0000543t1/Sg.2G0000106a/Sg.2G0002729a/Sg.3G0001939a/Sg.6G0002329a/Sg.8G0001862a/Sg.5G0000993a/Sg.5G0001006a/Sg.6G0000745a/Sg.1G0001534p1/Sg.8G0000271a/Sg.2G0000694a/Sg.7G0000545p2/Sg.4G0000315a/S…	37	CC
GO:0009838	GO:0009838	abscission	0.00355872	16/31157	2.72464e-05	0.0031515	0.00287043	Sg.5G0000741a/Sg.5G0000744a/Sg.5G0000740a/Sg.5G0000759a/Sg.5G0000758a/Sg.5G0000755a/Sg.5G0000755p3	7	BP
GO:0043231	GO:0043231	intracellular membrane-bounded organelle	0.0208439	332/31157	3.23176e-05	0.00337955	0.00307814	Sg.6G0002199a/Sg.6G0002005a/Sg.7G0000486a/Sg.3G0002885a/Sg.1G0001650a/Sg.7G0002564a/Sg.3G0002638a/Sg.2G0002993b/Sg.3G0000832a/Sg.4G0001298a/Sg.5G0000189a/Sg.5G0002275a/Sg.4G0001334a/Sg.1G0000547a/Sg.2G0002407a/Sg.5G0001425a/Sg.5G0001517p2/Sg.5G0000375a/Sg.2G0000109a/Sg.3G0002175a/Sg.3G0001998a/Sg.2G0001551a/Sg.5G0001517p4/Sg.6G0002301a/Sg.4G0003310b/Sg.5G0001186a/Sg.8G0000317a/Sg.8G0000291a/Sg.5G…	41	CC
GO:0009407	GO:0009407	toxin catabolic process	0.00813421	80/31157	3.40876e-05	0.00337955	0.00307814	Sg.3G0000845p1/Sg.7G0002075p1/Sg.6G0000639p1/Sg.7G0002075p2/Sg.3G0000840p2/Sg.3G0000845a/Sg.3G0000840t1/Sg.1G0000513a/Sg.3G0000755a/Sg.7G0001768p3/Sg.3G0000767a/Sg.6G0002296a/Sg.7G0002075p4/Sg.6G0002304a/Sg.6G0002312a/Sg.3G0000845p2	16	CC
GO:1901430	GO:1901430	positive regulation of syringal lignin biosynthetic process	0.00355872	18/31157	6.77485e-05	0.006269	0.00570989	Sg.8G0001486a/Sg.8G0001492a/Sg.2G0002181a/Sg.7G0000617a/Sg.9G0001404a/Sg.9G0001411a/Sg.5G0001518a	7	CC
GO:0008017	GO:0008017	microtubule binding	0.0167768	255/31157	7.38532e-05	0.00640676	0.00583537	Sg.2G0001697a/Sg.1G0001676a/Sg.4G0000141a/Sg.6G0001849a/Sg.4G0001378a/Sg.4G0002974a/Sg.8G0000016a/Sg.3G0000850a/Sg.4G0002381a/Sg.1G0002156p2/Sg.8G0001152a/Sg.8G0000353p1/Sg.1G0002156a/Sg.3G0001552a/Sg.5G0000440a/Sg.9G0001133a/Sg.2G0001884a/Sg.5G0000139a/Sg.2G0000957a/Sg.6G0001787a/Sg.7G0000009a/Sg.4G0001125p2/Sg.5G0001750a/Sg.1G0001300a/Sg.2G0000335a/Sg.5G0000056a/Sg.8G0000667a/Sg.1G0001349a/Sg.1…	33	CC
GO:0009809	GO:0009809	lignin biosynthetic process	0.00813421	87/31157	9.85764e-05	0.00804848	0.00733067	Sg.8G0001486a/Sg.8G0001492a/Sg.4G0001375a/Sg.4G0001374a/Sg.4G0002342a/Sg.1G0001314a/Sg.7G0000396a/Sg.6G0000791a/Sg.2G0002181a/Sg.5G0001249p3/Sg.2G0000734a/Sg.7G0000469a/Sg.7G0000617a/Sg.9G0001404a/Sg.9G0001411a/Sg.5G0001518a	16	CC
GO:0008234	GO:0008234	cysteine-type peptidase activity	0.00559227	46/31157	0.000105244	0.00811549	0.00739171	Sg.6G0003234b/Sg.3G0001431a/Sg.4G0000025a/Sg.1G0001619a/Sg.1G0001622a/Sg.1G0000526a/Sg.5G0002274t2/Sg.2G0002376p1/Sg.5G0001645a/Sg.2G0002376a/Sg.2G0002376p2	11	MF
GO:0007166	GO:0007166	cell surface receptor signaling pathway	0.00711744	73/31157	0.000166124	0.0121358	0.0110535	Sg.3G0002065t1/Sg.7G0000545p1/Sg.9G0001032a/Sg.4G0001229a/Sg.7G0002038a/Sg.7G0000545p2/Sg.6G0002460a/Sg.6G0002459a/Sg.4G0003051p1/Sg.7G0002055a/Sg.1G0001188a/Sg.7G0000545a/Sg.4G0002071a/Sg.3G0002075a	14	CC
GO:0010089	GO:0010089	xylem development	0.00610066	57/31157	0.000191625	0.0126655	0.0115359	Sg.7G0000423a/Sg.6G0003009b/Sg.8G0001486a/Sg.8G0001492a/Sg.5G0001012a/Sg.2G0000529p1/Sg.2G0000529a/Sg.2G0002181a/Sg.7G0000617a/Sg.9G0001404a/Sg.9G0001411a/Sg.5G0001518a	12	MF
GO:0042631	GO:0042631	cellular response to water deprivation	0.00610066	57/31157	0.000191625	0.0126655	0.0115359	Sg.3G0000845p1/Sg.3G0000840p2/Sg.3G0000845a/Sg.3G0000840t1/Sg.4G0002398a/Sg.3G0000755a/Sg.6G0003070b/Sg.3G0002207a/Sg.2G0000294a/Sg.6G0000903a/Sg.1G0000804a/Sg.3G0000845p2	12	MF
GO:0010333	GO:0010333	terpene synthase activity	0.00305033	16/31157	0.000289964	0.0182941	0.0166625	Sg.4G0001431a/Sg.4G0001431p1/Sg.8G0000382a/Sg.3G0001107a/Sg.6G0003261b/Sg.5G0002547a	6	CC
GO:0080027	GO:0080027	response to herbivore	0.0045755	36/31157	0.000310013	0.0183952	0.0167546	Sg.9G0000139a/Sg.1G0000944a/Sg.3G0001663a/Sg.9G0001087p1/Sg.9G0001087a/Sg.9G0001087t1/Sg.3G0001095a/Sg.3G0002483a/Sg.5G0002547a	9	MF
GO:0009627	GO:0009627	systemic acquired resistance	0.00610066	60/31157	0.000318072	0.0183952	0.0167546	Sg.4G0002710a/Sg.5G0002416a/Sg.6G0000382a/Sg.5G0001006a/Sg.1G0002475a/Sg.6G0002627a/Sg.9G0001087p1/Sg.7G0000433a/Sg.9G0001087a/Sg.9G0001087t1/Sg.2G0001143a/Sg.3G0002483a	12	MF
GO:0009813	GO:0009813	flavonoid biosynthetic process	0.00559227	52/31157	0.000336029	0.0186563	0.0169924	Sg.7G0002367p6/Sg.2G0001500a/Sg.7G0002367p7/Sg.7G0002384a/Sg.7G0002367a/Sg.4G0003314b/Sg.2G0001043a/Sg.1G0001277a/Sg.7G0000048a/Sg.6G0002412a/Sg.1G0000995a	11	BP
GO:0030246	GO:0030246	carbohydrate binding	0.00762583	88/31157	0.0003819	0.0203876	0.0185693	Sg.4G0002266a/Sg.4G0002719a/Sg.1G0002017a/Sg.4G0002175a/Sg.4G0000479a/Sg.2G0000370a/Sg.5G0001189p4/Sg.9G0000435a/Sg.4G0001159a/Sg.1G0001005a/Sg.5G0002121a/Sg.4G0000315a/Sg.3G0000482a/Sg.5G0001189p5/Sg.1G0000034a	15	BP
GO:0004650	GO:0004650	polygalacturonase activity	0.00508388	46/31157	0.000492759	0.0245634	0.0223727	Sg.1G0001247a/Sg.4G0002552a/Sg.4G0002556a/Sg.1G0000358a/Sg.7G0000780a/Sg.1G0001079a/Sg.1G0001247p1/Sg.6G0002265a/Sg.1G0000341a/Sg.7G0001696a	10	MF
GO:0080167	GO:0080167	response to karrikin	0.0116929	171/31157	0.000495515	0.0245634	0.0223727	Sg.5G0000312a/Sg.7G0000487a/Sg.7G0002367p6/Sg.5G0000689a/Sg.1G0001626a/Sg.2G0000879a/Sg.7G0002367p7/Sg.7G0002367a/Sg.3G0002781a/Sg.7G0001768p3/Sg.4G0000954p1/Sg.1G0001837a/Sg.4G0000954a/Sg.3G0000951a/Sg.5G0000820a/Sg.6G0001456a/Sg.2G0000694a/Sg.2G0001940a/Sg.7G0000048a/Sg.1G0001351a/Sg.4G0000954p2/Sg.8G0001886a/Sg.1G0003163b	23	CC
GO:0004364	GO:0004364	glutathione transferase activity	0.00813421	102/31157	0.000646251	0.0308484	0.0280972	Sg.3G0000845p1/Sg.7G0002075p1/Sg.6G0000639p1/Sg.7G0002075p2/Sg.3G0000840p2/Sg.3G0000845a/Sg.3G0000840t1/Sg.1G0000513a/Sg.3G0000755a/Sg.7G0001768p3/Sg.3G0000767a/Sg.6G0002296a/Sg.7G0002075p4/Sg.6G0002304a/Sg.6G0002312a/Sg.3G0000845p2	16	CC
GO:0004565	GO:0004565	beta-galactosidase activity	0.00406711	32/31157	0.000666753	0.0308484	0.0280972	Sg.4G0002175a/Sg.9G0000435a/Sg.4G0000954p1/Sg.4G0000954a/Sg.4G0000315a/Sg.3G0000482a/Sg.4G0000954p2/Sg.1G0000034a	8	BP
GO:0009812	GO:0009812	flavonoid metabolic process	0.00355872	25/31157	0.000692218	0.0309935	0.0282293	Sg.6G0001104a/Sg.5G0002347a/Sg.1G0001624a/Sg.5G0002348t1/Sg.1G0001277a/Sg.7G0002436a/Sg.5G0002348t2	7	BP
GO:0004568	GO:0004568	chitinase activity	0.00305033	19/31157	0.000833747	0.0361638	0.0329385	Sg.2G0000293p2/Sg.2G0000293a/Sg.5G0000574a/Sg.1G0001189a/Sg.5G0000206a/Sg.1G0000804a	6	CC
GO:0005874	GO:0005874	microtubule	0.0111845	167/31157	0.000860681	0.0362008	0.0329722	Sg.1G0001676a/Sg.1G0000860a/Sg.1G0000861a/Sg.4G0000141a/Sg.6G0001849a/Sg.4G0002381a/Sg.8G0001152a/Sg.7G0000845a/Sg.3G0001552a/Sg.5G0000440a/Sg.4G0001732a/Sg.9G0001133a/Sg.2G0001884a/Sg.5G0000139a/Sg.2G0000957a/Sg.7G0000009a/Sg.4G0001125p2/Sg.1G0001300a/Sg.5G0000056a/Sg.1G0000066a/Sg.4G0002054a/Sg.6G0000577a	22	MF

## Sheet: Leaf-48h-up
	ID	Description	GeneRatio	BgRatio	pvalue	p.adjust	qvalue	geneID	Count	ONT
GO:0008017	GO:0008017	microtubule binding	0.0221256	255/31157	5.53225e-12	8.6303e-09	7.96061e-09	Sg.2G0001697a/Sg.1G0001676a/Sg.5G0001079p1/Sg.6G0001849a/Sg.4G0001378a/Sg.8G0000016a/Sg.3G0000850a/Sg.4G0000155a/Sg.4G0002381a/Sg.1G0002156p2/Sg.8G0001152a/Sg.4G0002572a/Sg.1G0002156a/Sg.3G0001552a/Sg.3G0002377p2/Sg.2G0001884a/Sg.7G0001921p1/Sg.7G0001518a/Sg.7G0001519a/Sg.5G0000139a/Sg.2G0002652a/Sg.2G0000957a/Sg.6G0001787a/Sg.1G0001869a/Sg.1G0002587a/Sg.7G0000009a/Sg.4G0001125p2/Sg.4G0001125p3/S…	56	BP
GO:0007018	GO:0007018	microtubule-based movement	0.011853	112/31157	3.49889e-09	2.33517e-06	2.15396e-06	Sg.2G0001697a/Sg.1G0001676a/Sg.4G0001378a/Sg.8G0000016a/Sg.3G0000850a/Sg.4G0000155a/Sg.8G0001152a/Sg.3G0001552a/Sg.3G0002377p2/Sg.6G0001787a/Sg.1G0001869a/Sg.1G0002587a/Sg.4G0001125p2/Sg.4G0001125p3/Sg.5G0001750a/Sg.1G0001300a/Sg.2G0000308a/Sg.2G0000335a/Sg.1G0001507a/Sg.8G0000667a/Sg.3G0002271a/Sg.4G0001125p5/Sg.8G0000761a/Sg.6G0003108b/Sg.1G0000066a/Sg.3G0001644a/Sg.4G0001125a/Sg.6G0002473a/Sg.…	30	MF
GO:0009624	GO:0009624	response to nematode	0.0126432	126/31157	4.49071e-09	2.33517e-06	2.15396e-06	Sg.5G0002613a/Sg.4G0000052a/Sg.4G0002381a/Sg.5G0002786a/Sg.6G0002820b/Sg.1G0002908a/Sg.4G0002703t1/Sg.8G0001865a/Sg.7G0001518a/Sg.7G0001519a/Sg.6G0001576a/Sg.2G0000957a/Sg.4G0002489a/Sg.6G0001813a/Sg.4G0002703p1/Sg.4G0002696a/Sg.4G0002696p1/Sg.4G0002696p2/Sg.6G0003691b/Sg.6G0000496a/Sg.5G0002086a/Sg.4G0003181b/Sg.7G0001924a/Sg.7G0000618a/Sg.6G0003153b/Sg.4G0003175b/Sg.5G0002786p2/Sg.4G0002053a/Sg…	32	CC
GO:0003777	GO:0003777	microtubule motor activity	0.0106677	105/31157	5.317e-08	2.07363e-05	1.91272e-05	Sg.2G0001697a/Sg.1G0001676a/Sg.4G0001378a/Sg.8G0000016a/Sg.3G0000850a/Sg.8G0001152a/Sg.3G0001552a/Sg.3G0002377p2/Sg.6G0001787a/Sg.1G0001869a/Sg.1G0002587a/Sg.4G0001125p2/Sg.4G0001125p3/Sg.5G0001750a/Sg.1G0001300a/Sg.2G0000308a/Sg.2G0000335a/Sg.1G0001507a/Sg.3G0002271a/Sg.4G0001125p5/Sg.8G0000761a/Sg.6G0003108b/Sg.1G0000066a/Sg.3G0001644a/Sg.4G0001125a/Sg.6G0002473a/Sg.9G0000938a	27	BP
GO:0000280	GO:0000280	nuclear division	0.00355591	13/31157	8.03471e-08	2.08902e-05	1.92692e-05	Sg.4G0002381a/Sg.7G0001518a/Sg.7G0001519a/Sg.2G0000957a/Sg.5G0002086a/Sg.7G0001924a/Sg.4G0002053a/Sg.4G0002054a/Sg.4G0002055a	9	BP
GO:0052096	GO:0052096	formation of syncytium involving giant cell for nutrient acquisition	0.00355591	13/31157	8.03471e-08	2.08902e-05	1.92692e-05	Sg.4G0002381a/Sg.7G0001518a/Sg.7G0001519a/Sg.2G0000957a/Sg.5G0002086a/Sg.7G0001924a/Sg.4G0002053a/Sg.4G0002054a/Sg.4G0002055a	9	MF
GO:0005874	GO:0005874	microtubule	0.0134334	167/31157	5.1014e-07	0.000113688	0.000104866	Sg.1G0001676a/Sg.5G0001079p1/Sg.6G0001849a/Sg.4G0002381a/Sg.8G0001152a/Sg.4G0002572a/Sg.3G0001552a/Sg.3G0002377p2/Sg.4G0001732a/Sg.2G0001884a/Sg.7G0001518a/Sg.7G0001519a/Sg.5G0000139a/Sg.2G0000957a/Sg.1G0002587a/Sg.7G0000009a/Sg.4G0001125p2/Sg.4G0001125p3/Sg.1G0001300a/Sg.2G0000308a/Sg.3G0002271a/Sg.5G0002085a/Sg.5G0002086a/Sg.4G0001125p5/Sg.8G0000761a/Sg.1G0000066a/Sg.7G0001924a/Sg.4G0001125a/Sg…	34	BP
GO:0055028	GO:0055028	cortical microtubule	0.00671671	54/31157	7.06481e-07	0.000137764	0.000127074	Sg.4G0002381a/Sg.1G0002156p2/Sg.1G0002156a/Sg.7G0001518a/Sg.7G0001519a/Sg.2G0000957a/Sg.4G0001125p2/Sg.4G0001125p3/Sg.3G0002271a/Sg.5G0002086a/Sg.4G0001125p5/Sg.7G0001924a/Sg.1G0002156p6/Sg.4G0001125a/Sg.4G0002053a/Sg.4G0002054a/Sg.4G0002055a	17	MF
GO:0043531	GO:0043531	ADP binding	0.0221256	361/31157	2.18906e-06	0.000379438	0.000349994	Sg.7G0002269a/Sg.3G0000256a/Sg.3G0002880a/Sg.7G0000316a/Sg.3G0001472a/Sg.7G0000907a/Sg.1G0002022a/Sg.1G0002026a/Sg.5G0000751a/Sg.5G0000752a/Sg.6G0000261a/Sg.5G0002144a/Sg.3G0002711a/Sg.2G0000390a/Sg.5G0001015a/Sg.7G0000800a/Sg.6G0002354a/Sg.5G0001242a/Sg.7G0002424p2/Sg.1G0001876p4/Sg.1G0001876p2/Sg.1G0000882a/Sg.2G0001763p6/Sg.7G0000118p2/Sg.4G0002850p3/Sg.7G0000118p3/Sg.1G0002026p1/Sg.6G0001378a…	56	BP
GO:0046785	GO:0046785	microtubule polymerization	0.00474121	31/31157	2.62191e-06	0.000409018	0.000377279	Sg.4G0002381a/Sg.1G0002156p2/Sg.1G0002156a/Sg.7G0001518a/Sg.7G0001519a/Sg.2G0000957a/Sg.5G0002086a/Sg.7G0001924a/Sg.1G0002156p6/Sg.4G0002053a/Sg.4G0002054a/Sg.4G0002055a	12	BP
GO:0009834	GO:0009834	plant-type secondary cell wall biogenesis	0.00711181	74/31157	1.95482e-05	0.00266325	0.00245659	Sg.2G0002264a/Sg.4G0001444a/Sg.6G0001886a/Sg.4G0001614a/Sg.1G0001040a/Sg.9G0000388a/Sg.2G0000072p2/Sg.2G0000636a/Sg.2G0000998a/Sg.8G0000262a/Sg.8G0001605a/Sg.6G0000511a/Sg.7G0000469a/Sg.1G0001205a/Sg.8G0000761a/Sg.2G0001840a/Sg.6G0000918p1/Sg.6G0000918a	18	BP
GO:0099503	GO:0099503	secretory vesicle	0.0154089	238/31157	2.04866e-05	0.00266325	0.00245659	Sg.2G0001543a/Sg.6G0000649p1/Sg.5G0002416a/Sg.6G0002168a/Sg.1G0001790a/Sg.6G0002803b/Sg.4G0002703t1/Sg.7G0002135a/Sg.6G0002627a/Sg.2G0002508a/Sg.2G0001654a/Sg.3G0001381p1/Sg.3G0001959p3/Sg.9G0001087p1/Sg.4G0002703p1/Sg.4G0002696a/Sg.4G0002696p1/Sg.4G0002702p1/Sg.4G0002696p2/Sg.8G0000282a/Sg.5G0001868a/Sg.9G0001087a/Sg.9G0001087t1/Sg.2G0000293p2/Sg.3G0001152a/Sg.2G0000293a/Sg.5G0000574a/Sg.4G00009…	39	BP
GO:0020037	GO:0020037	heme binding	0.0244962	446/31157	2.32356e-05	0.00278827	0.00257191	Sg.9G0000153a/Sg.8G0001486a/Sg.8G0001492a/Sg.4G0001371a/Sg.4G0001369a/Sg.3G0001622a/Sg.3G0002641a/Sg.4G0002746a/Sg.5G0002270a/Sg.2G0002412a/Sg.4G0001626a/Sg.5G0002762a/Sg.5G0000406a/Sg.7G0002601a/Sg.2G0002757a/Sg.8G0001517a/Sg.8G0000561p1/Sg.6G0002809b/Sg.3G0001675p1/Sg.7G0001679a/Sg.2G0002729a/Sg.3G0001906p1/Sg.3G0000712a/Sg.4G0002051p1/Sg.4G0000782a/Sg.6G0000820a/Sg.6G0000747a/Sg.8G0001363a/Sg.…	62	MF
GO:0005871	GO:0005871	kinesin complex	0.00592651	59/31157	5.45209e-05	0.00580722	0.00535659	Sg.1G0001676a/Sg.8G0001152a/Sg.3G0001552a/Sg.3G0002377p2/Sg.1G0002587a/Sg.4G0001125p2/Sg.4G0001125p3/Sg.1G0001300a/Sg.2G0000308a/Sg.3G0002271a/Sg.4G0001125p5/Sg.1G0000066a/Sg.4G0001125a/Sg.6G0002473a/Sg.9G0000938a	15	BP
GO:0007166	GO:0007166	cell surface receptor signaling pathway	0.00671671	73/31157	5.98804e-05	0.00580722	0.00535659	Sg.3G0002065a/Sg.3G0002065t1/Sg.3G0002066a/Sg.3G0002068a/Sg.7G0000545p1/Sg.9G0001032a/Sg.4G0001229a/Sg.7G0002038a/Sg.7G0002029a/Sg.4G0000348a/Sg.7G0000545p2/Sg.6G0002460a/Sg.6G0002459a/Sg.4G0003051p1/Sg.7G0002055a/Sg.1G0001188a/Sg.7G0000545a	17	CC
GO:0008061	GO:0008061	chitin binding	0.00316081	19/31157	6.26241e-05	0.00580722	0.00535659	Sg.3G0002354a/Sg.9G0001087p1/Sg.9G0001087a/Sg.9G0001087t1/Sg.5G0000574a/Sg.5G0000206a/Sg.8G0002288a/Sg.3G0002483a	8	BP
GO:0005516	GO:0005516	calmodulin binding	0.0142236	224/31157	6.32838e-05	0.00580722	0.00535659	Sg.3G0001137p1/Sg.5G0000080a/Sg.3G0003267b/Sg.5G0000160a/Sg.8G0000600a/Sg.3G0001443a/Sg.5G0003036b/Sg.3G0001722a/Sg.1G0000601a/Sg.7G0002177a/Sg.2G0001423a/Sg.4G0000499p1/Sg.3G0002227a/Sg.1G0003009b/Sg.5G0002696a/Sg.5G0002447a/Sg.5G0002446a/Sg.2G0000532t1/Sg.2G0000532t2/Sg.5G0000080p1/Sg.2G0000177a/Sg.4G0001125p2/Sg.3G0002719a/Sg.4G0001125p3/Sg.3G0003254b/Sg.3G0002271a/Sg.3G0001837a/Sg.4G0001125p5…	36	CC
GO:0010047	GO:0010047	fruit dehiscence	0.00276571	15/31157	8.29892e-05	0.0071924	0.00663428	Sg.4G0001769a/Sg.7G0000817a/Sg.7G0000780a/Sg.6G0003363b/Sg.2G0000636a/Sg.6G0000918p1/Sg.6G0000918a	7	CC
GO:0010369	GO:0010369	chromocenter	0.0023706	11/31157	9.22214e-05	0.00757186	0.0069843	Sg.4G0002411a/Sg.2G0002007a/Sg.2G0002391a/Sg.2G0002461a/Sg.4G0001110a/Sg.6G0002508a	6	CC
GO:0009791	GO:0009791	post-embryonic development	0.0114579	171/31157	0.000120438	0.00939418	0.00866521	Sg.1G0002817a/Sg.6G0002975b/Sg.5G0000484a/Sg.8G0001061a/Sg.8G0001374p1/Sg.3G0001468a/Sg.2G0002585a/Sg.5G0002288a/Sg.9G0001460a/Sg.4G0001249a/Sg.7G0002196a/Sg.1G0002217a/Sg.1G0001312a/Sg.5G0001122a/Sg.8G0000912a/Sg.8G0000805a/Sg.5G0001998a/Sg.5G0001999a/Sg.4G0000732a/Sg.7G0002304a/Sg.6G0002967b/Sg.3G0001182a/Sg.7G0002088a/Sg.7G0001508p1/Sg.7G0002123a/Sg.7G0002311p1/Sg.7G0002311p2/Sg.7G0001508p2/Sg…	29	CC
GO:0008574	GO:0008574	ATP-dependent microtubule motor activity, plus-end-directed	0.00395101	32/31157	0.000149666	0.0111181	0.0102553	Sg.1G0001676a/Sg.8G0000016a/Sg.4G0000155a/Sg.3G0001552a/Sg.3G0002377p2/Sg.1G0002587a/Sg.8G0000667a/Sg.6G0002473a/Sg.9G0000938a/Sg.4G0000150p2	10	CC
GO:0102483	GO:0102483	scopolin beta-glucosidase activity	0.00395101	33/31157	0.000199187	0.0141242	0.0130281	Sg.6G0001980a/Sg.8G0001057a/Sg.2G0002351p1/Sg.4G0003221b/Sg.8G0002014p1/Sg.2G0002351p4/Sg.4G0001818a/Sg.2G0002351p5/Sg.8G0002020a/Sg.8G0002013a	10	CC
GO:0009574	GO:0009574	preprophase band	0.00434611	40/31157	0.00025126	0.0163319	0.0150646	Sg.4G0002381a/Sg.8G0000962a/Sg.3G0002318a/Sg.7G0001518a/Sg.7G0001519a/Sg.2G0000957a/Sg.5G0002086a/Sg.7G0001924a/Sg.4G0002053a/Sg.4G0002054a/Sg.4G0002055a	11	MF
GO:0042803	GO:0042803	protein homodimerization activity	0.015804	277/31157	0.000276383	0.0172463	0.015908	Sg.1G0001680a/Sg.7G0000487a/Sg.6G0001810a/Sg.3G0000254a/Sg.4G0002966a/Sg.4G0002955a/Sg.1G0002168p1/Sg.4G0001537a/Sg.4G0001537p1/Sg.2G0002584a/Sg.3G0002170a/Sg.9G0000632t1/Sg.5G0000388p1/Sg.7G0002633a/Sg.7G0002615a/Sg.3G0002354a/Sg.3G0002517a/Sg.1G0000427a/Sg.3G0002377p2/Sg.7G0000817a/Sg.2G0002989b/Sg.5G0000388p3/Sg.3G0000941a/Sg.3G0001012p3/Sg.4G0001125p2/Sg.3G0002734a/Sg.4G0001125p3/Sg.8G0000284…	40	CC
GO:0009451	GO:0009451	RNA modification	0.00869222	122/31157	0.00031502	0.0188052	0.0173459	Sg.6G0002005a/Sg.4G0000521p1/Sg.3G0002885a/Sg.2G0001236a/Sg.1G0001650a/Sg.1G0000522a/Sg.4G0002191a/Sg.2G0002407a/Sg.7G0001277a/Sg.2G0000109a/Sg.3G0002175a/Sg.3G0001998a/Sg.3G0001999a/Sg.5G0000785a/Sg.4G0003310b/Sg.8G0000317a/Sg.8G0000291a/Sg.7G0001328a/Sg.8G0001591a/Sg.4G0001840a/Sg.1G0000715a/Sg.5G0000128a	22	MF
GO:1901430	GO:1901430	positive regulation of syringal lignin biosynthetic process	0.00276571	18/31157	0.000330015	0.0188052	0.0173459	Sg.8G0001486a/Sg.8G0001492a/Sg.6G0000754a/Sg.2G0002181a/Sg.7G0000617a/Sg.9G0001404a/Sg.5G0001518a	7	MF
GO:0045492	GO:0045492	xylan biosynthetic process	0.00395101	35/31157	0.000339972	0.0188052	0.0173459	Sg.2G0002264a/Sg.4G0001444a/Sg.3G0001358a/Sg.6G0001886a/Sg.4G0001614a/Sg.6G0001795p1/Sg.6G0000511a/Sg.1G0001205a/Sg.2G0001840a/Sg.6G0001795a	10	CC
GO:0000911	GO:0000911	cytokinesis by cell plate formation	0.00750691	99/31157	0.000349583	0.0188052	0.0173459	Sg.4G0002381a/Sg.6G0000040a/Sg.1G0002578p4/Sg.3G0002318a/Sg.1G0002578p5/Sg.7G0001518a/Sg.7G0001519a/Sg.2G0000957a/Sg.6G0001787a/Sg.5G0001750a/Sg.4G0001902a/Sg.3G0003135b/Sg.5G0002087a/Sg.5G0002086a/Sg.1G0000066a/Sg.7G0001924a/Sg.4G0002053a/Sg.4G0002054a/Sg.4G0002055a	19	MF
GO:0051026	GO:0051026	chiasma assembly	0.00395101	36/31157	0.000436726	0.0227097	0.0209475	Sg.7G0000517a/Sg.1G0001680a/Sg.7G0000488a/Sg.3G0001452a/Sg.4G0000320a/Sg.4G0002340a/Sg.4G0002486a/Sg.4G0001987a/Sg.3G0002609a/Sg.9G0001415a	10	MF
GO:0009524	GO:0009524	phragmoplast	0.00829712	118/31157	0.000511784	0.0257543	0.0237558	Sg.1G0001676a/Sg.4G0002381a/Sg.9G0000782a/Sg.2G0001884a/Sg.7G0001518a/Sg.7G0001519a/Sg.2G0000957a/Sg.6G0001787a/Sg.4G0001125p2/Sg.4G0001125p3/Sg.3G0002271a/Sg.5G0002085a/Sg.5G0002086a/Sg.4G0001125p5/Sg.1G0000066a/Sg.7G0001924a/Sg.4G0001125a/Sg.1G0000829a/Sg.4G0002053a/Sg.4G0002054a/Sg.4G0002055a	21	BP
GO:0019901	GO:0019901	protein kinase binding	0.00513631	57/31157	0.000533052	0.0259863	0.0239698	Sg.6G0003005b/Sg.4G0001612a/Sg.3G0001207a/Sg.8G0001899a/Sg.4G0001125p2/Sg.4G0001125p3/Sg.3G0002271a/Sg.4G0001125p5/Sg.5G0002676a/Sg.5G0000566a/Sg.4G0001125a/Sg.1G0002850a/Sg.5G0000522a	13	BP
GO:0009809	GO:0009809	lignin biosynthetic process	0.00671671	87/31157	0.000564337	0.0266778	0.0246076	Sg.8G0001486a/Sg.8G0001492a/Sg.4G0001375a/Sg.4G0001374a/Sg.4G0002342a/Sg.4G0000452a/Sg.2G0000636a/Sg.2G0002887a/Sg.2G0002181a/Sg.2G0002880a/Sg.7G0000469a/Sg.6G0000918p1/Sg.6G0000918a/Sg.7G0000617a/Sg.9G0001404a/Sg.5G0001518a/Sg.9G0000253p1	17	MF
GO:0001578	GO:0001578	microtubule bundle formation	0.0019755	10/31157	0.000626953	0.0271679	0.0250598	Sg.4G0001125p2/Sg.4G0001125p3/Sg.3G0002271a/Sg.4G0001125p5/Sg.4G0001125a	5	MF
GO:0048509	GO:0048509	regulation of meristem development	0.0019755	10/31157	0.000626953	0.0271679	0.0250598	Sg.4G0002631a/Sg.7G0002633a/Sg.7G0002615a/Sg.1G0000039a/Sg.6G0002316a	5	BP
GO:0048629	GO:0048629	trichome patterning	0.0019755	10/31157	0.000626953	0.0271679	0.0250598	Sg.4G0001125p2/Sg.4G0001125p3/Sg.3G0002271a/Sg.4G0001125p5/Sg.4G0001125a	5	BP
GO:0005975	GO:0005975	carbohydrate metabolic process	0.0177795	339/31157	0.000778412	0.0328195	0.0302728	Sg.6G0001980a/Sg.6G0003020b/Sg.8G0001057a/Sg.4G0002266a/Sg.2G0002351p1/Sg.1G0001247a/Sg.3G0001468a/Sg.6G0001886a/Sg.4G0001769a/Sg.1G0002017a/Sg.3G0001724a/Sg.4G0002556a/Sg.4G0002175a/Sg.4G0000479a/Sg.6G0002393a/Sg.1G0000358a/Sg.4G0003221b/Sg.9G0000435a/Sg.5G0001006a/Sg.6G0003363b/Sg.5G0001521a/Sg.4G0000954p1/Sg.8G0002014p1/Sg.4G0000954a/Sg.2G0002911p2/Sg.1G0001005a/Sg.3G0002734a/Sg.1G0001079a/Sg.…	45	CC
GO:0004601	GO:0004601	peroxidase activity	0.00908732	139/31157	0.000822649	0.0337719	0.0311513	Sg.8G0001486a/Sg.8G0001492a/Sg.4G0001371a/Sg.4G0001369a/Sg.2G0002412a/Sg.5G0002762a/Sg.2G0002757a/Sg.8G0001517a/Sg.2G0002729a/Sg.3G0002434a/Sg.2G0000185a/Sg.2G0002181a/Sg.5G0002684a/Sg.2G0000185p1/Sg.4G0000161a/Sg.8G0000551a/Sg.7G0000617a/Sg.9G0001404a/Sg.3G0002332p5/Sg.5G0000129a/Sg.5G0001518a/Sg.7G0000937p1/Sg.9G0000253p1	23	CC
GO:0016705	GO:0016705	oxidoreductase activity, acting on paired donors, with incorporation or reduction of molecular oxygen	0.0114579	193/31157	0.000951573	0.0380629	0.0351093	Sg.3G0001622a/Sg.3G0002641a/Sg.5G0000406a/Sg.7G0002601a/Sg.8G0000561p1/Sg.6G0002809b/Sg.3G0001675p1/Sg.7G0001679a/Sg.3G0001906p1/Sg.3G0000712a/Sg.4G0002051p1/Sg.6G0000747a/Sg.8G0001363a/Sg.3G0001679a/Sg.3G0001682a/Sg.3G0001672a/Sg.3G0001673a/Sg.3G0000735a/Sg.6G0002740a/Sg.2G0001164p1/Sg.2G0001164a/Sg.3G0001104a/Sg.3G0001105a/Sg.3G0001112a/Sg.3G0001102a/Sg.3G0001675p2/Sg.6G0000428a/Sg.9G0001380a/S…	29	BP
GO:0045836	GO:0045836	positive regulation of meiotic nuclear division	0.0019755	11/31157	0.00107256	0.0409305	0.0377543	Sg.8G0001041a/Sg.4G0002619a/Sg.4G0002618a/Sg.4G0002621a/Sg.8G0001694a	5	MF
GO:0005506	GO:0005506	iron ion binding	0.0173844	335/31157	0.00109758	0.0409305	0.0377543	Sg.9G0000153a/Sg.3G0001622a/Sg.3G0002641a/Sg.4G0002746a/Sg.5G0000695a/Sg.5G0000630a/Sg.6G0002097a/Sg.5G0002270a/Sg.4G0001626a/Sg.5G0000406a/Sg.7G0002601a/Sg.8G0000561p1/Sg.6G0002809b/Sg.3G0001675p1/Sg.7G0001679a/Sg.3G0001906p1/Sg.3G0000712a/Sg.4G0002051p1/Sg.4G0000782a/Sg.6G0000747a/Sg.8G0001363a/Sg.3G0001679a/Sg.3G0001682a/Sg.3G0001672a/Sg.3G0001673a/Sg.5G0000695p1/Sg.3G0000735a/Sg.2G0002074a/Sg…	44	BP
GO:0008422	GO:0008422	beta-glucosidase activity	0.00474121	54/31157	0.00110197	0.0409305	0.0377543	Sg.6G0001980a/Sg.8G0001057a/Sg.2G0002351p1/Sg.4G0003221b/Sg.4G0001733a/Sg.8G0002014p1/Sg.2G0002351p4/Sg.4G0001818a/Sg.1G0000804a/Sg.2G0002351p5/Sg.8G0002020a/Sg.8G0002013a	12	BP
GO:0048544	GO:0048544	recognition of pollen	0.00553141	69/31157	0.00114531	0.0415509	0.0383267	Sg.3G0001137p1/Sg.5G0000080a/Sg.3G0003267b/Sg.8G0000600a/Sg.3G0001443a/Sg.5G0003036b/Sg.2G0001423a/Sg.5G0002447a/Sg.5G0002446a/Sg.5G0000080p1/Sg.3G0003254b/Sg.6G0001614a/Sg.3G0001137a/Sg.3G0001137t1	14	BP
GO:0000978	GO:0000978	RNA polymerase II cis-regulatory region sequence-specific DNA binding	0.00592651	77/31157	0.00120278	0.0416965	0.038461	Sg.7G0000423a/Sg.6G0001917a/Sg.4G0002123a/Sg.4G0000757a/Sg.4G0001623a/Sg.2G0000072p2/Sg.6G0000742a/Sg.1G0001862a/Sg.4G0002673a/Sg.4G0003399b/Sg.7G0000275a/Sg.6G0000168p1/Sg.6G0000168p2/Sg.1G0000309a/Sg.7G0000328a	15	MF
GO:0080043	GO:0080043	quercetin 3-O-glucosyltransferase activity	0.00592651	77/31157	0.00120278	0.0416965	0.038461	Sg.9G0000226a/Sg.1G0003083b/Sg.1G0000328p1/Sg.3G0002887a/Sg.1G0001236a/Sg.8G0000749a/Sg.7G0000444a/Sg.7G0000441a/Sg.1G0001872a/Sg.2G0000465a/Sg.8G0000360a/Sg.9G0001700b/Sg.9G0001703b/Sg.1G0000328p2/Sg.1G0000328t1	15	MF
GO:0005680	GO:0005680	anaphase-promoting complex	0.00395101	41/31157	0.00132534	0.0449463	0.0414586	Sg.4G0000735a/Sg.1G0000729a/Sg.1G0002828a/Sg.1G0002829a/Sg.1G0002831a/Sg.4G0003016a/Sg.7G0002709b/Sg.4G0000613a/Sg.1G0002828p2/Sg.4G0000235a	10	BP
GO:0031347	GO:0031347	regulation of defense response	0.00592651	78/31157	0.00137916	0.0457762	0.0422241	Sg.8G0001296a/Sg.5G0000626p1/Sg.7G0002549a/Sg.7G0002211a/Sg.1G0001996p4/Sg.1G0001996p6/Sg.4G0003354b/Sg.6G0002088a/Sg.6G0002901b/Sg.5G0002071a/Sg.5G0000626p2/Sg.6G0002839b/Sg.8G0001677a/Sg.8G0002419b/Sg.5G0001989a	15	BP
GO:0005509	GO:0005509	calcium ion binding	0.0154089	292/31157	0.00149348	0.0485382	0.0447718	Sg.3G0002065a/Sg.3G0002065t1/Sg.7G0000545p1/Sg.2G0001355a/Sg.2G0001330a/Sg.9G0000209a/Sg.3G0003202b/Sg.8G0000053a/Sg.3G0001500a/Sg.3G0001722a/Sg.9G0001032a/Sg.1G0000485a/Sg.3G0000548a/Sg.4G0001229a/Sg.5G0000722a/Sg.4G0000499p1/Sg.5G0003031b/Sg.5G0002492a/Sg.1G0003009b/Sg.2G0000084a/Sg.2G0001551a/Sg.3G0000228a/Sg.4G0000348a/Sg.2G0000532t1/Sg.2G0000532t2/Sg.6G0002600a/Sg.3G0000993a/Sg.2G0000700a/Sg…	39	CC
GO:0031145	GO:0031145	anaphase-promoting complex-dependent catabolic process	0.00355591	35/31157	0.00153393	0.0488354	0.0450459	Sg.4G0000735a/Sg.3G0003217b/Sg.1G0000729a/Sg.1G0002828a/Sg.1G0002829a/Sg.1G0002831a/Sg.4G0003016a/Sg.7G0002709b/Sg.1G0002828p2	9	CC
GO:0005978	GO:0005978	glycogen biosynthetic process	0.0019755	12/31157	0.00171601	0.0535396	0.0493851	Sg.6G0003413b/Sg.3G0001468a/Sg.9G0001478b/Sg.9G0001477b/Sg.2G0001161a	5	CC
